# Supplementary material for: Discovery of Post-Translational Modifications in Emiliania huxleyi
Source: Molecules. 2021 Apr 2;26(7):2027. doi: 10.3390/molecules26072027 (PMC8038017; doi:10.3390/molecules26072027)
Supplement: Supplementary file 1 [file molecules-26-02027-s001.zip › Table S9.xlsx]

## Sheet: Table S9
Table S9. KEGG pathways of methylated, persulfidated, and phosphorylated proteins of Emiliania huxleyi CCMP371
KEGG ID	Desription	Term p-value	% Associated genes	Number of genes	-log10(p-value)	List of genes found
Methylated proteins
KEGG:00071	Fatty acid degradation	1.30894e-05	47.0588	16	4.88308	[ACAT1, EMIHUDRAFT_225887, EMIHUDRAFT_239062, EMIHUDRAFT_353558, EMIHUDRAFT_360281, EMIHUDRAFT_414461, EMIHUDRAFT_425928, EMIHUDRAFT_429040, EMIHUDRAFT_434807, EMIHUDRAFT_436024, EMIHUDRAFT_436719, EMIHUDRAFT_440481, EMIHUDRAFT_442209, EMIHUDRAFT_459357, EMIHUDRAFT_465241, EMIHUDRAFT_469801]
KEGG:04145	Phagosome	2.92483e-05	32	32	4.5339	[ACT-1, ACT-11, ACT-5, ACT-8, ACT-9, ATPVA, ATPVB, ATPVC, ATPVG, ATPVa, ATPVd, EMIHUDRAFT_104197, EMIHUDRAFT_106820, EMIHUDRAFT_110294, EMIHUDRAFT_116863, EMIHUDRAFT_200410, EMIHUDRAFT_210936, EMIHUDRAFT_226687, EMIHUDRAFT_256793, EMIHUDRAFT_311254, EMIHUDRAFT_318009, EMIHUDRAFT_318063, EMIHUDRAFT_415405, EMIHUDRAFT_416424, EMIHUDRAFT_434484, EMIHUDRAFT_435301, EMIHUDRAFT_442861, EMIHUDRAFT_44556…
KEGG:00010	Glycolysis / Gluconeogenesis	3.388e-05	31.6832	32	4.47006	[16PFK1, DLD1, DLD2, EMIHUDRAFT_100158, EMIHUDRAFT_259079, EMIHUDRAFT_359239, EMIHUDRAFT_365175, EMIHUDRAFT_374382, EMIHUDRAFT_414461, EMIHUDRAFT_420746, EMIHUDRAFT_421124, EMIHUDRAFT_425928, EMIHUDRAFT_428425, EMIHUDRAFT_433474, EMIHUDRAFT_434018, EMIHUDRAFT_436550, EMIHUDRAFT_437834, EMIHUDRAFT_438339, EMIHUDRAFT_441403, EMIHUDRAFT_442739, EMIHUDRAFT_44530, EMIHUDRAFT_446527, EMIHUDRAFT_456563,…
KEGG:00450	Selenocompound metabolism	5.17727e-05	58.8235	10	4.2859	[EMIHUDRAFT_242970, EMIHUDRAFT_415495, EMIHUDRAFT_417170, EMIHUDRAFT_423073, EMIHUDRAFT_452696, EMIHUDRAFT_452787, EMIHUDRAFT_460604, EMIHUDRAFT_463726, EMIHUDRAFT_467682, SLA1]
KEGG:00640	Propanoate metabolism	0.000104707	41.0256	16	3.98002	[ACC-1, ACC-3, DLD1, DLD2, ECH14, EMIHUDRAFT_239062, EMIHUDRAFT_259079, EMIHUDRAFT_417649, EMIHUDRAFT_429040, EMIHUDRAFT_436024, EMIHUDRAFT_436533, EMIHUDRAFT_436719, EMIHUDRAFT_439301, EMIHUDRAFT_440481, EMIHUDRAFT_442209, EMIHUDRAFT_449867]
KEGG:00630	Glyoxylate and dicarboxylate metabolism	0.000542206	36.3636	16	3.26584	[ACC-3, AMI1, AMI2, DLD1, DLD2, EMIHUDRAFT_225692, EMIHUDRAFT_259079, EMIHUDRAFT_414497, EMIHUDRAFT_429040, EMIHUDRAFT_429491, EMIHUDRAFT_433725, EMIHUDRAFT_455470, EMIHUDRAFT_467883, GDCT1, GLN4, ICL1]
KEGG:00380	Tryptophan metabolism	0.00272326	37.931	11	2.56491	[DLD1, DLD2, EMIHUDRAFT_239062, EMIHUDRAFT_259079, EMIHUDRAFT_429040, EMIHUDRAFT_436024, EMIHUDRAFT_442209, EMIHUDRAFT_449479, EMIHUDRAFT_452099, EMIHUDRAFT_470587, EMIHUDRAFT_68512]
KEGG:00460	Cyanoamino acid metabolism	0.00375934	38.4615	10	2.42489	[AMI1, AMI2, EMIHUDRAFT_235923, EMIHUDRAFT_429491, EMIHUDRAFT_433725, EMIHUDRAFT_455470, EMIHUDRAFT_95707, EMIHUDRAFT_96385, GGT1, GGT2]
KEGG:00190	Oxidative phosphorylation	0.00392155	26.8041	26	2.40654	[ATPVA, ATPVB, ATPVC, ATPVG, ATPVa, ATPVd, ATPase, EMIHUDRAFT_211632, EMIHUDRAFT_311819, EMIHUDRAFT_352634, EMIHUDRAFT_415968, EMIHUDRAFT_421851, EMIHUDRAFT_432459, EMIHUDRAFT_433142, EMIHUDRAFT_435205, EMIHUDRAFT_436192, EMIHUDRAFT_437335, EMIHUDRAFT_439725, EMIHUDRAFT_441440, EMIHUDRAFT_449695, EMIHUDRAFT_456269, EMIHUDRAFT_459047, EMIHUDRAFT_460004, EMIHUDRAFT_64876, EMIHUDRAFT_73196, EMIHUDRA…
KEGG:03010	Ribosome	0.00675189	23.1214	40	2.17057	[EMIHUDRAFT_118270, EMIHUDRAFT_123268, EMIHUDRAFT_196456, EMIHUDRAFT_253403, EMIHUDRAFT_255728, EMIHUDRAFT_309232, EMIHUDRAFT_316252, EMIHUDRAFT_351077, EMIHUDRAFT_351730, EMIHUDRAFT_354741, EMIHUDRAFT_358841, EMIHUDRAFT_368254, EMIHUDRAFT_413744, EMIHUDRAFT_414178, EMIHUDRAFT_415280, EMIHUDRAFT_415402, EMIHUDRAFT_427548, EMIHUDRAFT_428796, EMIHUDRAFT_432486, EMIHUDRAFT_433874, EMIHUDRAFT_434266,…
KEGG:00280	Valine, leucine and isoleucine degradation	0.00721122	29.6296	16	2.14199	[ACAT1, ACC-3, DLD1, DLD2, ECH14, EMIHUDRAFT_239062, EMIHUDRAFT_259079, EMIHUDRAFT_429040, EMIHUDRAFT_434807, EMIHUDRAFT_436024, EMIHUDRAFT_442209, EMIHUDRAFT_449867, EMIHUDRAFT_68131, EMIHUDRAFT_71084, HMGS1, HMGS2]
KEGG:00310	Lysine degradation	0.00730724	34.2857	12	2.13625	[DLD1, DLD2, EMIHUDRAFT_116679, EMIHUDRAFT_215475, EMIHUDRAFT_239062, EMIHUDRAFT_259079, EMIHUDRAFT_363286, EMIHUDRAFT_429040, EMIHUDRAFT_436024, EMIHUDRAFT_442209, EMIHUDRAFT_470587, EMIHUDRAFT_68512]
KEGG:00020	Citrate cycle (TCA cycle)	0.0121698	33.3333	11	1.91471	[DLD1, DLD2, EMIHUDRAFT_259079, EMIHUDRAFT_359239, EMIHUDRAFT_414497, EMIHUDRAFT_417649, EMIHUDRAFT_428425, EMIHUDRAFT_436533, EMIHUDRAFT_439301, EMIHUDRAFT_467883, PEPCK_1]
KEGG:03060	Protein export	0.0164284	28.5714	14	1.7844	[EMIHUDRAFT_114172, EMIHUDRAFT_210535, EMIHUDRAFT_214671, EMIHUDRAFT_225250, EMIHUDRAFT_232647, EMIHUDRAFT_416100, EMIHUDRAFT_417253, EMIHUDRAFT_423357, EMIHUDRAFT_442092, EMIHUDRAFT_455543, EMIHUDRAFT_459090, EMIHUDRAFT_466893, EMIHUDRAFT_49848, EMIHUDRAFT_66708]
KEGG:00670	One carbon pool by folate	0.0181545	34.7826	8	1.74102	[EMIHUDRAFT_242970, EMIHUDRAFT_423073, EMIHUDRAFT_424199, EMIHUDRAFT_429491, EMIHUDRAFT_433725, EMIHUDRAFT_455470, EMIHUDRAFT_463726, GDCT1]
KEGG:00300	Lysine biosynthesis	0.0195023	40	6	1.70991	[EMIHUDRAFT_212438, EMIHUDRAFT_369841, EMIHUDRAFT_456186, EMIHUDRAFT_456646, EMIHUDRAFT_470587, EMIHUDRAFT_68512]
KEGG:00072	Synthesis and degradation of ketone bodies	0.0238973	50	4	1.62165	[EMIHUDRAFT_429040, EMIHUDRAFT_71084, HMGS1, HMGS2]
KEGG:00650	Butanoate metabolism	0.0335943	33.3333	7	1.47374	[EMIHUDRAFT_239062, EMIHUDRAFT_429040, EMIHUDRAFT_436024, EMIHUDRAFT_442209, EMIHUDRAFT_71084, HMGS1, HMGS2]
KEGG:00410	beta-Alanine metabolism	0.036702	35.2941	6	1.43531	[ECH14, EMIHUDRAFT_239062, EMIHUDRAFT_436024, EMIHUDRAFT_436719, EMIHUDRAFT_440481, EMIHUDRAFT_442209]
KEGG:00261	Monobactam biosynthesis	0.0378328	44.4444	4	1.42213	[EMIHUDRAFT_415495, EMIHUDRAFT_452787, EMIHUDRAFT_456186, EMIHUDRAFT_467682]
KEGG:00514	Other types of O-glycan biosynthesis	0.0423198	7.5	6	1.37346	[EMIHUDRAFT_117142, EMIHUDRAFT_214831, EMIHUDRAFT_217003, EMIHUDRAFT_434753, EMIHUDRAFT_435213, EMIHUDRAFT_469365]
Persulfidated proteins
KEGG:00061	Fatty acid biosynthesis	0.000801746	21.875	7	3.09596	[ACC-1, EMIHUDRAFT_353558, EMIHUDRAFT_415523, EMIHUDRAFT_462385, EMIHUDRAFT_469801, EMIHUDRAFT_62772, EMIHUDRAFT_74898]
KEGG:00270	Cysteine and methionine metabolism	0.00174161	14.7059	10	2.75905	[EMIHUDRAFT_198673, EMIHUDRAFT_215130, EMIHUDRAFT_234247, EMIHUDRAFT_242970, EMIHUDRAFT_252925, EMIHUDRAFT_440113, EMIHUDRAFT_441258, EMIHUDRAFT_451022, EMIHUDRAFT_456186, EMIHUDRAFT_462645]
KEGG:00910	Nitrogen metabolism	0.00475184	21.7391	5	2.32314	[EMIHUDRAFT_428968, EMIHUDRAFT_440685, EMIHUDRAFT_449382, GLN4, NII1]
KEGG:00261	Monobactam biosynthesis	0.00825445	33.3333	3	2.08331	[EMIHUDRAFT_252925, EMIHUDRAFT_415495, EMIHUDRAFT_456186]
KEGG:04145	Phagosome	0.0157335	11	11	1.80317	[ACT-1, ACT-11, ACT-5, ACT-8, ACT-9, ATPVA, ATPVB, EMIHUDRAFT_110294, EMIHUDRAFT_434484, EMIHUDRAFT_468958, TUBB1]
KEGG:00300	Lysine biosynthesis	0.0358597	20	3	1.44539	[EMIHUDRAFT_212438, EMIHUDRAFT_252925, EMIHUDRAFT_456186]
Phosphorylated proteins
KEGG:03015	mRNA surveillance pathway	0.0149577	9.87654	8	1.82514	[EMIHUDRAFT_101170, EMIHUDRAFT_229332, EMIHUDRAFT_358030, EMIHUDRAFT_420741, EMIHUDRAFT_420913, EMIHUDRAFT_420966, EMIHUDRAFT_463197, EMIHUDRAFT_68148]
KEGG:04145	Phagosome	0.0178219	9	9	1.74905	[ACT-1, ACT-11, ACT-5, ACT-8, ACT-9, EMIHUDRAFT_110294, EMIHUDRAFT_237844, EMIHUDRAFT_434484, EMIHUDRAFT_64876]
KEGG:00500	Starch and sucrose metabolism	0.0253966	10.5263	6	1.59522	[EMIHUDRAFT_441403, EMIHUDRAFT_450438, EMIHUDRAFT_465664, EMIHUDRAFT_558042, TPS1, TPS2]
KEGG:02010	ABC transporters	0.0327236	11.1111	5	1.48514	[ABC1, EMIHUDRAFT_418765, EMIHUDRAFT_457406, EMIHUDRAFT_467753, EMIHUDRAFT_53827]
KEGG:01040	Biosynthesis of unsaturated fatty acids	0.0383933	15.7895	3	1.41574	[EMIHUDRAFT_194638, EMIHUDRAFT_444084, EMIHUDRAFT_447535]
