# Supplementary material for: Discovery of Post-Translational Modifications in Emiliania huxleyi
Source: Molecules. 2021 Apr 2;26(7):2027. doi: 10.3390/molecules26072027 (PMC8038017; doi:10.3390/molecules26072027)
Supplement: Supplementary file 1 [file molecules-26-02027-s001.zip › Table S1.xlsx]

## Sheet: Table S1
Table S1. List of modified peptides in Emiliania huxleyi
Probability	Fraction	Peptide	Protein	Calculated neutral peptide mass	Assumed charge	Precursor neutral mass	m/z ratio	Protein description	pI	Retention time (min)	Number of tryptic termini	Number of missed cleavages	PTM type	K	C	D	R	H	N	E	Q	W	Y	S	T
0.9272	C1	R.n[44.01]K[214.13]GM[147.04]GEGADK.C	tr|R1FN67|R1FN67_EMIHU	1036.45	2	1036.45	519.232	Uncharacterized protein OS=Emiliania huxleyi OX=2903 GN=EMIHUDRAFT_438806 PE=4 SV=1	6.07	42.045	2	0	2-Hydroxybutyrylation(K)	1
0.9672	C1	L.n[44.01]K[214.13]FHSDFTRTHSSAPTSSK[214.13]PSSSSAASSSGSRPPSAGGQR.Y	tr|R1BC82|R1BC82_EMIHU	4133.94	4	4133.94	1034.49	Uncharacterized protein OS=Emiliania huxleyi OX=2903 GN=EMIHUDRAFT_97136 PE=4 SV=1	11.72	72.72	1	1	2-Hydroxybutyrylation(K)	2
0.9472	C1	K.n[44.01]EITALAPASMTVK[214.13].L	tr|R1BMA7|R1BMA7_EMIHU	1459.76	2	1459.77	730.887	Uncharacterized protein OS=Emiliania huxleyi OX=2903 GN=EMIHUDRAFT_67506 PE=4 SV=1	6.1	85.6167	2	0	2-Hydroxybutyrylation(K)	1
0.9729	C2	R.NDGSSPSAK[214.13]R.G	tr|R1CNV7|R1CNV7_EMIHU	1103.52	2	1103.52	552.768	Uncharacterized protein (Fragment) OS=Emiliania huxleyi OX=2903 GN=EMIHUDRAFT_435422 PE=4 SV=1	8.75	47.635	2	0	2-Hydroxybutyrylation(K)	1
0.9235	C3	R.n[44.01]K[214.13]SPGHPGC[160.03]FR.C	tr|R1E2Z9|R1E2Z9_EMIHU	1270.59	2	1270.59	636.301	Uncharacterized protein OS=Emiliania huxleyi OX=2903 GN=EMIHUDRAFT_211479 PE=4 SV=1	9.51	57.365	2	0	2-Hydroxybutyrylation(K)	1
0.9682	C3	R.n[44.01]NGDAGESSVVK[214.13].T	tr|R1ENP2|R1ENP2_EMIHU	1190.54	2	1190.54	596.278	Uncharacterized protein OS=Emiliania huxleyi OX=2903 GN=EMIHUDRAFT_442952 PE=4 SV=1	4.37	76.0567	2	0	2-Hydroxybutyrylation(K)	1
0.9942	C4	K.n[44.01]AEAEAAAAAEAAAAAAAAK[214.13].A	tr|R1BBR1|R1BBR1_EMIHU	1727.83	2	1727.82	864.924	Uncharacterized protein OS=Emiliania huxleyi OX=2903 GN=EMIHUDRAFT_461868 PE=4 SV=1	4.25	99.9767	2	0	2-Hydroxybutyrylation(K)	1
0.9327	C5	R.SHALAFVK[214.13].A	tr|R1DTM5|R1DTM5_EMIHU	957.528	2	957.529	479.772	Uncharacterized protein OS=Emiliania huxleyi OX=2903 GN=EMIHUDRAFT_213844 PE=4 SV=1	8.49	82	2	0	2-Hydroxybutyrylation(K)	1
0.9232	C5	A.n[44.01]VM[147.04]YGLAPELFGETETVEM[147.04]AVGTAWDYQGLLIRK[214.13].S	tr|R1D8S8|R1D8S8_EMIHU	3847.87	4	3847.83	962.975	Uncharacterized protein OS=Emiliania huxleyi OX=2903 GN=EMIHUDRAFT_220352 PE=4 SV=1	4.25	82.315	1	0	2-Hydroxybutyrylation(K)	1
0.9993	D1	K.n[44.01]YDC[160.03]TGDPDQGDMHNQTGDK[214.13]NNSFGQC[160.03]TPEYWAQ.T	tr|R1DDY6|R1DDY6_EMIHU,tr|A0A0D3I7U7|A0A0D3I7U7_EMIHU	3964.53	4	3964.52	992.139	Uncharacterized protein OS=Emiliania huxleyi OX=2903 GN=EMIHUDRAFT_98869 PE=4 SV=1	3.9	71.5733	1	1	2-Hydroxybutyrylation(K)	1
0.9973	D2	K.n[44.01]ENK[214.13]PDEPEGGEEDGEDFDEDEEPPEEEEEKDEL.-	tr|R1DMJ3|R1DMJ3_EMIHU	3962.51	4	3963.51	991.636	Calreticulin OS=Emiliania huxleyi OX=2903 GN=CRT-2 PE=3 SV=1	3.45	72.455	2	1	2-Hydroxybutyrylation(K)	1
0.996	D3	R.C[160.03]PSHDPK[214.13]C[160.03]GC[160.03]HGPLM[147.04]GKGM[147.04]VGWAGGSAGPDFFVYSAHM[147.04].D	tr|R1F1M3|R1F1M3_EMIHU,tr|R1E9H0|R1E9H0_EMIHU	4195.76	4	4196.78	1049.95	Uncharacterized protein OS=Emiliania huxleyi OX=2903 GN=EMIHUDRAFT_113875 PE=4 SV=1	6.99	38.6583	1	2	2-Hydroxybutyrylation(K)	1
1	D3	T.n[44.01]K[214.13]PADAELDDELLASK.S	tr|R1FR32|R1FR32_EMIHU,tr|R1FF97|R1FF97_EMIHU	1742.86	2	1742.86	872.436	Uncharacterized protein OS=Emiliania huxleyi OX=2903 GN=EMIHUDRAFT_431703 PE=4 SV=1	4.11	78.1217	1	0	2-Hydroxybutyrylation(K)	1
1	D3	D.n[44.01]DAK[214.13]DEDGDGVADVNQIPTSELLER.K	tr|R1C4D5|R1C4D5_EMIHU	2714.25	3	2714.26	905.758	Uncharacterized protein OS=Emiliania huxleyi OX=2903 GN=EMIHUDRAFT_436411 PE=4 SV=1	3.8	88.6183	1	1	2-Hydroxybutyrylation(K)	1
0.9651	D3	R.HLSLHGLWPSFAVPRPDGSK[214.13]HGSPSPTSC[160.03]SYKAK.L	tr|R1E2S5|R1E2S5_EMIHU	3773.87	4	3774.85	944.476	Uncharacterized protein OS=Emiliania huxleyi OX=2903 GN=EMIHUDRAFT_194205 PE=3 SV=1	9.63	105.25	2	2	2-Hydroxybutyrylation(K)	1
0.9259	D4	N.WHSHPDC[160.03]GK[214.13]GNTC[160.03]SEPM[147.04]C[160.03]GGRAR.A	tr|R1CDY1|R1CDY1_EMIHU	2758.12	3	2758.12	920.381	Uncharacterized protein OS=Emiliania huxleyi OX=2903 GN=EMIHUDRAFT_241950 PE=4 SV=1	7.98	49.5217	1	2	2-Hydroxybutyrylation(K)	1
0.9955	D4	D.n[44.01]GQLPLHSAAK[214.13]ISTSHEVVEALTR.C	tr|R1EGP4|R1EGP4_EMIHU	2572.36	4	2572.35	644.097	Uncharacterized protein OS=Emiliania huxleyi OX=2903 GN=EMIHUDRAFT_435954 PE=4 SV=1	6.92	122.685	1	1	2-Hydroxybutyrylation(K)	1
0.9202	D5	R.ILLQC[160.03]VAEPK[214.13].G	tr|R1DT35|R1DT35_EMIHU,tr|R1DQU4|R1DQU4_EMIHU	1255.68	2	1255.68	628.85	Uncharacterized protein OS=Emiliania huxleyi OX=2903 GN=EMIHUDRAFT_118474 PE=4 SV=1	5.99	56.545	2	0	2-Hydroxybutyrylation(K)	1
0.9853	D5	K.n[44.01]ALGNLDTAFTAAEK[214.13]R.W	tr|R1FPX2|R1FPX2_EMIHU	1705.86	3	1705.85	569.628	Uncharacterized protein OS=Emiliania huxleyi OX=2903 GN=EMIHUDRAFT_462452 PE=4 SV=1	6.11	67.93	2	0	2-Hydroxybutyrylation(K)	1
0.955	E2	K.M[147.04]ADELK[214.13]R.D	tr|R1E265|R1E265_EMIHU,tr|R1EVK5|R1EVK5_EMIHU	963.47	2	963.471	482.742	Uncharacterized protein OS=Emiliania huxleyi OX=2903 GN=EMIHUDRAFT_463789 PE=4 SV=1	5.82	47.395	2	0	2-Hydroxybutyrylation(K)	1
0.9765	E2	R.n[44.01]REVEVEK[214.13]K.Q	tr|R1F822|R1F822_EMIHU,tr|R1F7C7|R1F7C7_EMIHU	1144.61	2	1144.6	573.312	Uncharacterized protein OS=Emiliania huxleyi OX=2903 GN=EMIHUDRAFT_71184 PE=4 SV=1	6.23	59.5183	2	0	2-Hydroxybutyrylation(K)	1
0.9814	E2	R.n[44.01]K[214.13]PLAGGGGEK.E	tr|R1FPR1|R1FPR1_EMIHU,tr|R1D476|R1D476_EMIHU,tr|R1DEQ7|R1DEQ7_EMIHU,tr|R1BYS3|R1BYS3_EMIHU,tr|R1ENV2|R1ENV2_EMIHU,tr|R1F9V6|R1F9V6_EMIHU,tr|A0A0D3JWM4|A0A0D3JWM4_EMIHU,tr|R1DY65|R1DY65_EMIHU,tr|R1B957|R1B957_EMIHU,tr|R1C712|R1C712_EMIHU,tr|R1EIU6|R1EIU6_EMIHU,tr|R1E567|R1E567_EMIHU,tr|R1FLY1|R1FLY1_EMIHU,tr|R1DZ91|R1DZ91_EMIHU,tr|R1CRF9|R1CRF9_EMIHU,tr|R1DWG5|R1DWG5_EMIHU	1041.55	2	1041.54	521.78	Uncharacterized protein OS=Emiliania huxleyi OX=2903 GN=EMIHUDRAFT_372734 PE=4 SV=1	8.59	65.0317	2	0	2-Hydroxybutyrylation(K)	1
0.9738	E2	K.n[44.01]K[214.13]PELVAVC[160.03]EER.G	tr|R1E756|R1E756_EMIHU	1457.72	2	1457.7	729.866	Uncharacterized protein OS=Emiliania huxleyi OX=2903 GN=EMIHUDRAFT_469610 PE=4 SV=1	4.79	66.6383	2	0	2-Hydroxybutyrylation(K)	1
0.9556	E2	K.LISEDDIK[214.13]R.Q	tr|R1D9F1|R1D9F1_EMIHU	1173.62	2	1173.62	587.819	Uncharacterized protein OS=Emiliania huxleyi OX=2903 GN=EMIHUDRAFT_456273 PE=4 SV=1	4.56	67.0817	2	0	2-Hydroxybutyrylation(K)	1
0.955	E2	R.K[214.13]ELDIK[214.13]R.R	tr|R1DVU8|R1DVU8_EMIHU	1072.61	2	1072.62	537.314	Uncharacterized protein (Fragment) OS=Emiliania huxleyi OX=2903 GN=EMIHUDRAFT_44977 PE=3 SV=1	8.59	81.3467	2	0	2-Hydroxybutyrylation(K)	2
1	E2	E.n[44.01]RVQVLLLLLAFVAVPWMLLAK[214.13]PLLLR.R	tr|R1DQB1|R1DQB1_EMIHU	3113.93	4	3113.95	779.489	V-type proton ATPase subunit a OS=Emiliania huxleyi OX=2903 GN=ATPVa2 PE=3 SV=1	12.01	135.158	1	0	2-Hydroxybutyrylation(K)	1
0.9392	E3	R.LRK[214.13]VVHDSDDGGFSDHDDD.E	tr|R1ENY3|R1ENY3_EMIHU	2213.95	3	2213.93	738.989	Uncharacterized protein OS=Emiliania huxleyi OX=2903 GN=EMIHUDRAFT_450583 PE=4 SV=1	4.33	36.7467	1	1	2-Hydroxybutyrylation(K)	1
0.9329	E3	K.TADELK[214.13]R.R	tr|R1F440|R1F440_EMIHU	917.482	2	917.484	459.748	Uncharacterized protein OS=Emiliania huxleyi OX=2903 GN=EMIHUDRAFT_99444 PE=4 SV=1	5.74	57.1317	2	0	2-Hydroxybutyrylation(K)	1
0.9998	E3	K.AAAEPAAPAGPAAEPAAPAAAAAAEEAAK[214.13]A.R	tr|R1CEA7|R1CEA7_EMIHU	2640.3	3	2640.3	881.108	Uncharacterized protein (Fragment) OS=Emiliania huxleyi OX=2903 GN=EMIHUDRAFT_123885 PE=4 SV=1	4.09	77.02	1	0	2-Hydroxybutyrylation(K)	1
0.9635	E3	R.EVGVC[160.03]IVAC[160.03]AK[214.13].S	tr|R1DRR0|R1DRR0_EMIHU	1290.63	2	1290.63	646.323	Uncharacterized protein OS=Emiliania huxleyi OX=2903 GN=EMIHUDRAFT_246802 PE=4 SV=1	6.08	84.3183	2	0	2-Hydroxybutyrylation(K)	1
0.922	E3	K.n[44.01]EVASAAQMK[214.13]PVR.L	tr|R1FQX6|R1FQX6_EMIHU,tr|R1EYB2|R1EYB2_EMIHU,tr|R1E6Y3|R1E6Y3_EMIHU,tr|R1EUY3|R1EUY3_EMIHU,tr|R1DRK9|R1DRK9_EMIHU,tr|R1FJ79|R1FJ79_EMIHU,tr|R1BJ23|R1BJ23_EMIHU,tr|R1B9G5|R1B9G5_EMIHU,tr|R1EZ75|R1EZ75_EMIHU,tr|R1D2I3|R1D2I3_EMIHU,tr|R1FPM9|R1FPM9_EMIHU,tr|R1DBR4|R1DBR4_EMIHU,tr|R1EGT6|R1EGT6_EMIHU,tr|R1E9Y2|R1E9Y2_EMIHU,tr|R1EXB5|R1EXB5_EMIHU	1414.72	2	1414.72	708.369	Uncharacterized protein OS=Emiliania huxleyi OX=2903 GN=EMIHUDRAFT_433527 PE=4 SV=1	8.85	88.9417	2	0	2-Hydroxybutyrylation(K)	1
0.9512	E3	K.EQFGDLVK[214.13]PIATEVR.R	tr|R1BJL4|R1BJL4_EMIHU	1786.95	2	1786.95	894.481	Uncharacterized protein OS=Emiliania huxleyi OX=2903 GN=EMIHUDRAFT_216187 PE=4 SV=1	4.68	94.62	2	0	2-Hydroxybutyrylation(K)	1
0.9399	E4	K.n[44.01]M[147.04]SVTISM[147.04]DEVSFPAEEYGK[214.13]VAVGQALSLRGQVNNAFNTSM[147.04].E	tr|R1G1W6|R1G1W6_EMIHU	4454.07	4	4454.07	1114.53	Uncharacterized protein OS=Emiliania huxleyi OX=2903 GN=EMIHUDRAFT_461063 PE=4 SV=1	4.41	39.2917	1	2	2-Hydroxybutyrylation(K)	1
0.9535	E4	K.n[44.01]LYYGISK[214.13].R	tr|R1ENU1|R1ENU1_EMIHU	971.496	2	971.497	486.755	Uncharacterized protein OS=Emiliania huxleyi OX=2903 GN=EMIHUDRAFT_204137 PE=4 SV=1	8.5	60.9017	2	0	2-Hydroxybutyrylation(K)	1
0.9781	E4	G.n[44.01]K[214.13]PGYVPDFDATPDQLPHWVGLNLYDPLK.W	tr|R1CV07|R1CV07_EMIHU	3323.65	3	3323.65	1108.89	Light harvesting protein OS=Emiliania huxleyi OX=2903 GN=Lhcf18 PE=4 SV=1	4.56	106.588	1	0	2-Hydroxybutyrylation(K)	1
0.9483	E5	R.n[44.01]K[214.13]DAVIHFEESRK.L	tr|R1EKE1|R1EKE1_EMIHU	1586.81	2	1586.8	794.41	Uncharacterized protein OS=Emiliania huxleyi OX=2903 GN=EMIHUDRAFT_100297 PE=4 SV=1	6.76	72.47	2	0	2-Hydroxybutyrylation(K)	1
0.9874	E5	R.AESGLLDEEFDLDEADEEGGGMGDAPLIDQK[214.13]ELGGATMSDF.L	tr|R1DXM9|R1DXM9_EMIHU	4358.87	4	4358.86	1090.73	Uncharacterized protein OS=Emiliania huxleyi OX=2903 GN=EMIHUDRAFT_242945 PE=4 SV=1	3.33	92.0633	1	1	2-Hydroxybutyrylation(K)	1
0.9603	E5	R.ALAFVASPAFTGVVSRTIASEPAK[214.13].F	tr|R1C2H5|R1C2H5_EMIHU,tr|R1CFT7|R1CFT7_EMIHU	2475.34	3	2475.32	826.12	DNA-directed RNA polymerase subunit OS=Emiliania huxleyi OX=2903 GN=EMIHUDRAFT_451446 PE=3 SV=1	8.79	135.022	2	1	2-Hydroxybutyrylation(K)	1
1	F1	-.MSGRK[214.13]FMTTC[160.03]PDGHDC[160.03]GFMATC[160.03]C[160.03]GAAC[160.03].C	tr|R1BQA0|R1BQA0_EMIHU	3171.19	4	3171.21	793.806	Uncharacterized protein OS=Emiliania huxleyi OX=2903 GN=EMIHUDRAFT_120149 PE=4 SV=1	6.48	48.7083	1	1	2-Hydroxybutyrylation(K)	1
0.9366	F1	R.ISAVGGSK[214.13]R.Q	tr|R1DY09|R1DY09_EMIHU	959.54	2	959.543	480.777	Uncharacterized protein OS=Emiliania huxleyi OX=2903 GN=EMIHUDRAFT_222778 PE=4 SV=1	11	49.145	2	0	2-Hydroxybutyrylation(K)	1
0.9475	F1	R.AVAGASLGSVK[214.13].G	tr|R1FBS3|R1FBS3_EMIHU,tr|R1D5X0|R1D5X0_EMIHU	1044.58	2	1044.58	523.298	Uncharacterized protein OS=Emiliania huxleyi OX=2903 GN=EMIHUDRAFT_467896 PE=4 SV=1	8.8	64.1183	2	0	2-Hydroxybutyrylation(K)	1
0.9694	F1	R.TMSLAAGK[214.13].R	tr|R1E7A4|R1E7A4_EMIHU	863.442	2	863.442	432.728	Uncharacterized protein OS=Emiliania huxleyi OX=2903 GN=EMIHUDRAFT_355997 PE=4 SV=1	8.41	64.5367	2	0	2-Hydroxybutyrylation(K)	1
0.9657	F2	K.n[44.01]QSSYSAWLGFYNTFSK[214.13]R.L	tr|R1E351|R1E351_EMIHU	2170.01	3	2169.99	724.345	Putative DEAD\DEAH box helicase OS=Emiliania huxleyi OX=2903 GN=EMIHUDRAFT_66364 PE=4 SV=1	9.7	59.12	2	0	2-Hydroxybutyrylation(K)	1
0.9919	F2	R.K[214.13]ETALEEAR.A	tr|R1BIP4|R1BIP4_EMIHU	1131.58	2	1131.58	566.796	Uncharacterized protein OS=Emiliania huxleyi OX=2903 GN=EMIHUDRAFT_120723 PE=4 SV=1	4.79	63.67	2	0	2-Hydroxybutyrylation(K)	1
0.9548	F2	R.LVELEK[214.13]R.V	tr|R1DB48|R1DB48_EMIHU	971.565	2	971.568	486.79	Uncharacterized protein OS=Emiliania huxleyi OX=2903 GN=EMIHUDRAFT_438359 PE=4 SV=1	6.14	72.9833	2	0	2-Hydroxybutyrylation(K)	1
0.9394	F2	R.LDEAAAVVMHK[214.13].A	tr|R1DYI2|R1DYI2_EMIHU	1268.64	2	1268.65	635.329	Uncharacterized protein OS=Emiliania huxleyi OX=2903 GN=EMIHUDRAFT_108677 PE=4 SV=1	5.32	74.9517	2	0	2-Hydroxybutyrylation(K)	1
0.935	F2	R.NESVLLVGSK[214.13].S	tr|R1FPZ0|R1FPZ0_EMIHU	1130.62	2	1130.61	566.316	Uncharacterized protein OS=Emiliania huxleyi OX=2903 GN=EMIHUDRAFT_199412 PE=3 SV=1	6	87.215	2	0	2-Hydroxybutyrylation(K)	1
0.9706	F3	R.n[44.01]VVEPAWDK[214.13].H	tr|R1FBA6|R1FBA6_EMIHU	1071.52	2	1071.53	536.769	Uncharacterized protein OS=Emiliania huxleyi OX=2903 GN=EMIHUDRAFT_467223 PE=4 SV=1	4.37	39.5033	2	0	2-Hydroxybutyrylation(K)	1
0.9702	F3	R.TM[147.04]SLAAGK[214.13].R	tr|R1E7A4|R1E7A4_EMIHU	879.437	2	879.437	440.726	Uncharacterized protein OS=Emiliania huxleyi OX=2903 GN=EMIHUDRAFT_355997 PE=4 SV=1	8.41	53.1483	2	0	2-Hydroxybutyrylation(K)	1
0.995	F3	R.K[214.13]M[147.04]DIM[147.04]EVK.A	tr|R1C6F3|R1C6F3_EMIHU	1110.53	2	1110.54	556.272	Uncharacterized protein OS=Emiliania huxleyi OX=2903 GN=EMIHUDRAFT_196299 PE=4 SV=1	6.07	57.3883	2	0	2-Hydroxybutyrylation(K)	1
0.9293	F3	K.KM[147.04]IGAEGVK[214.13].A	tr|R1BHH3|R1BHH3_EMIHU	1033.55	2	1033.55	517.781	Uncharacterized protein OS=Emiliania huxleyi OX=2903 GN=EMIHUDRAFT_105623 PE=4 SV=1	8.59	65.8533	2	0	2-Hydroxybutyrylation(K)	1
0.9913	F3	R.LFAMPTEVK[214.13].M	tr|R1EEL9|R1EEL9_EMIHU	1120.58	2	1120.59	561.299	2OG-Fe(II) oxygenase family oxidoreductase OS=Emiliania huxleyi OX=2903 GN=EMIHUDRAFT_470090 PE=3 SV=1	6	71.81	2	0	2-Hydroxybutyrylation(K)	1
0.9328	F3	K.K[214.13]PFPGIELGTYR.D	tr|R1D3V1|R1D3V1_EMIHU	1462.78	2	1462.78	732.398	Uncharacterized protein (Fragment) OS=Emiliania huxleyi OX=2903 GN=EMIHUDRAFT_460197 PE=4 SV=1	8.59	111.457	2	0	2-Hydroxybutyrylation(K)	1
0.9755	F4	Y.DPNGKYK[214.13]C[160.03]HDSEC[160.03]GHR.G	tr|R1C190|R1C190_EMIHU	2044.85	4	2044.85	512.219	Uncharacterized protein OS=Emiliania huxleyi OX=2903 GN=EMIHUDRAFT_370547 PE=4 SV=1	6.9	37.95	1	2	2-Hydroxybutyrylation(K)	1
0.9406	F4	R.K[214.13]AGEAAVVGQG.-	tr|R1CRG8|R1CRG8_EMIHU	1071.56	2	1071.56	536.785	Tubulin gamma chain OS=Emiliania huxleyi OX=2903 GN=EMIHUDRAFT_69058 PE=3 SV=1	6	43.4583	2	0	2-Hydroxybutyrylation(K)	1
0.9511	F4	R.K[214.13]LEWYEGK.A	tr|R1DDU2|R1DDU2_EMIHU	1137.57	2	1137.57	569.793	Uncharacterized protein OS=Emiliania huxleyi OX=2903 GN=EMIHUDRAFT_363806 PE=4 SV=1	6.14	54.8383	2	0	2-Hydroxybutyrylation(K)	1
0.958	F4	R.K[214.13]SSAEDWLR.Q	tr|R1CI39|R1CI39_EMIHU	1176.58	2	1176.57	589.296	Uncharacterized protein OS=Emiliania huxleyi OX=2903 GN=EMIHUDRAFT_463681 PE=4 SV=1	6.07	62.3583	2	0	2-Hydroxybutyrylation(K)	1
0.997	F4	R.K[214.13]M[147.04]DIMEVK.A	tr|R1C6F3|R1C6F3_EMIHU	1094.54	2	1094.55	548.275	Uncharacterized protein OS=Emiliania huxleyi OX=2903 GN=EMIHUDRAFT_196299 PE=4 SV=1	6.07	67.345	2	0	2-Hydroxybutyrylation(K)	1
0.9574	F5	N.n[44.01]DLKPQGIAVVAISPGFVATHFGGMSPEQK[214.13]MK[214.13].V	tr|R1CCT0|R1CCT0_EMIHU	3454.76	4	3454.79	864.698	Tubulin alpha chain OS=Emiliania huxleyi OX=2903 GN=EMIHUDRAFT_117708 PE=3 SV=1	8.51	129.712	1	1	2-Hydroxybutyrylation(K)	2
1	F5	V.n[44.01]LVFAPAAPILYFIGGTSLLLSAAVQKFMLIK[214.13]VYARPSALDDDLAK.R	tr|R1DJ57|R1DJ57_EMIHU	4935.72	6	4935.73	823.628	Uncharacterized protein OS=Emiliania huxleyi OX=2903 GN=EMIHUDRAFT_448095 PE=4 SV=1	8.38	135.125	1	2	2-Hydroxybutyrylation(K)	1
1	G1	A.FSVLSLIESLVVLSLAYHRK[214.13]K[214.13].Y	tr|R1D0D9|R1D0D9_EMIHU	2573.48	6	2573.49	429.921	Uncharacterized protein OS=Emiliania huxleyi OX=2903 GN=EMIHUDRAFT_99941 PE=4 SV=1	9.7	58.525	1	1	2-Hydroxybutyrylation(K)	2
0.9211	G1	R.K[214.13]FNLNVDTR.E	tr|R1FBW9|R1FBW9_EMIHU,tr|R1FUL9|R1FUL9_EMIHU	1191.62	2	1191.62	596.82	Uncharacterized protein OS=Emiliania huxleyi OX=2903 GN=EMIHUDRAFT_440534 PE=4 SV=1	8.75	66.7533	2	0	2-Hydroxybutyrylation(K)	1
0.9621	G1	R.n[44.01]VQVLLLLLAFVAVPWMLLAK[214.13]PLLLRR.R	tr|R1DQB1|R1DQB1_EMIHU	3113.93	3	3114.95	1038.98	V-type proton ATPase subunit a OS=Emiliania huxleyi OX=2903 GN=ATPVa2 PE=3 SV=1	12.01	135.555	2	0	2-Hydroxybutyrylation(K)	1
0.9501	G2	R.K[214.13]ALLGSR.L	tr|R1CHH1|R1CHH1_EMIHU	829.502	2	829.503	415.758	Uncharacterized protein OS=Emiliania huxleyi OX=2903 GN=EMIHUDRAFT_427188 PE=4 SV=1	11	65.1917	2	0	2-Hydroxybutyrylation(K)	1
0.9556	G2	R.n[44.01]RLLRPGGVLFHYVGDPASK[214.13].A	tr|R1C363|R1C363_EMIHU,tr|R1E619|R1E619_EMIHU	2210.2	3	2210.17	737.739	Uncharacterized protein OS=Emiliania huxleyi OX=2903 GN=EMIHUDRAFT_118978 PE=4 SV=1	9.99	65.7233	2	0	2-Hydroxybutyrylation(K)	1
0.9835	G3	R.n[44.01]AVETEEDAK[214.13]R.L	tr|R1CM17|R1CM17_EMIHU,tr|R1E0S8|R1E0S8_EMIHU	1275.59	2	1275.59	638.804	Uncharacterized protein OS=Emiliania huxleyi OX=2903 GN=EMIHUDRAFT_239339 PE=4 SV=1	4.41	46.3283	2	0	2-Hydroxybutyrylation(K)	1
0.9447	G3	R.VAALVAALAASGRK[214.13].V	tr|R1FYA7|R1FYA7_EMIHU,tr|R1ENM0|R1ENM0_EMIHU,tr|R1ED24|R1ED24_EMIHU	1382.82	2	1382.83	692.42	DEAD\DEAH box helicase OS=Emiliania huxleyi OX=2903 GN=DDX PE=4 SV=1	11	69.3133	2	0	2-Hydroxybutyrylation(K)	1
0.9668	G3	R.AVAFEAEAK[214.13]R.W	tr|R1C6F8|R1C6F8_EMIHU,tr|R1CHY5|R1CHY5_EMIHU	1176.61	2	1176.6	589.314	Uncharacterized protein OS=Emiliania huxleyi OX=2903 GN=EMIHUDRAFT_102485 PE=4 SV=1	6.19	71.13	2	0	2-Hydroxybutyrylation(K)	1
0.9221	G4	R.AGGC[160.03]VGK[214.13]R.T	tr|R1D7T9|R1D7T9_EMIHU	889.444	2	889.443	445.729	Uncharacterized protein OS=Emiliania huxleyi OX=2903 GN=EMIHUDRAFT_105231 PE=4 SV=1	9.51	43.71	2	0	2-Hydroxybutyrylation(K)	1
0.992	G4	R.LFAMIVK[214.13].A	tr|R1FXU3|R1FXU3_EMIHU	906.525	2	906.519	454.27	Uncharacterized protein OS=Emiliania huxleyi OX=2903 GN=EMIHUDRAFT_69673 PE=3 SV=1	8.75	64.5917	2	0	2-Hydroxybutyrylation(K)	1
0.9996	G4	K.n[44.01]AVLVAILAEGWK[214.13]LDGDPSAQSLLLELDAAGGAAARIGSEASFEAT.G	tr|R1EJW0|R1EJW0_EMIHU	4582.34	4	4582.3	1146.59	Uncharacterized protein OS=Emiliania huxleyi OX=2903 GN=EMIHUDRAFT_114826 PE=4 SV=1	3.95	121.782	1	2	2-Hydroxybutyrylation(K)	1
0.9993	G4	-.n[44.01]M[147.04]LSAAALLTVTQLDASGVAYTPALMWGPEGLGFGRGAK[214.13].H	tr|R1D4N2|R1D4N2_EMIHU	3965.01	4	3966.01	992.259	Uncharacterized protein OS=Emiliania huxleyi OX=2903 GN=EMIHUDRAFT_434455 PE=4 SV=1	5.82	123.225	2	1	2-Hydroxybutyrylation(K)	1
0.986	G5	K.LLAASYTDAPAK[214.13].A	tr|R1F9C1|R1F9C1_EMIHU,tr|R1CRI1|R1CRI1_EMIHU	1305.68	2	1305.68	653.848	Uncharacterized protein OS=Emiliania huxleyi OX=2903 GN=EMIHUDRAFT_449267 PE=4 SV=1	5.83	71.315	2	0	2-Hydroxybutyrylation(K)	1
1	G5	V.n[44.01]K[214.13]LDAVAPPGLVIQPDDTAAIEK.G	tr|R1EY99|R1EY99_EMIHU	2389.27	3	2389.27	797.432	Uncharacterized protein OS=Emiliania huxleyi OX=2903 GN=EMIHUDRAFT_457104 PE=4 SV=1	4.23	82.535	1	0	2-Hydroxybutyrylation(K)	1
0.9714	G5	K.n[44.01]FLGGVTIASGGVLPNIHSVLLPK[214.13].K	tr|R1FHX5|R1FHX5_EMIHU,tr|R1EJ25|R1EJ25_EMIHU,tr|R1FF37|R1FF37_EMIHU	2417.37	3	2417.37	806.797	Uncharacterized protein OS=Emiliania huxleyi OX=2903 GN=EMIHUDRAFT_252655 PE=4 SV=1	8.76	112.717	2	0	2-Hydroxybutyrylation(K)	1
0.9407	H1	K.n[44.01]K[214.13]EGVMAALQAAIEEK.K	tr|R1BNL8|R1BNL8_EMIHU,tr|R1D5W4|R1D5W4_EMIHU	1715.88	2	1715.88	858.946	Uncharacterized protein OS=Emiliania huxleyi OX=2903 GN=EMIHUDRAFT_214459 PE=4 SV=1	4.79	68.1083	2	0	2-Hydroxybutyrylation(K)	1
0.9694	H1	R.n[44.01]AVAAPAMAAAGGGEAAAK[214.13]AARPTPPAK[214.13]ATVQTAIADSDFAA.G	tr|R1DE67|R1DE67_EMIHU	3949.98	4	3950.02	988.503	Uncharacterized protein OS=Emiliania huxleyi OX=2903 GN=EMIHUDRAFT_116371 PE=4 SV=1	6.17	91.315	1	2	2-Hydroxybutyrylation(K)	2
0.973	H2	V.n[44.01]K[214.13]EDASASSPAAAR.E	tr|R1DLD9|R1DLD9_EMIHU	1388.65	2	1388.65	695.334	Uncharacterized protein (Fragment) OS=Emiliania huxleyi OX=2903 GN=EMIHUDRAFT_58282 PE=4 SV=1	6.07	36.4133	1	0	2-Hydroxybutyrylation(K)	1
0.9498	H2	R.n[44.01]K[214.13]GLGQSYK.V	tr|R1F4X2|R1F4X2_EMIHU	1008.52	2	1008.52	505.269	Uncharacterized protein OS=Emiliania huxleyi OX=2903 GN=EMIHUDRAFT_467666 PE=4 SV=1	9.7	38.98	2	0	2-Hydroxybutyrylation(K)	1
0.9288	H2	R.n[44.01]K[214.13]SDLPMIGR.H	tr|R1BS33|R1BS33_EMIHU	1144.59	2	1144.6	573.303	Uncharacterized protein OS=Emiliania huxleyi OX=2903 GN=EMIHUDRAFT_120111 PE=4 SV=1	8.75	54.3933	2	0	2-Hydroxybutyrylation(K)	1
0.9224	H2	K.n[44.01]YTELVGSGPEK[214.13]GC[160.03]FQGHNIFHK[214.13]AMK[214.13].E	tr|R1DW98|R1DW98_EMIHU	3135.48	4	3136.46	784.877	Uncharacterized protein OS=Emiliania huxleyi OX=2903 GN=EMIHUDRAFT_443003 PE=3 SV=1	8.17	81.4267	2	2	2-Hydroxybutyrylation(K)	3
0.9205	H3	M.GADAAADVRPPK[214.13].K	tr|R1DYP3|R1DYP3_EMIHU	1252.64	2	1252.65	627.328	Uncharacterized protein OS=Emiliania huxleyi OX=2903 GN=EMIHUDRAFT_212348 PE=4 SV=1	5.96	39.115	2	0	2-Hydroxybutyrylation(K)	1
0.9892	H3	R.n[44.01]K[214.13]LEEGSGAVAAAAR.A	tr|R1DBI1|R1DBI1_EMIHU	1457.75	3	1457.75	486.923	Na+\H+ antiporter OS=Emiliania huxleyi OX=2903 GN=NHA3 PE=4 SV=1	6.14	47.5717	2	0	2-Hydroxybutyrylation(K)	1
0.9249	H3	R.GLPAC[160.03]K[214.13]PPAVEAPDVDDYAL.P	tr|R1DM86|R1DM86_EMIHU	2183.05	3	2183.06	728.689	Uncharacterized protein OS=Emiliania huxleyi OX=2903 GN=EMIHUDRAFT_226946 PE=4 SV=1	3.84	73.0967	1	0	2-Hydroxybutyrylation(K)	1
0.9835	H3	P.n[44.01]SLQDEPATPEGLVAALAYRYTTVEDAVAEPPAGATGRGK[214.13].G	tr|R1EU40|R1EU40_EMIHU	4100.03	4	4100.07	1026.02	Uncharacterized protein OS=Emiliania huxleyi OX=2903 GN=EMIHUDRAFT_205513 PE=4 SV=1	4.36	84.8767	1	2	2-Hydroxybutyrylation(K)	1
0.9946	H4	K.n[44.01]GFSTSAEGK[214.13]M[147.04]YNDC[160.03]VGC[160.03]PYK.T	tr|R1F2F5|R1F2F5_EMIHU	2414.98	3	2414.96	806.001	Uncharacterized protein OS=Emiliania huxleyi OX=2903 GN=EMIHUDRAFT_455896 PE=4 SV=1	6.05	53.1917	2	1	2-Hydroxybutyrylation(K)	1
0.9593	H4	K.n[44.01]RATAMWK[214.13]R.E	tr|R1ERS6|R1ERS6_EMIHU	1147.59	2	1147.6	574.803	Uncharacterized protein OS=Emiliania huxleyi OX=2903 GN=EMIHUDRAFT_444084 PE=3 SV=1	12.01	58.1383	2	0	2-Hydroxybutyrylation(K)	1
0.9657	H4	K.n[44.01]AQSEGELELEPGK[214.13].H	tr|R1E2C4|R1E2C4_EMIHU	1514.71	2	1514.72	758.362	Uncharacterized protein OS=Emiliania huxleyi OX=2903 GN=EMIHUDRAFT_431800 PE=4 SV=1	4.09	68.4517	2	0	2-Hydroxybutyrylation(K)	1
0.9916	H4	W.VDTAK[214.13]IDDPEASK[214.13]PDDWDEDAPM[147.04]M[147.04]IEDPK[214.13].A	tr|R1D606|R1D606_EMIHU	3562.54	4	3562.52	891.642	Calnexin OS=Emiliania huxleyi OX=2903 GN=EMIHUDRAFT_422633 PE=3 SV=1	3.79	75.17	1	1	2-Hydroxybutyrylation(K)	3
0.9972	H5	M.QM[147.04]NC[160.03]RAAPTPAILLLLLTHAHDTSALRLAVRPK[214.13].L	tr|R1CCT7|R1CCT7_EMIHU,tr|R1BQ70|R1BQ70_EMIHU	3750.05	4	3750.07	938.521	Uncharacterized protein OS=Emiliania huxleyi OX=2903 GN=EMIHUDRAFT_208427 PE=4 SV=1	10.76	112.757	1	2	2-Hydroxybutyrylation(K)	1
0.9895	H5	A.n[44.01]GPSQEDAPQAAAAK[214.13]PAPLDK[214.13]AGLLK[214.13]LLAELHEDR.L	tr|R1DVP8|R1DVP8_EMIHU	3820.98	4	3820.98	956.254	Uncharacterized protein OS=Emiliania huxleyi OX=2903 GN=EMIHUDRAFT_199953 PE=4 SV=1	4.95	119.522	1	2	2-Hydroxybutyrylation(K)	3
1	H5	-.MLASALLLSAPAAAAAPSNARVWATDALM[147.04]GAVEAGLK[214.13]P.V	tr|R1DYT6|R1DYT6_EMIHU	3777.98	4	3777.98	945.502	Uncharacterized protein OS=Emiliania huxleyi OX=2903 GN=EMIHUDRAFT_437040 PE=4 SV=1	5.82	121.763	1	1	2-Hydroxybutyrylation(K)	1
0.9937	H5	R.TGIDPLDGDTVAIEM[147.04]KNPAQM[147.04]DLSTIK[214.13]VLIVEG.D	tr|R1D730|R1D730_EMIHU	3600.82	4	3600.83	901.211	Uncharacterized protein OS=Emiliania huxleyi OX=2903 GN=EMIHUDRAFT_258771 PE=4 SV=1	3.96	127.04	1	2	2-Hydroxybutyrylation(K)	1
0.9977	I1	R.n[44.01]DLDAEM[147.04]AAAPAK[214.13]AFPDNM[147.04]GSC[160.03]TVNPRYM[147.04]E.C	tr|R1E2T3|R1E2T3_EMIHU	3348.4	4	3348.43	838.108	Uncharacterized protein OS=Emiliania huxleyi OX=2903 GN=EMIHUDRAFT_432530 PE=4 SV=1	4.3	55.6633	1	2	2-Hydroxybutyrylation(K)	1
0.9951	I1	-.MK[214.13]PAWDSLAQSYK.S	tr|R1BL81|R1BL81_EMIHU	1609.78	3	1610.78	537.601	Uncharacterized protein OS=Emiliania huxleyi OX=2903 GN=EMIHUDRAFT_437779 PE=4 SV=1	8.25	68.7517	2	0	2-Hydroxybutyrylation(K)	1
0.9398	I1	R.n[44.01]ELATPPAAMEK[214.13]R.G	tr|R1BEE7|R1BEE7_EMIHU,tr|R1BDQ7|R1BDQ7_EMIHU	1441.72	2	1441.73	721.869	Uncharacterized protein OS=Emiliania huxleyi OX=2903 GN=EMIHUDRAFT_465727 PE=4 SV=1	6.24	69.825	2	0	2-Hydroxybutyrylation(K)	1
0.9975	I1	R.n[44.01]LK[214.13]PLGDFK.E	tr|R1DCS4|R1DCS4_EMIHU	1045.58	2	1045.58	523.798	Uncharacterized protein OS=Emiliania huxleyi OX=2903 GN=EMIHUDRAFT_453061 PE=3 SV=1	8.59	70.97	2	0	2-Hydroxybutyrylation(K)	1
0.9726	I1	R.AAC[160.03]QREEALEAK[214.13]AAK.A	tr|R1EDP9|R1EDP9_EMIHU,tr|R1CX32|R1CX32_EMIHU	1730.86	3	1730.86	577.961	Uncharacterized protein OS=Emiliania huxleyi OX=2903 GN=EMIHUDRAFT_241610 PE=4 SV=1	6.26	76.8033	2	2	2-Hydroxybutyrylation(K)	1
0.9949	I1	R.LLGYAVTNDGARK[214.13].A	tr|R1FQA0|R1FQA0_EMIHU	1462.78	3	1462.79	488.6	Fatty acid synthase OS=Emiliania huxleyi OX=2903 GN=EMIHUDRAFT_466966 PE=4 SV=1	8.59	76.8817	2	0	2-Hydroxybutyrylation(K)	1
0.9529	I1	T.AVKSLEDWRSLLNGSSLTLVDC[160.03]YATWC[160.03]PPC[160.03]K[214.13].A	tr|R1EBZ7|R1EBZ7_EMIHU	3711.77	4	3711.81	928.951	Uncharacterized protein OS=Emiliania huxleyi OX=2903 GN=EMIHUDRAFT_420431 PE=4 SV=1	6.14	77.985	1	2	2-Hydroxybutyrylation(K)	1
0.9477	I2	K.n[44.01]FQAEVQDGGK[214.13]R.L	tr|R1BA47|R1BA47_EMIHU	1362.65	2	1362.66	682.334	Uncharacterized protein (Fragment) OS=Emiliania huxleyi OX=2903 GN=EMIHUDRAFT_258872 PE=4 SV=1	6.07	39.0417	2	0	2-Hydroxybutyrylation(K)	1
0.9519	I2	T.n[44.01]K[214.13]DNVFVGIK.V	tr|R1DHQ1|R1DHQ1_EMIHU	1147.62	2	1147.62	574.819	SPFH domain-containing protein OS=Emiliania huxleyi OX=2903 GN=EMIHUDRAFT_363433 PE=4 SV=1	8.59	70.1433	1	0	2-Hydroxybutyrylation(K)	1
0.9995	I2	R.ENVEFVM[147.04]DGLEAAAQAARIPTGSK[214.13]IQVAY.S	tr|R1CPS6|R1CPS6_EMIHU	3179.58	4	3180.58	795.903	Uncharacterized protein OS=Emiliania huxleyi OX=2903 GN=EMIHUDRAFT_250619 PE=4 SV=1	4.41	79.4517	1	2	2-Hydroxybutyrylation(K)	1
0.9995	I3	-.M[147.04]K[214.13]PAWDSLAQSYK.S	tr|R1BL81|R1BL81_EMIHU	1625.78	3	1626.77	542.933	Uncharacterized protein OS=Emiliania huxleyi OX=2903 GN=EMIHUDRAFT_437779 PE=4 SV=1	8.25	64.7617	2	0	2-Hydroxybutyrylation(K)	1
0.9708	I3	K.n[44.01]QEHRK[214.13]PAPK[214.13]GGVVHDAVQQAVMQYGYD.D	tr|R1EE38|R1EE38_EMIHU	3222.55	4	3222.55	806.645	Uncharacterized protein OS=Emiliania huxleyi OX=2903 GN=EMIHUDRAFT_458800 PE=4 SV=1	6.93	82.4067	1	2	2-Hydroxybutyrylation(K)	2
0.9423	I3	-.n[44.01]MFAGLQM[147.04]GSGGDGEEGSSSFGFLNK[214.13]PAAQAELAAPD.D	tr|R1DZ94|R1DZ94_EMIHU	3688.63	4	3689.62	923.165	Uncharacterized protein OS=Emiliania huxleyi OX=2903 GN=EMIHUDRAFT_119153 PE=4 SV=1	4.02	83.39	1	0	2-Hydroxybutyrylation(K)	1
0.9839	I3	R.n[44.01]GGGGGIGHILGEEMGKLDFGIGK[214.13]FTAALAEIATVAC[160.03].F	tr|R1B488|R1B488_EMIHU	3645.82	4	3645.8	912.462	Uncharacterized protein OS=Emiliania huxleyi OX=2903 GN=EMIHUDRAFT_453885 PE=4 SV=1	4.83	92.705	1	2	2-Hydroxybutyrylation(K)	1
0.9874	I4	R.YTNEQLAAGLEK[214.13]A.T	tr|R1FRX5|R1FRX5_EMIHU,tr|R1D408|R1D408_EMIHU	1492.74	3	1492.73	498.588	Peptidase M16 OS=Emiliania huxleyi OX=2903 GN=EMIHUDRAFT_471473 PE=3 SV=1	4.53	46.3833	1	0	2-Hydroxybutyrylation(K)	1
0.9644	I4	R.n[44.01]HEATVK[214.13]R.W	tr|R1D605|R1D605_EMIHU,tr|R1F7S3|R1F7S3_EMIHU	968.504	2	968.505	485.259	Uncharacterized protein OS=Emiliania huxleyi OX=2903 GN=EMIHUDRAFT_250689 PE=4 SV=1	8.75	49.565	2	0	2-Hydroxybutyrylation(K)	1
0.9437	I4	K.n[44.01]GSLEVEDPVLAALMK[214.13]FDVNGDGLTK[214.13].E	tr|R1DKY6|R1DKY6_EMIHU	2832.41	3	2832.43	945.144	Uncharacterized protein OS=Emiliania huxleyi OX=2903 GN=EMIHUDRAFT_256489 PE=4 SV=1	4.11	73.875	2	1	2-Hydroxybutyrylation(K)	2
0.9622	I4	R.RADGAQLFGLTAPLADGK[214.13]K[214.13].M	tr|R1DQ28|R1DQ28_EMIHU	2100.12	3	2101.13	701.048	Mitochondrial tyrosyl-tRNA synthetase OS=Emiliania huxleyi OX=2903 GN=EMIHUDRAFT_466998 PE=3 SV=1	8.59	89.97	2	0	2-Hydroxybutyrylation(K)	2
0.959	I4	K.n[44.01]ATLPQLLGMVGEIGPK[214.13]LSSAQRQSLWAD.H	tr|R1DZQ7|R1DZQ7_EMIHU	3094.61	4	3094.61	774.66	Uncharacterized protein OS=Emiliania huxleyi OX=2903 GN=EMIHUDRAFT_108292 PE=4 SV=1	6.24	98.61	1	2	2-Hydroxybutyrylation(K)	1
0.9302	I5	R.n[44.01]VASLQAK[214.13]PAIAAAAAAAAAAAA.A	tr|R1CV20|R1CV20_EMIHU	1978.08	3	1978.07	660.369	Uncharacterized protein (Fragment) OS=Emiliania huxleyi OX=2903 GN=EMIHUDRAFT_374518 PE=4 SV=1	8.72	108.643	1	0	2-Hydroxybutyrylation(K)	1
0.9495	J1	K.K[214.13]IPAADLSMSSPR.C	tr|R1DRB4|R1DRB4_EMIHU	1457.75	2	1457.76	729.885	Uncharacterized protein OS=Emiliania huxleyi OX=2903 GN=EMIHUDRAFT_109685 PE=4 SV=1	8.75	81.3517	2	0	2-Hydroxybutyrylation(K)	1
0.9958	J3	V.n[44.01]GVVGRAAEEQLVLM[147.04]GEVRAEVPLTAK[214.13].A	tr|R1C8E5|R1C8E5_EMIHU	2866.52	4	2866.52	717.638	Polyketide synthase OS=Emiliania huxleyi OX=2903 GN=PKS5 PE=4 SV=1	4.95	80.595	1	2	2-Hydroxybutyrylation(K)	1
0.9994	J3	G.n[44.01]GDGEEAEQLHEQLENDYDMGC[160.03]AIK[214.13]DK[214.13]IIPR.A	tr|R1BK42|R1BK42_EMIHU	3687.67	4	3687.67	922.924	Uncharacterized protein OS=Emiliania huxleyi OX=2903 GN=EMIHUDRAFT_215905 PE=4 SV=1	4.2	81.2733	1	2	2-Hydroxybutyrylation(K)	2
0.9568	J3	G.n[44.01]SGDGGGADDGGEGPGAPAPPPPHAQHAWLAAIPPPLK[214.13].S	tr|R1C1H1|R1C1H1_EMIHU	3590.72	4	3590.75	898.687	Uncharacterized protein OS=Emiliania huxleyi OX=2903 GN=EMIHUDRAFT_356170 PE=4 SV=1	4.63	86.9033	1	0	2-Hydroxybutyrylation(K)	1
0.9494	J5	T.K[214.13]NNPILLGEPGVGK.T	tr|R1F0R9|R1F0R9_EMIHU	1520.86	3	1521.85	507.959	Uncharacterized protein OS=Emiliania huxleyi OX=2903 GN=EMIHUDRAFT_418536 PE=4 SV=1	8.59	57.3517	1	0	2-Hydroxybutyrylation(K)	1
0.997	J5	A.PEQATEAK[214.13]PAVK[214.13]PAAADWLPLGK.Y	tr|R1D5Y4|R1D5Y4_EMIHU,tr|R1EH87|R1EH87_EMIHU	2559.36	4	2559.37	640.847	Peptidylprolyl isomerase OS=Emiliania huxleyi OX=2903 GN=EMIHUDRAFT_232391 PE=4 SV=1	6.59	71.82	1	0	2-Hydroxybutyrylation(K)	2
0.9782	J5	R.n[44.01]VGVPAIEEYIAK[214.13].Y	tr|R1BT40|R1BT40_EMIHU	1416.75	2	1416.75	709.382	Ferredoxin-sulfite reductase OS=Emiliania huxleyi OX=2903 GN=SIR3 PE=4 SV=1	4.53	80.8633	2	0	2-Hydroxybutyrylation(K)	1
0.9987	J5	P.n[44.01]APPPAEEAAEVEAAEVSAPAAPAVDFEEEEASPGSTPVSK[214.13].A	tr|R1DYW0|R1DYW0_EMIHU	4061.88	4	4061.87	1016.48	Uncharacterized protein OS=Emiliania huxleyi OX=2903 GN=EMIHUDRAFT_117850 PE=4 SV=1	3.63	90.4483	1	0	2-Hydroxybutyrylation(K)	1
0.9278	J5	K.AASGKFM[147.04]PLKQWLYFDAEEC[160.03]LPADGK[214.13].E	tr|R1D4A1|R1D4A1_EMIHU,tr|R1FAV3|R1FAV3_EMIHU	3073.46	4	3074.46	769.371	Ubiquitin-activating enzyme E1 OS=Emiliania huxleyi OX=2903 GN=UBA1 PE=4 SV=1	4.78	94.915	2	2	2-Hydroxybutyrylation(K)	1
0.996	J5	A.LTPLLLFLIAVTAK[214.13]C[160.03]MLRR.E	tr|R1CZK0|R1CZK0_EMIHU,tr|R1EBV3|R1EBV3_EMIHU	2314.36	4	2314.37	579.598	Ditrans,polycis-polyprenyl diphosphate synthase ((2E,6E)-farnesyl diphosphate specific) (Fragment) OS=Emiliania huxleyi OX=2903 GN=EMIHUDRAFT_121037 PE=3 SV=1	10.86	101.025	1	1	2-Hydroxybutyrylation(K)	1
0.9368	J5	S.LC[160.03]SPRSLTKPK[214.13]PTADSAALANARALAAK.L	tr|R1BIZ9|R1BIZ9_EMIHU	2964.62	4	2964.61	742.162	Uncharacterized protein OS=Emiliania huxleyi OX=2903 GN=EMIHUDRAFT_452842 PE=4 SV=1	10.31	105.827	1	2	2-Hydroxybutyrylation(K)	1
0.9974	K1	L.AAK[214.13]ELANWASMDPQFADK.G	tr|R1CQ87|R1CQ87_EMIHU,tr|R1BE33|R1BE33_EMIHU	2077.98	4	2077.97	520.502	Uncharacterized protein OS=Emiliania huxleyi OX=2903 GN=EMIHUDRAFT_206260 PE=4 SV=1	4.56	67.975	1	1	2-Hydroxybutyrylation(K)	1
0.9965	K1	E.n[44.01]C[160.03]GAAMAEEFGPNITIITVK[214.13]GSDAPLLTFR.G	tr|R1BGS7|R1BGS7_EMIHU	3207.59	4	3207.62	802.906	Uncharacterized protein OS=Emiliania huxleyi OX=2903 GN=EMIHUDRAFT_471072 PE=4 SV=1	4.68	76.3383	1	1	2-Hydroxybutyrylation(K)	1
0.9962	K2	V.n[44.01]LVLLSGIGAVPGPGISC[160.03]GAFLAAK[214.13].E	tr|R1F2N3|R1F2N3_EMIHU	2396.31	4	2396.33	600.086	Uncharacterized protein OS=Emiliania huxleyi OX=2903 GN=EMIHUDRAFT_198786 PE=4 SV=1	8.22	78.5167	1	0	2-Hydroxybutyrylation(K)	1
0.9353	K3	K.K[214.13]MATAAEAR.A	tr|R1D3U4|R1D3U4_EMIHU	1033.52	2	1033.53	517.769	Uncharacterized protein (Fragment) OS=Emiliania huxleyi OX=2903 GN=EMIHUDRAFT_468513 PE=4 SV=1	8.75	43.7183	2	0	2-Hydroxybutyrylation(K)	1
0.9406	K4	R.n[44.01]GPLGGYTK[214.13].A	tr|R1E4M5|R1E4M5_EMIHU,tr|R1DM04|R1DM04_EMIHU	920.46	2	920.462	461.237	Uncharacterized protein OS=Emiliania huxleyi OX=2903 GN=EMIHUDRAFT_245484 PE=4 SV=1	8.59	41.4167	2	0	2-Hydroxybutyrylation(K)	1
0.9324	K4	K.n[44.01]RADAGQSTTGMPEPPAK[214.13].D	tr|R1EQT6|R1EQT6_EMIHU	1841.86	2	1841.85	921.936	Uncharacterized protein OS=Emiliania huxleyi OX=2903 GN=EMIHUDRAFT_435731 PE=4 SV=1	6.07	69.585	2	0	2-Hydroxybutyrylation(K)	1
0.9968	K4	L.PLGEGVTVFEVDVAC[160.03]AHEFK[214.13]R.E	tr|R1DT64|R1DT64_EMIHU,tr|R1DQF4|R1DQF4_EMIHU	2445.2	4	2445.18	612.307	Uncharacterized protein OS=Emiliania huxleyi OX=2903 GN=EMIHUDRAFT_224681 PE=4 SV=1	4.83	83.24	1	0	2-Hydroxybutyrylation(K)	1
0.9676	K4	V.FAPPPVYVITLK[214.13]LPFAWLVSIHAHPYTGC[160.03]GVNR.S	tr|R1CVX7|R1CVX7_EMIHU,tr|R1G1N6|R1G1N6_EMIHU	3806.02	4	3806.03	952.511	Uncharacterized protein OS=Emiliania huxleyi OX=2903 GN=EMIHUDRAFT_450201 PE=4 SV=1	9.2	88.195	1	1	2-Hydroxybutyrylation(K)	1
0.968	K4	R.n[44.01]ELSTAAQPSASNRGVVYMAPGVVEVK[214.13]PIDF.P	tr|R1DYL7|R1DYL7_EMIHU	3260.64	4	3260.67	816.167	Uncharacterized protein OS=Emiliania huxleyi OX=2903 GN=EMIHUDRAFT_245510 PE=3 SV=1	4.68	89.3483	1	1	2-Hydroxybutyrylation(K)	1
0.9805	K4	L.K[214.13]C[160.03]LTATDK[214.13]PEVDTLESSLLELLDPAMDGLVDR.S	tr|R1DSL1|R1DSL1_EMIHU	3715.84	4	3715.84	929.968	Uncharacterized protein OS=Emiliania huxleyi OX=2903 GN=EMIHUDRAFT_200558 PE=4 SV=1	4.03	91.7317	1	0	2-Hydroxybutyrylation(K)	2
0.9763	K4	L.n[44.01]YGERIGAVNFVC[160.03]ASREEAEAVLSTVK[214.13].Q	tr|R1FFP1|R1FFP1_EMIHU	2983.47	4	2983.48	746.875	Aspartate aminotransferase OS=Emiliania huxleyi OX=2903 GN=EMIHUDRAFT_413787 PE=4 SV=1	4.95	92.1433	1	2	2-Hydroxybutyrylation(K)	1
0.9686	K5	W.n[44.01]RLAVELGAAVSATATDAVTHVVAGAAGTDK[214.13]AR.W	tr|R1F8M4|R1F8M4_EMIHU,tr|R1CUB6|R1CUB6_EMIHU	3177.67	4	3178.66	795.426	Uncharacterized protein OS=Emiliania huxleyi OX=2903 GN=EMIHUDRAFT_113712 PE=4 SV=1	6.76	73.1367	1	1	2-Hydroxybutyrylation(K)	1
0.9997	K5	R.n[44.01]WLWVRGVASGLEAVHAAGWVHNDVKPANIFAC[160.03]PATGAVK[214.13]LAD.F	tr|R1FVJ1|R1FVJ1_EMIHU	4582.33	4	4582.32	1146.59	Uncharacterized protein OS=Emiliania huxleyi OX=2903 GN=EMIHUDRAFT_109744 PE=4 SV=1	6.92	106.84	1	2	2-Hydroxybutyrylation(K)	1
0.9951	L1	P.n[44.01]KLIDGAC[160.03]DALASPAC[160.03]HSWLK[214.13].Q	tr|R1EL82|R1EL82_EMIHU,tr|R1FJ64|R1FJ64_EMIHU	2341.12	4	2341.12	586.287	Uncharacterized protein OS=Emiliania huxleyi OX=2903 GN=EMIHUDRAFT_101482 PE=3 SV=1	6.73	72.5867	1	0	2-Hydroxybutyrylation(K)	1
0.9954	L1	H.n[44.01]PFDFSHEELLAHYISLLK[214.13]AIALR.L	tr|R1FB98|R1FB98_EMIHU,tr|R1E1Y2|R1E1Y2_EMIHU	2811.5	4	2811.49	703.881	Uncharacterized protein (Fragment) OS=Emiliania huxleyi OX=2903 GN=EMIHUDRAFT_456574 PE=4 SV=1	6.03	72.7267	1	1	2-Hydroxybutyrylation(K)	1
1	L1	R.n[44.01]LYLGQPWTAVLK[214.13]GLTFGGFGAM[147.04]FFVDYFSVMANAAALDEGIP.G	tr|R1ETR7|R1ETR7_EMIHU	4629.26	5	4629.24	926.86	Uncharacterized protein OS=Emiliania huxleyi OX=2903 GN=EMIHUDRAFT_450253 PE=4 SV=1	4.03	73.2083	1	1	2-Hydroxybutyrylation(K)	1
0.9511	L1	K.C[160.03]LDDGGVGMFESPTGTGK[214.13]SLSLIC[160.03]STL.Q	tr|R1DY29|R1DY29_EMIHU	2887.33	4	2888.36	722.84	Uncharacterized protein OS=Emiliania huxleyi OX=2903 GN=EMIHUDRAFT_417368 PE=4 SV=1	4.03	73.8933	1	1	2-Hydroxybutyrylation(K)	1
0.988	L1	E.LIEGSRPAGVLLWLDEEC[160.03]VVPK[214.13]GTDASFLTK[214.13]LASNLSK[214.13].H	tr|A0A0D3J9K7|A0A0D3J9K7_EMIHU	4371.29	4	4371.25	1093.83	Uncharacterized protein OS=Emiliania huxleyi OX=2903 PE=3 SV=1	4.94	78.5733	1	2	2-Hydroxybutyrylation(K)	3
0.9863	L1	R.FFSTPVK[214.13]RPQHNLM[147.04]AEC[160.03]GGRDFVTQ.A	tr|R1E4F9|R1E4F9_EMIHU	3023.44	4	3023.43	756.867	Uncharacterized protein OS=Emiliania huxleyi OX=2903 GN=EMIHUDRAFT_245537 PE=4 SV=1	8.23	82.8617	1	2	2-Hydroxybutyrylation(K)	1
0.9294	L2	T.n[44.01]TALYKDMVAVHK[214.13]DAR.G	tr|R1CPR8|R1CPR8_EMIHU	1845.94	4	1845.95	462.493	Uncharacterized protein OS=Emiliania huxleyi OX=2903 GN=EMIHUDRAFT_206666 PE=4 SV=1	8.2	65.8333	1	2	2-Hydroxybutyrylation(K)	1
0.9236	L3	V.n[44.01]GLHTIMAGGGAM[147.04]K[214.13].V	tr|R1D775|R1D775_EMIHU	1387.66	3	1387.67	463.56	Uncharacterized protein OS=Emiliania huxleyi OX=2903 GN=EMIHUDRAFT_218796 PE=4 SV=1	8.76	37.0833	1	0	2-Hydroxybutyrylation(K)	1
0.9997	L4	K.n[44.01]K[214.13]GTPAGEAAAHYAR.M	tr|R1D8N1|R1D8N1_EMIHU	1527.74	3	1527.74	510.255	Uncharacterized protein OS=Emiliania huxleyi OX=2903 GN=EMIHUDRAFT_433056 PE=4 SV=1	8.6	44.085	2	0	2-Hydroxybutyrylation(K)	1
0.9914	L4	R.TREGNDLYAEMK[214.13]ESGVID.E	sp|Q4G3C8|ATPB_EMIHU	2111.97	4	2111.96	528.999	ATP synthase subunit beta, chloroplastic OS=Emiliania huxleyi OX=2903 GN=atpB PE=3 SV=1	4.33	51.3383	1	2	2-Hydroxybutyrylation(K)	1
0.9592	L4	R.AIGIYATLK[214.13].A	tr|R1BX88|R1BX88_EMIHU	1034.6	2	1034.6	518.308	Uncharacterized protein OS=Emiliania huxleyi OX=2903 GN=EMIHUDRAFT_421964 PE=4 SV=1	8.63	52.35	2	0	2-Hydroxybutyrylation(K)	1
0.9732	L4	K.n[44.01]TQWAYFRHHDSDFLEM[147.04]GLVK[214.13]VAFL.W	tr|R1FV16|R1FV16_EMIHU,tr|R1BKU5|R1BKU5_EMIHU	3054.47	4	3054.46	764.625	Uncharacterized protein OS=Emiliania huxleyi OX=2903 GN=EMIHUDRAFT_225479 PE=4 SV=1	5.93	57.6917	1	2	2-Hydroxybutyrylation(K)	1
0.9979	L4	N.GTDPSEEETM[147.04]AAGTLIFHVAM[147.04]VSLLMIVGK[214.13].M	tr|R1CTX7|R1CTX7_EMIHU	3264.6	4	3264.6	817.157	Uncharacterized protein OS=Emiliania huxleyi OX=2903 GN=EMIHUDRAFT_421357 PE=4 SV=1	4.4	76.4683	1	0	2-Hydroxybutyrylation(K)	1
0.997	L4	C.QYGDELEAESGWFSSLVAEAK[214.13]EVDLEAEQLQALR.A	tr|R1G6J7|R1G6J7_EMIHU,tr|R1F673|R1F673_EMIHU	3895.86	4	3896.85	974.973	Uncharacterized protein OS=Emiliania huxleyi OX=2903 GN=EMIHUDRAFT_631937 PE=4 SV=1	3.89	81.79	1	1	2-Hydroxybutyrylation(K)	1
0.9212	L4	R.K[214.13]DFMQFLDELDMDQAHVLTWANAQV.A	tr|R1F4Y9|R1F4Y9_EMIHU,tr|R1DCZ2|R1DCZ2_EMIHU	3050.42	4	3051.41	763.611	Uncharacterized protein (Fragment) OS=Emiliania huxleyi OX=2903 GN=EMIHUDRAFT_73086 PE=4 SV=1	4.03	87.93	1	0	2-Hydroxybutyrylation(K)	1
0.9978	L4	H.PM[147.04]AVTPC[160.03]NM[147.04]DM[147.04]EGLIKDSNRSIATLAITTLLK[214.13].T	tr|A0A0D3IZ99|A0A0D3IZ99_EMIHU	3637.81	4	3637.78	910.459	Uncharacterized protein OS=Emiliania huxleyi OX=2903 PE=4 SV=1	6.5	89.78	1	2	2-Hydroxybutyrylation(K)	1
0.9991	L4	C.SSDSKSLLAVLTFSVSSSGLLLVNK[214.13].L	tr|R1EQV3|R1EQV3_EMIHU	2637.45	4	2637.42	660.369	Uncharacterized protein OS=Emiliania huxleyi OX=2903 GN=EMIHUDRAFT_234330 PE=4 SV=1	8.31	91.96	1	1	2-Hydroxybutyrylation(K)	1
0.9984	L4	L.SNASVYDSTVYDSM[147.04]VSSVC[160.03]DAVMAK[214.13].A	tr|R1D9R6|R1D9R6_EMIHU,tr|R1DA56|R1DA56_EMIHU	2787.19	4	2787.2	697.805	Uncharacterized protein OS=Emiliania huxleyi OX=2903 GN=EMIHUDRAFT_250255 PE=4 SV=1	3.93	94.0767	1	0	2-Hydroxybutyrylation(K)	1
0.9475	L4	A.n[44.01]AAAGAEEPAPLEEGAAADAAAEAPVAVAEGLRLHLFSSSTGYK[214.13].G	tr|R1FUQ2|R1FUQ2_EMIHU	4294.1	4	4294.1	1074.53	Uncharacterized protein OS=Emiliania huxleyi OX=2903 GN=EMIHUDRAFT_108924 PE=4 SV=1	4.3	99.48	1	1	2-Hydroxybutyrylation(K)	1
0.9687	L5	R.QLSAGGGPK[214.13]K.L	tr|R1CWJ1|R1CWJ1_EMIHU,tr|R1F4C3|R1F4C3_EMIHU	1027.57	2	1027.57	514.79	Uncharacterized protein OS=Emiliania huxleyi OX=2903 GN=EMIHUDRAFT_450128 PE=4 SV=1	10	40.105	2	0	2-Hydroxybutyrylation(K)	1
0.9998	L5	C.ETC[160.03]TKDNM[147.04]VM[147.04]VFGEITTAAK[214.13]LDYDK[214.13].L	tr|R1BD80|R1BD80_EMIHU,tr|R1DE40|R1DE40_EMIHU	3083.4	4	3083.38	771.858	Methionine S-adenosyl transferase OS=Emiliania huxleyi OX=2903 GN=EMIHUDRAFT_198673 PE=4 SV=1	4.44	60.5283	1	2	2-Hydroxybutyrylation(K)	2
0.9746	L5	A.K[214.13]DALFSAAAAAAEATAALTGR.A	tr|R1D3Y8|R1D3Y8_EMIHU	2062.07	4	2062.09	516.525	Uncharacterized protein OS=Emiliania huxleyi OX=2903 GN=EMIHUDRAFT_107226 PE=4 SV=1	6.07	66.4617	1	0	2-Hydroxybutyrylation(K)	1
0.9611	L5	R.TVC[160.03]K[214.13]NSIIFK[214.13]VSR.T	tr|R1EQS3|R1EQS3_EMIHU	1722.93	3	1722.93	575.319	Polyketide synthase OS=Emiliania huxleyi OX=2903 GN=PKS3 PE=4 SV=1	10.06	83.465	2	2	2-Hydroxybutyrylation(K)	2
0.9278	M1	R.EWLM[147.04]DELGEHGALHFK[214.13].G	tr|R1B8L4|R1B8L4_EMIHU,tr|R1DN53|R1DN53_EMIHU	2012.93	4	2012.91	504.24	Uncharacterized protein OS=Emiliania huxleyi OX=2903 GN=EMIHUDRAFT_219707 PE=4 SV=1	4.8	53.6	2	0	2-Hydroxybutyrylation(K)	1
0.9383	M1	R.FLDK[214.13]HTALVM[147.04]GALYRDPGAEW.G	tr|R1CHF2|R1CHF2_EMIHU	2491.22	4	2491.21	623.812	Uncharacterized protein OS=Emiliania huxleyi OX=2903 GN=EMIHUDRAFT_421529 PE=4 SV=1	5.38	58.99	1	2	2-Hydroxybutyrylation(K)	1
0.9431	M1	F.VYHPKDDEEETVEEAK[214.13]K[214.13].N	tr|R1CA55|R1CA55_EMIHU	2217.03	4	2217.04	555.265	Uncharacterized protein OS=Emiliania huxleyi OX=2903 GN=EMIHUDRAFT_464034 PE=4 SV=1	4.49	64.9783	1	1	2-Hydroxybutyrylation(K)	2
0.9447	M2	R.n[44.01]K[214.13]FGATLATLATEQKPK.Q	tr|R1EFP3|R1EFP3_EMIHU,tr|R1F1F9|R1F1F9_EMIHU	1832	4	1832	459.008	Aminopeptidase OS=Emiliania huxleyi OX=2903 GN=EMIHUDRAFT_418804 PE=4 SV=1	9.7	60.1217	2	0	2-Hydroxybutyrylation(K)	1
0.9945	M2	D.n[44.01]GGGM[147.04]K[214.13]GLVLATLLEAIEER.T	tr|R1DTY0|R1DTY0_EMIHU,tr|R1CWM4|R1CWM4_EMIHU	2101.11	4	2101.09	526.284	Uncharacterized protein OS=Emiliania huxleyi OX=2903 GN=EMIHUDRAFT_119595 PE=4 SV=1	4.79	61.2967	1	1	2-Hydroxybutyrylation(K)	1
1	M2	D.n[44.01]AK[214.13]RPRAQAPESFAAK[214.13].K	tr|R1FKA2|R1FKA2_EMIHU,tr|R1CVR0|R1CVR0_EMIHU	1841.97	4	1841.98	461.501	Uncharacterized protein OS=Emiliania huxleyi OX=2903 GN=EMIHUDRAFT_252464 PE=4 SV=1	11	74.9733	1	2	2-Hydroxybutyrylation(K)	2
0.997	M3	F.SFENSTEYFNAPALPC[160.03]SIESQLSNSRK[214.13].S	tr|R1EYS1|R1EYS1_EMIHU	3161.46	4	3162.46	791.373	Uncharacterized protein OS=Emiliania huxleyi OX=2903 GN=EMIHUDRAFT_235180 PE=4 SV=1	4.78	55.2533	1	0	2-Hydroxybutyrylation(K)	1
0.9968	M3	G.YEC[160.03]SFAFEEFAC[160.03]RGEDVK[214.13].L	tr|R1FFX5|R1FFX5_EMIHU,tr|R1CGT9|R1CGT9_EMIHU	2328.97	4	2329.95	583.249	Uncharacterized protein OS=Emiliania huxleyi OX=2903 GN=EMIHUDRAFT_111272 PE=4 SV=1	4.25	60.4683	1	1	2-Hydroxybutyrylation(K)	1
0.999	M4	R.n[44.01]QK[214.13]QLTEQGAARVALM[147.04]M[147.04]GAC[160.03]AD.D	tr|R1E4E6|R1E4E6_EMIHU	2409.11	4	2409.13	603.284	Inositol-1,4,5-triphosphate receptor OS=Emiliania huxleyi OX=2903 GN=IPR1 PE=4 SV=1	6.19	51.655	1	2	2-Hydroxybutyrylation(K)	1
0.9814	M4	A.n[44.01]EDLGAM[147.04]C[160.03]LC[160.03]FEVDGDEAVIYEESSK[214.13]R.R	tr|R1BMA0|R1BMA0_EMIHU	3166.34	4	3167.36	792.593	Putative ubiquitin-protein ligase (Fragment) OS=Emiliania huxleyi OX=2903 GN=EMIHUDRAFT_54229 PE=4 SV=1	3.89	56.245	1	0	2-Hydroxybutyrylation(K)	1
0.95	M4	R.K[214.13]HLLRPGGADADGAPPSWEEVLAF.A	tr|R1BI32|R1BI32_EMIHU	2618.31	4	2618.31	655.586	Uncharacterized protein OS=Emiliania huxleyi OX=2903 GN=EMIHUDRAFT_216860 PE=4 SV=1	4.75	75.705	1	0	2-Hydroxybutyrylation(K)	1
0.9966	M4	E.AFEHVC[160.03]DYISVK[214.13]VVFGDLR.A	tr|R1BSE7|R1BSE7_EMIHU	2339.16	4	2340.18	585.798	Uncharacterized protein OS=Emiliania huxleyi OX=2903 GN=EMIHUDRAFT_247170 PE=4 SV=1	5.38	78.7717	1	1	2-Hydroxybutyrylation(K)	1
0.9311	M4	R.AHRALALVHEAAGQPGLAAAC[160.03]LEK[214.13]AEAVET.A	tr|R1BG81|R1BG81_EMIHU	3139.61	4	3139.61	785.909	Uncharacterized protein OS=Emiliania huxleyi OX=2903 GN=EMIHUDRAFT_438212 PE=4 SV=1	5.4	85.905	1	2	2-Hydroxybutyrylation(K)	1
0.9883	M4	L.C[160.03]LQEEC[160.03]SSLAALAELTPALLDRLVSRAGLK[214.13].S	tr|R1DVI2|R1DVI2_EMIHU	3369.76	4	3370.74	843.448	Uncharacterized protein OS=Emiliania huxleyi OX=2903 GN=EMIHUDRAFT_432637 PE=4 SV=1	4.87	90.8033	1	2	2-Hydroxybutyrylation(K)	1
0.9915	M4	R.n[44.01]GAC[160.03]K[214.13]VAAIVANC[160.03]DLSAPDAAAALDKIQAA.S	tr|R1FKK9|R1FKK9_EMIHU,tr|R1BRF3|R1BRF3_EMIHU	2983.47	4	2983.47	746.876	Uncharacterized protein OS=Emiliania huxleyi OX=2903 GN=EMIHUDRAFT_111554 PE=4 SV=1	4.43	92.9483	1	2	2-Hydroxybutyrylation(K)	1
0.9994	M5	G.GGGGGGGEEEEAAGGDPTEVLLEPDALGPALLAAAGSRPK[214.13]ER.E	tr|R1G0T8|R1G0T8_EMIHU	4042.97	4	4043	1011.75	Uncharacterized protein OS=Emiliania huxleyi OX=2903 GN=EMIHUDRAFT_462128 PE=4 SV=1	4.1	70.375	1	1	2-Hydroxybutyrylation(K)	1
0.9797	M5	G.n[44.01]ASEFVIVLTAAMLAASLLVVLFK[214.13]TVSAVRM[147.04]PTIR.L	tr|R1CY56|R1CY56_EMIHU,tr|R1FCI9|R1FCI9_EMIHU	3762.12	4	3762.09	941.537	Uncharacterized protein OS=Emiliania huxleyi OX=2903 GN=EMIHUDRAFT_198748 PE=4 SV=1	10.84	85.505	1	2	2-Hydroxybutyrylation(K)	1
0.9981	M5	K.ALAIALK[214.13]EVAHGGPREQEAA.-	tr|R1DQ63|R1DQ63_EMIHU	2116.13	4	2116.11	530.039	Uncharacterized protein OS=Emiliania huxleyi OX=2903 GN=EMIHUDRAFT_104080 PE=4 SV=1	5.5	86.3833	2	2	2-Hydroxybutyrylation(K)	1
0.964	M5	T.n[44.01]SSNATTAEAPEATSTLTPFIIRLVLEHFEALDADK[214.13]SGSLSK[214.13].A	tr|R1D759|R1D759_EMIHU	4532.28	4	4532.26	1134.08	Uncharacterized protein OS=Emiliania huxleyi OX=2903 GN=EMIHUDRAFT_218775 PE=4 SV=1	4.64	86.6417	1	2	2-Hydroxybutyrylation(K)	2
0.9818	M5	N.n[44.01]MVSAEAMRPGATLARPLVSPRDILTASNK[214.13]K[214.13].T	tr|R1EFP3|R1EFP3_EMIHU,tr|R1F1F9|R1F1F9_EMIHU	3394.81	4	3395.78	849.709	Aminopeptidase OS=Emiliania huxleyi OX=2903 GN=EMIHUDRAFT_418804 PE=4 SV=1	10.9	95.725	1	1	2-Hydroxybutyrylation(K)	2
0.985	N1	A.DGGGGPM[147.04]GAKPDNLK[214.13]AVTTER.M	tr|R1C7S9|R1C7S9_EMIHU,tr|R1C6Q9|R1C6Q9_EMIHU	2172.05	4	2172.07	544.019	Uncharacterized protein OS=Emiliania huxleyi OX=2903 GN=EMIHUDRAFT_96053 PE=4 SV=1	6.12	54.1533	1	1	2-Hydroxybutyrylation(K)	1
0.987	N1	K.LTC[160.03]ASAGAFAQNITALK[214.13]LFL.L	tr|R1CUY5|R1CUY5_EMIHU,tr|R1BGQ2|R1BGQ2_EMIHU	2195.17	4	2195.19	549.799	Putative ABC transporter OS=Emiliania huxleyi OX=2903 GN=EMIHUDRAFT_465929 PE=4 SV=1	8.22	72.065	1	1	2-Hydroxybutyrylation(K)	1
0.9854	N1	-.MSK[214.13]DTNELELLSQPSPMTGLK[214.13]TLLL.L	tr|R1B3U5|R1B3U5_EMIHU	2930.52	4	2930.5	733.638	Uncharacterized protein OS=Emiliania huxleyi OX=2903 GN=EMIHUDRAFT_221328 PE=4 SV=1	4.68	78.5667	1	2	2-Hydroxybutyrylation(K)	2
0.9748	N1	K.n[44.01]K[214.13]PAAVPADDAAAAGGDDGSAGEGEASAAAK[214.13].E	tr|R1D9W2|R1D9W2_EMIHU	2812.26	3	2812.26	938.428	Uncharacterized protein OS=Emiliania huxleyi OX=2903 GN=EMIHUDRAFT_112633 PE=4 SV=1	3.96	86.4567	2	0	2-Hydroxybutyrylation(K)	2
0.9987	N2	K.n[44.01]GNMRHPATGEVIK[214.13]PFRFWR.E	tr|R1B6W1|R1B6W1_EMIHU	2427.24	4	2427.23	607.817	Uncharacterized protein OS=Emiliania huxleyi OX=2903 GN=EMIHUDRAFT_453778 PE=4 SV=1	11.71	41.4583	2	2	2-Hydroxybutyrylation(K)	1
0.9297	N3	R.KGALSLK[214.13]QSGM[147.04]R.L	tr|R1G1V7|R1G1V7_EMIHU,tr|R1C752|R1C752_EMIHU	1376.74	3	1376.75	459.922	Uncharacterized protein (Fragment) OS=Emiliania huxleyi OX=2903 GN=EMIHUDRAFT_58098 PE=4 SV=1	11.17	45.625	2	1	2-Hydroxybutyrylation(K)	1
0.945	N3	K.n[44.01]KSQAELVQLMNNIGRSM[147.04]K[214.13].S	tr|R1EMM3|R1EMM3_EMIHU	2191.11	4	2191.13	548.784	3-ketoacyl-CoA synthase OS=Emiliania huxleyi OX=2903 GN=CHS1 PE=3 SV=1	9.99	73.375	2	1	2-Hydroxybutyrylation(K)	1
0.9687	N4	R.n[44.01]K[214.13]C[160.03]VLC[160.03]STEC[160.03]C[160.03]DGFC[160.03]K.Y	tr|R1F4I1|R1F4I1_EMIHU,tr|R1EYX9|R1EYX9_EMIHU	2051.79	2	2051.78	1026.9	Uncharacterized protein (Fragment) OS=Emiliania huxleyi OX=2903 GN=EMIHUDRAFT_123173 PE=4 SV=1	6.04	52.3083	2	0	2-Hydroxybutyrylation(K)	1
0.9999	N4	C.n[44.01]PAIPIALHGWSLSGGQLC[160.03]LAIGDVAGVARPLPLGK[214.13].G	tr|R1FFW0|R1FFW0_EMIHU,tr|R1C4G8|R1C4G8_EMIHU	3632.99	4	3633.01	909.254	Uncharacterized protein OS=Emiliania huxleyi OX=2903 GN=EMIHUDRAFT_202830 PE=4 SV=1	8.64	74.0067	1	0	2-Hydroxybutyrylation(K)	1
0.9974	N4	P.n[44.01]APQASNYFSLILSK[214.13]PKDAR.R	tr|R1FPB0|R1FPB0_EMIHU	2234.17	4	2234.17	559.55	Uncharacterized protein OS=Emiliania huxleyi OX=2903 GN=EMIHUDRAFT_225617 PE=4 SV=1	9.7	82.4583	1	1	2-Hydroxybutyrylation(K)	1
0.928	N5	K.LEALAHK[214.13]FDK.S	tr|R1D6L6|R1D6L6_EMIHU	1256.68	3	1256.68	419.899	Uncharacterized protein OS=Emiliania huxleyi OX=2903 GN=EMIHUDRAFT_121268 PE=4 SV=1	6.75	53.28	2	1	2-Hydroxybutyrylation(K)	1
0.9755	N5	K.KQLAVAAVLK[214.13]PAVQER.E	tr|R1FF03|R1FF03_EMIHU,tr|R1CTI4|R1CTI4_EMIHU	1806.07	3	1806.07	603.032	Uncharacterized protein OS=Emiliania huxleyi OX=2903 GN=EMIHUDRAFT_228934 PE=4 SV=1	9.99	62.5767	2	0	2-Hydroxybutyrylation(K)	1
0.98	N5	R.C[160.03]ADGK[214.13]PRIYLHHSSVPYSA.-	tr|R1FJY3|R1FJY3_EMIHU,tr|R1D468|R1D468_EMIHU	2243.08	4	2243.1	561.777	Uncharacterized protein OS=Emiliania huxleyi OX=2903 GN=EMIHUDRAFT_362889 PE=4 SV=1	8.19	67.1067	2	1	2-Hydroxybutyrylation(K)	1
0.9731	N5	L.SPSPTPASTLLTK[214.13]AAPPR.C	tr|R1E5Z4|R1E5Z4_EMIHU	1877.03	4	1877.01	470.264	Protein arginine methyltransferase NDUFAF7 OS=Emiliania huxleyi OX=2903 GN=EMIHUDRAFT_61513 PE=3 SV=1	11	69.0483	1	1	2-Hydroxybutyrylation(K)	1
0.9979	N5	R.n[44.01]GIQRLVK[214.13]TAGLAVAGFGPEMPWK[214.13]PP.L	tr|R1BXX8|R1BXX8_EMIHU	2834.52	4	2834.51	709.636	Uncharacterized protein OS=Emiliania huxleyi OX=2903 GN=EMIHUDRAFT_432551 PE=4 SV=1	9.99	80.8417	1	2	2-Hydroxybutyrylation(K)	2
1	N5	R.n[44.01]K[214.13]DFHSSHGSRGAAPLLPLLPLLG.R	tr|R1F4F4|R1F4F4_EMIHU	2511.36	4	2511.34	628.847	Uncharacterized protein (Fragment) OS=Emiliania huxleyi OX=2903 GN=EMIHUDRAFT_449787 PE=4 SV=1	8.76	81.515	1	1	2-Hydroxybutyrylation(K)	1
0.9949	N5	R.ILLLLMLPRMLPPNLM[147.04]HM[147.04]AK[214.13].L	tr|R1DX89|R1DX89_EMIHU	2462.36	4	2462.36	616.598	Uncharacterized protein OS=Emiliania huxleyi OX=2903 GN=EMIHUDRAFT_211530 PE=4 SV=1	11	87.2617	2	1	2-Hydroxybutyrylation(K)	1
0.9262	N5	A.GIADAFVAALGIK[214.13]PTGVPALLLRQR.L	tr|R1D196|R1D196_EMIHU,tr|R1FH57|R1FH57_EMIHU,tr|R1D772|R1D772_EMIHU	2632.54	4	2633.54	659.143	Putative two component response regulator OS=Emiliania huxleyi OX=2903 GN=EMIHUDRAFT_107722 PE=4 SV=1	10.84	89.3333	1	1	2-Hydroxybutyrylation(K)	1
0.9342	N5	K.VLPEPEDDAAGAK[214.13]SILSELIGKK.G	tr|R1ESZ3|R1ESZ3_EMIHU,tr|R1F796|R1F796_EMIHU	2465.33	3	2465.31	822.783	Uncharacterized protein OS=Emiliania huxleyi OX=2903 GN=EMIHUDRAFT_233463 PE=4 SV=1	4.51	96.2733	2	1	2-Hydroxybutyrylation(K)	1
1	N5	D.ASGEMGGGDKGAMAEAMAEEALPPK[214.13]K[214.13].K	tr|R1DFR2|R1DFR2_EMIHU,tr|R1DJ61|R1DJ61_EMIHU	2704.24	4	2704.26	677.067	Uncharacterized protein OS=Emiliania huxleyi OX=2903 GN=EMIHUDRAFT_460044 PE=4 SV=1	4.59	98.5333	1	1	2-Hydroxybutyrylation(K)	2
0.9427	N5	K.DAYVSAGAGFIVVSLGTISFIPGLPVK[214.13]PAYYK[214.13]I.D	tr|R1F7I3|R1F7I3_EMIHU,tr|A0A0D3KNW4|A0A0D3KNW4_EMIHU	3584.94	4	3584.93	897.243	Putative methylenetetrahydrofolate dehydrogenase OS=Emiliania huxleyi OX=2903 GN=EMIHUDRAFT_462980 PE=4 SV=1	8.38	105.825	1	0	2-Hydroxybutyrylation(K)	2
0.9916	N5	L.VQLHKELQAAGK[214.13]PGLK[214.13]PLFLVRSDLLR.W	tr|R1EIY6|R1EIY6_EMIHU	3197.87	4	3197.89	800.474	Uncharacterized protein OS=Emiliania huxleyi OX=2903 GN=EMIHUDRAFT_236671 PE=4 SV=1	10.28	105.977	1	2	2-Hydroxybutyrylation(K)	2
0.9884	O1	R.EC[160.03]QDK[214.13]LPFGGTGKR.K	tr|R1CSL8|R1CSL8_EMIHU,tr|R1CPB8|R1CPB8_EMIHU	1677.81	4	1678.8	420.461	Uncharacterized protein OS=Emiliania huxleyi OX=2903 GN=EMIHUDRAFT_457495 PE=4 SV=1	8.29	60.0933	2	1	2-Hydroxybutyrylation(K)	1
0.941	O1	R.LLALPLPEAC[160.03]AK[214.13].L	tr|R1DHT4|R1DHT4_EMIHU	1380.77	2	1380.76	691.392	Uncharacterized protein (Fragment) OS=Emiliania huxleyi OX=2903 GN=EMIHUDRAFT_356723 PE=4 SV=1	5.99	77.6617	2	0	2-Hydroxybutyrylation(K)	1
0.9643	O3	S.n[44.01]PPC[160.03]C[160.03]SPPAGGGAAAAAPPPGGPK[214.13].A	tr|R1DZB0|R1DZB0_EMIHU,tr|R1F5R1|R1F5R1_EMIHU	2169.99	4	2169.98	543.506	Uncharacterized protein OS=Emiliania huxleyi OX=2903 GN=EMIHUDRAFT_119124 PE=4 SV=1	8.44	46.5167	1	0	2-Hydroxybutyrylation(K)	1
0.9639	O4	K.RPYEPPEGPPPK[214.13]HR.S	tr|R1E8L7|R1E8L7_EMIHU,tr|R1ERP5|R1ERP5_EMIHU,tr|R1F335|R1F335_EMIHU	1741.89	4	1742.88	436.48	Uncharacterized protein OS=Emiliania huxleyi OX=2903 GN=EMIHUDRAFT_117997 PE=4 SV=1	8.6	44.665	2	1	2-Hydroxybutyrylation(K)	1
0.9986	O4	-.M[147.04]TTFVK[214.13]WTRDWDADWD.L	tr|R1BUP4|R1BUP4_EMIHU	2173.94	4	2173.95	544.493	Uncharacterized protein OS=Emiliania huxleyi OX=2903 GN=EMIHUDRAFT_212460 PE=4 SV=1	4.33	53.3867	1	2	2-Hydroxybutyrylation(K)	1
0.9787	O4	R.K[214.13]AAGLAAYAAALADGLSREAAC[160.03]DAALAAVEALL.L	tr|R1EYD8|R1EYD8_EMIHU	3243.68	4	3243.65	811.928	Uncharacterized protein OS=Emiliania huxleyi OX=2903 GN=EMIHUDRAFT_235435 PE=4 SV=1	4.32	58.3083	1	1	2-Hydroxybutyrylation(K)	1
0.9239	O4	G.n[44.01]GSVLQAVVGELANFLRK[214.13].S	tr|R1FV92|R1FV92_EMIHU	1929.07	4	1929.08	483.274	Uncharacterized protein OS=Emiliania huxleyi OX=2903 GN=EMIHUDRAFT_462184 PE=4 SV=1	8.75	64.4317	1	0	2-Hydroxybutyrylation(K)	1
1	O5	S.SLALGRLM[147.04]LSTK[214.13]PSAAIVVVSGTK[214.13].E	tr|R1FRE2|R1FRE2_EMIHU	2586.47	6	2586.47	432.085	Uncharacterized protein OS=Emiliania huxleyi OX=2903 GN=EMIHUDRAFT_447038 PE=4 SV=1	11.17	54.1567	1	1	2-Hydroxybutyrylation(K)	2
0.9859	O5	Q.K[214.13]QGYPSFC[160.03]K[214.13]PPFFEGWYTRIIAESK.S	tr|R1CVV9|R1CVV9_EMIHU	3207.57	4	3207.6	802.901	Uncharacterized protein OS=Emiliania huxleyi OX=2903 GN=EMIHUDRAFT_121299 PE=4 SV=1	9.05	82.9517	1	1	2-Hydroxybutyrylation(K)	2
0.9688	P1	S.MGK[214.13]EAATREEQLR.N	tr|R1DGD9|R1DGD9_EMIHU	1603.8	4	1604.79	401.957	Uncharacterized protein OS=Emiliania huxleyi OX=2903 GN=EMIHUDRAFT_111427 PE=4 SV=1	5.99	43.6617	1	2	2-Hydroxybutyrylation(K)	1
0.9418	P1	R.QKPETK[214.13]ATEKVGYFATEWA.P	tr|R1DYV9|R1DYV9_EMIHU	2269.13	4	2270.12	568.289	Polyketide synthase OS=Emiliania huxleyi OX=2903 GN=PKS6 PE=4 SV=1	6.23	51.4067	1	2	2-Hydroxybutyrylation(K)	1
0.9891	P1	V.n[44.01]GASFYSM[147.04]K[214.13]ARDVDR.S	tr|R1FG79|R1FG79_EMIHU	1746.8	4	1747.8	437.707	Uncharacterized protein OS=Emiliania huxleyi OX=2903 GN=EMIHUDRAFT_448967 PE=4 SV=1	8.59	56.7817	1	2	2-Hydroxybutyrylation(K)	1
0.9996	P1	R.n[44.01]VIK[214.13]THNAPQHVVGC[160.03]DASGQLAES.R	tr|R1DFD6|R1DFD6_EMIHU	2546.22	4	2547.22	637.562	Uncharacterized protein OS=Emiliania huxleyi OX=2903 GN=EMIHUDRAFT_201867 PE=4 SV=1	5.99	59.125	1	1	2-Hydroxybutyrylation(K)	1
0.9606	P1	K.n[44.01]GWVKDHAYMYGK[214.13]GWVK.T	tr|R1FLR9|R1FLR9_EMIHU	2052.99	4	2052.99	514.254	Uncharacterized protein OS=Emiliania huxleyi OX=2903 GN=EMIHUDRAFT_202042 PE=4 SV=1	9.4	59.8033	2	2	2-Hydroxybutyrylation(K)	1
0.9792	P1	T.HISTGEEVAIKLESIK[214.13].S	tr|R1DNC0|R1DNC0_EMIHU,tr|R1EVG8|R1EVG8_EMIHU,tr|R1E229|R1E229_EMIHU	1839	4	1838.99	460.757	Uncharacterized protein OS=Emiliania huxleyi OX=2903 GN=EMIHUDRAFT_356218 PE=3 SV=1	5.5	60.465	1	1	2-Hydroxybutyrylation(K)	1
0.9977	P1	K.FLINGSYPGPAIHANEDDM[147.04]LEITVVNK[214.13]LFS.E	tr|R1E887|R1E887_EMIHU	3405.68	4	3406.65	852.427	Ascorbate oxidase OS=Emiliania huxleyi OX=2903 GN=AO PE=3 SV=1	4.31	62.3533	1	1	2-Hydroxybutyrylation(K)	1
0.9962	P1	P.n[44.01]ARSSTM[147.04]LLGATARSK[214.13].C	tr|R1EDF2|R1EDF2_EMIHU	1693.88	4	1693.88	424.477	Uncharacterized protein OS=Emiliania huxleyi OX=2903 GN=EMIHUDRAFT_208078 PE=4 SV=1	12.01	62.6033	1	2	2-Hydroxybutyrylation(K)	1
0.9975	P1	K.n[44.01]SQVSGIM[147.04]SRAK[214.13]AANL.P	tr|R1EX42|R1EX42_EMIHU,tr|R1G224|R1G224_EMIHU	1676.85	4	1676.85	420.22	Uncharacterized protein OS=Emiliania huxleyi OX=2903 GN=EMIHUDRAFT_115528 PE=4 SV=1	11	62.63	1	2	2-Hydroxybutyrylation(K)	1
0.9989	P1	E.YLGLRENK[214.13]IGDEGC[160.03]DALAAALK.E	tr|R1F4F2|R1F4F2_EMIHU	2462.25	4	2462.23	616.569	Uncharacterized protein OS=Emiliania huxleyi OX=2903 GN=EMIHUDRAFT_111610 PE=4 SV=1	4.78	68.33	1	2	2-Hydroxybutyrylation(K)	1
0.9994	P1	W.THTAPVAPPKPVK[214.13]ANAETSTK.R	tr|R1FV57|R1FV57_EMIHU	2230.2	4	2231.22	558.556	Uncharacterized protein OS=Emiliania huxleyi OX=2903 GN=EMIHUDRAFT_433415 PE=4 SV=1	9.7	68.9433	1	1	2-Hydroxybutyrylation(K)	1
1	P1	L.GGC[160.03]PEDAAAPAPSGVRASPRLLSLDPAVK[214.13].A	tr|R1EJL9|R1EJL9_EMIHU,tr|R1D6X2|R1D6X2_EMIHU	2944.51	4	2945.52	737.134	Uncharacterized protein OS=Emiliania huxleyi OX=2903 GN=EMIHUDRAFT_101753 PE=4 SV=1	6.11	73.485	1	2	2-Hydroxybutyrylation(K)	1
1	P2	R.n[44.01]SHLK[214.13]SESGTLVDAAGGHG.L	tr|R1G7M0|R1G7M0_EMIHU	1850.88	4	1850.86	463.726	Uncharacterized protein OS=Emiliania huxleyi OX=2903 GN=EMIHUDRAFT_194392 PE=4 SV=1	5.94	35.9583	1	1	2-Hydroxybutyrylation(K)	1
0.9989	P3	R.n[44.01]HYASYM[147.04]LQTLC[160.03]EC[160.03]GDAALIK[214.13]AF.C	tr|R1CG81|R1CG81_EMIHU,tr|R1F6F9|R1F6F9_EMIHU	2706.21	4	2706.2	677.561	Uncharacterized protein OS=Emiliania huxleyi OX=2903 GN=EMIHUDRAFT_463777 PE=4 SV=1	5.32	41.51	1	1	2-Hydroxybutyrylation(K)	1
1	P3	K.n[44.01]HGGSK[214.13]HGANAYAPAADEKDDEG.S	tr|R1FVF4|R1FVF4_EMIHU,tr|A0A0D3IZ44|A0A0D3IZ44_EMIHU	2324.99	4	2325.98	582.255	Uncharacterized protein OS=Emiliania huxleyi OX=2903 GN=EMIHUDRAFT_252064 PE=4 SV=1	4.8	46.5567	1	2	2-Hydroxybutyrylation(K)	1
0.9996	P3	T.ESC[160.03]GSSSM[147.04]ASVC[160.03]AGALSM[147.04]RAAGVPLK[214.13].S	tr|R1BEI3|R1BEI3_EMIHU	2701.22	4	2701.23	676.312	Polynucleotide phosphorylase\polyadenylase OS=Emiliania huxleyi OX=2903 GN=EMIHUDRAFT_465631 PE=4 SV=1	8.15	49.9483	1	1	2-Hydroxybutyrylation(K)	1
0.9971	P3	M.PLTATGQPQDSKGHVQMAIK[214.13].N	tr|R1DKK4|R1DKK4_EMIHU	2192.13	4	2193.11	549.039	AP complex subunit beta OS=Emiliania huxleyi OX=2903 GN=AP2B1 PE=3 SV=1	9.01	51.3117	1	1	2-Hydroxybutyrylation(K)	1
1	P3	T.HQVSK[214.13]VVRLGSEAEDMDL.-	tr|R1DV66|R1DV66_EMIHU	2098.04	4	2099.06	525.516	Uncharacterized protein OS=Emiliania huxleyi OX=2903 GN=EMIHUDRAFT_197151 PE=4 SV=1	4.75	56.3183	1	2	2-Hydroxybutyrylation(K)	1
0.9972	P3	K.ARADASVETSENVAAK[214.13]LS.T	tr|R1FDS6|R1FDS6_EMIHU	1903.95	4	1903.95	476.995	Uncharacterized protein OS=Emiliania huxleyi OX=2903 GN=EMIHUDRAFT_232013 PE=4 SV=1	4.68	60.115	1	2	2-Hydroxybutyrylation(K)	1
0.9938	P4	L.LQPSHLVTSGGGDDGKEGGGVTK[214.13].C	tr|R1DSJ8|R1DSJ8_EMIHU	2281.12	4	2282.11	571.287	Uncharacterized protein OS=Emiliania huxleyi OX=2903 GN=EMIHUDRAFT_97981 PE=4 SV=1	5.38	40.8767	1	1	2-Hydroxybutyrylation(K)	1
0.9694	P4	L.PALSLLLC[160.03]DSLK[214.13]AGR.A	tr|R1CVF9|R1CVF9_EMIHU	1698.93	4	1698.93	425.741	Uncharacterized protein OS=Emiliania huxleyi OX=2903 GN=EMIHUDRAFT_236588 PE=4 SV=1	8.64	42.9283	1	1	2-Hydroxybutyrylation(K)	1
1	P4	S.n[44.01]M[147.04]SPAAAAENVLAAVDAVAALLPGK[214.13].W	tr|R1DN23|R1DN23_EMIHU,tr|R1BHV0|R1BHV0_EMIHU	2394.25	4	2395.24	599.569	Uncharacterized protein OS=Emiliania huxleyi OX=2903 GN=EMIHUDRAFT_110237 PE=4 SV=1	4.37	45.7633	1	0	2-Hydroxybutyrylation(K)	1
1	P4	G.n[44.01]AGFC[160.03]DGLGYGGNTK[214.13]AAIIRIGLK[214.13].E	tr|R1BJ45|R1BJ45_EMIHU,tr|R1DG23|R1DG23_EMIHU	2566.32	4	2566.33	642.588	Glycerol-3-phosphate dehydrogenase [NAD(+)] OS=Emiliania huxleyi OX=2903 GN=EMIHUDRAFT_432864 PE=3 SV=1	9.2	49.67	1	2	2-Hydroxybutyrylation(K)	2
0.9462	P4	V.TLTLTK[214.13]MNGM[147.04]EWWNR.L	tr|R1G7C1|R1G7C1_EMIHU	1981.94	4	1982.95	496.492	Uncharacterized protein OS=Emiliania huxleyi OX=2903 GN=EMIHUDRAFT_447450 PE=4 SV=1	8.41	51.0083	1	1	2-Hydroxybutyrylation(K)	1
0.9982	P4	D.n[44.01]LDKGLPM[147.04]WM[147.04]GQASK[214.13]R.G	tr|R1CEV8|R1CEV8_EMIHU	1877.91	4	1877.93	470.486	Sulfhydryl oxidase OS=Emiliania huxleyi OX=2903 GN=EMIHUDRAFT_450869 PE=4 SV=1	9.99	51.4583	1	1	2-Hydroxybutyrylation(K)	1
0.994	P4	K.K[214.13]RIVGIPEGWTAAFTLNALSHVNDITGTD.F	tr|R1BXK2|R1BXK2_EMIHU	3181.64	4	3182.63	796.418	Uncharacterized protein OS=Emiliania huxleyi OX=2903 GN=EMIHUDRAFT_461669 PE=4 SV=1	5.49	56.0817	1	1	2-Hydroxybutyrylation(K)	1
0.9976	P4	R.n[44.01]GVLGM[147.04]PAC[160.03]HYAVLSHIFDTPTLTLRVK[214.13]S.V	tr|R1DCM0|R1DCM0_EMIHU	3227.65	4	3228.64	807.919	Uncharacterized protein OS=Emiliania huxleyi OX=2903 GN=EMIHUDRAFT_438676 PE=4 SV=1	8.21	56.2067	1	1	2-Hydroxybutyrylation(K)	1
0.9787	P4	N.n[44.01]LTPDK[214.13]QHTSVVNAVMPLMK[214.13].E	tr|R1DU53|R1DU53_EMIHU	2323.19	4	2324.22	581.805	Uncharacterized protein OS=Emiliania huxleyi OX=2903 GN=EMIHUDRAFT_103401 PE=4 SV=1	8.6	58.5083	1	1	2-Hydroxybutyrylation(K)	2
0.9752	P4	A.DEM[147.04]PDQYLQMREYVK[214.13]AVIK.T	tr|R1E839|R1E839_EMIHU	2457.19	4	2457.2	615.305	Uncharacterized protein OS=Emiliania huxleyi OX=2903 GN=EMIHUDRAFT_243194 PE=4 SV=1	4.78	65.1867	1	2	2-Hydroxybutyrylation(K)	1
0.952	P4	M.K[214.13]PVHGAAVAALGALALIGC[160.03]GVR.L	tr|R1CZK4|R1CZK4_EMIHU,tr|R1FXM1|R1FXM1_EMIHU	2186.24	4	2187.22	547.566	Uncharacterized protein OS=Emiliania huxleyi OX=2903 GN=EMIHUDRAFT_450003 PE=4 SV=1	9.51	66.1083	2	0	2-Hydroxybutyrylation(K)	1
0.9487	P4	D.n[44.01]RLWYDPDGTVAWLVQAAMDRK[214.13].L	tr|R1CL35|R1CL35_EMIHU	2619.29	4	2620.3	655.83	Uncharacterized protein OS=Emiliania huxleyi OX=2903 GN=EMIHUDRAFT_116540 PE=4 SV=1	6.04	68.81	1	0	2-Hydroxybutyrylation(K)	1
0.9767	P4	P.LAEAAK[214.13]ASQEELC[160.03]FFAATK[214.13].V	tr|R1C0K2|R1C0K2_EMIHU,tr|R1C5C5|R1C5C5_EMIHU	2256.1	4	2256.11	565.032	Uncharacterized protein OS=Emiliania huxleyi OX=2903 GN=EMIHUDRAFT_445503 PE=4 SV=1	4.79	69.0017	1	1	2-Hydroxybutyrylation(K)	2
0.9885	P4	Q.MPAAK[214.13]AAK[214.13]AEHAAIEAAEAPEGGGTAASLK.R	tr|R1F905|R1F905_EMIHU	2990.5	4	2990.53	748.633	Uncharacterized protein OS=Emiliania huxleyi OX=2903 GN=EMIHUDRAFT_456734 PE=4 SV=1	5.55	71.4267	1	2	2-Hydroxybutyrylation(K)	2
1	P4	L.AEGLALEDAGWLRSAVVETK[214.13]LSVSDC[160.03]EDK.L	tr|R1CZZ2|R1CZZ2_EMIHU	3233.58	4	3234.6	809.401	Uncharacterized protein OS=Emiliania huxleyi OX=2903 GN=EMIHUDRAFT_221578 PE=4 SV=1	4.2	73.3517	1	2	2-Hydroxybutyrylation(K)	1
0.9993	P4	R.n[44.01]AEC[160.03]SAPAK[214.13]AGHC[160.03]LK[214.13]NFEYMTFSC[160.03]PR.A	tr|R1FP51|R1FP51_EMIHU	3146.37	4	3147.36	787.6	Uncharacterized protein OS=Emiliania huxleyi OX=2903 GN=EMIHUDRAFT_222225 PE=4 SV=1	7.99	74.1667	2	2	2-Hydroxybutyrylation(K)	2
0.9975	P4	K.n[44.01]K[214.13]PPGLADIATAALSSPASTFRLSESGTFEK[214.13]GGFQ.L	tr|R1BI35|R1BI35_EMIHU	3652.83	4	3653.86	914.214	Uncharacterized protein OS=Emiliania huxleyi OX=2903 GN=EMIHUDRAFT_67969 PE=4 SV=1	6.18	75.175	1	2	2-Hydroxybutyrylation(K)	2
0.9911	P4	R.n[44.01]EM[147.04]EERNRPLTDDDLDALFPPSGYK[214.13].V	tr|R1FRG6|R1FRG6_EMIHU	2952.34	4	2952.36	739.093	Uncharacterized protein OS=Emiliania huxleyi OX=2903 GN=EMIHUDRAFT_447448 PE=4 SV=1	4.14	75.4017	2	1	2-Hydroxybutyrylation(K)	1
1	P4	K.LMLAVWWQLMRK[214.13]DFMQFLDDL.D	tr|R1EMQ6|R1EMQ6_EMIHU	2784.38	4	2784.37	697.103	Uncharacterized protein (Fragment) OS=Emiliania huxleyi OX=2903 GN=EMIHUDRAFT_65122 PE=4 SV=1	4.43	75.6633	1	1	2-Hydroxybutyrylation(K)	1
1	P4	K.n[44.01]IAK[214.13]LESELAELGSDGASGGDSDGDGRLP.S	tr|R1F6Y3|R1F6Y3_EMIHU	2844.33	4	2845.34	712.089	Uncharacterized protein OS=Emiliania huxleyi OX=2903 GN=EMIHUDRAFT_203210 PE=4 SV=1	3.9	75.7483	1	2	2-Hydroxybutyrylation(K)	1
1	P4	H.QLLPPIEVFKDSPFNIDPESGEYDSFLK[214.13].A	tr|R1BIU3|R1BIU3_EMIHU	3309.63	4	3309.6	828.416	Uncharacterized protein OS=Emiliania huxleyi OX=2903 GN=EMIHUDRAFT_420555 PE=4 SV=1	4.02	76.1633	1	1	2-Hydroxybutyrylation(K)	1
0.9488	P4	A.n[44.01]EAASAAAAK[214.13]ALEEDVAPEAAKAAAAAAADAVLK.G	tr|R1F8B3|R1F8B3_EMIHU	3164.62	4	3164.65	792.162	Uncharacterized protein OS=Emiliania huxleyi OX=2903 GN=EMIHUDRAFT_112694 PE=4 SV=1	4.36	78.6567	1	2	2-Hydroxybutyrylation(K)	1
0.9849	P4	R.n[44.01]NYAQK[214.13]LRPAPLNPIISNQLPDFDAYA.E	tr|R1EKE1|R1EKE1_EMIHU	3057.56	4	3057.54	765.396	Uncharacterized protein OS=Emiliania huxleyi OX=2903 GN=EMIHUDRAFT_100297 PE=4 SV=1	5.96	80.7383	1	1	2-Hydroxybutyrylation(K)	1
1	P4	R.n[44.01]VPSHVAPNPNNIK[214.13]YLRT.K	tr|R1F0C2|R1F0C2_EMIHU	2048.08	4	2048.09	513.027	Uncharacterized protein OS=Emiliania huxleyi OX=2903 GN=EMIHUDRAFT_63188 PE=3 SV=1	9.99	81.2167	1	1	2-Hydroxybutyrylation(K)	1
0.9955	P4	F.n[44.01]RK[214.13]AVYHM[147.04]PTTDTEDPEASIPLALQR.L	tr|R1F516|R1F516_EMIHU	2983.47	4	2983.5	746.875	Uncharacterized protein OS=Emiliania huxleyi OX=2903 GN=EMIHUDRAFT_441425 PE=3 SV=1	5.48	81.975	1	1	2-Hydroxybutyrylation(K)	1
0.999	P4	C.n[44.01]NK[214.13]PM[147.04]SELSFNAIVHGLFNEPGAIR.S	tr|R1C3C0|R1C3C0_EMIHU	2785.39	4	2786.38	697.354	Uncharacterized protein OS=Emiliania huxleyi OX=2903 GN=EMIHUDRAFT_202837 PE=4 SV=1	6.76	83.4567	1	0	2-Hydroxybutyrylation(K)	1
0.9951	P4	H.IDGLLGYLAIGEENVAATVGAANRVADK[214.13].V	tr|R1DTV3|R1DTV3_EMIHU,tr|R1FNR6|R1FNR6_EMIHU	2885.51	4	2886.5	722.386	Uncharacterized protein OS=Emiliania huxleyi OX=2903 GN=EMIHUDRAFT_195882 PE=3 SV=1	4.32	86.2	1	1	2-Hydroxybutyrylation(K)	1
1	P4	A.HIVGFSMGGM[147.04]IAM[147.04]K[214.13]LAALHAPR.V	tr|R1E6B4|R1E6B4_EMIHU	2425.24	4	2426.25	607.318	Uncharacterized protein OS=Emiliania huxleyi OX=2903 GN=EMIHUDRAFT_243690 PE=4 SV=1	11	88.8717	1	1	2-Hydroxybutyrylation(K)	1
0.9961	P4	E.LK[214.13]PLC[160.03]MAK[214.13]PAPPKVKPK[214.13]DALPAPFAVR.Q	tr|R1DQC6|R1DQC6_EMIHU	3197.81	4	3197.84	800.459	Uncharacterized protein OS=Emiliania huxleyi OX=2903 GN=EMIHUDRAFT_247213 PE=4 SV=1	10.19	89.0017	1	2	2-Hydroxybutyrylation(K)	3
0.9341	C1	K.n[44.01]AGQLSLDLGK[170.11].M	tr|R1FZC9|R1FZC9_EMIHU	1085.57	2	1085.58	543.793	Uncharacterized protein OS=Emiliania huxleyi OX=2903 GN=EMIHUDRAFT_223995 PE=4 SV=1	5.88	97.33	2	0	Acetylation(K)	1
0.9907	C2	K.n[44.01]DGYMSHVYHSPM[147.04]GVVAVC[160.03]FADDEYPQRVAFGYLSK[170.11].-	tr|R1EDW2|R1EDW2_EMIHU,tr|R1FGY6|R1FGY6_EMIHU	4095.82	4	4095.81	1024.96	Uncharacterized protein (Fragment) OS=Emiliania huxleyi OX=2903 GN=EMIHUDRAFT_123852 PE=4 SV=1	5.26	67.2633	2	1	Acetylation(K)	1
0.9269	C3	R.n[44.01]AEAAEATK[170.11]R.G	tr|R1CPS8|R1CPS8_EMIHU	1030.5	2	1030.5	516.259	Uncharacterized protein OS=Emiliania huxleyi OX=2903 GN=EMIHUDRAFT_367482 PE=4 SV=1	6.19	66.7817	2	0	Acetylation(K)	1
0.9489	C3	K.n[44.01]K[170.11]SDGEFLAK.G	tr|R1DS80|R1DS80_EMIHU	1078.53	2	1079.53	540.272	Uncharacterized protein OS=Emiliania huxleyi OX=2903 GN=EMIHUDRAFT_437557 PE=4 SV=1	6.07	72.775	2	0	Acetylation(K)	1
0.9481	C3	R.SIGDEDDIAK[170.11]K.Q	tr|R1FPX2|R1FPX2_EMIHU	1231.59	2	1231.59	616.804	Uncharacterized protein OS=Emiliania huxleyi OX=2903 GN=EMIHUDRAFT_462452 PE=4 SV=1	4.23	74.7033	2	0	Acetylation(K)	1
0.9634	C4	R.n[44.01]EIAQDFK[170.11]TDLR.F	tr|R1DDS4|R1DDS4_EMIHU,tr|R1CD70|R1CD70_EMIHU,tr|R1E8B1|R1E8B1_EMIHU,tr|R1D7K6|R1D7K6_EMIHU	1419.7	2	1419.71	710.857	Uncharacterized protein (Fragment) OS=Emiliania huxleyi OX=2903 GN=EMIHUDRAFT_48267 PE=3 SV=1	4.56	99.9	2	1	Acetylation(K)	1
0.9884	C4	L.EWPNYYFFGK[170.11]EGVLM[147.04]LAEEADEQPDVALMHESFEK.L	tr|R1DL77|R1DL77_EMIHU,tr|R1FY62|R1FY62_EMIHU	4205.89	4	4205.88	1052.48	Amine oxidase OS=Emiliania huxleyi OX=2903 GN=EMIHUDRAFT_245889 PE=3 SV=1	4.1	103.56	1	1	Acetylation(K)	1
0.9952	C4	M.n[44.01]AAITPGDVGTTK[170.11]PLGVYDPLGLMTR.M	tr|R1FI70|R1FI70_EMIHU,tr|R1EGM0|R1EGM0_EMIHU	2627.36	3	2627.37	876.795	Light harvesting protein (Fragment) OS=Emiliania huxleyi OX=2903 GN=Lhcf61 PE=4 SV=1	6	127.308	1	0	Acetylation(K)	1
0.9955	C5	R.PGEMTLGIK[170.11]GNPPFLSERFESGVNSDESM[147.04]WC[160.03]M[147.04]EDGELHIILTK.V	tr|R1CCQ6|R1CCQ6_EMIHU	4924.27	4	4924.25	1232.07	Uncharacterized protein OS=Emiliania huxleyi OX=2903 GN=EMIHUDRAFT_310533 PE=4 SV=1	4.38	57.525	1	2	Acetylation(K)	1
0.9862	C5	R.n[44.01]K[170.11]TWTFNDLSK.D	tr|R1BX69|R1BX69_EMIHU	1323.65	2	1324.65	662.83	Uncharacterized protein OS=Emiliania huxleyi OX=2903 GN=EMIHUDRAFT_436903 PE=4 SV=1	8.59	95.4667	2	0	Acetylation(K)	1
0.985	D1	R.YDDPGEK[170.11].A	tr|R1BVJ8|R1BVJ8_EMIHU	864.35	2	864.349	433.182	Light harvesting protein OS=Emiliania huxleyi OX=2903 GN=Lhcf30_1 PE=4 SV=1	4.03	37.6717	2	0	Acetylation(K)	1
0.9555	D1	M.SEFVK[170.11]PYNNDPFVGNLSTPVTTSTATK.L	sp|Q4G3B5|PSAL_EMIHU	2955.45	3	2955.46	986.157	Photosystem I reaction center subunit XI OS=Emiliania huxleyi OX=2903 GN=psaL PE=3 SV=1	5.79	94.7633	2	0	Acetylation(K)	1
0.9821	D1	-.M[147.04]DDELAAFQAELSQMGGSSK[170.11]PSDAAAAAGPK.A	tr|R1FV57|R1FV57_EMIHU	3108.4	3	3108.41	1037.14	Uncharacterized protein OS=Emiliania huxleyi OX=2903 GN=EMIHUDRAFT_433415 PE=4 SV=1	4.1	101.748	2	0	Acetylation(K)	1
0.9883	D1	K.DK[170.11]EM[147.04]PYGELSYLISGK.L	tr|R1EYI8|R1EYI8_EMIHU,tr|R1E068|R1E068_EMIHU,tr|A0A0D3JWV6|A0A0D3JWV6_EMIHU	1886.9	2	1886.9	944.456	Uncharacterized protein (Fragment) OS=Emiliania huxleyi OX=2903 GN=EMIHUDRAFT_366428 PE=4 SV=1	4.68	102.617	2	1	Acetylation(K)	1
0.9457	D1	R.VSLSDFSSSGVEYLNLADTSSNLK[170.11].G	tr|R1DEC1|R1DEC1_EMIHU	2574.23	2	2574.26	1288.12	Uncharacterized protein (Fragment) OS=Emiliania huxleyi OX=2903 GN=EMIHUDRAFT_216514 PE=4 SV=1	4.03	103.33	2	0	Acetylation(K)	1
0.9634	D1	R.n[44.01]GC[160.03]ASAC[160.03]AC[160.03]FGM[147.04]C[160.03]LHEVTAPK[170.11].R	tr|R1ET94|R1ET94_EMIHU	2326.93	2	2326.91	1164.47	Uncharacterized protein OS=Emiliania huxleyi OX=2903 GN=EMIHUDRAFT_443469 PE=4 SV=1	6.71	122.035	2	0	Acetylation(K)	1
0.9999	D2	K.n[44.01]SSTDADC[160.03]SAHWGPDNSC[160.03]QHVYGHNTK[170.11]RLTGVTIEEC[160.03]MIAC[160.03]C[160.03]NA.Q	tr|R1BHR0|R1BHR0_EMIHU	4994.06	4	4994.06	1249.52	Uncharacterized protein OS=Emiliania huxleyi OX=2903 GN=EMIHUDRAFT_197695 PE=4 SV=1	5.24	71.2283	1	1	Acetylation(K)	1
0.9973	D2	-.M[147.04]EGEEVDFGDAEEM[147.04]AK[170.11]EPEAGGSSK.G	tr|R1E5Q8|R1E5Q8_EMIHU	2702.08	3	2702.09	901.702	Uncharacterized protein OS=Emiliania huxleyi OX=2903 GN=EMIHUDRAFT_413893 PE=4 SV=1	3.89	71.795	2	1	Acetylation(K)	1
0.9931	D2	G.LC[160.03]AEGAK[170.11]QAEGTLC[160.03]TDAESANNC[160.03]QYWSTM[147.04]GEC[160.03]TANEAFM[147.04]REK[170.11].C	tr|R1CI70|R1CI70_EMIHU,tr|R1DPN6|R1DPN6_EMIHU	4905	4	4904.96	1227.26	Uncharacterized protein OS=Emiliania huxleyi OX=2903 GN=EMIHUDRAFT_240188 PE=4 SV=1	4.31	85.4867	1	2	Acetylation(K)	2
0.9734	D2	G.n[44.01]LC[160.03]AEGAK[170.11]QAEGTLC[160.03]TDAESANNC[160.03]QYWSTM[147.04]GEC[160.03]TANEAFM[147.04]REK.C	tr|R1CI70|R1CI70_EMIHU,tr|R1DPN6|R1DPN6_EMIHU	4906	4	4907	1227.51	Uncharacterized protein OS=Emiliania huxleyi OX=2903 GN=EMIHUDRAFT_240188 PE=4 SV=1	4.31	86.5417	1	2	Acetylation(K)	1
0.9992	D3	E.EEEAEEEAEEEAEEEAVEEAVEEAANDETGEVFK[170.11]K[170.11]K[170.11].E	tr|R1FAN4|R1FAN4_EMIHU	4179.77	4	4179.79	1045.95	Uncharacterized protein OS=Emiliania huxleyi OX=2903 GN=EMIHUDRAFT_113348 PE=4 SV=1	3.76	38.5917	1	1	Acetylation(K)	3
0.9825	D3	R.n[44.01]K[170.11]SAPATGGVK.K	tr|R1E8B1|R1E8B1_EMIHU,tr|R1D7K6|R1D7K6_EMIHU,tr|R1CF33|R1CF33_EMIHU,tr|R1BCB1|R1BCB1_EMIHU	999.535	2	999.537	500.775	Uncharacterized protein OS=Emiliania huxleyi OX=2903 GN=EMIHUDRAFT_461181 PE=3 SV=1	10	52.79	2	0	Acetylation(K)	1
0.9997	D3	R.n[44.01]K[170.11]C[160.03]HGPSAGDGGGDGGGDGGGDGGGDGGGDGGGGDGGGDGGVDG.S	tr|R1DSB4|R1DSB4_EMIHU	3457.22	4	3457.19	865.313	Uncharacterized protein OS=Emiliania huxleyi OX=2903 GN=EMIHUDRAFT_97896 PE=3 SV=1	3.62	54.3833	1	0	Acetylation(K)	1
0.979	D3	K.n[44.01]AQLADAGSGPAGASAGGGK[170.11].G	tr|R1E8P8|R1E8P8_EMIHU	1626.76	2	1626.75	814.387	Uncharacterized protein OS=Emiliania huxleyi OX=2903 GN=EMIHUDRAFT_447797 PE=4 SV=1	5.88	69.355	2	0	Acetylation(K)	1
0.9365	D3	M.n[44.01]SK[170.11]NPNASNPSAFLK.N	tr|R1DYR5|R1DYR5_EMIHU	1558.77	2	1558.77	780.394	Uncharacterized protein OS=Emiliania huxleyi OX=2903 GN=EMIHUDRAFT_71170 PE=3 SV=1	10	79.5783	2	1	Acetylation(K)	1
0.9361	D3	K.TALDTASTAAANLDK[170.11]NYGITAK.L	tr|R1CKY8|R1CKY8_EMIHU,tr|R1E7A8|R1E7A8_EMIHU	2251.13	3	2252.13	751.385	Uncharacterized protein OS=Emiliania huxleyi OX=2903 GN=EMIHUDRAFT_458081 PE=4 SV=1	5.63	83.275	2	1	Acetylation(K)	1
0.9996	D3	R.n[44.01]DNIQGITK[170.11]PAIR.R	tr|R1EDH0|R1EDH0_EMIHU,tr|R1DWE6|R1DWE6_EMIHU,tr|R1CEA2|R1CEA2_EMIHU,tr|R1BB62|R1BB62_EMIHU	1409.76	2	1409.76	705.889	Histone H4 OS=Emiliania huxleyi OX=2903 GN=EMIHUDRAFT_443819 PE=3 SV=1	8.75	85.3417	2	0	Acetylation(K)	1
0.9852	D3	R.n[44.01]K[170.11]GLSPLLR.G	sp|Q4G3B5|PSAL_EMIHU	967.582	2	967.584	484.798	Photosystem I reaction center subunit XI OS=Emiliania huxleyi OX=2903 GN=psaL PE=3 SV=1	11	92.635	2	0	Acetylation(K)	1
0.9381	D3	E.EEAAAAEEEAEEAAVAAAEAALAAAK[170.11].A	tr|R1F2X6|R1F2X6_EMIHU	2498.17	3	2498.16	833.729	Uncharacterized protein OS=Emiliania huxleyi OX=2903 GN=EMIHUDRAFT_114592 PE=4 SV=1	3.77	99.27	1	0	Acetylation(K)	1
0.9444	D4	M.ASC[160.03]ADANLK[170.11]DWDPEVYR.F	tr|R1DPF5|R1DPF5_EMIHU	2050.91	2	2050.91	1026.46	Serine hydroxymethyltransferase OS=Emiliania huxleyi OX=2903 GN=EMIHUDRAFT_433725 PE=3 SV=1	4.23	85.6433	2	1	Acetylation(K)	1
0.9901	D4	R.K[170.11]GLSPLLR.G	sp|Q4G3B5|PSAL_EMIHU	924.576	2	924.577	463.295	Photosystem I reaction center subunit XI OS=Emiliania huxleyi OX=2903 GN=psaL PE=3 SV=1	11	93.6867	2	0	Acetylation(K)	1
0.9796	D4	-.M[147.04]DLDALSGFK[170.11]DPIAALDEEDADKAAAAEEQDAR.A	tr|R1DIE6|R1DIE6_EMIHU	3548.61	4	3548.62	888.16	Uncharacterized protein OS=Emiliania huxleyi OX=2903 GN=EMIHUDRAFT_363263 PE=4 SV=1	3.82	102.4	2	2	Acetylation(K)	1
0.9932	D4	R.RDAEPAAAAAAAAAAAAAAAGGGGGGVEQQQQLISM[147.04]K[170.11].A	tr|R1EUG5|R1EUG5_EMIHU	3364.64	4	3365.64	842.168	Uncharacterized protein OS=Emiliania huxleyi OX=2903 GN=EMIHUDRAFT_435127 PE=4 SV=1	4.68	113.21	2	0	Acetylation(K)	1
0.9252	D5	K.K[170.11]DDDGPSSAASK.S	tr|R1EKQ3|R1EKQ3_EMIHU	1218.54	2	1218.53	610.275	Uncharacterized protein OS=Emiliania huxleyi OX=2903 GN=EMIHUDRAFT_239505 PE=4 SV=1	4.43	66.6217	2	0	Acetylation(K)	1
0.9992	D5	K.K[170.11]EGVGSDNPRLFSEVLM[147.04]NFPSC[160.03]DDGDC[160.03]AGLC[160.03]ASYDTC[160.03]PNFTC[160.03].D	tr|R1FL37|R1FL37_EMIHU	4819.95	4	4820.92	1206	Uncharacterized protein OS=Emiliania huxleyi OX=2903 GN=EMIHUDRAFT_467644 PE=4 SV=1	3.85	82.4017	1	1	Acetylation(K)	1
0.9261	D5	R.n[44.01]IAVEAGK[170.11]LVR.Y	tr|R1ECB0|R1ECB0_EMIHU,tr|R1DMV2|R1DMV2_EMIHU,tr|R1FGM1|R1FGM1_EMIHU	1139.67	2	1139.67	570.84	Histone H2B OS=Emiliania huxleyi OX=2903 GN=EMIHUDRAFT_114964 PE=3 SV=1	8.75	98.2383	2	1	Acetylation(K)	1
0.9718	E1	K.K[170.11]AGHDPC[160.03]K[170.11].L	tr|R1B7T2|R1B7T2_EMIHU,tr|R1E8Z7|R1E8Z7_EMIHU	995.449	2	995.451	498.732	Malate dehydrogenase OS=Emiliania huxleyi OX=2903 GN=EMIHUDRAFT_448597 PE=3 SV=1	8.21	42.265	2	0	Acetylation(K)	2
0.9593	E1	R.n[44.01]LAAALDK[170.11]PFTR.V	tr|R1DHS5|R1DHS5_EMIHU,tr|R1D2G8|R1D2G8_EMIHU	1286.7	2	1286.69	644.356	Uncharacterized protein OS=Emiliania huxleyi OX=2903 GN=EMIHUDRAFT_228568 PE=4 SV=1	8.75	65.9517	2	0	Acetylation(K)	1
0.9267	E1	R.VDDVVLSIDGK[170.11]K.A	tr|R1D1B5|R1D1B5_EMIHU	1328.72	2	1328.73	665.367	Uncharacterized protein OS=Emiliania huxleyi OX=2903 GN=EMIHUDRAFT_465602 PE=4 SV=1	4.43	68.5017	2	0	Acetylation(K)	1
0.9726	E1	K.VAEYSDEIFSK[170.11].M	tr|R1DUZ9|R1DUZ9_EMIHU	1328.61	2	1328.62	665.314	Uncharacterized protein OS=Emiliania huxleyi OX=2903 GN=EMIHUDRAFT_432385 PE=4 SV=1	4.14	71.3733	2	0	Acetylation(K)	1
0.9886	E1	M.ADEK[170.11]DLVAIAFK.A	tr|R1BJJ5|R1BJJ5_EMIHU	1360.72	2	1360.73	681.369	V-type proton ATPase subunit C OS=Emiliania huxleyi OX=2903 GN=ATPVC PE=3 SV=1	4.56	92.4133	2	1	Acetylation(K)	1
0.9221	E1	K.GGEIAGEVLLNGK[170.11]R.R	tr|R1E7G8|R1E7G8_EMIHU	1453.79	2	1453.78	727.902	Uncharacterized protein OS=Emiliania huxleyi OX=2903 GN=EMIHUDRAFT_436498 PE=4 SV=1	6.14	92.5917	2	0	Acetylation(K)	1
1	E1	R.K[170.11]SVC[160.03]EPVQTGITAIDSM[147.04]IPIGR.G	sp|Q4G397|ATPA_EMIHU	2429.23	2	2429.23	1215.62	ATP synthase subunit alpha, chloroplastic OS=Emiliania huxleyi OX=2903 GN=atpA PE=3 SV=1	6.06	94.26	2	0	Acetylation(K)	1
0.958	E1	R.QIVTDDFDALYAQLK[170.11]PK.G	tr|R1DWX5|R1DWX5_EMIHU	2006.04	2	2006.05	1004.03	Dihydrolipoamide acetyltransferase component of pyruvate dehydrogenase complex OS=Emiliania huxleyi OX=2903 GN=EMIHUDRAFT_448908 PE=3 SV=1	4.43	105.768	2	0	Acetylation(K)	1
0.9987	E2	R.n[44.01]HSAAEEAEK[170.11]K[170.11].C	tr|R1D4B1|R1D4B1_EMIHU	1225.56	2	1225.56	613.786	Uncharacterized protein OS=Emiliania huxleyi OX=2903 GN=EMIHUDRAFT_219768 PE=4 SV=1	5.5	53.045	2	0	Acetylation(K)	2
0.9864	E2	R.K[170.11]DAEEEVIR.L	tr|R1DGE0|R1DGE0_EMIHU	1129.56	2	1129.56	565.788	Putative PAS domain sensor hybrid histidine kinase OS=Emiliania huxleyi OX=2903 GN=EMIHUDRAFT_464698 PE=4 SV=1	4.41	53.43	2	0	Acetylation(K)	1
0.9349	E2	R.K[170.11]TNAPETASPK.R	tr|R1CI10|R1CI10_EMIHU	1184.6	2	1184.61	593.309	Uncharacterized protein OS=Emiliania huxleyi OX=2903 GN=EMIHUDRAFT_207318 PE=4 SV=1	8.59	70.4817	2	0	Acetylation(K)	1
1	E2	R.DNIQGITK[170.11]PAIR.R	tr|R1EDH0|R1EDH0_EMIHU,tr|R1DWE6|R1DWE6_EMIHU,tr|R1CEA2|R1CEA2_EMIHU,tr|R1BB62|R1BB62_EMIHU	1366.76	2	1366.76	684.386	Histone H4 OS=Emiliania huxleyi OX=2903 GN=EMIHUDRAFT_443819 PE=3 SV=1	8.75	74.64	2	0	Acetylation(K)	1
0.9238	E2	R.K[170.11]DAVLHTLSK.A	tr|R1FWU4|R1FWU4_EMIHU,tr|R1ESP7|R1ESP7_EMIHU	1152.65	2	1152.65	577.332	Uncharacterized protein OS=Emiliania huxleyi OX=2903 GN=EMIHUDRAFT_108684 PE=4 SV=1	8.6	75.5867	2	0	Acetylation(K)	1
0.9722	E2	R.ASVPTVK[170.11]YLVEK.G	tr|R1FZ52|R1FZ52_EMIHU,tr|R1B7H9|R1B7H9_EMIHU	1374.78	2	1374.78	688.395	Phosphoglycerate kinase (Fragment) OS=Emiliania huxleyi OX=2903 GN=PGK_1 PE=3 SV=1	8.54	79.6717	2	1	Acetylation(K)	1
0.9919	E3	R.VAASVVGSK[170.11].G	tr|R1BCL5|R1BCL5_EMIHU,tr|R1BAJ9|R1BAJ9_EMIHU	858.481	2	858.482	430.248	Uncharacterized protein OS=Emiliania huxleyi OX=2903 GN=EMIHUDRAFT_106501 PE=4 SV=1	8.72	45.1	2	0	Acetylation(K)	1
0.9778	E3	K.n[44.01]K[170.11]EAAAGADGVAAAK.Q	tr|R1CLU4|R1CLU4_EMIHU	1313.66	2	1313.66	657.836	Uncharacterized protein OS=Emiliania huxleyi OX=2903 GN=EMIHUDRAFT_239521 PE=4 SV=1	6.07	51.8433	2	0	Acetylation(K)	1
0.9583	E3	K.EAK[170.11]TGAQDVIAK.A	sp|Q4G3A0|ATPX_EMIHU	1271.67	2	1271.67	636.843	ATP synthase subunit b', chloroplastic OS=Emiliania huxleyi OX=2903 GN=atpG PE=3 SV=1	6.17	53.9233	2	1	Acetylation(K)	1
0.9704	E3	K.K[170.11]ADMDALK.A	tr|R1C718|R1C718_EMIHU,tr|R1F776|R1F776_EMIHU	932.464	2	932.463	467.239	Glutathione S-transferase OS=Emiliania huxleyi OX=2903 GN=EMIHUDRAFT_96138 PE=4 SV=1	5.96	63.1517	2	0	Acetylation(K)	1
0.9524	E3	R.AAEAASAAK[170.11]PWTDTPEAER.N	tr|R1FGL6|R1FGL6_EMIHU	2012.94	2	2013.94	1007.48	Malonyl-CoA:ACP transacylase [] OS=Emiliania huxleyi OX=2903 GN=EMIHUDRAFT_62772 PE=4 SV=1	4.41	67.7817	2	0	Acetylation(K)	1
1	E3	K.AEADEEIAAYK[170.11]AQR.Q	tr|R1CAN4|R1CAN4_EMIHU	1605.76	2	1605.76	803.889	V-type proton ATPase subunit G OS=Emiliania huxleyi OX=2903 GN=ATPVG PE=3 SV=1	4.41	68.6933	2	1	Acetylation(K)	1
0.9996	E3	K.K[170.11]SVGDLSEADLK.G	tr|R1FZ52|R1FZ52_EMIHU,tr|R1B7H9|R1B7H9_EMIHU	1302.67	2	1302.67	652.341	Phosphoglycerate kinase (Fragment) OS=Emiliania huxleyi OX=2903 GN=PGK_1 PE=3 SV=1	4.56	68.8167	2	0	Acetylation(K)	1
0.9268	E3	R.n[44.01]K[170.11]EDVNMWLDTDR.G	tr|R1DX05|R1DX05_EMIHU	1605.71	2	1605.71	803.862	Uncharacterized protein OS=Emiliania huxleyi OX=2903 GN=EMIHUDRAFT_200267 PE=4 SV=1	4.23	70.2667	2	0	Acetylation(K)	1
0.9892	E3	K.n[44.01]RSATSSTTVNGSK[170.11].V	tr|R1DQD3|R1DQD3_EMIHU	1379.66	2	1379.66	690.839	Uncharacterized protein (Fragment) OS=Emiliania huxleyi OX=2903 GN=EMIHUDRAFT_122297 PE=4 SV=1	11	73.195	2	0	Acetylation(K)	1
0.9958	E3	R.K[170.11]TVTAM[147.04]DVVYALK.R	tr|R1CEA2|R1CEA2_EMIHU,tr|R1BNU7|R1BNU7_EMIHU,tr|R1BB62|R1BB62_EMIHU	1495.8	2	1495.8	748.905	Histone H4 OS=Emiliania huxleyi OX=2903 GN=EMIHUDRAFT_435795 PE=3 SV=1	8.5	81.1783	2	0	Acetylation(K)	1
0.9998	E3	-.MDIEK[170.11]LEAAAAAQGTTVK.S	tr|R1FBQ4|R1FBQ4_EMIHU	1887.96	3	1887.97	630.328	Uncharacterized protein OS=Emiliania huxleyi OX=2903 GN=EMIHUDRAFT_456477 PE=3 SV=1	4.68	94.2517	2	1	Acetylation(K)	1
0.9453	E3	K.YWSEIEAFDLAC[160.03]K[170.11]K.K	tr|R1DS80|R1DS80_EMIHU	1800.84	2	1800.84	901.427	Uncharacterized protein OS=Emiliania huxleyi OX=2903 GN=EMIHUDRAFT_437557 PE=4 SV=1	4.68	95.3133	2	0	Acetylation(K)	1
0.9421	E4	R.EAVAAK[170.11]ATAASPK.L	tr|R1DSN5|R1DSN5_EMIHU	1255.68	2	1255.68	628.846	Uncharacterized protein OS=Emiliania huxleyi OX=2903 GN=EMIHUDRAFT_356835 PE=4 SV=1	8.69	52.2717	2	1	Acetylation(K)	1
0.9556	E4	K.DYAK[170.11]ISTR.R	tr|R1F987|R1F987_EMIHU,tr|R1DZZ7|R1DZZ7_EMIHU	994.508	2	994.509	498.262	Light harvesting protein OS=Emiliania huxleyi OX=2903 GN=Lhcf62 PE=4 SV=1	8.59	56.5767	2	1	Acetylation(K)	1
0.938	E4	R.n[44.01]GGSPC[160.03]AK[170.11]R.Q	tr|R1EBH7|R1EBH7_EMIHU,tr|R1CIC7|R1CIC7_EMIHU	916.418	2	916.411	459.216	Uncharacterized protein (Fragment) OS=Emiliania huxleyi OX=2903 GN=EMIHUDRAFT_424754 PE=4 SV=1	9.51	56.6083	2	0	Acetylation(K)	1
0.9809	E4	R.EIAQDFK[170.11]TDLR.F	tr|R1DDS4|R1DDS4_EMIHU,tr|R1CD70|R1CD70_EMIHU,tr|R1E8B1|R1E8B1_EMIHU,tr|R1D7K6|R1D7K6_EMIHU	1376.69	2	1376.7	689.354	Uncharacterized protein (Fragment) OS=Emiliania huxleyi OX=2903 GN=EMIHUDRAFT_48267 PE=3 SV=1	4.56	77.66	2	1	Acetylation(K)	1
0.9793	E4	K.YAGMK[170.11]AADIATEVEGK.K	tr|R1DE40|R1DE40_EMIHU	1694.82	2	1694.81	848.417	S-adenosylmethionine synthetase OS=Emiliania huxleyi OX=2903 GN=EMIHUDRAFT_462645 PE=4 SV=1	4.68	79.9333	2	1	Acetylation(K)	1
0.9246	E4	-.MDDPDSK[170.11]EGDAAAPPPVPALATPPGGGAAGSSK.A	tr|R1C5M1|R1C5M1_EMIHU	3072.43	3	3072.44	1025.15	Uncharacterized protein OS=Emiliania huxleyi OX=2903 GN=EMIHUDRAFT_436342 PE=4 SV=1	4.04	84.8533	2	1	Acetylation(K)	1
0.9903	E4	N.K[170.11]AK[170.11]VPNLVAVETVDSLK.L	tr|R1F6B6|R1F6B6_EMIHU	1894.08	3	1894.08	632.366	Putative proline synthetase co-transcribed protein (Fragment) OS=Emiliania huxleyi OX=2903 GN=EMIHUDRAFT_45068 PE=3 SV=1	8.5	98.305	1	1	Acetylation(K)	2
1	E4	R.K[170.11]EISEYVVTLALQR.V	sp|Q4G399|ATPF_EMIHU	1689.93	2	1689.93	845.972	ATP synthase subunit b, chloroplastic OS=Emiliania huxleyi OX=2903 GN=atpF PE=3 SV=1	6.14	98.5	2	0	Acetylation(K)	1
0.9238	E4	M.AAITPGDVGTTK[170.11]PLGVYDPLGLM[147.04]TR.M	tr|R1FI70|R1FI70_EMIHU,tr|R1EGM0|R1EGM0_EMIHU	2600.35	3	2601.34	867.791	Light harvesting protein (Fragment) OS=Emiliania huxleyi OX=2903 GN=Lhcf61 PE=4 SV=1	6	99.14	1	0	Acetylation(K)	1
1	E4	R.K[170.11]SVC[160.03]EPVQTGITAIDSMIPIGR.G	sp|Q4G397|ATPA_EMIHU	2413.23	3	2413.24	805.419	ATP synthase subunit alpha, chloroplastic OS=Emiliania huxleyi OX=2903 GN=atpA PE=3 SV=1	6.06	107.448	2	0	Acetylation(K)	1
0.9623	E4	R.DPSPLASVFVGASIFAYTGAATFLASSK[170.11].A	tr|R1CMN7|R1CMN7_EMIHU	2816.43	3	2816.41	939.816	Uncharacterized protein OS=Emiliania huxleyi OX=2903 GN=EMIHUDRAFT_238777 PE=4 SV=1	5.83	112.348	2	0	Acetylation(K)	1
0.9988	E4	L.n[44.01]GAGGEASVLTTVLSSYK[170.11]PAPPRPTKPMMLELK.K	tr|R1DAC5|R1DAC5_EMIHU	3410.79	4	3410.81	853.706	Uncharacterized protein OS=Emiliania huxleyi OX=2903 GN=EMIHUDRAFT_249340 PE=4 SV=1	9.53	116.942	1	0	Acetylation(K)	1
0.9631	E4	R.DLTDWMVK[170.11]LLTER.G	tr|R1F0X1|R1F0X1_EMIHU,tr|R1DU85|R1DU85_EMIHU,tr|R1C1P4|R1C1P4_EMIHU,tr|R1B7V2|R1B7V2_EMIHU,tr|R1FBF9|R1FBF9_EMIHU,tr|R1CYF7|R1CYF7_EMIHU,tr|R1FKX1|R1FKX1_EMIHU,tr|A0A0D3KXH8|A0A0D3KXH8_EMIHU	1660.85	2	1660.85	831.432	Putative actin OS=Emiliania huxleyi OX=2903 GN=EMIHUDRAFT_434484 PE=3 SV=1	4.56	134.212	2	1	Acetylation(K)	1
0.9999	E5	-.M[147.04]DIEK[170.11]LEAAAAAQGTTVK.S	tr|R1FBQ4|R1FBQ4_EMIHU	1903.96	3	1903.96	635.659	Uncharacterized protein OS=Emiliania huxleyi OX=2903 GN=EMIHUDRAFT_456477 PE=3 SV=1	4.68	84.7417	2	1	Acetylation(K)	1
0.9939	E5	W.n[44.01]GNGK[170.11]QTRSFC[160.03]YIDDAVEGIIR.L	tr|R1FQ76|R1FQ76_EMIHU	2483.19	3	2483.16	828.736	dTDP-glucose 4,6-dehydratase OS=Emiliania huxleyi OX=2903 GN=EMIHUDRAFT_433869 PE=4 SV=1	6.11	98.9517	1	2	Acetylation(K)	1
0.9596	E5	M.AAITPGDVGTTK[170.11]PLGVYDPLGLMTR.M	tr|R1FI70|R1FI70_EMIHU,tr|R1EGM0|R1EGM0_EMIHU	2584.36	3	2584.36	862.46	Light harvesting protein (Fragment) OS=Emiliania huxleyi OX=2903 GN=Lhcf61 PE=4 SV=1	6	110.073	1	0	Acetylation(K)	1
0.9228	F1	S.GGGGSGGGSNSGGSGSSGGGK[170.11]R.G	tr|R1BB89|R1BB89_EMIHU	1721.73	3	1721.72	574.918	Uncharacterized protein (Fragment) OS=Emiliania huxleyi OX=2903 GN=EMIHUDRAFT_359479 PE=4 SV=1	11	36.79	1	0	Acetylation(K)	1
0.9426	F1	R.n[44.01]K[170.11]AAGGENGEK.G	tr|R1FAZ7|R1FAZ7_EMIHU,tr|R1DAN6|R1DAN6_EMIHU	1044.48	2	1044.47	523.249	Uncharacterized protein OS=Emiliania huxleyi OX=2903 GN=EMIHUDRAFT_442539 PE=4 SV=1	6.14	40.095	2	0	Acetylation(K)	1
0.9737	F1	K.K[170.11]AAAK[170.11]PAK[170.11].K	tr|R1EUA0|R1EUA0_EMIHU	909.528	2	909.529	455.772	Uncharacterized protein (Fragment) OS=Emiliania huxleyi OX=2903 GN=EMIHUDRAFT_123164 PE=4 SV=1	10.3	53.68	2	0	Acetylation(K)	3
0.9734	F1	K.K[170.11]LIAEAATPR.G	tr|R1FHI4|R1FHI4_EMIHU	1110.64	2	1110.64	556.327	Uncharacterized protein OS=Emiliania huxleyi OX=2903 GN=EMIHUDRAFT_109378 PE=4 SV=1	8.75	56.8183	2	0	Acetylation(K)	1
0.9514	F1	R.n[44.01]LLIEAGANK[170.11]R.T	tr|R1DAY5|R1DAY5_EMIHU	1168.66	2	1168.66	585.336	Uncharacterized protein OS=Emiliania huxleyi OX=2903 GN=EMIHUDRAFT_449470 PE=4 SV=1	8.75	58.885	2	0	Acetylation(K)	1
0.9949	F1	K.K[170.11]ILTDLKG.-	sp|Q4G397|ATPA_EMIHU	928.559	2	928.56	465.287	ATP synthase subunit alpha, chloroplastic OS=Emiliania huxleyi OX=2903 GN=atpA PE=3 SV=1	8.59	64.9883	2	0	Acetylation(K)	1
0.9813	F1	R.n[44.01]TALSIQAHPNK[170.11].T	tr|R1BN97|R1BN97_EMIHU,tr|R1ERK6|R1ERK6_EMIHU	1263.66	2	1263.65	632.836	Mannose-6-phosphate isomerase (Fragment) OS=Emiliania huxleyi OX=2903 GN=EMIHUDRAFT_52327 PE=3 SV=1	8.44	70.4333	2	0	Acetylation(K)	1
0.953	F1	R.YQK[170.11]STELLIR.K	tr|R1DDS4|R1DDS4_EMIHU,tr|R1CD70|R1CD70_EMIHU,tr|R1E8B1|R1E8B1_EMIHU,tr|R1D7K6|R1D7K6_EMIHU,tr|R1CF33|R1CF33_EMIHU	1291.71	2	1291.71	646.864	Uncharacterized protein (Fragment) OS=Emiliania huxleyi OX=2903 GN=EMIHUDRAFT_48267 PE=3 SV=1	8.59	72.4033	2	1	Acetylation(K)	1
0.9747	F1	R.VTIM[147.04]PK[170.11]DIQLAR.R	tr|R1DDS4|R1DDS4_EMIHU,tr|R1E8B1|R1E8B1_EMIHU,tr|R1D7K6|R1D7K6_EMIHU,tr|R1CF33|R1CF33_EMIHU	1441.8	2	1441.8	721.905	Uncharacterized protein (Fragment) OS=Emiliania huxleyi OX=2903 GN=EMIHUDRAFT_48267 PE=3 SV=1	8.72	76.66	2	1	Acetylation(K)	1
0.9442	F1	R.ELAADSVSSNGFK[170.11]R.L	tr|R1DL38|R1DL38_EMIHU	1521.74	2	1521.73	761.878	Uncharacterized protein OS=Emiliania huxleyi OX=2903 GN=EMIHUDRAFT_214381 PE=4 SV=1	6.17	81.6	2	0	Acetylation(K)	1
0.9877	F1	R.ASTK[170.11]DAGSIAGLNVLR.L	tr|R1DD63|R1DD63_EMIHU	1613.87	2	1613.88	807.944	Uncharacterized protein OS=Emiliania huxleyi OX=2903 GN=EMIHUDRAFT_441734 PE=3 SV=1	8.79	82.2983	2	1	Acetylation(K)	1
0.9983	F1	K.K[170.11]TPFTFTDSISPAAVAER.E	tr|R1E5F0|R1E5F0_EMIHU	1979	2	1979.01	990.507	Uncharacterized protein OS=Emiliania huxleyi OX=2903 GN=EMIHUDRAFT_444335 PE=4 SV=1	6.07	91.7867	2	0	Acetylation(K)	1
0.9928	F1	A.K[170.11]M[147.04]DEQGVPSAQAADLPHAGDNIAENGAVAQAEAAVAAK.L	tr|R1G845|R1G845_EMIHU	3772.8	4	3772.8	944.206	Uncharacterized protein OS=Emiliania huxleyi OX=2903 GN=EMIHUDRAFT_461051 PE=4 SV=1	4.29	92.7633	1	0	Acetylation(K)	1
0.9691	F1	K.GGLDFLK[170.11]DDENINSQPFM[147.04]R.Y	sp|Q4G3F4|RBL_EMIHU	2253.04	3	2253.04	752.02	Ribulose bisphosphate carboxylase large chain OS=Emiliania huxleyi OX=2903 GN=rbcL PE=3 SV=1	4.23	95.475	2	1	Acetylation(K)	1
0.9277	F1	R.K[170.11]M[147.04]YLSAVPSR.G	tr|R1DF46|R1DF46_EMIHU	1208.62	2	1208.62	605.318	Uncharacterized protein OS=Emiliania huxleyi OX=2903 GN=EMIHUDRAFT_229503 PE=4 SV=1	9.99	102.103	2	0	Acetylation(K)	1
0.9968	F1	R.DFLLK[170.11]PELLR.A	tr|R1FXH6|R1FXH6_EMIHU	1284.74	2	1284.75	643.379	Uncharacterized protein OS=Emiliania huxleyi OX=2903 GN=EMIHUDRAFT_433653 PE=4 SV=1	6.07	104.435	2	0	Acetylation(K)	1
0.9771	F2	S.GAVLVSLLLLPLLAVVAK[170.11]QGLGLVLGGAGLR.A	tr|R1CYY7|R1CYY7_EMIHU	3021.9	3	3021.92	1008.31	Uncharacterized protein OS=Emiliania huxleyi OX=2903 GN=EMIHUDRAFT_114227 PE=4 SV=1	11	28.9133	1	1	Acetylation(K)	1
0.9935	F2	R.SGEEAM[147.04]AK[170.11]R.L	tr|R1E5X1|R1E5X1_EMIHU	1035.47	2	1035.47	518.74	Aldolase A OS=Emiliania huxleyi OX=2903 GN=EMIHUDRAFT_436550 PE=2 SV=1	5.86	36.51	2	0	Acetylation(K)	1
0.9984	F2	R.AEDC[160.03]IGC[160.03]K[170.11]R.C	sp|Q4G3C1|PSAC_EMIHU	1149.49	2	1149.49	575.753	Photosystem I iron-sulfur center OS=Emiliania huxleyi OX=2903 GN=psaC PE=3 SV=1	6.1	46.5733	2	0	Acetylation(K)	1
0.9603	F2	R.K[170.11]SSALK[170.11]R.A	tr|R1CZ66|R1CZ66_EMIHU	872.508	2	872.506	437.261	Uncharacterized protein (Fragment) OS=Emiliania huxleyi OX=2903 GN=EMIHUDRAFT_46428 PE=4 SV=1	11.17	48.9233	2	0	Acetylation(K)	2
0.9915	F2	R.GAAAAAAAEEEEPPDAPGATGDDEDM[147.04]SGLSK[170.11].L	tr|R1EWU5|R1EWU5_EMIHU,tr|R1CG87|R1CG87_EMIHU	2987.25	3	2987.26	996.756	Uncharacterized protein OS=Emiliania huxleyi OX=2903 GN=EMIHUDRAFT_235803 PE=4 SV=1	3.54	58.7067	2	0	Acetylation(K)	1
0.9579	F2	R.VVNSLAK[170.11]PIDGK.G	sp|Q4G397|ATPA_EMIHU	1281.73	2	1281.73	641.872	ATP synthase subunit alpha, chloroplastic OS=Emiliania huxleyi OX=2903 GN=atpA PE=3 SV=1	8.56	64.2383	2	0	Acetylation(K)	1
0.9791	F2	K.n[44.01]VLK[170.11]QVHPDTGISSK.A	tr|R1ECB0|R1ECB0_EMIHU,tr|R1DMV2|R1DMV2_EMIHU,tr|R1FGM1|R1FGM1_EMIHU	1592.85	2	1592.85	797.433	Histone H2B OS=Emiliania huxleyi OX=2903 GN=EMIHUDRAFT_114964 PE=3 SV=1	8.57	76.2767	2	1	Acetylation(K)	1
0.9265	F2	K.QLEALILGMC[160.03]K[170.11].R	tr|R1D2A2|R1D2A2_EMIHU	1316.68	2	1316.67	659.349	Dynamin-related protein-like protein (Fragment) OS=Emiliania huxleyi OX=2903 GN=EMIHUDRAFT_55357 PE=3 SV=1	5.99	79.3383	2	0	Acetylation(K)	1
0.9972	F3	R.n[44.01]DAEDEGEEEDGTAAAEDQEDQEDQAAK[170.11]TEGVC[160.03]AALT.S	tr|R1CKB7|R1CKB7_EMIHU	3881.53	4	3882.5	971.39	Uncharacterized protein OS=Emiliania huxleyi OX=2903 GN=EMIHUDRAFT_461196 PE=4 SV=1	3.34	37.42	1	1	Acetylation(K)	1
0.9314	F3	R.AK[170.11]EAAAQAQQSQK.A	tr|R1DSN5|R1DSN5_EMIHU	1399.71	2	1399.7	700.86	Uncharacterized protein OS=Emiliania huxleyi OX=2903 GN=EMIHUDRAFT_356835 PE=4 SV=1	8.64	38.63	2	1	Acetylation(K)	1
0.9853	F3	K.VDK[170.11]PC[160.03]SK.G	tr|R1DM18|R1DM18_EMIHU	874.422	2	874.421	438.218	Uncharacterized protein OS=Emiliania huxleyi OX=2903 GN=EMIHUDRAFT_252473 PE=4 SV=1	8.17	41.0317	2	0	Acetylation(K)	1
0.9629	F3	G.n[44.01]DK[170.11]PANIPTK.M	tr|R1BIT6|R1BIT6_EMIHU,tr|R1E274|R1E274_EMIHU	1067.56	2	1067.56	534.788	Uncharacterized protein OS=Emiliania huxleyi OX=2903 GN=EMIHUDRAFT_432789 PE=4 SV=1	8.59	46.9467	1	0	Acetylation(K)	1
0.9464	F3	R.K[170.11]ASMQLENGR.L	tr|R1D867|R1D867_EMIHU,tr|R1D809|R1D809_EMIHU	1174.58	2	1174.57	588.295	Uncharacterized protein OS=Emiliania huxleyi OX=2903 GN=EMIHUDRAFT_215396 PE=4 SV=1	8.75	48.0367	2	0	Acetylation(K)	1
0.9708	F3	R.K[170.11]SLDEAAAR.L	tr|R1FMH7|R1FMH7_EMIHU,tr|R1E865|R1E865_EMIHU	1001.51	2	1001.52	501.764	Uncharacterized protein OS=Emiliania huxleyi OX=2903 GN=EMIHUDRAFT_455565 PE=4 SV=1	6.07	55.005	2	0	Acetylation(K)	1
0.9921	F3	K.K[170.11]SDGEFLAK.G	tr|R1DS80|R1DS80_EMIHU	1035.52	2	1035.53	518.769	Uncharacterized protein OS=Emiliania huxleyi OX=2903 GN=EMIHUDRAFT_437557 PE=4 SV=1	6.07	57.65	2	0	Acetylation(K)	1
0.9464	F3	K.n[44.01]SYFSAAESAK[170.11]K.S	tr|R1DPH1|R1DPH1_EMIHU	1272.6	2	1272.6	637.307	Uncharacterized protein OS=Emiliania huxleyi OX=2903 GN=EMIHUDRAFT_445944 PE=4 SV=1	8.22	58.2433	2	0	Acetylation(K)	1
0.999	F3	K.K[170.11]LSPENEELLK.K	sp|Q4G397|ATPA_EMIHU	1340.72	2	1340.72	671.367	ATP synthase subunit alpha, chloroplastic OS=Emiliania huxleyi OX=2903 GN=atpA PE=3 SV=1	4.79	68.1483	2	0	Acetylation(K)	1
0.9566	F3	R.NSAPQFISSIQSEK[170.11]K.L	sp|Q4G397|ATPA_EMIHU	1704.87	2	1704.87	853.441	ATP synthase subunit alpha, chloroplastic OS=Emiliania huxleyi OX=2903 GN=atpA PE=3 SV=1	8.59	74.8483	2	0	Acetylation(K)	1
0.9439	F3	K.IIEDIK[170.11]R.L	tr|R1E3D4|R1E3D4_EMIHU,tr|R1D9V7|R1D9V7_EMIHU	927.539	2	927.54	464.777	Uncharacterized protein OS=Emiliania huxleyi OX=2903 GN=EMIHUDRAFT_461104 PE=4 SV=1	6.07	75.555	2	0	Acetylation(K)	1
0.9479	F3	K.FK[170.11]EIQLAELK.N	tr|R1DY94|R1DY94_EMIHU	1259.71	2	1259.71	630.864	Light harvesting protein OS=Emiliania huxleyi OX=2903 GN=Lhcf7 PE=4 SV=1	6.14	82.9183	2	1	Acetylation(K)	1
0.9996	F3	R.K[170.11]DFLDNAFC[160.03]GQPSSPPR.T	tr|R1D8H2|R1D8H2_EMIHU,tr|R1G398|R1G398_EMIHU	1976.91	2	1976.91	989.46	Uncharacterized protein OS=Emiliania huxleyi OX=2903 GN=EMIHUDRAFT_446169 PE=4 SV=1	5.95	84.7367	2	0	Acetylation(K)	1
0.9994	F3	R.K[170.11]PFSEGLGLENVNVETNR.G	tr|R1E5W6|R1E5W6_EMIHU	2044.02	3	2044.02	682.348	Putative Lipoamide dehydrogenase 1 OS=Emiliania huxleyi OX=2903 GN=DLD2 PE=3 SV=1	4.79	84.7833	2	0	Acetylation(K)	1
0.9622	F3	K.n[44.01]KYWSEIEAFDLAC[160.03]K[170.11]K.K	tr|R1DS80|R1DS80_EMIHU	1971.94	2	1971.95	986.977	Uncharacterized protein OS=Emiliania huxleyi OX=2903 GN=EMIHUDRAFT_437557 PE=4 SV=1	6.17	96.9533	2	0	Acetylation(K)	1
0.9406	F4	R.AVSM[147.04]TSTDGLK[170.11]R.G	sp|Q4G3C8|ATPB_EMIHU	1322.65	2	1323.65	662.332	ATP synthase subunit beta, chloroplastic OS=Emiliania huxleyi OX=2903 GN=atpB PE=3 SV=1	8.79	50.75	2	0	Acetylation(K)	1
0.9896	F4	K.K[170.11]AEILTK.W	tr|R1BD80|R1BD80_EMIHU,tr|R1DE40|R1DE40_EMIHU	843.507	2	843.508	422.761	Methionine S-adenosyl transferase OS=Emiliania huxleyi OX=2903 GN=EMIHUDRAFT_198673 PE=4 SV=1	8.59	51.6833	2	0	Acetylation(K)	1
0.981	F4	K.FTAAESAAVK[170.11]K.Y	tr|R1BY69|R1BY69_EMIHU	1163.62	2	1163.62	582.817	Uncharacterized protein OS=Emiliania huxleyi OX=2903 GN=EMIHUDRAFT_419966 PE=4 SV=1	8.59	53.46	2	0	Acetylation(K)	1
0.9732	F4	R.LK[170.11]SAM[147.04]GDTIYK.L	tr|R1FNW2|R1FNW2_EMIHU	1283.64	2	1283.65	642.829	Vacuolar proton-ATPase A-subunit OS=Emiliania huxleyi OX=2903 GN=ATPVA PE=3 SV=1	8.5	55.2433	2	1	Acetylation(K)	1
0.9607	F4	K.K[170.11]DYASLR.G	tr|R1DET5|R1DET5_EMIHU,tr|R1D8L4|R1D8L4_EMIHU	893.461	2	893.461	447.738	Uncharacterized protein OS=Emiliania huxleyi OX=2903 GN=EMIHUDRAFT_429394 PE=3 SV=1	8.59	61.1233	2	0	Acetylation(K)	1
0.9487	F4	R.SLGGIASDWLGK[170.11]R.F	tr|R1EYV5|R1EYV5_EMIHU	1400.74	2	1400.74	701.378	Uncharacterized protein (Fragment) OS=Emiliania huxleyi OX=2903 GN=EMIHUDRAFT_73160 PE=4 SV=1	8.46	81.2067	2	0	Acetylation(K)	1
0.9964	F4	K.VVDLLAPYK[170.11]R.G	sp|Q4G3C8|ATPB_EMIHU	1214.7	2	1214.7	608.358	ATP synthase subunit beta, chloroplastic OS=Emiliania huxleyi OX=2903 GN=atpB PE=3 SV=1	8.56	84.5067	2	0	Acetylation(K)	1
1	F4	K.TVTAM[147.04]DVVYALK[170.11]R.Q	tr|R1CEA2|R1CEA2_EMIHU,tr|R1BNU7|R1BNU7_EMIHU,tr|R1BB62|R1BB62_EMIHU	1523.8	3	1523.8	508.941	Histone H4 OS=Emiliania huxleyi OX=2903 GN=EMIHUDRAFT_435795 PE=3 SV=1	8.25	88.8517	2	0	Acetylation(K)	1
1	F4	V.TAM[147.04]DVVYALK[170.11]R.Q	tr|R1CEA2|R1CEA2_EMIHU,tr|R1BNU7|R1BNU7_EMIHU,tr|R1BB62|R1BB62_EMIHU	1323.69	2	1323.69	662.85	Histone H4 OS=Emiliania huxleyi OX=2903 GN=EMIHUDRAFT_435795 PE=3 SV=1	8.25	89.755	1	0	Acetylation(K)	1
0.9851	F4	R.NIYGADAAK[170.11]FLK[170.11]DLAR.L	tr|R1DWX5|R1DWX5_EMIHU	1848.97	2	1848.98	925.494	Dihydrolipoamide acetyltransferase component of pyruvate dehydrogenase complex OS=Emiliania huxleyi OX=2903 GN=EMIHUDRAFT_448908 PE=3 SV=1	8.5	107.283	2	2	Acetylation(K)	2
0.9481	F4	K.n[44.01]K[170.11]ILANSSMLLHDGDFLAR.R	tr|R1FQ78|R1FQ78_EMIHU	2085.07	2	2085.07	1043.54	Uncharacterized protein OS=Emiliania huxleyi OX=2903 GN=EMIHUDRAFT_433295 PE=4 SV=1	6.75	107.308	2	0	Acetylation(K)	1
0.9348	F4	K.n[44.01]QPTPGGGAAAAVGAAVGAAAAAMAAAYTTRK[170.11].K	tr|R1DNQ4|R1DNQ4_EMIHU	2784.4	3	2784.42	929.14	Uncharacterized protein OS=Emiliania huxleyi OX=2903 GN=EMIHUDRAFT_120600 PE=4 SV=1	9.99	120.385	2	0	Acetylation(K)	1
0.9404	F5	K.VVSVIQK[170.11]K.D	tr|R1FPY6|R1FPY6_EMIHU	941.591	2	941.59	471.803	Putative EF-1 alpha\Tu like protein OS=Emiliania huxleyi OX=2903 GN=EFG1 PE=4 SV=1	10	56.0183	2	0	Acetylation(K)	1
0.9471	F5	K.LQAIPDPSK[170.11].A	tr|R1CR29|R1CR29_EMIHU	1009.54	2	1009.54	505.779	Uncharacterized protein OS=Emiliania huxleyi OX=2903 GN=EMIHUDRAFT_469181 PE=4 SV=1	5.84	60.285	2	0	Acetylation(K)	1
0.9311	F5	K.LVSNAPYK[170.11]NAGEM[147.04]YSK.C	tr|R1BY69|R1BY69_EMIHU	1828.87	2	1828.87	915.441	Uncharacterized protein OS=Emiliania huxleyi OX=2903 GN=EMIHUDRAFT_419966 PE=4 SV=1	8.43	60.9117	2	1	Acetylation(K)	1
1	F5	K.GVGDFSK[170.11]NNYAGR.N	tr|R1DMT8|R1DMT8_EMIHU	1425.66	2	1425.67	713.839	Transketolase OS=Emiliania huxleyi OX=2903 GN=EMIHUDRAFT_437959 PE=3 SV=1	8.59	63.6983	2	1	Acetylation(K)	1
0.9664	F5	R.ALC[160.03]TGEK[170.11]GFGYK.G	tr|R1DGD8|R1DGD8_EMIHU,tr|R1EAT3|R1EAT3_EMIHU	1371.65	2	1371.65	686.832	Peptidyl-prolyl cis-trans isomerase OS=Emiliania huxleyi OX=2903 GN=EMIHUDRAFT_557976 PE=3 SV=1	8.22	64.6617	2	1	Acetylation(K)	1
0.9331	F5	K.AVGK[170.11]VLPDLNGK.L	tr|R1BQY3|R1BQY3_EMIHU	1251.72	2	1251.72	626.867	Glyceraldehyde 3-phosphate dehydrogenase (Fragment) OS=Emiliania huxleyi OX=2903 GN=EMIHUDRAFT_44530 PE=4 SV=1	8.64	74.2217	2	1	Acetylation(K)	1
0.9995	F5	R.K[170.11]ILEVVPEGGFEK.L	tr|R1BZG5|R1BZG5_EMIHU,tr|R1DNL9|R1DNL9_EMIHU	1485.81	2	1485.81	743.911	Uncharacterized protein OS=Emiliania huxleyi OX=2903 GN=EMIHUDRAFT_459357 PE=4 SV=1	4.79	82.9883	2	0	Acetylation(K)	1
0.9851	F5	R.LFVEK[170.11]TPFGEAYTK.G	tr|R1DUZ9|R1DUZ9_EMIHU	1670.86	2	1670.85	836.435	Uncharacterized protein OS=Emiliania huxleyi OX=2903 GN=EMIHUDRAFT_432385 PE=4 SV=1	6.14	87.855	2	1	Acetylation(K)	1
0.9951	F5	M.n[44.01]STVPVNPK[170.11]PFLNDLTGKPIIAK.L	tr|R1FS20|R1FS20_EMIHU,tr|R1DHP0|R1DHP0_EMIHU	2433.36	2	2433.37	1217.69	Uncharacterized protein OS=Emiliania huxleyi OX=2903 GN=EMIHUDRAFT_313460 PE=3 SV=1	9.7	104.5	2	0	Acetylation(K)	1
0.9787	F5	K.LPPFGQPATFGTIGAGTITDPVTLSTWDLK[170.11].T	tr|R1BIT6|R1BIT6_EMIHU	3142.62	3	3142.64	1048.55	Uncharacterized protein OS=Emiliania huxleyi OX=2903 GN=EMIHUDRAFT_432789 PE=4 SV=1	4.21	116.348	2	0	Acetylation(K)	1
0.9979	F5	Q.SLAFDC[160.03]LTQAM[147.04]LELTNLLIALQELLAFDPSK[170.11].S	tr|R1DDI2|R1DDI2_EMIHU	3535.82	4	3535.8	884.962	Uncharacterized protein OS=Emiliania huxleyi OX=2903 GN=EMIHUDRAFT_455796 PE=4 SV=1	3.92	119.827	1	0	Acetylation(K)	1
0.9986	F5	K.K[170.11]LNPTVGLWDPLGIAETSPETIGWFR.H	tr|R1CGG7|R1CGG7_EMIHU	2938.52	2	2938.52	1470.27	Light harvesting protein OS=Emiliania huxleyi OX=2903 GN=Lhcf21_1 PE=4 SV=1	4.68	125.008	2	0	Acetylation(K)	1
0.9996	F5	K.VPLLWDPLGFTAK[170.11]LSPETLAR.K	tr|R1DCN2|R1DCN2_EMIHU	2365.3	3	2365.3	789.442	Light harvesting protein OS=Emiliania huxleyi OX=2903 GN=Lhcf10_2 PE=4 SV=1	6.04	126.157	2	1	Acetylation(K)	1
0.9997	G1	E.DEDYDDDDDDEEEAEEEEEEEGAEK[170.11].E	tr|R1CXD8|R1CXD8_EMIHU	3019	3	3018.98	1007.34	Uncharacterized protein OS=Emiliania huxleyi OX=2903 GN=EMIHUDRAFT_353583 PE=4 SV=1	3.22	36.8783	1	0	Acetylation(K)	1
0.9524	G1	K.INVTQK[170.11]R.Y	tr|R1BCG6|R1BCG6_EMIHU,tr|R1E4F3|R1E4F3_EMIHU	899.519	2	899.518	450.767	Uncharacterized protein OS=Emiliania huxleyi OX=2903 GN=EMIHUDRAFT_453373 PE=4 SV=1	11	47.81	2	0	Acetylation(K)	1
0.961	G1	R.K[170.11]QLATK[170.11]AAR.K	tr|R1E8B1|R1E8B1_EMIHU,tr|R1D7K6|R1D7K6_EMIHU,tr|R1BCB1|R1BCB1_EMIHU	1069.62	2	1069.63	535.819	Uncharacterized protein OS=Emiliania huxleyi OX=2903 GN=EMIHUDRAFT_461181 PE=3 SV=1	11.17	50.1467	2	1	Acetylation(K)	2
0.9205	G1	R.LAELK[170.11]NGR.L	tr|R1DCN2|R1DCN2_EMIHU,tr|R1DY94|R1DY94_EMIHU	941.529	2	941.53	471.772	Light harvesting protein OS=Emiliania huxleyi OX=2903 GN=Lhcf10_2 PE=4 SV=1	8.75	51.37	2	1	Acetylation(K)	1
0.9762	G1	K.LGLSGK[170.11]NYGR.V	sp|Q4G3F4|RBL_EMIHU	1105.59	2	1105.59	553.801	Ribulose bisphosphate carboxylase large chain OS=Emiliania huxleyi OX=2903 GN=rbcL PE=3 SV=1	9.99	60.2183	2	1	Acetylation(K)	1
0.9517	G1	M.APTAFK[170.11]DIGK.L	tr|R1CF35|R1CF35_EMIHU	1088.59	2	1088.59	545.301	Uncharacterized protein OS=Emiliania huxleyi OX=2903 GN=EMIHUDRAFT_444491 PE=4 SV=1	8.64	65.18	2	1	Acetylation(K)	1
0.9239	G1	R.GLSLADGEAK[170.11].M	tr|R1BWY8|R1BWY8_EMIHU	1001.5	2	1001.5	501.759	Uncharacterized protein OS=Emiliania huxleyi OX=2903 GN=EMIHUDRAFT_96385 PE=4 SV=1	4.37	65.445	2	0	Acetylation(K)	1
0.9542	G1	K.TFK[170.11]LNVER.Q	tr|R1F723|R1F723_EMIHU	1047.57	2	1047.57	524.793	Light harvesting protein OS=Emiliania huxleyi OX=2903 GN=Lhcf31 PE=4 SV=1	8.41	66.955	2	1	Acetylation(K)	1
0.9974	G1	K.YGLSGK[170.11]PGC[160.03]YSLK.W	tr|R1CA24|R1CA24_EMIHU,tr|R1E829|R1E829_EMIHU	1470.72	2	1470.72	736.366	Uncharacterized protein OS=Emiliania huxleyi OX=2903 GN=EMIHUDRAFT_470138 PE=4 SV=1	9.11	71.31	2	0	Acetylation(K)	1
0.9421	G1	K.K[170.11]LADFLK.A	tr|R1DPF5|R1DPF5_EMIHU	875.512	2	875.512	438.763	Serine hydroxymethyltransferase OS=Emiliania huxleyi OX=2903 GN=EMIHUDRAFT_433725 PE=3 SV=1	8.59	78.45	2	0	Acetylation(K)	1
0.9993	G1	K.LPGM[147.04]YPNAAGK[170.11]LVSNAPYK.N	tr|R1BY69|R1BY69_EMIHU	2048.04	3	2048.05	683.687	Uncharacterized protein OS=Emiliania huxleyi OX=2903 GN=EMIHUDRAFT_419966 PE=4 SV=1	9.53	80.1983	2	1	Acetylation(K)	1
0.9813	G1	K.M[147.04]K[170.11]WVPFVSASEAQK.G	tr|R1BIT6|R1BIT6_EMIHU,tr|R1E274|R1E274_EMIHU	1664.82	2	1664.83	833.419	Uncharacterized protein OS=Emiliania huxleyi OX=2903 GN=EMIHUDRAFT_432789 PE=4 SV=1	8.35	84.5817	2	1	Acetylation(K)	1
0.9228	G1	K.n[44.01]KVVLVSSILTDAGAWGQLDSAGYK[170.11]ITNAFG.N	tr|R1BHD2|R1BHD2_EMIHU	3165.63	4	3166.62	792.416	Uncharacterized protein OS=Emiliania huxleyi OX=2903 GN=EMIHUDRAFT_115392 PE=4 SV=1	5.96	92.4033	1	1	Acetylation(K)	1
0.9951	G2	K.LM[147.04]SGLGGEK[170.11].Q	tr|R1CHM5|R1CHM5_EMIHU	948.459	2	948.467	475.237	Uncharacterized protein OS=Emiliania huxleyi OX=2903 GN=EMIHUDRAFT_65110 PE=4 SV=1	6	41.0317	2	0	Acetylation(K)	1
0.9463	G2	K.FGENK[170.11]ETR.E	tr|R1FED1|R1FED1_EMIHU	1021.48	2	1021.49	511.749	Light harvesting protein OS=Emiliania huxleyi OX=2903 GN=Lhcf5 PE=4 SV=1	6.14	45.765	2	1	Acetylation(K)	1
0.9814	G2	R.LETPLK[170.11]R.C	tr|R1E1S1|R1E1S1_EMIHU,tr|R1D9A4|R1D9A4_EMIHU	897.528	2	897.531	449.772	Uncharacterized protein OS=Emiliania huxleyi OX=2903 GN=EMIHUDRAFT_459074 PE=4 SV=1	8.75	68.495	2	0	Acetylation(K)	1
0.989	G2	R.GGK[170.11]PGFYPSLK.D	tr|R1DTF1|R1DTF1_EMIHU,tr|R1DKB4|R1DKB4_EMIHU	1191.63	2	1191.63	596.822	Light harvesting protein OS=Emiliania huxleyi OX=2903 GN=Lhcf20_1 PE=4 SV=1	9.7	72.28	2	0	Acetylation(K)	1
0.9799	G2	K.n[44.01]K[170.11]NPK[170.11]PILK.G	tr|R1CZP7|R1CZP7_EMIHU,tr|R1FM36|R1FM36_EMIHU	1063.64	2	1063.64	532.827	Uncharacterized protein OS=Emiliania huxleyi OX=2903 GN=EMIHUDRAFT_442986 PE=4 SV=1	10.3	84.4767	2	0	Acetylation(K)	2
0.9523	G2	R.TWK[170.11]PNVQSK[170.11]R.F	tr|R1FH22|R1FH22_EMIHU,tr|R1F3I8|R1F3I8_EMIHU	1326.7	2	1326.7	664.36	50S ribosomal protein L24 OS=Emiliania huxleyi OX=2903 GN=EMIHUDRAFT_228102 PE=4 SV=1	11.17	87.4067	2	0	Acetylation(K)	2
0.987	G2	A.n[44.01]FK[170.11]AATAEASVSDAPC[160.03]NLVC[160.03]VPPLATVEEVAGR.M	tr|R1EQB8|R1EQB8_EMIHU	3413.66	4	3413.64	854.422	Uncharacterized protein OS=Emiliania huxleyi OX=2903 GN=EMIHUDRAFT_100892 PE=4 SV=1	4.41	91.905	1	1	Acetylation(K)	1
0.9995	G3	R.K[170.11]SAPATGGVK.K	tr|R1E8B1|R1E8B1_EMIHU,tr|R1D7K6|R1D7K6_EMIHU,tr|R1CF33|R1CF33_EMIHU,tr|R1BCB1|R1BCB1_EMIHU	956.529	2	956.53	479.272	Uncharacterized protein OS=Emiliania huxleyi OX=2903 GN=EMIHUDRAFT_461181 PE=3 SV=1	10	42.3233	2	0	Acetylation(K)	1
0.979	G3	R.AYAAMGELK[170.11].G	tr|R1C9A0|R1C9A0_EMIHU	994.479	2	994.471	498.247	Uncharacterized protein (Fragment) OS=Emiliania huxleyi OX=2903 GN=EMIHUDRAFT_75491 PE=3 SV=1	6.05	50.4017	2	0	Acetylation(K)	1
0.9235	G3	R.n[44.01]AAELK[170.11]HSR.V	tr|R1DCN2|R1DCN2_EMIHU,tr|R1DSW2|R1DSW2_EMIHU	995.515	2	995.517	498.765	Light harvesting protein OS=Emiliania huxleyi OX=2903 GN=Lhcf10_2 PE=4 SV=1	8.8	52.7833	2	1	Acetylation(K)	1
0.9672	G3	R.n[44.01]K[170.11]TIKPAR.L	tr|R1DFW2|R1DFW2_EMIHU	897.54	2	897.542	449.777	Uncharacterized protein OS=Emiliania huxleyi OX=2903 GN=EMIHUDRAFT_202151 PE=4 SV=1	11.17	54.055	2	0	Acetylation(K)	1
0.9535	G3	P.PGNAVLK[170.11]R.V	tr|R1BIS3|R1BIS3_EMIHU	895.524	2	895.524	448.769	Uncharacterized protein OS=Emiliania huxleyi OX=2903 GN=EMIHUDRAFT_197694 PE=4 SV=1	11.01	64.76	1	0	Acetylation(K)	1
0.9353	G3	G.n[44.01]GK[170.11]PGFYPSLK.D	tr|R1DTF1|R1DTF1_EMIHU,tr|R1DKB4|R1DKB4_EMIHU	1177.61	2	1177.62	589.814	Light harvesting protein OS=Emiliania huxleyi OX=2903 GN=Lhcf20_1 PE=4 SV=1	9.7	67.6967	1	0	Acetylation(K)	1
0.9589	G3	K.AK[170.11]GLLAEVNNGR.L	tr|R1CMT6|R1CMT6_EMIHU	1282.7	2	1282.7	642.357	Light harvesting protein OS=Emiliania huxleyi OX=2903 GN=Lhcf15_1 PE=4 SV=1	8.79	68.4567	2	1	Acetylation(K)	1
0.9318	G4	K.K[170.11]APLAFK.L	tr|R1EGD4|R1EGD4_EMIHU	815.49	2	815.493	408.752	Uncharacterized protein OS=Emiliania huxleyi OX=2903 GN=EMIHUDRAFT_205881 PE=4 SV=1	10	70.0433	2	0	Acetylation(K)	1
0.9905	G4	R.n[44.01]RLFGAK[170.11]PR.A	tr|R1FPZ9|R1FPZ9_EMIHU,tr|R1CUV2|R1CUV2_EMIHU	1028.59	2	1028.58	515.301	Uncharacterized protein OS=Emiliania huxleyi OX=2903 GN=EMIHUDRAFT_97437 PE=4 SV=1	12.01	75.6483	2	0	Acetylation(K)	1
0.9515	G4	R.AK[170.11]VNPFGVSVAR.V	tr|R1CD24|R1CD24_EMIHU,tr|R1BMP7|R1BMP7_EMIHU	1285.71	2	1285.72	643.864	Uncharacterized protein OS=Emiliania huxleyi OX=2903 GN=EMIHUDRAFT_444671 PE=4 SV=1	11	76.29	2	1	Acetylation(K)	1
0.922	G4	P.PGLTFPRK[170.11].C	tr|R1F1Q8|R1F1Q8_EMIHU	956.544	2	956.545	479.279	Uncharacterized protein OS=Emiliania huxleyi OX=2903 GN=EMIHUDRAFT_113818 PE=4 SV=1	11.01	78.5233	1	0	Acetylation(K)	1
1	G4	R.GGK[170.11]IGLFGGAGVGK.T	sp|Q4G3C8|ATPB_EMIHU	1258.7	2	1258.7	630.359	ATP synthase subunit beta, chloroplastic OS=Emiliania huxleyi OX=2903 GN=atpB PE=3 SV=1	10	78.5783	2	1	Acetylation(K)	1
0.9703	G4	R.LIPDK[170.11]ANLGFR.F	sp|Q4G3F6|PSAA_EMIHU	1284.72	2	1284.72	643.367	Photosystem I P700 chlorophyll a apoprotein A1 OS=Emiliania huxleyi OX=2903 GN=psaA PE=3 SV=1	8.75	82.5883	2	1	Acetylation(K)	1
0.9834	G4	K.K[170.11]LEAQFPLFAR.L	tr|R1DG23|R1DG23_EMIHU	1360.75	2	1360.75	681.382	Glycerol-3-phosphate dehydrogenase [NAD(+)] OS=Emiliania huxleyi OX=2903 GN=EMIHUDRAFT_427769 PE=3 SV=1	8.75	93.0917	2	0	Acetylation(K)	1
1	G4	K.n[44.01]LSQIITVNNAIRC[160.03]ALSGGK[170.11]ATVAMLMEDWDYLQLQVAM[147.04].Y	tr|R1C2H5|R1C2H5_EMIHU,tr|R1CFT7|R1CFT7_EMIHU	4324.14	4	4324.12	1082.04	DNA-directed RNA polymerase subunit OS=Emiliania huxleyi OX=2903 GN=EMIHUDRAFT_451446 PE=3 SV=1	4.56	116.307	1	2	Acetylation(K)	1
0.9406	G5	R.LPAGLPGLMGK[170.11].E	tr|R1D126|R1D126_EMIHU	1094.62	2	1094.62	548.315	Uncharacterized protein OS=Emiliania huxleyi OX=2903 GN=EMIHUDRAFT_453084 PE=4 SV=1	8.75	57.2567	2	0	Acetylation(K)	1
0.9989	G5	K.K[170.11]SFLESSSR.L	tr|R1DS80|R1DS80_EMIHU	1081.54	2	1081.54	541.778	Uncharacterized protein OS=Emiliania huxleyi OX=2903 GN=EMIHUDRAFT_437557 PE=4 SV=1	8.75	58.5033	2	0	Acetylation(K)	1
0.9455	G5	R.n[44.01]GGGAVSPPPK[170.11].L	tr|R1FSF3|R1FSF3_EMIHU	950.482	2	950.49	476.248	Uncharacterized protein OS=Emiliania huxleyi OX=2903 GN=EMIHUDRAFT_466812 PE=4 SV=1	8.75	61.07	2	0	Acetylation(K)	1
0.9536	G5	A.K[170.11]M[147.04]PAAQTGDM[147.04]SHAGDAVAQNDAIAQAK.G	tr|R1G845|R1G845_EMIHU	2770.26	3	2770.27	924.429	Uncharacterized protein OS=Emiliania huxleyi OX=2903 GN=EMIHUDRAFT_461051 PE=4 SV=1	5.3	61.94	1	0	Acetylation(K)	1
0.9252	G5	M.TTK[170.11]PAPGALPTTAPPTR.A	tr|R1C7Z6|R1C7Z6_EMIHU	1717.94	2	1717.94	859.975	Uncharacterized protein OS=Emiliania huxleyi OX=2903 GN=EMIHUDRAFT_432397 PE=4 SV=1	11	63.8167	2	0	Acetylation(K)	1
1	G5	-.M[147.04]DK[170.11]PVTLEPVAVVDKK.A	tr|R1B5J4|R1B5J4_EMIHU	1825.99	3	1825.99	609.669	ABC transporter protein OS=Emiliania huxleyi OX=2903 GN=EMIHUDRAFT_466207 PE=4 SV=1	5.88	68.2433	2	0	Acetylation(K)	1
0.9311	G5	K.RVESYSSYIYK[170.11].V	tr|R1ECB0|R1ECB0_EMIHU,tr|R1DMV2|R1DMV2_EMIHU,tr|R1FGM1|R1FGM1_EMIHU	1435.7	2	1436.7	718.856	Histone H2B OS=Emiliania huxleyi OX=2903 GN=EMIHUDRAFT_114964 PE=3 SV=1	8.43	69.3217	2	0	Acetylation(K)	1
0.9547	G5	R.n[44.01]LLK[170.11]PLC[160.03]DQK[170.11].G	tr|R1DY76|R1DY76_EMIHU	1240.65	2	1240.65	621.332	Uncharacterized protein OS=Emiliania huxleyi OX=2903 GN=EMIHUDRAFT_103206 PE=3 SV=1	8.2	71.16	2	0	Acetylation(K)	2
0.9737	G5	K.AK[170.11]GLLAEINNGR.A	tr|R1DNR0|R1DNR0_EMIHU,tr|R1FYQ0|R1FYQ0_EMIHU,tr|R1DAV6|R1DAV6_EMIHU	1296.71	2	1296.71	649.365	Light harvesting protein OS=Emiliania huxleyi OX=2903 GN=Lhcf19_1 PE=4 SV=1	8.79	74.425	2	1	Acetylation(K)	1
0.957	G5	R.LIFAGK[170.11]QLEDGR.T	tr|R1DT35|R1DT35_EMIHU,tr|R1DDD3|R1DDD3_EMIHU,tr|R1DDD3|R1DDD3_EMIHU,tr|R1DDD3|R1DDD3_EMIHU,tr|R1DDD3|R1DDD3_EMIHU,tr|R1EWH2|R1EWH2_EMIHU,tr|R1EWH2|R1EWH2_EMIHU,tr|R1DBE9|R1DBE9_EMIHU,tr|R1C7J3|R1C7J3_EMIHU,tr|R1C7J3|R1C7J3_EMIHU,tr|R1C7J3|R1C7J3_EMIHU,tr|R1C7J3|R1C7J3_EMIHU,tr|R1DZ00|R1DZ00_EMIHU,tr|R1DZ00|R1DZ00_EMIHU,tr|R1FF22|R1FF22_EMIHU,tr|R1FDK0|R1FDK0_EMIHU,tr|R1D9M3|R1D9M3_EMIHU,tr|R1DMH…	1387.75	2	1387.75	694.88	Uncharacterized protein OS=Emiliania huxleyi OX=2903 GN=EMIHUDRAFT_118474 PE=4 SV=1	6.07	79.3567	2	1	Acetylation(K)	1
0.9893	G5	K.NIQK[170.11]QASGFGSFLQR.F	tr|R1DD60|R1DD60_EMIHU	1721.88	2	1721.89	861.95	Uncharacterized protein OS=Emiliania huxleyi OX=2903 GN=EMIHUDRAFT_441601 PE=4 SV=1	11	82.6367	2	1	Acetylation(K)	1
0.922	G5	K.VLPDLNGK[170.11]LTGM[147.04]AFR.V	tr|R1BQY3|R1BQY3_EMIHU	1688.89	2	1688.89	845.453	Glyceraldehyde 3-phosphate dehydrogenase (Fragment) OS=Emiliania huxleyi OX=2903 GN=EMIHUDRAFT_44530 PE=4 SV=1	8.72	90.68	2	1	Acetylation(K)	1
0.982	G5	R.NLLSVAYK[170.11]NVVGAR.R	tr|R1EB10|R1EB10_EMIHU,tr|R1F396|R1F396_EMIHU	1544.87	2	1544.87	773.441	14-3-3 protein OS=Emiliania huxleyi OX=2903 GN=EMIHUDRAFT_436052 PE=3 SV=1	9.99	92.7433	2	1	Acetylation(K)	1
0.9623	G5	R.SETLRAALHQQTGGSGGPGDGSK[170.11]NAGGGDK.E	tr|R1DAP3|R1DAP3_EMIHU	2851.34	3	2851.32	951.455	Uncharacterized protein OS=Emiliania huxleyi OX=2903 GN=EMIHUDRAFT_231191 PE=4 SV=1	6.48	97.415	2	2	Acetylation(K)	1
0.9299	G5	K.IDSK[170.11]TWWFLR.D	tr|R1DS80|R1DS80_EMIHU	1392.72	2	1392.72	697.367	Uncharacterized protein OS=Emiliania huxleyi OX=2903 GN=EMIHUDRAFT_437557 PE=4 SV=1	8.75	103.528	2	1	Acetylation(K)	1
0.9274	G5	R.NDEELNK[170.11]FLGGVTVAQGGVLPNIHSVLLPK.K	tr|R1DP38|R1DP38_EMIHU,tr|R1DQU0|R1DQU0_EMIHU,tr|R1DMC9|R1DMC9_EMIHU	3199.72	4	3200.72	800.938	Histone H2A OS=Emiliania huxleyi OX=2903 GN=EMIHUDRAFT_66170 PE=3 SV=1	5.45	107.423	2	1	Acetylation(K)	1
1	G5	K.FWDPLNFTGALSAEQK[170.11]AR.K	tr|R1BTM8|R1BTM8_EMIHU	2092.04	2	2092.04	1047.03	Light harvesting protein OS=Emiliania huxleyi OX=2903 GN=Lhcf59 PE=4 SV=1	6.07	107.915	2	1	Acetylation(K)	1
0.9472	G5	K.LIVGGGMAYSFLK[170.11].L	tr|R1F6H5|R1F6H5_EMIHU,tr|R1F8J4|R1F8J4_EMIHU	1396.74	2	1396.75	699.379	Phosphoglycerate kinase OS=Emiliania huxleyi OX=2903 GN=EMIHUDRAFT_365175 PE=3 SV=1	8.59	109.927	2	0	Acetylation(K)	1
0.941	G5	K.n[44.01]FLGGVTVAQGGVLPNIHSVLLPKK[170.11].S	tr|R1DP38|R1DP38_EMIHU,tr|R1DQU0|R1DQU0_EMIHU,tr|R1DMC9|R1DMC9_EMIHU	2528.45	3	2528.45	843.823	Histone H2A OS=Emiliania huxleyi OX=2903 GN=EMIHUDRAFT_66170 PE=3 SV=1	10	113.195	2	0	Acetylation(K)	1
0.9676	G5	K.n[44.01]FLGGVTIASGGVLPNIHSVLLPKK[170.11].S	tr|R1FHX5|R1FHX5_EMIHU,tr|R1EJ25|R1EJ25_EMIHU,tr|R1FF37|R1FF37_EMIHU	2501.44	2	2501.44	1251.73	Uncharacterized protein OS=Emiliania huxleyi OX=2903 GN=EMIHUDRAFT_252655 PE=4 SV=1	10	116.81	2	0	Acetylation(K)	1
0.954	H1	R.K[170.11]PLFEQTQR.N	tr|R1CSW1|R1CSW1_EMIHU	1187.63	2	1187.63	594.822	Uncharacterized protein (Fragment) OS=Emiliania huxleyi OX=2903 GN=EMIHUDRAFT_351077 PE=3 SV=1	8.75	60.4083	2	0	Acetylation(K)	1
0.9779	H2	K.AAGGAVASSSLAGK[170.11].L	tr|R1FLK6|R1FLK6_EMIHU,tr|R1DZL3|R1DZL3_EMIHU	1187.61	2	1187.61	594.815	Uncharacterized protein OS=Emiliania huxleyi OX=2903 GN=EMIHUDRAFT_448542 PE=4 SV=1	8.8	34.3533	2	0	Acetylation(K)	1
0.9879	H2	-.n[44.01]MPK[170.11]PGWEER.S	tr|R1CZ05|R1CZ05_EMIHU,tr|R1E1L9|R1E1L9_EMIHU,tr|R1DMZ4|R1DMZ4_EMIHU	1213.56	3	1213.55	405.526	Uncharacterized protein OS=Emiliania huxleyi OX=2903 GN=EMIHUDRAFT_314957 PE=4 SV=1	5.9	51.215	2	0	Acetylation(K)	1
0.9487	H3	R.n[44.01]K[170.11]AGAAGPGAR.R	tr|R1D2A9|R1D2A9_EMIHU	939.489	2	939.489	470.752	DNA-(apurinic or apyrimidinic site) lyase OS=Emiliania huxleyi OX=2903 GN=EMIHUDRAFT_99628 PE=3 SV=1	11	38.575	2	0	Acetylation(K)	1
0.9532	H3	R.K[170.11]STGGK[170.11]APR.G	tr|R1BW86|R1BW86_EMIHU,tr|R1E8B1|R1E8B1_EMIHU,tr|R1D7K6|R1D7K6_EMIHU,tr|R1BCB1|R1BCB1_EMIHU	984.535	2	984.536	493.275	Uncharacterized protein OS=Emiliania huxleyi OX=2903 GN=EMIHUDRAFT_103498 PE=4 SV=1	11.17	40.4	2	1	Acetylation(K)	2
0.9641	H3	R.K[170.11]DSVGEYANK.F	tr|R1DSP1|R1DSP1_EMIHU	1151.55	2	1151.54	576.78	Uncharacterized protein OS=Emiliania huxleyi OX=2903 GN=EMIHUDRAFT_454655 PE=4 SV=1	6.07	47.8783	2	0	Acetylation(K)	1
0.9661	H3	R.K[170.11]AAEAVEASAAAR.K	tr|R1BVU0|R1BVU0_EMIHU	1285.66	2	1285.66	643.839	Uncharacterized protein OS=Emiliania huxleyi OX=2903 GN=EMIHUDRAFT_103697 PE=4 SV=1	6.14	49.09	2	0	Acetylation(K)	1
0.9983	H3	R.n[44.01]GAK[170.11]PDAAALDEAAVR.A	tr|R1EMW7|R1EMW7_EMIHU,tr|R1EMW7|R1EMW7_EMIHU,tr|R1EMW7|R1EMW7_EMIHU	1538.77	2	1538.77	770.392	Uncharacterized protein (Fragment) OS=Emiliania huxleyi OX=2903 GN=EMIHUDRAFT_457781 PE=4 SV=1	4.56	65.325	2	0	Acetylation(K)	1
0.999	H3	R.K[170.11]EFGPAQPLAGVR.V	tr|R1DSU3|R1DSU3_EMIHU,tr|R1FGD7|R1FGD7_EMIHU	1410.76	2	1410.76	706.388	Adenosylhomocysteinase OS=Emiliania huxleyi OX=2903 GN=EMIHUDRAFT_440113 PE=3 SV=1	8.75	74.7083	2	0	Acetylation(K)	1
0.9773	H3	R.K[170.11]PGDFGFDPLR.L	tr|R1ED82|R1ED82_EMIHU	1289.64	2	1289.64	645.827	Light harvesting protein OS=Emiliania huxleyi OX=2903 GN=Lhcf2 PE=4 SV=1	5.96	88.5433	2	0	Acetylation(K)	1
0.9276	H4	K.n[44.01]GLGKGGAK[170.11]R.H	tr|R1DWE6|R1DWE6_EMIHU,tr|R1BB62|R1BB62_EMIHU	927.525	2	927.525	464.77	Histone H4 (Fragment) OS=Emiliania huxleyi OX=2903 GN=EMIHUDRAFT_50586 PE=3 SV=1	11.17	42.7067	2	1	Acetylation(K)	1
0.978	H4	K.HINSPM[147.04]SPEYM[147.04]K[170.11].Y	tr|R1F431|R1F431_EMIHU	1506.65	2	1507.65	754.331	Uncharacterized protein OS=Emiliania huxleyi OX=2903 GN=EMIHUDRAFT_421124 PE=4 SV=1	6.75	52.7283	2	0	Acetylation(K)	1
0.9391	H4	K.AAMLEK[170.11]PAPSAEELM[147.04]AK.M	tr|R1DMT8|R1DMT8_EMIHU	1843.91	3	1843.91	615.643	Transketolase OS=Emiliania huxleyi OX=2903 GN=EMIHUDRAFT_437959 PE=3 SV=1	4.79	59.4367	2	0	Acetylation(K)	1
1	H4	-.M[147.04]DEDGK[170.11]HVYGAGPLYTTR.L	tr|R1CU21|R1CU21_EMIHU	2066.94	3	2066.93	689.986	Uncharacterized protein OS=Emiliania huxleyi OX=2903 GN=EMIHUDRAFT_465241 PE=4 SV=1	5.36	62.2933	2	1	Acetylation(K)	1
0.9571	H4	G.n[44.01]K[170.11]DPAEYDLVGPK.G	tr|R1G791|R1G791_EMIHU	1415.69	2	1415.69	708.854	Uncharacterized protein OS=Emiliania huxleyi OX=2903 GN=EMIHUDRAFT_431772 PE=4 SV=1	4.56	68.71	1	0	Acetylation(K)	1
0.9256	H4	K.FFK[170.11]LNAER.N	tr|R1FJF4|R1FJF4_EMIHU	1065.56	2	1065.56	533.788	Light harvesting protein OS=Emiliania huxleyi OX=2903 GN=Lhcf28 PE=4 SV=1	8.75	70.8883	2	1	Acetylation(K)	1
0.994	H4	K.VM[147.04]LIPEK[170.11]DPNVDLIM[147.04]VATGTGIAPYR.S	tr|R1FYC1|R1FYC1_EMIHU,tr|R1DUZ9|R1DUZ9_EMIHU	2886.49	4	2886.49	722.629	Uncharacterized protein OS=Emiliania huxleyi OX=2903 GN=EMIHUDRAFT_361737 PE=4 SV=1	4.56	92.4367	2	1	Acetylation(K)	1
0.9899	H4	R.SPVPK[170.11]PFVITTAWGTPHK[170.11]PC[160.03]PHDAGGHEAADNALYLTRR.G	tr|R1DYA5|R1DYA5_EMIHU	4348.16	4	4348.19	1088.05	Uncharacterized protein OS=Emiliania huxleyi OX=2903 GN=EMIHUDRAFT_222947 PE=4 SV=1	7.97	96.8883	2	0	Acetylation(K)	2
0.9771	H4	R.n[44.01]GRSARPGLGQAAVAPAAESAPAGPDPM[147.04]LSNDAFRDLMLK[170.11].K	tr|R1BK52|R1BK52_EMIHU	4005.98	4	4006.01	1002.5	Uncharacterized protein OS=Emiliania huxleyi OX=2903 GN=EMIHUDRAFT_105305 PE=4 SV=1	6.16	110.883	2	2	Acetylation(K)	1
0.9782	H5	K.QAGYSC[160.03]AEAK[170.11]QAGYSC[160.03]AEAK[170.11]QAGYLPHEC[160.03]SDAGFTFSEG.K	tr|R1DZQ4|R1DZQ4_EMIHU,tr|R1BNI9|R1BNI9_EMIHU	4286.79	4	4287.75	1072.7	Uncharacterized protein OS=Emiliania huxleyi OX=2903 GN=EMIHUDRAFT_119631 PE=4 SV=1	4.57	40.9267	1	2	Acetylation(K)	2
0.9329	H5	R.GGK[170.11]PGYFPK.L	tr|R1CGG7|R1CGG7_EMIHU	991.513	2	991.516	496.764	Light harvesting protein OS=Emiliania huxleyi OX=2903 GN=Lhcf21_1 PE=4 SV=1	9.7	59.2883	2	0	Acetylation(K)	1
0.9541	H5	K.THPQANPGDNVGLNIK[170.11].G	tr|R1FPY6|R1FPY6_EMIHU	1715.86	2	1716.86	858.937	Putative EF-1 alpha\Tu like protein OS=Emiliania huxleyi OX=2903 GN=EFG1 PE=4 SV=1	6.41	66.9167	2	0	Acetylation(K)	1
1	H5	-.MDEDGK[170.11]HVYGAGPLYTTR.L	tr|R1CU21|R1CU21_EMIHU	2050.94	3	2050.94	684.655	Uncharacterized protein OS=Emiliania huxleyi OX=2903 GN=EMIHUDRAFT_465241 PE=4 SV=1	5.36	68.9917	2	1	Acetylation(K)	1
0.9483	H5	R.K[170.11]ALFPGR.D	tr|R1E5H9|R1E5H9_EMIHU	829.481	2	829.48	415.748	Mitogen-activated protein kinase OS=Emiliania huxleyi OX=2903 GN=MAPK4 PE=3 SV=1	11	74.2767	2	0	Acetylation(K)	1
1	H5	T.n[44.01]FEK[170.11]IGQTIDFDETTPDGPALK.L	tr|R1FHI4|R1FHI4_EMIHU	2406.16	3	2406.16	803.06	Uncharacterized protein OS=Emiliania huxleyi OX=2903 GN=EMIHUDRAFT_109378 PE=4 SV=1	4.11	75.105	1	1	Acetylation(K)	1
0.9477	H5	G.n[44.01]GK[170.11]PGFFPSIK.K	tr|R1DAV6|R1DAV6_EMIHU	1161.62	2	1161.62	581.816	Light harvesting protein OS=Emiliania huxleyi OX=2903 GN=Lhcf24 PE=4 SV=1	10	76.39	1	0	Acetylation(K)	1
0.9959	H5	R.GGK[170.11]PGFFPSIK.K	tr|R1DAV6|R1DAV6_EMIHU	1175.63	2	1175.64	588.824	Light harvesting protein OS=Emiliania huxleyi OX=2903 GN=Lhcf24 PE=4 SV=1	10	80.4217	2	0	Acetylation(K)	1
0.9991	H5	K.K[170.11]FLGNPLITR.D	sp|Q4G398|ATPD_EMIHU	1199.7	2	1199.7	600.859	ATP synthase subunit delta, chloroplastic OS=Emiliania huxleyi OX=2903 GN=atpD PE=3 SV=1	11	81.69	2	0	Acetylation(K)	1
0.9819	H5	K.AK[170.11]FAALPGILQGR.V	tr|R1BZG5|R1BZG5_EMIHU,tr|R1DNL9|R1DNL9_EMIHU	1382.8	2	1382.81	692.409	Uncharacterized protein OS=Emiliania huxleyi OX=2903 GN=EMIHUDRAFT_459357 PE=4 SV=1	11	91.81	2	1	Acetylation(K)	1
0.9763	H5	R.GVLK[170.11]VFLENVIR.D	tr|R1EDH0|R1EDH0_EMIHU,tr|R1DWE6|R1DWE6_EMIHU,tr|R1CEA2|R1CEA2_EMIHU,tr|R1CD70|R1CD70_EMIHU,tr|R1BB62|R1BB62_EMIHU	1427.85	2	1427.85	714.932	Histone H4 OS=Emiliania huxleyi OX=2903 GN=EMIHUDRAFT_443819 PE=3 SV=1	8.75	111.405	2	1	Acetylation(K)	1
0.9999	H5	K.ISSWLVGVGDK[170.11]VDAGDMLLVADMDVESFEDGYVAK[170.11]ILMATPAA.K	tr|R1DWX5|R1DWX5_EMIHU	4582.22	4	4582.24	1146.56	Dihydrolipoamide acetyltransferase component of pyruvate dehydrogenase complex OS=Emiliania huxleyi OX=2903 GN=EMIHUDRAFT_448908 PE=3 SV=1	3.76	114.34	1	2	Acetylation(K)	2
0.9868	H5	K.n[44.01]LLDAGVAPQEIPLPHELLFNQDLM[147.04]AQLYPSFK[170.11].K	sp|Q4G3F6|PSAA_EMIHU	3707.89	4	3707.92	927.98	Photosystem I P700 chlorophyll a apoprotein A1 OS=Emiliania huxleyi OX=2903 GN=psaA PE=3 SV=1	4.31	114.925	2	0	Acetylation(K)	1
0.9605	I1	-.n[44.01]M[147.04]VQQPSDDSC[160.03]WSAEDPK[170.11]K[170.11].A	tr|R1DLU7|R1DLU7_EMIHU	2249.92	3	2249.94	750.981	Uncharacterized protein OS=Emiliania huxleyi OX=2903 GN=EMIHUDRAFT_104516 PE=4 SV=1	4.23	43.5333	2	0	Acetylation(K)	2
0.9999	I1	K.VLK[170.11]QVHPDTGISSK.A	tr|R1ECB0|R1ECB0_EMIHU,tr|R1DMV2|R1DMV2_EMIHU,tr|R1FGM1|R1FGM1_EMIHU	1549.85	3	1549.85	517.623	Histone H2B OS=Emiliania huxleyi OX=2903 GN=EMIHUDRAFT_114964 PE=3 SV=1	8.57	54.115	2	1	Acetylation(K)	1
0.9884	I1	R.LTGK[170.11]HETADM[147.04]NTFSYGVANR.G	tr|R1DWQ0|R1DWQ0_EMIHU	2269.04	3	2269.05	757.355	Glutamine synthetase OS=Emiliania huxleyi OX=2903 GN=GLN4 PE=3 SV=1	6.75	60.955	2	1	Acetylation(K)	1
0.9652	I1	K.K[170.11]EK[170.11]PPPAEK.E	tr|R1CIL6|R1CIL6_EMIHU,tr|R1B7N4|R1B7N4_EMIHU	1106.6	2	1106.6	554.306	Uncharacterized protein OS=Emiliania huxleyi OX=2903 GN=EMIHUDRAFT_240419 PE=3 SV=1	8.5	63.0967	2	0	Acetylation(K)	2
0.9985	I1	K.LNEALGK[170.11]PGGM[147.04]VYAGSYYHK.V	tr|R1CF35|R1CF35_EMIHU	2212.06	3	2213.06	738.361	Uncharacterized protein OS=Emiliania huxleyi OX=2903 GN=EMIHUDRAFT_444491 PE=4 SV=1	8.39	66.6667	2	0	Acetylation(K)	1
1	I1	K.K[170.11]FDVAGSYAYYC[160.03]EPHR.G	tr|R1B8S7|R1B8S7_EMIHU	2003.88	3	2003.88	668.968	Uncharacterized protein OS=Emiliania huxleyi OX=2903 GN=EMIHUDRAFT_417113 PE=4 SV=1	6.74	73.1633	2	0	Acetylation(K)	1
0.9688	I1	K.NIVDFYK[170.11]LSHK.A	tr|R1FNW2|R1FNW2_EMIHU	1404.74	3	1404.74	469.254	Vacuolar proton-ATPase A-subunit OS=Emiliania huxleyi OX=2903 GN=ATPVA PE=3 SV=1	8.51	76.2433	2	1	Acetylation(K)	1
0.9866	I1	K.DILADPANLESK[170.11]PQVQM[147.04]QAGQVWFPDSAYK.T	tr|R1FFT9|R1FFT9_EMIHU	3403.64	4	3403.66	851.917	Acetyl-CoA carboxylase OS=Emiliania huxleyi OX=2903 GN=ACC-1 PE=4 SV=1	4.23	84.425	2	0	Acetylation(K)	1
0.9947	I1	R.MLVVAVGPYSVSGK[170.11]IK[170.11]MAVYHDEEEDDE.A	tr|R1DXG8|R1DXG8_EMIHU,tr|R1B9B9|R1B9B9_EMIHU	3193.48	4	3194.48	799.378	Uncharacterized protein OS=Emiliania huxleyi OX=2903 GN=EMIHUDRAFT_466567 PE=4 SV=1	4.33	97.0983	1	2	Acetylation(K)	2
0.9652	I2	R.n[44.01]K[170.11]AFLEM[147.04]ADSR.Y	tr|R1F3K6|R1F3K6_EMIHU,tr|R1BA15|R1BA15_EMIHU	1267.59	2	1267.58	634.801	Uncharacterized protein OS=Emiliania huxleyi OX=2903 GN=EMIHUDRAFT_204734 PE=4 SV=1	6.07	46.2917	2	0	Acetylation(K)	1
0.9533	I2	K.n[44.01]GK[170.11]PEIVEK.V	tr|R1E2F8|R1E2F8_EMIHU	983.529	2	983.529	492.772	Uncharacterized protein OS=Emiliania huxleyi OX=2903 GN=EMIHUDRAFT_349242 PE=4 SV=1	6.14	47.2683	2	0	Acetylation(K)	1
0.9358	I2	R.K[170.11]DAAM[147.04]LGAAEQQAK.C	tr|R1BCT8|R1BCT8_EMIHU	1488.72	2	1488.73	745.369	Uncharacterized protein OS=Emiliania huxleyi OX=2903 GN=EMIHUDRAFT_453331 PE=4 SV=1	6.07	47.65	2	0	Acetylation(K)	1
0.9796	I2	L.K[170.11]QVHPDTGISSK.A	tr|R1ECB0|R1ECB0_EMIHU,tr|R1DMV2|R1DMV2_EMIHU,tr|R1FGM1|R1FGM1_EMIHU	1337.69	2	1337.7	669.854	Histone H2B OS=Emiliania huxleyi OX=2903 GN=EMIHUDRAFT_114964 PE=3 SV=1	8.6	54.1183	1	0	Acetylation(K)	1
0.9967	I2	R.FHLEEEGK[170.11]GVDAAGEK.V	tr|R1F6H5|R1F6H5_EMIHU,tr|R1F8J4|R1F8J4_EMIHU	1756.83	3	1757.82	586.616	Phosphoglycerate kinase OS=Emiliania huxleyi OX=2903 GN=EMIHUDRAFT_365175 PE=3 SV=1	4.57	59.3017	2	1	Acetylation(K)	1
0.9278	I2	K.AYSEDGK[170.11]ERPIQALIGTR.N	tr|R1BX69|R1BX69_EMIHU	2045.05	3	2045.06	682.692	Uncharacterized protein OS=Emiliania huxleyi OX=2903 GN=EMIHUDRAFT_436903 PE=4 SV=1	6.23	75.81	2	1	Acetylation(K)	1
0.9592	I3	R.n[44.01]K[170.11]QAAGAAIVAK.Q	tr|R1D7L3|R1D7L3_EMIHU	1111.63	2	1111.64	556.825	Uncharacterized protein OS=Emiliania huxleyi OX=2903 GN=EMIHUDRAFT_216712 PE=4 SV=1	10	43.965	2	0	Acetylation(K)	1
0.9468	I3	G.n[44.01]LMWADPGTLK[170.11]R.S	tr|R1F3C0|R1F3C0_EMIHU	1371.7	3	1371.69	458.24	Palmitoyltransferase OS=Emiliania huxleyi OX=2903 GN=EMIHUDRAFT_233645 PE=3 SV=1	8.75	47.235	1	0	Acetylation(K)	1
0.9953	I3	S.SEHAGTPGAVRK[170.11].R	tr|R1CH03|R1CH03_EMIHU	1250.64	3	1250.64	417.886	Uncharacterized protein OS=Emiliania huxleyi OX=2903 GN=EMIHUDRAFT_117032 PE=4 SV=1	8.49	47.72	1	0	Acetylation(K)	1
0.9557	I3	R.n[44.01]K[170.11]IVELQEESR.S	tr|R1EP64|R1EP64_EMIHU	1314.68	2	1314.69	658.346	Golgi SNAP receptor complex member 2 OS=Emiliania huxleyi OX=2903 GN=BOS1 PE=4 SV=1	4.79	51.855	2	0	Acetylation(K)	1
1	I3	V.LK[170.11]QVHPDTGISSK.A	tr|R1ECB0|R1ECB0_EMIHU,tr|R1DMV2|R1DMV2_EMIHU,tr|R1FGM1|R1FGM1_EMIHU	1450.78	2	1450.78	726.396	Histone H2B OS=Emiliania huxleyi OX=2903 GN=EMIHUDRAFT_114964 PE=3 SV=1	8.6	53.82	1	1	Acetylation(K)	1
0.9204	I3	K.HFGIGQDILPK[170.11]R.N	tr|R1C0I6|R1C0I6_EMIHU,tr|R1DKR7|R1DKR7_EMIHU,tr|R1G2U6|R1G2U6_EMIHU	1421.78	3	1421.79	474.933	Uncharacterized protein (Fragment) OS=Emiliania huxleyi OX=2903 GN=EMIHUDRAFT_78524 PE=4 SV=1	8.75	64.9233	2	0	Acetylation(K)	1
0.9561	I3	K.YADLC[160.03]ATHVTNC[160.03]LK[170.11]EPR.K	tr|R1E2F8|R1E2F8_EMIHU	2088.97	3	2088.97	697.331	Uncharacterized protein OS=Emiliania huxleyi OX=2903 GN=EMIHUDRAFT_349242 PE=4 SV=1	6.73	67.4883	2	1	Acetylation(K)	1
0.9883	I3	-.n[44.01]MPLDNFSKVDFSK[170.11].L	tr|R1BM02|R1BM02_EMIHU,tr|R1CGE5|R1CGE5_EMIHU	1611.76	3	1611.77	538.261	Uncharacterized protein OS=Emiliania huxleyi OX=2903 GN=EMIHUDRAFT_465209 PE=4 SV=1	5.71	78.3183	2	1	Acetylation(K)	1
0.9408	I4	R.n[44.01]ELLMELPK[170.11].Y	tr|R1DQL0|R1DQL0_EMIHU	1056.55	2	1056.56	529.284	Uncharacterized protein OS=Emiliania huxleyi OX=2903 GN=EMIHUDRAFT_105024 PE=4 SV=1	4.53	45.7233	2	0	Acetylation(K)	1
0.9278	I4	M.n[44.01]GDK[170.11]PANIPTK.M	tr|R1BIT6|R1BIT6_EMIHU,tr|R1E274|R1E274_EMIHU	1124.58	2	1124.58	563.299	Uncharacterized protein OS=Emiliania huxleyi OX=2903 GN=EMIHUDRAFT_432789 PE=4 SV=1	8.59	47.56	1	0	Acetylation(K)	1
1	I4	K.K[170.11]LSPENEELLKK.L	sp|Q4G397|ATPA_EMIHU	1468.81	3	1468.82	490.612	ATP synthase subunit alpha, chloroplastic OS=Emiliania huxleyi OX=2903 GN=atpA PE=3 SV=1	6.23	58.175	2	0	Acetylation(K)	1
0.9839	I4	K.SPEAPK[170.11]YYEAELVHGR.A	tr|R1ED82|R1ED82_EMIHU	1886.92	3	1886.92	629.979	Light harvesting protein OS=Emiliania huxleyi OX=2903 GN=Lhcf2 PE=4 SV=1	5.47	71.1267	2	1	Acetylation(K)	1
0.9991	I4	R.K[170.11]TVTAM[147.04]DVVYALKR.Q	tr|R1CEA2|R1CEA2_EMIHU,tr|R1BNU7|R1BNU7_EMIHU,tr|R1BB62|R1BB62_EMIHU	1651.9	3	1651.9	551.639	Histone H4 OS=Emiliania huxleyi OX=2903 GN=EMIHUDRAFT_435795 PE=3 SV=1	9.7	74.2383	2	0	Acetylation(K)	1
0.962	I4	R.n[44.01]FSTNVDAFVGSSGSGVFDMSGEMVGILINGNRDYDDK[170.11]GC[160.03]AITYP.Q	tr|R1E460|R1E460_EMIHU	4747.12	4	4747.12	1187.79	Uncharacterized protein OS=Emiliania huxleyi OX=2903 GN=EMIHUDRAFT_368640 PE=4 SV=1	3.9	85.7483	1	2	Acetylation(K)	1
0.9998	I4	K.QVHPDTGISSK[170.11]AM[147.04]SIM[147.04]NSFINDAFER.L	tr|R1ECB0|R1ECB0_EMIHU,tr|R1DMV2|R1DMV2_EMIHU,tr|R1FGM1|R1FGM1_EMIHU	2968.37	3	2968.37	990.464	Histone H2B OS=Emiliania huxleyi OX=2903 GN=EMIHUDRAFT_114964 PE=3 SV=1	5.38	94.985	2	1	Acetylation(K)	1
0.9667	I5	R.K[170.11]SSAK[170.11]PK.T	tr|R1BV06|R1BV06_EMIHU	828.471	2	828.471	415.243	Uncharacterized protein OS=Emiliania huxleyi OX=2903 GN=EMIHUDRAFT_451987 PE=4 SV=1	10.3	47.39	2	0	Acetylation(K)	2
0.9498	I5	R.YGGAFRK[170.11].-	tr|R1FDW7|R1FDW7_EMIHU	839.429	2	839.429	420.722	Uncharacterized protein OS=Emiliania huxleyi OX=2903 GN=EMIHUDRAFT_441511 PE=4 SV=1	9.99	55.3533	2	0	Acetylation(K)	1
0.9562	I5	R.IAVEAGK[170.11]LVR.Y	tr|R1ECB0|R1ECB0_EMIHU,tr|R1DMV2|R1DMV2_EMIHU,tr|R1FGM1|R1FGM1_EMIHU	1096.66	2	1096.66	549.337	Histone H2B OS=Emiliania huxleyi OX=2903 GN=EMIHUDRAFT_114964 PE=3 SV=1	8.75	68.2917	2	1	Acetylation(K)	1
1	I5	K.FEGK[170.11]FVNQGAYENR.T	tr|R1ESF0|R1ESF0_EMIHU	1699.8	2	1699.8	850.905	Vacuolar H+-ATPase V1 sector, subunit B OS=Emiliania huxleyi OX=2903 GN=ATPVB PE=3 SV=1	6.14	68.4	2	1	Acetylation(K)	1
0.9224	I5	K.K[170.11]SEVTVGTR.K	tr|R1CX08|R1CX08_EMIHU	1017.55	2	1017.55	509.78	Uncharacterized protein OS=Emiliania huxleyi OX=2903 GN=EMIHUDRAFT_235576 PE=4 SV=1	8.75	73.9267	2	0	Acetylation(K)	1
0.9983	I5	K.K[170.11]GLTPSQIGVILR.D	tr|R1FHB6|R1FHB6_EMIHU	1422.86	2	1422.86	712.435	40S ribosomal protein S13 OS=Emiliania huxleyi OX=2903 GN=EMIHUDRAFT_414120 PE=3 SV=1	11	87.7167	2	0	Acetylation(K)	1
0.996	I5	R.K[170.11]PYVVTGNVGGLFNR.F	tr|R1BAR9|R1BAR9_EMIHU,tr|R1FIJ9|R1FIJ9_EMIHU	1661.89	2	1661.89	831.952	Putative short chain dehydrogenase OS=Emiliania huxleyi OX=2903 GN=EMIHUDRAFT_438649 PE=3 SV=1	9.99	93.7267	2	0	Acetylation(K)	1
0.9216	I5	M.n[44.01]SGFWGLEVK[170.11]PGAKPTPLR.K	tr|R1F594|R1F594_EMIHU,tr|R1DWR7|R1DWR7_EMIHU	2024.08	2	2024.09	1013.05	Uncharacterized protein OS=Emiliania huxleyi OX=2903 GN=EMIHUDRAFT_204278 PE=4 SV=1	9.99	96.3117	2	0	Acetylation(K)	1
0.9958	I5	K.VFNLYDPFGFAGK[170.11]R.S	tr|R1DNR0|R1DNR0_EMIHU,tr|R1FYQ0|R1FYQ0_EMIHU	1671.84	2	1671.85	836.928	Light harvesting protein OS=Emiliania huxleyi OX=2903 GN=Lhcf19_1 PE=4 SV=1	8.56	106.11	2	0	Acetylation(K)	1
0.999	I5	K.n[44.01]FLGGVTIASGGVLPNIHSVLLPK[170.11]K.S	tr|R1FHX5|R1FHX5_EMIHU,tr|R1EJ25|R1EJ25_EMIHU,tr|R1FF37|R1FF37_EMIHU	2501.44	3	2501.44	834.82	Uncharacterized protein OS=Emiliania huxleyi OX=2903 GN=EMIHUDRAFT_252655 PE=4 SV=1	10	116.783	2	0	Acetylation(K)	1
0.9902	I5	R.LAVTTVRGEGGGALLLGVVPRIATYPLVK[170.11].L	tr|R1DA87|R1DA87_EMIHU	2961.74	4	2961.73	741.442	Uncharacterized protein OS=Emiliania huxleyi OX=2903 GN=EMIHUDRAFT_112617 PE=3 SV=1	9.99	138.692	2	2	Acetylation(K)	1
0.9434	J1	G.n[44.01]K[170.11]PIVQASANNR.Q	tr|R1EZP8|R1EZP8_EMIHU	1281.68	2	1281.67	641.847	Uncharacterized protein OS=Emiliania huxleyi OX=2903 GN=EMIHUDRAFT_421023 PE=4 SV=1	11	47.9667	1	0	Acetylation(K)	1
0.9584	J1	M.SAPEAK[170.11]PLLPGHSSLTSR.R	tr|R1DX01|R1DX01_EMIHU	1889	3	1889	630.674	Uncharacterized protein OS=Emiliania huxleyi OX=2903 GN=EMIHUDRAFT_458831 PE=4 SV=1	8.49	63.6183	2	0	Acetylation(K)	1
0.9999	J1	K.TAAAAK[170.11]LHVIEVAPGAR.E	tr|R1G4I0|R1G4I0_EMIHU	1715.97	3	1715.97	572.997	Clathrin heavy chain OS=Emiliania huxleyi OX=2903 GN=CHC1 PE=3 SV=1	8.44	71.0183	2	1	Acetylation(K)	1
0.9994	J1	R.RK[170.11]TVTAM[147.04]DVVYALK.R	tr|R1CEA2|R1CEA2_EMIHU,tr|R1BNU7|R1BNU7_EMIHU,tr|R1BB62|R1BB62_EMIHU	1651.9	3	1651.9	551.639	Histone H4 OS=Emiliania huxleyi OX=2903 GN=EMIHUDRAFT_435795 PE=3 SV=1	9.7	71.3717	2	1	Acetylation(K)	1
0.9999	J1	K.GGRPGDYPDFPK[170.11]AGVIPVTPVK.V	tr|R1DNR0|R1DNR0_EMIHU,tr|R1FYQ0|R1FYQ0_EMIHU	2308.22	3	2308.22	770.414	Light harvesting protein OS=Emiliania huxleyi OX=2903 GN=Lhcf19_1 PE=4 SV=1	8.5	84.3967	2	1	Acetylation(K)	1
0.9638	J2	R.ESEIK[170.11]HGR.V	tr|R1B352|R1B352_EMIHU,tr|R1CMT6|R1CMT6_EMIHU,tr|R1DPY6|R1DPY6_EMIHU	996.499	2	996.5	499.257	Light harvesting protein OS=Emiliania huxleyi OX=2903 GN=Lhcf15_2 PE=4 SV=1	6.86	37.015	2	1	Acetylation(K)	1
0.9649	J2	R.EAELK[170.11]HGR.M	tr|R1ED82|R1ED82_EMIHU,tr|R1FED1|R1FED1_EMIHU,tr|R1E922|R1E922_EMIHU,tr|R1DG54|R1DG54_EMIHU,tr|R1EB65|R1EB65_EMIHU,tr|R1BEH6|R1BEH6_EMIHU,tr|R1B4H5|R1B4H5_EMIHU,tr|R1DWS2|R1DWS2_EMIHU,tr|R1DB89|R1DB89_EMIHU,tr|R1D2Y4|R1D2Y4_EMIHU,tr|R1E324|R1E324_EMIHU	980.504	2	980.504	491.259	Light harvesting protein OS=Emiliania huxleyi OX=2903 GN=Lhcf2 PE=4 SV=1	6.86	38.76	2	1	Acetylation(K)	1
0.9672	J2	G.n[44.01]EEAEEAK[170.11]PAHEVQSR.K	tr|R1E8X3|R1E8X3_EMIHU,tr|R1BTM6|R1BTM6_EMIHU	1793.82	3	1793.82	598.947	Cell division cycle protein 48 OS=Emiliania huxleyi OX=2903 GN=EMIHUDRAFT_461250 PE=3 SV=1	4.64	44.4417	1	0	Acetylation(K)	1
0.9534	J3	R.n[44.01]K[170.11]ASEAAAC[160.03]AYEA.S	tr|R1ERW3|R1ERW3_EMIHU	1325.56	3	1325.56	442.859	Uncharacterized protein OS=Emiliania huxleyi OX=2903 GN=EMIHUDRAFT_116341 PE=4 SV=1	4.53	39.2933	1	0	Acetylation(K)	1
0.9806	J3	R.K[170.11]QGVPTEAAR.E	tr|R1CLE2|R1CLE2_EMIHU	1097.58	2	1097.58	549.799	Uncharacterized protein OS=Emiliania huxleyi OX=2903 GN=EMIHUDRAFT_116452 PE=4 SV=1	8.75	39.9583	2	0	Acetylation(K)	1
0.9852	J3	R.YEC[160.03]M[147.04]EVK[170.11]HGR.A	tr|R1F723|R1F723_EMIHU	1365.58	2	1365.58	683.798	Light harvesting protein OS=Emiliania huxleyi OX=2903 GN=Lhcf31 PE=4 SV=1	6.75	41.0967	2	1	Acetylation(K)	1
0.9583	J3	R.YEC[160.03]MEVK[170.11]HGR.A	tr|R1F723|R1F723_EMIHU	1349.59	2	1349.59	675.8	Light harvesting protein OS=Emiliania huxleyi OX=2903 GN=Lhcf31 PE=4 SV=1	6.75	47.6833	2	1	Acetylation(K)	1
0.9467	J3	K.K[170.11]TGHVIAISK.S	tr|R1C7A3|R1C7A3_EMIHU,tr|R1DG10|R1DG10_EMIHU	1094.64	2	1094.65	548.33	FACT complex subunit SSRP1 OS=Emiliania huxleyi OX=2903 GN=EMIHUDRAFT_414529 PE=3 SV=1	10	52.095	2	0	Acetylation(K)	1
0.9732	J3	K.LLQQFENSDNPK[170.11]IHR.E	tr|R1D8F4|R1D8F4_EMIHU	1879.95	3	1879.96	627.659	Cysteine synthase OS=Emiliania huxleyi OX=2903 GN=EMIHUDRAFT_460677 PE=4 SV=1	6.75	65.0583	2	1	Acetylation(K)	1
0.9593	J4	R.LAEANHK[170.11]R.E	tr|R1EAL3|R1EAL3_EMIHU,tr|A0A0D3KZW0|A0A0D3KZW0_EMIHU	979.52	2	979.519	490.767	Uncharacterized protein (Fragment) OS=Emiliania huxleyi OX=2903 GN=EMIHUDRAFT_74303 PE=4 SV=1	8.75	36.5967	2	0	Acetylation(K)	1
0.9956	J4	Y.n[44.01]EDGDTTPDDKNWEMPDGSHIDSTMDAC[160.03]QSTFTSK[170.11]IM[147.04]SGTK[170.11].S	tr|R1FFI4|R1FFI4_EMIHU	4577.87	4	4578.86	1145.48	Membrane attack complex\perforin domain-containing protein OS=Emiliania huxleyi OX=2903 GN=EMIHUDRAFT_201992 PE=4 SV=1	4.08	37.0833	1	2	Acetylation(K)	2
0.9998	J4	R.YEIM[147.04]EVK[170.11]HGR.A	tr|R1CP00|R1CP00_EMIHU,tr|R1F0Q3|R1F0Q3_EMIHU	1318.63	3	1318.64	440.552	Light harvesting protein OS=Emiliania huxleyi OX=2903 GN=Lhcf32 PE=4 SV=1	6.76	51.4317	2	1	Acetylation(K)	1
0.9996	J4	-.M[147.04]NK[170.11]DAVHVLER.T	tr|R1CX76|R1CX76_EMIHU	1368.68	3	1368.69	457.235	Peptidylprolyl isomerase OS=Emiliania huxleyi OX=2903 GN=EMIHUDRAFT_204568 PE=4 SV=1	6.51	52.2717	2	1	Acetylation(K)	1
0.9993	J4	K.NVK[170.11]LGIHEDSGNR.A	tr|R1D668|R1D668_EMIHU,tr|R1FLY8|R1FLY8_EMIHU,tr|R1BRM2|R1BRM2_EMIHU	1479.74	3	1479.74	494.255	Uncharacterized protein (Fragment) OS=Emiliania huxleyi OX=2903 GN=EMIHUDRAFT_45043 PE=4 SV=1	6.75	52.3033	2	1	Acetylation(K)	1
0.9719	J4	R.RYEIMEIK[170.11].H	tr|R1C0U8|R1C0U8_EMIHU,tr|R1BH65|R1BH65_EMIHU,tr|R1D627|R1D627_EMIHU,tr|R1BVJ8|R1BVJ8_EMIHU,tr|R1DNW2|R1DNW2_EMIHU	1122.57	2	1122.58	562.294	Light harvesting protein OS=Emiliania huxleyi OX=2903 GN=Lhcf67 PE=4 SV=1	6.14	54.57	2	0	Acetylation(K)	1
0.9999	J4	R.YEIM[147.04]EIK[170.11]HGR.A	tr|R1C0U8|R1C0U8_EMIHU,tr|R1BH65|R1BH65_EMIHU,tr|R1D627|R1D627_EMIHU,tr|R1BVJ8|R1BVJ8_EMIHU,tr|R1DNW2|R1DNW2_EMIHU	1332.65	3	1332.65	445.224	Light harvesting protein OS=Emiliania huxleyi OX=2903 GN=Lhcf67 PE=4 SV=1	6.76	55.91	2	1	Acetylation(K)	1
1	J4	R.FHPDK[170.11]NPDAGETFQK.L	tr|R1DBC4|R1DBC4_EMIHU	1771.82	3	1771.82	591.613	Uncharacterized protein (Fragment) OS=Emiliania huxleyi OX=2903 GN=EMIHUDRAFT_49780 PE=4 SV=1	5.38	56.3533	2	1	Acetylation(K)	1
1	J4	R.YEIMEVK[170.11]HGR.A	tr|R1CP00|R1CP00_EMIHU,tr|R1F0Q3|R1F0Q3_EMIHU	1302.64	3	1302.64	435.22	Light harvesting protein OS=Emiliania huxleyi OX=2903 GN=Lhcf32 PE=4 SV=1	6.76	58.82	2	1	Acetylation(K)	1
0.9322	J4	R.RYEIM[147.04]EVK[170.11].H	tr|R1CP00|R1CP00_EMIHU,tr|R1F0Q3|R1F0Q3_EMIHU	1124.55	2	1124.56	563.284	Light harvesting protein OS=Emiliania huxleyi OX=2903 GN=Lhcf32 PE=4 SV=1	6.14	64.0633	2	0	Acetylation(K)	1
0.9983	J4	R.LILPGELAK[170.11]HAVSEGTK.A	tr|R1ECB0|R1ECB0_EMIHU,tr|R1DMV2|R1DMV2_EMIHU	1804.01	3	1804.01	602.344	Histone H2B OS=Emiliania huxleyi OX=2903 GN=EMIHUDRAFT_114964 PE=3 SV=1	6.76	79.5867	2	1	Acetylation(K)	1
0.9995	J4	K.K[170.11]HSEFINYPISLWTEK.T	tr|R1FLY8|R1FLY8_EMIHU,tr|R1BRM2|R1BRM2_EMIHU	2033.03	3	2033.03	678.683	Uncharacterized protein OS=Emiliania huxleyi OX=2903 GN=EMIHUDRAFT_362359 PE=3 SV=1	6.76	89.7267	2	0	Acetylation(K)	1
0.9266	J5	R.n[44.01]ATRVAK[170.11]LLQK.Q	tr|R1DHT2|R1DHT2_EMIHU,tr|R1DCY9|R1DCY9_EMIHU	1211.73	3	1211.72	404.919	Uncharacterized protein (Fragment) OS=Emiliania huxleyi OX=2903 GN=EMIHUDRAFT_258327 PE=4 SV=1	11.17	46.255	2	2	Acetylation(K)	1
0.9492	J5	R.YVELEIK[170.11]HGR.L	tr|R1D681|R1D681_EMIHU,tr|R1D667|R1D667_EMIHU	1284.68	2	1284.68	643.349	Light harvesting protein OS=Emiliania huxleyi OX=2903 GN=Lhcf68 PE=4 SV=1	6.76	59.8783	2	1	Acetylation(K)	1
1	J5	R.YEIMEIK[170.11]HGR.A	tr|R1C0U8|R1C0U8_EMIHU,tr|R1BH65|R1BH65_EMIHU,tr|R1D627|R1D627_EMIHU,tr|R1BVJ8|R1BVJ8_EMIHU,tr|R1DNW2|R1DNW2_EMIHU	1316.65	3	1316.66	439.892	Light harvesting protein OS=Emiliania huxleyi OX=2903 GN=Lhcf67 PE=4 SV=1	6.76	63.4633	2	1	Acetylation(K)	1
0.9997	J5	R.TPRPTAEK[170.11]LQGDQPLLTGQR.L	tr|R1FNW2|R1FNW2_EMIHU	2247.2	3	2247.2	750.073	Vacuolar proton-ATPase A-subunit OS=Emiliania huxleyi OX=2903 GN=ATPVA PE=3 SV=1	8.41	66.8917	2	1	Acetylation(K)	1
1	J5	G.n[44.01]K[170.11]EDPLAPLPVR.V	tr|R1CM30|R1CM30_EMIHU	1318.72	2	1318.72	660.37	Uncharacterized protein OS=Emiliania huxleyi OX=2903 GN=EMIHUDRAFT_435504 PE=4 SV=1	6.07	77.0867	1	0	Acetylation(K)	1
0.9646	J5	K.KYWSEIEAFDLAC[160.03]KK[170.11].K	tr|R1DS80|R1DS80_EMIHU	1928.93	2	1928.94	965.474	Uncharacterized protein OS=Emiliania huxleyi OX=2903 GN=EMIHUDRAFT_437557 PE=4 SV=1	6.17	84.7133	2	0	Acetylation(K)	1
0.9878	J5	K.KYWSEIEAFDLAC[160.03]K[170.11]K.K	tr|R1DS80|R1DS80_EMIHU	1928.93	3	1928.94	643.985	Uncharacterized protein OS=Emiliania huxleyi OX=2903 GN=EMIHUDRAFT_437557 PE=4 SV=1	6.17	84.7417	2	0	Acetylation(K)	1
0.9538	J5	A.n[44.01]SDAQRADK[170.11]FPWALGGYSGFAK.V	tr|R1DZC4|R1DZC4_EMIHU	2356.12	3	2356.11	786.382	Uncharacterized protein OS=Emiliania huxleyi OX=2903 GN=EMIHUDRAFT_434191 PE=4 SV=1	8.22	86.6983	1	2	Acetylation(K)	1
0.9998	J5	K.AK[170.11]GVVDAFPLFSQIHK.L	tr|R1BJ45|R1BJ45_EMIHU	1797.98	3	1797.98	600.333	Glycerol-3-phosphate dehydrogenase [NAD(+)] OS=Emiliania huxleyi OX=2903 GN=EMIHUDRAFT_432864 PE=3 SV=1	8.64	91.4867	2	1	Acetylation(K)	1
0.9987	J5	K.WLALTPHLAESLK[170.11]PIAAQATK.V	tr|R1DK06|R1DK06_EMIHU	2300.29	3	2301.29	767.77	Uncharacterized protein OS=Emiliania huxleyi OX=2903 GN=EMIHUDRAFT_438170 PE=4 SV=1	8.6	93.5183	2	0	Acetylation(K)	1
0.9795	J5	K.FLGGVTVAQGGVLPNIHSVLLPKK[170.11].S	tr|R1DP38|R1DP38_EMIHU,tr|R1DQU0|R1DQU0_EMIHU,tr|R1DMC9|R1DMC9_EMIHU	2485.44	3	2485.44	829.488	Histone H2A OS=Emiliania huxleyi OX=2903 GN=EMIHUDRAFT_66170 PE=3 SV=1	10	95.695	2	0	Acetylation(K)	1
1	J5	K.FLGGVTIASGGVLPNIHSVLLPK[170.11]K.S	tr|R1FHX5|R1FHX5_EMIHU,tr|R1EJ25|R1EJ25_EMIHU,tr|R1FF37|R1FF37_EMIHU	2458.43	2	2458.43	1230.22	Uncharacterized protein OS=Emiliania huxleyi OX=2903 GN=EMIHUDRAFT_252655 PE=4 SV=1	10	99.07	2	0	Acetylation(K)	1
0.9822	J5	K.FLGGVTIASGGVLPNIHSVLLPKK[170.11].S	tr|R1FHX5|R1FHX5_EMIHU,tr|R1EJ25|R1EJ25_EMIHU,tr|R1FF37|R1FF37_EMIHU	2458.43	3	2458.42	820.484	Uncharacterized protein OS=Emiliania huxleyi OX=2903 GN=EMIHUDRAFT_252655 PE=4 SV=1	10	99.36	2	0	Acetylation(K)	1
0.9691	J5	R.MEQYDDALSLAVVGIALEAIEEVLDVTK[170.11]VD.A	tr|R1G3J4|R1G3J4_EMIHU	3289.65	4	3289.65	823.42	Uncharacterized protein OS=Emiliania huxleyi OX=2903 GN=EMIHUDRAFT_108611 PE=4 SV=1	3.71	105.652	1	1	Acetylation(K)	1
0.9718	K1	R.KQLATK[170.11]AAR.K	tr|R1E8B1|R1E8B1_EMIHU,tr|R1D7K6|R1D7K6_EMIHU,tr|R1BCB1|R1BCB1_EMIHU	1027.61	2	1027.61	514.814	Uncharacterized protein OS=Emiliania huxleyi OX=2903 GN=EMIHUDRAFT_461181 PE=3 SV=1	11.17	38.3517	2	1	Acetylation(K)	1
0.9867	K1	R.KM[147.04]LPLASK[170.11].A	tr|R1E247|R1E247_EMIHU	944.537	2	944.543	473.276	Uncharacterized protein OS=Emiliania huxleyi OX=2903 GN=EMIHUDRAFT_194141 PE=4 SV=1	10	43.195	2	0	Acetylation(K)	1
0.9344	K1	G.n[44.01]GK[170.11]PGVFPSLK.K	tr|R1EY91|R1EY91_EMIHU	1113.62	2	1113.62	557.816	Light harvesting protein OS=Emiliania huxleyi OX=2903 GN=Lhcf23 PE=4 SV=1	10	69.9383	1	0	Acetylation(K)	1
0.9394	K1	K.n[44.01]ADAPFSAFFTGDSPAK[170.11].F	tr|R1D992|R1D992_EMIHU	1712.77	3	1712.78	571.93	Uncharacterized protein OS=Emiliania huxleyi OX=2903 GN=EMIHUDRAFT_202572 PE=4 SV=1	4.21	70.8	2	0	Acetylation(K)	1
0.9265	K1	L.n[44.01]FSPLRPAPPPTSQARPM[147.04]LSGTPYAVDVRGK[170.11].L	tr|R1F388|R1F388_EMIHU	3293.7	4	3293.69	824.432	Uncharacterized protein OS=Emiliania huxleyi OX=2903 GN=EMIHUDRAFT_73277 PE=4 SV=1	10.9	79.685	1	1	Acetylation(K)	1
0.9331	K1	A.IQLAFVVLVFVLAK[170.11]LPYIAVAFPLLIAVLIPC[160.03]R.L	tr|R1D6Q6|R1D6Q6_EMIHU	3721.25	3	3721.28	1241.43	Uncharacterized protein OS=Emiliania huxleyi OX=2903 GN=EMIHUDRAFT_466232 PE=4 SV=1	9.31	142.66	1	1	Acetylation(K)	1
1	K2	H.n[44.01]HGEAPSADFSC[160.03]SC[160.03]AWTANFAC[160.03]PDAPMPGNK[170.11].G	tr|R1BS35|R1BS35_EMIHU	3337.33	4	3337.32	835.34	Uncharacterized protein OS=Emiliania huxleyi OX=2903 GN=EMIHUDRAFT_470824 PE=4 SV=1	4.54	49.6583	1	0	Acetylation(K)	1
0.9621	K2	G.n[44.01]GPTAYSAHWQPC[160.03]ASDAK[170.11]RLGK[170.11].K	tr|R1CW33|R1CW33_EMIHU,tr|R1C5Z9|R1C5Z9_EMIHU	2427.14	4	2427.12	607.792	Uncharacterized protein OS=Emiliania huxleyi OX=2903 GN=EMIHUDRAFT_219015 PE=4 SV=1	9.2	65.6317	1	1	Acetylation(K)	2
0.9747	K2	R.n[44.01]GGK[170.11]PGFYPSLK.D	tr|R1DTF1|R1DTF1_EMIHU,tr|R1DKB4|R1DKB4_EMIHU	1234.63	2	1234.63	618.325	Light harvesting protein OS=Emiliania huxleyi OX=2903 GN=Lhcf20_1 PE=4 SV=1	9.7	68.0817	2	0	Acetylation(K)	1
0.9919	K2	R.n[44.01]GGK[170.11]PGVFPSLK.K	tr|R1EY91|R1EY91_EMIHU	1170.64	2	1170.64	586.327	Light harvesting protein OS=Emiliania huxleyi OX=2903 GN=Lhcf23 PE=4 SV=1	10	69.7633	2	0	Acetylation(K)	1
0.9475	K3	A.VAGGGSPTPGELK[170.11].L	tr|R1D992|R1D992_EMIHU,tr|R1EDI9|R1EDI9_EMIHU	1210.62	3	1210.61	404.547	Uncharacterized protein OS=Emiliania huxleyi OX=2903 GN=EMIHUDRAFT_202572 PE=4 SV=1	5.97	31.89	1	0	Acetylation(K)	1
1	K3	K.GNHK[170.11]AGEVQGQSR.Q	tr|R1FPY6|R1FPY6_EMIHU	1408.68	2	1408.68	705.348	Putative EF-1 alpha\Tu like protein OS=Emiliania huxleyi OX=2903 GN=EFG1 PE=4 SV=1	8.75	36.5583	2	1	Acetylation(K)	1
0.968	K3	R.AAELK[170.11]HSR.V	tr|R1DCN2|R1DCN2_EMIHU,tr|R1DSW2|R1DSW2_EMIHU	952.509	2	952.509	477.262	Light harvesting protein OS=Emiliania huxleyi OX=2903 GN=Lhcf10_2 PE=4 SV=1	8.8	37.5583	2	1	Acetylation(K)	1
0.9865	K3	K.RVTIM[147.04]PK[170.11]DIQLAR.R	tr|R1DDS4|R1DDS4_EMIHU,tr|R1E8B1|R1E8B1_EMIHU,tr|R1D7K6|R1D7K6_EMIHU,tr|R1CF33|R1CF33_EMIHU	1597.9	3	1598.89	533.64	Uncharacterized protein (Fragment) OS=Emiliania huxleyi OX=2903 GN=EMIHUDRAFT_48267 PE=3 SV=1	10.84	66.1867	2	1	Acetylation(K)	1
0.9292	K4	K.SHK[170.11]AELVAK.Y	tr|R1DMT8|R1DMT8_EMIHU	1023.57	2	1023.57	512.793	Transketolase OS=Emiliania huxleyi OX=2903 GN=EMIHUDRAFT_437959 PE=3 SV=1	8.34	42.9183	2	1	Acetylation(K)	1
0.9495	K4	R.YVELK[170.11]HGR.L	tr|R1F3M2|R1F3M2_EMIHU,tr|R1DCB2|R1DCB2_EMIHU	1042.56	2	1042.56	522.285	Light harvesting protein OS=Emiliania huxleyi OX=2903 GN=Lhcf25_2 PE=4 SV=1	8.6	46.2283	2	1	Acetylation(K)	1
0.998	K4	R.n[44.01]GGK[170.11]PGYFPK.L	tr|R1CGG7|R1CGG7_EMIHU	1034.52	2	1034.52	518.266	Light harvesting protein OS=Emiliania huxleyi OX=2903 GN=Lhcf21_1 PE=4 SV=1	9.7	53.495	2	0	Acetylation(K)	1
0.9996	K4	K.n[44.01]ASHM[147.04]IPC[160.03]DEAGDTK[170.11]GNGVDDNDALVLPR.G	tr|R1EIK7|R1EIK7_EMIHU	3067.36	4	3067.39	767.848	Glutathione peroxidase OS=Emiliania huxleyi OX=2903 GN=EMIHUDRAFT_308356 PE=4 SV=1	4.17	65.5483	2	1	Acetylation(K)	1
0.9439	K4	K.AMEAIASMK[170.11]PER.S	tr|R1DSM2|R1DSM2_EMIHU,tr|R1E7U4|R1E7U4_EMIHU	1374.66	3	1374.66	459.228	Uncharacterized protein OS=Emiliania huxleyi OX=2903 GN=EMIHUDRAFT_446040 PE=4 SV=1	6.19	74.955	2	0	Acetylation(K)	1
0.9985	K5	R.WQEMEIK[170.11]HGR.L	tr|R1FJF4|R1FJF4_EMIHU,tr|R1FI70|R1FI70_EMIHU,tr|R1EGM0|R1EGM0_EMIHU	1354.65	3	1354.65	452.556	Light harvesting protein OS=Emiliania huxleyi OX=2903 GN=Lhcf28 PE=4 SV=1	6.76	57.9267	2	1	Acetylation(K)	1
1	K5	K.LLAHVK[170.11]ATAPAVLK.E	tr|R1D3D2|R1D3D2_EMIHU	1472.91	3	1472.91	491.977	ATP synthase subunit alpha OS=Emiliania huxleyi OX=2903 GN=EMIHUDRAFT_433142 PE=3 SV=1	10	66.4117	2	1	Acetylation(K)	1
0.9888	K5	A.SSSVLLEDLMQPMGSFYPNGSGGERK[170.11].R	tr|R1B467|R1B467_EMIHU	2827.32	4	2827.31	707.836	Uncharacterized protein OS=Emiliania huxleyi OX=2903 GN=EMIHUDRAFT_466309 PE=4 SV=1	4.68	67.09	1	0	Acetylation(K)	1
1	K5	K.RVTIMPK[170.11]DIQLAR.R	tr|R1DDS4|R1DDS4_EMIHU,tr|R1E8B1|R1E8B1_EMIHU,tr|R1D7K6|R1D7K6_EMIHU,tr|R1CF33|R1CF33_EMIHU	1581.9	3	1581.91	528.308	Uncharacterized protein (Fragment) OS=Emiliania huxleyi OX=2903 GN=EMIHUDRAFT_48267 PE=3 SV=1	10.84	73.5917	2	1	Acetylation(K)	1
0.9798	K5	R.SFGNSFINQGQHMPK[170.11].F	tr|R1DMP9|R1DMP9_EMIHU	1732.8	2	1732.81	867.407	Uncharacterized protein OS=Emiliania huxleyi OX=2903 GN=EMIHUDRAFT_256339 PE=4 SV=1	8.49	75.3633	2	0	Acetylation(K)	1
0.9701	K5	R.n[44.01]VLPHQQDTGGFFIAVFEK[170.11]APVGSGGGEGGGAADA.A	tr|R1BJC4|R1BJC4_EMIHU	3327.58	4	3327.6	832.902	Uncharacterized protein OS=Emiliania huxleyi OX=2903 GN=EMIHUDRAFT_96831 PE=3 SV=1	4.31	76.52	1	1	Acetylation(K)	1
0.9409	K5	R.LK[170.11]YLVHTLGVDGFR.A	tr|R1BJR7|R1BJR7_EMIHU,tr|R1DP77|R1DP77_EMIHU	1658.91	3	1658.92	553.979	Ferredoxin-sulfite reductase OS=Emiliania huxleyi OX=2903 GN=SIR1 PE=4 SV=1	8.6	82.9683	2	1	Acetylation(K)	1
1	K5	K.TVTPLPASVK[170.11]PGVVTGEALWDLLQHAK.E	tr|R1E5X1|R1E5X1_EMIHU	2868.57	4	2869.6	718.151	Aldolase A OS=Emiliania huxleyi OX=2903 GN=EMIHUDRAFT_436550 PE=2 SV=1	6.42	101.553	2	0	Acetylation(K)	1
0.9958	K5	K.n[44.01]DGSQLEVRSPEALAQLK[170.11]LEDALVSLNEPLVK[170.11].V	tr|R1DP93|R1DP93_EMIHU	3487.84	4	3487.84	872.967	Translation factor GUF1 homolog, mitochondrial OS=Emiliania huxleyi OX=2903 GN=EFG3 PE=3 SV=1	4.36	103.123	2	2	Acetylation(K)	2
0.9834	K5	G.n[44.01]AAAALC[160.03]AK[170.11]PEEVLAAMGM[147.04]AAGRGSREGSVAIR.S	tr|R1F6U6|R1F6U6_EMIHU	3271.62	4	3271.65	818.913	Uncharacterized protein OS=Emiliania huxleyi OX=2903 GN=EMIHUDRAFT_449640 PE=4 SV=1	8.27	108.488	1	2	Acetylation(K)	1
0.9981	L1	L.KQKIEDYFATIDGVK[170.11].F	tr|R1EM58|R1EM58_EMIHU,tr|R1CUU3|R1CUU3_EMIHU	1795.94	4	1795.93	449.991	Phenylalanine tRNA synthtetase OS=Emiliania huxleyi OX=2903 GN=EMIHUDRAFT_204692 PE=4 SV=1	6.12	64.54	1	1	Acetylation(K)	1
0.9747	L1	R.n[44.01]C[160.03]AGWSSK[170.11]GEC[160.03]DRNEGFM[147.04]HTN.C	tr|R1DPN6|R1DPN6_EMIHU	2442.94	4	2443.94	611.742	Uncharacterized protein OS=Emiliania huxleyi OX=2903 GN=EMIHUDRAFT_105121 PE=4 SV=1	5.44	65.1433	1	2	Acetylation(K)	1
0.9997	L1	D.n[44.01]PDTYDGADGLVLSLTLPAK[170.11].W	tr|R1B7Q0|R1B7Q0_EMIHU,tr|R1DF05|R1DF05_EMIHU	2030.02	4	2030	508.512	Uncharacterized protein OS=Emiliania huxleyi OX=2903 GN=EMIHUDRAFT_107310 PE=4 SV=1	3.93	77.4117	1	0	Acetylation(K)	1
0.9978	L1	K.n[44.01]NLSLNVM[147.04]TEFADFYLHDTDHPRHK[170.11]LVH.G	tr|R1DNH1|R1DNH1_EMIHU	3349.59	4	3349.6	838.406	Uncharacterized protein OS=Emiliania huxleyi OX=2903 GN=EMIHUDRAFT_109961 PE=4 SV=1	5.99	77.9983	1	2	Acetylation(K)	1
0.9864	L2	-.M[147.04]QHFQK[170.11]PENALR.R	tr|R1D222|R1D222_EMIHU	1555.76	3	1555.75	519.593	Uncharacterized protein OS=Emiliania huxleyi OX=2903 GN=EMIHUDRAFT_234133 PE=4 SV=1	8.52	51.66	2	0	Acetylation(K)	1
0.9478	L3	-.n[44.01]M[147.04]SAM[147.04]NAK[170.11]R.L	tr|R1F8B7|R1F8B7_EMIHU	1024.44	2	1024.45	513.229	Uncharacterized protein OS=Emiliania huxleyi OX=2903 GN=EMIHUDRAFT_231619 PE=4 SV=1	11	41.83	2	0	Acetylation(K)	1
0.9495	L3	A.n[44.01]IK[170.11]VFHGSLSC[160.03]C[160.03]RLGHAGGTAC[160.03]C[160.03]DK.E	tr|R1CA25|R1CA25_EMIHU	2775.25	4	2775.23	694.819	Uncharacterized protein OS=Emiliania huxleyi OX=2903 GN=EMIHUDRAFT_436067 PE=4 SV=1	8.54	67.775	1	2	Acetylation(K)	1
0.9643	L4	K.KANPYFQDPK[170.11].A	tr|R1FJY0|R1FJY0_EMIHU,tr|R1ECK7|R1ECK7_EMIHU	1248.61	2	1248.62	625.314	Vacuolar protein sorting protein 31D OS=Emiliania huxleyi OX=2903 GN=VPS31D PE=4 SV=1	8.5	37.2417	2	0	Acetylation(K)	1
0.9957	L4	R.n[44.01]RYEIM[147.04]EVK[170.11]HGR.A	tr|R1CP00|R1CP00_EMIHU,tr|R1F0Q3|R1F0Q3_EMIHU	1517.74	3	1517.74	506.921	Light harvesting protein OS=Emiliania huxleyi OX=2903 GN=Lhcf32 PE=4 SV=1	8.6	56.3017	2	1	Acetylation(K)	1
0.9709	L4	K.n[44.01]K[170.11]LSPENEELLKK.L	sp|Q4G397|ATPA_EMIHU	1511.82	3	1511.82	504.947	ATP synthase subunit alpha, chloroplastic OS=Emiliania huxleyi OX=2903 GN=atpA PE=3 SV=1	6.23	57.5733	2	0	Acetylation(K)	1
0.9304	L4	-.n[44.01]MSDPVM[147.04]AADGHAYERTAIERWLASK[170.11].S	tr|R1EYP5|R1EYP5_EMIHU,tr|R1EMC8|R1EMC8_EMIHU	2905.35	4	2905.33	727.345	Uncharacterized protein OS=Emiliania huxleyi OX=2903 GN=EMIHUDRAFT_235273 PE=4 SV=1	5.46	59.9833	2	2	Acetylation(K)	1
0.9861	L4	T.n[44.01]GSDFQTEYGVSLSPGVEC[160.03]ELVM[147.04]K[170.11].D	tr|R1CI99|R1CI99_EMIHU	2632.17	4	2632.16	659.049	Uncharacterized protein OS=Emiliania huxleyi OX=2903 GN=EMIHUDRAFT_116658 PE=4 SV=1	4	79.865	1	0	Acetylation(K)	1
0.999	L4	G.AAVPIPAAGIEC[160.03]VLVVPQHGGSAATNPSMISATK[170.11].G	tr|R1DLC5|R1DLC5_EMIHU	3355.73	4	3355.75	839.939	Uncharacterized protein (Fragment) OS=Emiliania huxleyi OX=2903 GN=EMIHUDRAFT_362585 PE=4 SV=1	6.78	89.255	1	0	Acetylation(K)	1
0.9833	L4	G.n[44.01]PGGETC[160.03]ANGEDC[160.03]ELSPELGIYPVGIDPIWHVTENK[170.11].L	tr|R1CNN9|R1CNN9_EMIHU	3937.78	4	3937.81	985.452	V-type proton ATPase subunit a OS=Emiliania huxleyi OX=2903 GN=EMIHUDRAFT_64876 PE=3 SV=1	4	94.6783	1	0	Acetylation(K)	1
0.999	L4	Q.DLDSLASAYARLGLPRWGAK[170.11].L	tr|R1E7E0|R1E7E0_EMIHU,tr|R1FPK8|R1FPK8_EMIHU	2201.16	4	2201.18	551.297	Uncharacterized protein OS=Emiliania huxleyi OX=2903 GN=EMIHUDRAFT_240006 PE=4 SV=1	8.59	95.5183	1	2	Acetylation(K)	1
0.9754	L5	K.n[44.01]GQC[160.03]ILITGESGAGK[170.11]TEAAK[170.11]R.V	tr|A0A0D3J9K7|A0A0D3J9K7_EMIHU	2173.08	4	2173.06	544.277	Uncharacterized protein OS=Emiliania huxleyi OX=2903 PE=3 SV=1	8.2	53.7283	2	1	Acetylation(K)	2
0.9893	L5	K.GFGYK[170.11]GSAFHR.V	tr|R1DGD8|R1DGD8_EMIHU,tr|R1EAT3|R1EAT3_EMIHU	1267.61	2	1267.61	634.812	Peptidyl-prolyl cis-trans isomerase OS=Emiliania huxleyi OX=2903 GN=EMIHUDRAFT_557976 PE=3 SV=1	9.99	59.365	2	1	Acetylation(K)	1
0.9981	L5	R.n[44.01]RYEIM[147.04]EIK[170.11]HGR.A	tr|R1C0U8|R1C0U8_EMIHU,tr|R1BH65|R1BH65_EMIHU,tr|R1D627|R1D627_EMIHU,tr|R1BVJ8|R1BVJ8_EMIHU,tr|R1DNW2|R1DNW2_EMIHU	1531.76	3	1531.75	511.593	Light harvesting protein OS=Emiliania huxleyi OX=2903 GN=Lhcf67 PE=4 SV=1	8.6	61.3433	2	1	Acetylation(K)	1
0.9236	L5	K.K[170.11]PEGPPK[170.11]M[147.04]LYLREMLGR.V	tr|R1CUN9|R1CUN9_EMIHU	2114.1	3	2114.08	705.708	Uncharacterized protein OS=Emiliania huxleyi OX=2903 GN=EMIHUDRAFT_463325 PE=4 SV=1	9.7	70.0617	2	2	Acetylation(K)	2
0.9385	L5	R.ATAFAK[170.11]ALEVNSSLTSLNM[147.04]AQNELGAVGNEL.G	tr|R1EE26|R1EE26_EMIHU	3220.59	4	3220.56	806.155	Uncharacterized protein OS=Emiliania huxleyi OX=2903 GN=EMIHUDRAFT_469837 PE=4 SV=1	4.25	72.1217	1	1	Acetylation(K)	1
0.9994	L5	R.n[44.01]GGK[170.11]PGFFPSIK.K	tr|R1DAV6|R1DAV6_EMIHU	1218.64	2	1218.64	610.327	Light harvesting protein OS=Emiliania huxleyi OX=2903 GN=Lhcf24 PE=4 SV=1	10	76.015	2	0	Acetylation(K)	1
0.9991	L5	K.AIDAVRQK[170.11]RPEVYK[170.11]PEAAFFDQGEGAEGEDSSGDSDGEGGEK[170.11].D	tr|R1C8S1|R1C8S1_EMIHU,tr|R1C5K5|R1C5K5_EMIHU	4553.04	4	4553	1139.27	Uncharacterized protein OS=Emiliania huxleyi OX=2903 GN=EMIHUDRAFT_243569 PE=4 SV=1	4.16	80.4567	2	2	Acetylation(K)	3
0.9998	L5	K.TRPNILVVGPILGEK[170.11]NR.E	sp|Q4G3D7|CYF_EMIHU	1917.12	3	1917.12	640.046	Cytochrome f OS=Emiliania huxleyi OX=2903 GN=petA PE=3 SV=1	10.83	82.6083	2	1	Acetylation(K)	1
0.9982	L5	A.n[44.01]GAPLRSLLYSGFRPLVLRQVIFGM[147.04]IK[170.11].F	tr|R1FPP5|R1FPP5_EMIHU	3031.72	4	3031.73	758.936	Uncharacterized protein OS=Emiliania huxleyi OX=2903 GN=EMIHUDRAFT_462425 PE=3 SV=1	11.72	91.495	1	2	Acetylation(K)	1
0.9686	L5	R.n[44.01]IATPGC[160.03]KFSLMEAKWGIIPDMGATVVLPELVPK[170.11].D	tr|R1EVI9|R1EVI9_EMIHU,tr|R1BL95|R1BL95_EMIHU	3652.91	4	3653.92	914.234	Uncharacterized protein OS=Emiliania huxleyi OX=2903 GN=EMIHUDRAFT_442456 PE=4 SV=1	6.17	100.665	2	2	Acetylation(K)	1
0.9994	L5	K.K[170.11]GGIPHPVPFDLFDPFGLSK.N	tr|R1DAV6|R1DAV6_EMIHU	2209.16	3	2209.16	737.393	Light harvesting protein OS=Emiliania huxleyi OX=2903 GN=Lhcf24 PE=4 SV=1	6.75	109.402	2	0	Acetylation(K)	1
0.993	M1	K.C[160.03]GENM[147.04]RATAGAAALFK[170.11]DGDDGIDP.Q	tr|R1E133|R1E133_EMIHU	2509.08	4	2509.08	628.279	Uncharacterized protein OS=Emiliania huxleyi OX=2903 GN=EMIHUDRAFT_210267 PE=4 SV=1	4.04	62.15	1	2	Acetylation(K)	1
0.9263	M1	-.M[147.04]M[147.04]YRVLLALLAGK[170.11].A	tr|R1CW07|R1CW07_EMIHU	1551.85	3	1551.84	518.291	Uncharacterized protein (Fragment) OS=Emiliania huxleyi OX=2903 GN=EMIHUDRAFT_443353 PE=4 SV=1	9.99	69.32	2	1	Acetylation(K)	1
0.9438	M1	P.RGTSDGGKTC[160.03]AVC[160.03]EK[170.11]PSTTR.C	tr|R1ENK2|R1ENK2_EMIHU	2209.02	4	2210.03	553.263	Uncharacterized protein OS=Emiliania huxleyi OX=2903 GN=EMIHUDRAFT_238443 PE=4 SV=1	8.9	78.3283	1	1	Acetylation(K)	1
1	M2	K.NQSLKQDEKPSLK[170.11]DQLSNEWGVAGWVD.S	tr|R1FB85|R1FB85_EMIHU	3112.51	6	3112.51	519.759	Uncharacterized protein OS=Emiliania huxleyi OX=2903 GN=EMIHUDRAFT_230507 PE=4 SV=1	4.59	51.8383	1	2	Acetylation(K)	1
0.9807	M3	S.NPK[170.11]TEEFQVC[160.03]RTSLLPGLLK[170.11].T	tr|R1F562|R1F562_EMIHU	2413.27	4	2413.26	604.324	Uncharacterized protein OS=Emiliania huxleyi OX=2903 GN=EMIHUDRAFT_441352 PE=4 SV=1	8.2	53.6717	1	2	Acetylation(K)	2
0.9833	M3	E.n[44.01]HLTILNHFHVGNLWNK[170.11].L	tr|R1DDL7|R1DDL7_EMIHU	2027.05	4	2027.06	507.769	Uncharacterized protein OS=Emiliania huxleyi OX=2903 GN=EMIHUDRAFT_253110 PE=4 SV=1	8.77	60.6717	1	0	Acetylation(K)	1
0.9578	M3	S.n[44.01]SAYSISNTENSMAHRMGNLGK[170.11]LLK[170.11].M	tr|R1ERC8|R1ERC8_EMIHU	2748.33	4	2748.35	688.09	Uncharacterized protein (Fragment) OS=Emiliania huxleyi OX=2903 GN=EMIHUDRAFT_462972 PE=4 SV=1	9.7	60.8267	1	2	Acetylation(K)	2
0.979	M3	S.K[170.11]INPAFM[147.04]EM[147.04]YASETAR.G	tr|R1FFT9|R1FFT9_EMIHU	1931.88	4	1931.88	483.976	Acetyl-CoA carboxylase OS=Emiliania huxleyi OX=2903 GN=ACC-1 PE=4 SV=1	6.14	64.5817	1	0	Acetylation(K)	1
0.9941	M4	L.GHPNAGK[170.11]SGLAALTFATSAFMK[170.11]TL.-	tr|R1D1N7|R1D1N7_EMIHU	2474.26	4	2474.29	619.573	Uncharacterized protein OS=Emiliania huxleyi OX=2903 GN=EMIHUDRAFT_254012 PE=4 SV=1	10	61.8683	1	2	Acetylation(K)	2
0.9986	M4	R.LLLARK[170.11]SYGLYVYC[160.03]G.L	tr|R1D8D9|R1D8D9_EMIHU,tr|R1D784|R1D784_EMIHU	1816.95	4	1816.96	455.246	Uncharacterized protein OS=Emiliania huxleyi OX=2903 GN=EMIHUDRAFT_198538 PE=4 SV=1	9.11	84.7567	1	1	Acetylation(K)	1
0.9978	M4	R.ESM[147.04]PPAVLQK[170.11]M[147.04]LNLADFM[147.04]ELHLQPLPIPVR.K	tr|R1F871|R1F871_EMIHU,tr|A0A0D3I9A8|A0A0D3I9A8_EMIHU	3516.82	4	3516.81	880.212	Putative target of rapamycin protein OS=Emiliania huxleyi OX=2903 GN=TOR1 PE=3 SV=1	5.45	87.045	2	1	Acetylation(K)	1
0.9663	M4	R.LLPPPGLK[170.11]PLFPAIRQK[170.11]LLALLLR.T	tr|R1CRX4|R1CRX4_EMIHU	2760.75	3	2760.76	921.258	Uncharacterized protein OS=Emiliania huxleyi OX=2903 GN=EMIHUDRAFT_107468 PE=4 SV=1	12.02	142.567	2	2	Acetylation(K)	2
0.9606	M5	K.K[170.11]LLHGIGFK.K	tr|R1DUW7|R1DUW7_EMIHU	1053.63	2	1053.64	527.824	Uncharacterized protein OS=Emiliania huxleyi OX=2903 GN=EMIHUDRAFT_432486 PE=4 SV=1	10	64.71	2	0	Acetylation(K)	1
0.9276	M5	R.K[170.11]NFGC[160.03]THFIIGR.D	tr|R1DAZ7|R1DAZ7_EMIHU	1490.75	2	1490.75	746.38	Putative ATP-sulfurylase OS=Emiliania huxleyi OX=2903 GN=EMIHUDRAFT_415495 PE=4 SV=1	9.51	70.13	2	0	Acetylation(K)	1
0.9999	M5	R.n[44.01]DIVQAC[160.03]K[170.11]DAQAWEFINEK[170.11]PDKLLTM[147.04].L	tr|R1BRN0|R1BRN0_EMIHU	3105.48	4	3106.51	777.377	Putative ABC transporter OS=Emiliania huxleyi OX=2903 GN=EMIHUDRAFT_247268 PE=4 SV=1	4.44	71.7633	1	2	Acetylation(K)	2
0.9945	M5	M.YQAGTLSGNPLAMTAGIETMK[170.11].L	tr|R1DH70|R1DH70_EMIHU	2195.06	4	2195.08	549.772	Glutamate 1-semialdehyde 2,1-aminomutase OS=Emiliania huxleyi OX=2903 GN=GSA1 PE=3 SV=1	6	74.24	1	0	Acetylation(K)	1
0.9999	M5	R.MHIAQGVFK[170.11]AM[147.04]NVNKC[160.03]TAAGGTF.L	tr|R1BCJ6|R1BCJ6_EMIHU	2510.19	4	2510.2	628.554	Uncharacterized protein OS=Emiliania huxleyi OX=2903 GN=EMIHUDRAFT_68570 PE=3 SV=1	9.31	76.6383	1	2	Acetylation(K)	1
0.9788	M5	L.n[44.01]M[147.04]QSRASSSDVDPSSRTQALK[170.11].A	tr|R1EQR4|R1EQR4_EMIHU,tr|R1DSI3|R1DSI3_EMIHU	2251.05	4	2252.06	563.77	Uncharacterized protein OS=Emiliania huxleyi OX=2903 GN=EMIHUDRAFT_95766 PE=4 SV=1	8.5	77.745	1	2	Acetylation(K)	1
0.9535	M5	V.ADWTQC[160.03]EWGEQLGAGAFAQVWAVRLPPFGDVAAK[170.11].V	tr|R1CZ69|R1CZ69_EMIHU	3772.81	4	3772.79	944.21	Uncharacterized protein OS=Emiliania huxleyi OX=2903 GN=EMIHUDRAFT_453272 PE=4 SV=1	4.32	79.85	1	1	Acetylation(K)	1
0.9823	M5	A.NFVGHPDAQAC[160.03]IKSAYVNGGAVFVSK[170.11].V	tr|R1D477|R1D477_EMIHU	2777.36	4	2778.35	695.347	Uncharacterized protein OS=Emiliania huxleyi OX=2903 GN=EMIHUDRAFT_203679 PE=4 SV=1	8.18	81.7983	1	1	Acetylation(K)	1
1	M5	S.n[44.01]LDELFSLASPAALGVLLK[170.11]LASNVLGAPDEAK[170.11]FR.R	tr|R1DAS5|R1DAS5_EMIHU,tr|R1EL47|R1EL47_EMIHU	3551.92	6	3551.89	592.995	Uncharacterized protein OS=Emiliania huxleyi OX=2903 GN=EMIHUDRAFT_465960 PE=4 SV=1	4.78	85.0383	1	2	Acetylation(K)	2
0.995	M5	S.n[44.01]LASLPPLLRPAAGDNGDVAK[170.11].T	tr|R1DGY9|R1DGY9_EMIHU	2059.11	4	2059.09	515.784	Phosphomevalonate kinase OS=Emiliania huxleyi OX=2903 GN=PMVK1 PE=4 SV=1	5.96	91.5767	1	0	Acetylation(K)	1
0.9642	M5	R.n[44.01]FGGWGGVLGGLPLK[170.11]ASRSLSADGLLAQLDALET.G	tr|R1C5I5|R1C5I5_EMIHU	3353.76	4	3354.74	839.448	Uncharacterized protein OS=Emiliania huxleyi OX=2903 GN=EMIHUDRAFT_436317 PE=3 SV=1	4.56	92.8967	1	2	Acetylation(K)	1
0.9956	N1	Q.KTAHM[147.04]RNEGADGK[170.11]PVK[170.11].S	tr|R1D4C1|R1D4C1_EMIHU,tr|R1FII6|R1FII6_EMIHU,tr|R1BAT9|R1BAT9_EMIHU	1837.91	4	1838.9	460.485	Uncharacterized protein OS=Emiliania huxleyi OX=2903 GN=EMIHUDRAFT_96684 PE=4 SV=1	9.7	57.4767	1	1	Acetylation(K)	2
0.9544	N1	R.n[44.01]C[160.03]FPSPLPLLSC[160.03]ATGSVAK[170.11]VEEQ.P	tr|R1B9L5|R1B9L5_EMIHU	2474.18	4	2474.19	619.553	Uncharacterized protein OS=Emiliania huxleyi OX=2903 GN=EMIHUDRAFT_219170 PE=4 SV=1	4.53	58.025	1	1	Acetylation(K)	1
0.999	N2	L.n[44.01]SSMAGTLPEHFLNVSMDK[170.11].L	tr|R1D8K0|R1D8K0_EMIHU,tr|R1FSW2|R1FSW2_EMIHU	2047.93	4	2047.94	512.991	Uncharacterized protein OS=Emiliania huxleyi OX=2903 GN=EMIHUDRAFT_466065 PE=4 SV=1	5.3	36.0783	1	0	Acetylation(K)	1
0.9791	N4	D.n[44.01]K[170.11]IM[147.04]VYC[160.03]QKVGYTADWGLLLTNIVR.V	tr|R1G4I0|R1G4I0_EMIHU	2941.52	4	2941.52	736.387	Clathrin heavy chain OS=Emiliania huxleyi OX=2903 GN=CHC1 PE=3 SV=1	9.11	55.7167	1	1	Acetylation(K)	1
0.9827	N4	R.n[44.01]K[170.11]PPGGGDAPVDLGQSGGGLRGAFEFVAALLAGED.A	tr|R1EDJ9|R1EDJ9_EMIHU	3309.63	4	3309.65	828.414	Uncharacterized protein OS=Emiliania huxleyi OX=2903 GN=EMIHUDRAFT_243472 PE=4 SV=1	4.27	71.035	1	1	Acetylation(K)	1
0.9512	N4	D.n[44.01]TEK[170.11]DPAMVIASLLDELVAEVAEVAEVRDEVDEGELQEELEK.L	tr|R1FDS5|R1FDS5_EMIHU	4624.25	5	4624.29	925.857	Uncharacterized protein OS=Emiliania huxleyi OX=2903 GN=EMIHUDRAFT_109998 PE=4 SV=1	3.79	72.7533	1	2	Acetylation(K)	1
0.9724	N4	V.n[44.01]LSHRQALPK[170.11]EAFLSLADLVEATR.T	tr|R1BZ47|R1BZ47_EMIHU	2649.42	4	2649.41	663.363	Uncharacterized protein OS=Emiliania huxleyi OX=2903 GN=EMIHUDRAFT_245788 PE=4 SV=1	6.76	74.365	1	2	Acetylation(K)	1
1	N4	R.VFAAGSAPTMVRK[170.11]SDGK[170.11]PFSGQVLSTLS.P	tr|R1F7X7|R1F7X7_EMIHU	2921.5	4	2921.51	731.381	Metalloendopeptidase OS=Emiliania huxleyi OX=2903 GN=EMIHUDRAFT_99771 PE=3 SV=1	9.99	79.7067	1	1	Acetylation(K)	2
0.9883	N4	R.ELPIDK[170.11]VVKSYLDFVIQWPF.P	tr|R1E5Y5|R1E5Y5_EMIHU	2477.32	4	2478.34	620.338	Uncharacterized protein OS=Emiliania huxleyi OX=2903 GN=EMIHUDRAFT_210675 PE=3 SV=1	4.56	80.8717	1	2	Acetylation(K)	1
0.9996	N4	R.n[44.01]EQALVGWVTM[147.04]ADAPPAAK[170.11]R.A	tr|R1DBU6|R1DBU6_EMIHU	2111.05	4	2111.06	528.769	Uncharacterized protein OS=Emiliania huxleyi OX=2903 GN=EMIHUDRAFT_230279 PE=4 SV=1	6.17	87.7517	2	0	Acetylation(K)	1
0.9333	N5	G.n[44.01]K[170.11]AELIHGK.N	tr|R1F060|R1F060_EMIHU,tr|R1D864|R1D864_EMIHU	979.545	2	979.544	490.78	Uncharacterized protein OS=Emiliania huxleyi OX=2903 GN=EMIHUDRAFT_253403 PE=4 SV=1	8.6	42.55	1	0	Acetylation(K)	1
0.9935	N5	F.n[44.01]MQMMWRLNFFGQC[160.03]ATC[160.03]GAQRLLK[170.11].Y	tr|R1EI48|R1EI48_EMIHU	2931.36	4	2931.34	733.847	Uncharacterized protein OS=Emiliania huxleyi OX=2903 GN=EMIHUDRAFT_450249 PE=4 SV=1	9.69	58.0133	1	2	Acetylation(K)	1
0.9998	N5	R.n[44.01]LGNGDDVLPLNLGK[170.11]PSRQM.H	tr|R1F1B2|R1F1B2_EMIHU	2108.07	4	2108.09	528.024	Uncharacterized protein OS=Emiliania huxleyi OX=2903 GN=EMIHUDRAFT_114841 PE=4 SV=1	5.96	67.91	1	1	Acetylation(K)	1
0.9999	N5	A.n[44.01]AQATK[170.11]VRETYEAFAAAQPELLK[170.11].S	tr|R1DK06|R1DK06_EMIHU	2561.31	4	2561.29	641.335	Uncharacterized protein OS=Emiliania huxleyi OX=2903 GN=EMIHUDRAFT_438170 PE=4 SV=1	6.27	75.7817	1	2	Acetylation(K)	2
0.9979	N5	R.n[44.01]NSLM[147.04]SSAWPDGC[160.03]EMC[160.03]DTC[160.03]AVVGASGSLRK[170.11]FEHG.A	tr|R1DP85|R1DP85_EMIHU	3716.54	4	3717.51	930.143	Uncharacterized protein OS=Emiliania huxleyi OX=2903 GN=EMIHUDRAFT_98204 PE=3 SV=1	4.75	81.31	1	1	Acetylation(K)	1
0.9324	N5	-.n[44.01]M[147.04]SALALAPLVVLHPRSASARASC[160.03]LAMGAFPDVADDHYDDDAAEIK[170.11].A	tr|R1CZP0|R1CZP0_EMIHU	4838.31	6	4838.32	807.392	Uncharacterized protein OS=Emiliania huxleyi OX=2903 GN=EMIHUDRAFT_99998 PE=4 SV=1	4.52	85.0333	2	2	Acetylation(K)	1
0.997	N5	R.ASVKNFQLYNPSK[170.11]DPEAVLMQFGR.V	tr|R1D811|R1D811_EMIHU	2780.4	4	2780.39	696.106	Uncharacterized protein OS=Emiliania huxleyi OX=2903 GN=EMIHUDRAFT_198344 PE=3 SV=1	8.54	86.3833	2	2	Acetylation(K)	1
0.9324	N5	R.K[170.11]VMQSVALGGPALAM[147.04]LALC[160.03]LLSAGAGGLQLER.D	tr|R1C5N0|R1C5N0_EMIHU,tr|R1C8B8|R1C8B8_EMIHU	3252.74	4	3252.72	814.192	Uncharacterized protein OS=Emiliania huxleyi OX=2903 GN=EMIHUDRAFT_65966 PE=4 SV=1	8.22	88.6117	2	0	Acetylation(K)	1
1	N5	K.VIVATNIAETSLTVDGIYYVIDSGFC[160.03]K[170.11].L	tr|R1D824|R1D824_EMIHU,tr|R1ESI7|R1ESI7_EMIHU	2989.5	4	2989.52	748.382	Uncharacterized protein OS=Emiliania huxleyi OX=2903 GN=EMIHUDRAFT_418272 PE=4 SV=1	4.03	89.8333	2	0	Acetylation(K)	1
0.9903	N5	L.n[44.01]EYQDGIGGIGGIGPIASK[170.11]RPGAGK[170.11]LLMQAVM[147.04]K.A	tr|R1DNJ0|R1DNJ0_EMIHU	3354.74	4	3354.75	839.693	Uncharacterized protein (Fragment) OS=Emiliania huxleyi OX=2903 GN=EMIHUDRAFT_455059 PE=4 SV=1	9.53	91.9417	1	2	Acetylation(K)	2
1	O1	Y.K[170.11]LMITEATPTTFVTRHK[170.11].V	tr|R1DI77|R1DI77_EMIHU,tr|R1DQ99|R1DQ99_EMIHU	2057.1	4	2057.12	515.282	Uncharacterized protein OS=Emiliania huxleyi OX=2903 GN=EMIHUDRAFT_228254 PE=4 SV=1	9.99	68.635	1	1	Acetylation(K)	2
0.9911	O2	E.n[44.01]RFPAGPAAGK[170.11]K[170.11]PAGR.D	tr|R1DU41|R1DU41_EMIHU	1606.87	4	1606.86	402.725	Uncharacterized protein OS=Emiliania huxleyi OX=2903 GN=EMIHUDRAFT_246274 PE=4 SV=1	12.02	32.9733	1	1	Acetylation(K)	2
0.9994	O3	R.n[44.01]ILSC[160.03]K[170.11]TVDFMNSNH.L	tr|R1BTR5|R1BTR5_EMIHU	1749.78	4	1750.78	438.453	Uncharacterized protein OS=Emiliania huxleyi OX=2903 GN=EMIHUDRAFT_103806 PE=4 SV=1	6.73	40.7783	1	1	Acetylation(K)	1
0.9927	O4	R.RYEIM[147.04]EVK[170.11]HGR.A	tr|R1CP00|R1CP00_EMIHU,tr|R1F0Q3|R1F0Q3_EMIHU	1474.74	3	1474.73	492.586	Light harvesting protein OS=Emiliania huxleyi OX=2903 GN=Lhcf32 PE=4 SV=1	8.6	47.7483	2	1	Acetylation(K)	1
0.9753	O4	R.IAEGFVSTTK[170.11]RSLLQAASR.L	tr|R1BZV7|R1BZV7_EMIHU	2076.13	3	2076.12	693.052	Uncharacterized protein OS=Emiliania huxleyi OX=2903 GN=EMIHUDRAFT_211471 PE=4 SV=1	10.84	62.7833	2	1	Acetylation(K)	1
0.9817	O4	H.KMVEC[160.03]LSAAVC[160.03]TPK[170.11]K[170.11].A	tr|R1C6A6|R1C6A6_EMIHU	1804.89	4	1804.89	452.229	Uncharacterized protein OS=Emiliania huxleyi OX=2903 GN=EMIHUDRAFT_461334 PE=4 SV=1	8.86	70.2217	1	0	Acetylation(K)	2
0.9726	O4	S.AYFMNAAK[170.11]MK[170.11]TIGEYVNM[147.04]R.N	tr|R1D824|R1D824_EMIHU	2337.1	4	2337.08	585.281	Uncharacterized protein OS=Emiliania huxleyi OX=2903 GN=EMIHUDRAFT_418272 PE=4 SV=1	9.53	73.76	1	2	Acetylation(K)	2
0.9304	O5	G.n[44.01]GK[170.11]PGVFPSLKK.V	tr|R1EY91|R1EY91_EMIHU	1241.71	3	1241.71	414.912	Light harvesting protein OS=Emiliania huxleyi OX=2903 GN=Lhcf23 PE=4 SV=1	10.3	57.4767	1	0	Acetylation(K)	1
0.9365	O5	A.n[44.01]EVDEK[170.11]LLYDTFSAFGLIVTTPK[170.11]IMR.D	tr|R1DYQ6|R1DYQ6_EMIHU	3012.55	5	3012.56	603.518	Uncharacterized protein OS=Emiliania huxleyi OX=2903 GN=EMIHUDRAFT_437029 PE=4 SV=1	4.78	77.4933	1	2	Acetylation(K)	2
0.9828	O5	Q.n[44.01]QQQQPAPPPPPAASQPPQPPAAAPPK[170.11].A	tr|R1BU66|R1BU66_EMIHU,tr|R1EQ03|R1EQ03_EMIHU	2677.36	4	2678.36	670.348	Uncharacterized protein OS=Emiliania huxleyi OX=2903 GN=EMIHUDRAFT_119916 PE=4 SV=1	8.75	78.99	1	0	Acetylation(K)	1
0.9453	O5	R.n[44.01]TFDAVGK[170.11]EVDEVSTAVREGDIVLAASD.G	tr|R1CJA3|R1CJA3_EMIHU,tr|R1DPR8|R1DPR8_EMIHU	2877.39	4	2877.36	720.354	Protein phosphatase OS=Emiliania huxleyi OX=2903 GN=EMIHUDRAFT_458102 PE=4 SV=1	4.03	79.75	1	2	Acetylation(K)	1
0.9555	O5	R.LRLLLLVAVAAASAAGAAK[170.11]R.A	tr|R1CSH6|R1CSH6_EMIHU	1976.23	3	1976.21	659.749	Uncharacterized protein OS=Emiliania huxleyi OX=2903 GN=EMIHUDRAFT_237476 PE=4 SV=1	12.01	86.53	2	1	Acetylation(K)	1
0.984	O5	R.K[170.11]AIEHLHPVNVSLVEQSDC[160.03]SSAEM.R	tr|R1F455|R1F455_EMIHU	2721.27	4	2721.26	681.326	Uncharacterized protein OS=Emiliania huxleyi OX=2903 GN=EMIHUDRAFT_235431 PE=4 SV=1	4.8	98.2633	1	0	Acetylation(K)	1
1	P1	S.MSQMGM[147.04]AEIAPQALKGEEWLAK[170.11].G	tr|R1FX55|R1FX55_EMIHU	2476.18	4	2477.2	620.052	Uncharacterized protein OS=Emiliania huxleyi OX=2903 GN=EMIHUDRAFT_222749 PE=4 SV=1	4.78	51.425	1	1	Acetylation(K)	1
0.9763	P1	R.n[44.01]DYLLK[170.11]SRHMGAAFGDWM[147.04]LPVL.S	tr|R1F0B5|R1F0B5_EMIHU	2520.23	4	2520.23	631.065	Uncharacterized protein OS=Emiliania huxleyi OX=2903 GN=EMIHUDRAFT_468687 PE=4 SV=1	6.75	54.1833	1	2	Acetylation(K)	1
0.9934	P1	V.KDGDVIFFK[170.11]FNVTTDK.K	tr|R1DXI8|R1DXI8_EMIHU	1914.97	4	1915.99	479.75	Uncharacterized protein OS=Emiliania huxleyi OX=2903 GN=EMIHUDRAFT_422986 PE=4 SV=1	6.04	56.24	1	1	Acetylation(K)	1
0.9966	P1	M.C[160.03]KRHWDAEASEVTIGEDVK[170.11].Q	tr|R1F1S6|R1F1S6_EMIHU,tr|R1CH18|R1CH18_EMIHU	2271.06	4	2272.05	568.772	Uncharacterized protein (Fragment) OS=Emiliania huxleyi OX=2903 GN=EMIHUDRAFT_71897 PE=4 SV=1	4.9	57.4483	1	1	Acetylation(K)	1
1	P1	S.PWRQQGGM[147.04]AHLK[170.11]R.G	tr|R1FUV4|R1FUV4_EMIHU	1621.83	4	1621.81	406.464	Uncharacterized protein OS=Emiliania huxleyi OX=2903 GN=EMIHUDRAFT_199879 PE=3 SV=1	12.01	61.695	1	1	Acetylation(K)	1
0.9753	P1	R.n[44.01]LK[170.11]K[170.11]EADTGHVPFNPVAEAD.F	tr|R1B4B0|R1B4B0_EMIHU	2164.04	4	2165.05	542.018	Glutamate dehydrogenase OS=Emiliania huxleyi OX=2903 GN=EMIHUDRAFT_69206 PE=3 SV=1	4.9	62.6633	1	1	Acetylation(K)	2
1	P1	K.n[44.01]EAQEMVGWASAK[170.11]EMSLLTV.Q	tr|R1DTK9|R1DTK9_EMIHU,tr|R1FZR7|R1FZR7_EMIHU,tr|R1D7F9|R1D7F9_EMIHU	2164.02	4	2165.04	542.012	Uncharacterized protein OS=Emiliania huxleyi OX=2903 GN=EMIHUDRAFT_224205 PE=4 SV=1	4.25	64.505	1	1	Acetylation(K)	1
0.9989	P1	M.AVENLKTDFGDGIK[170.11]LLR.L	tr|R1DLJ1|R1DLJ1_EMIHU,tr|R1CYY4|R1CYY4_EMIHU	1930.05	4	1930.04	483.52	Uncharacterized protein OS=Emiliania huxleyi OX=2903 GN=EMIHUDRAFT_455078 PE=4 SV=1	6.17	68.075	1	2	Acetylation(K)	1
1	P2	R.TRIK[170.11]VAAVAVEAGEEEEG.V	tr|R1EQL8|R1EQL8_EMIHU	1898.96	4	1898.97	475.747	Uncharacterized protein OS=Emiliania huxleyi OX=2903 GN=EMIHUDRAFT_456896 PE=4 SV=1	4.32	39.9117	1	2	Acetylation(K)	1
1	P2	R.n[44.01]DPYATLK[170.11]AAIIAEPDPELS.T	tr|R1FM66|R1FM66_EMIHU	2098.05	4	2099.06	525.519	Uncharacterized protein OS=Emiliania huxleyi OX=2903 GN=EMIHUDRAFT_223001 PE=4 SV=1	3.92	61.3683	1	1	Acetylation(K)	1
0.9964	P3	R.KGAAQLTIEDQK[170.11]TSAM.L	tr|R1EZ64|R1EZ64_EMIHU	1732.87	4	1732.88	434.224	Uncharacterized protein OS=Emiliania huxleyi OX=2903 GN=EMIHUDRAFT_236958 PE=4 SV=1	6.07	33.7283	1	1	Acetylation(K)	1
0.9512	P3	A.VAK[170.11]ALRSLDSLVYPLR.C	tr|R1CZW9|R1CZW9_EMIHU,tr|R1FBA4|R1FBA4_EMIHU	1842.07	4	1843.08	461.526	Uncharacterized protein OS=Emiliania huxleyi OX=2903 GN=EMIHUDRAFT_234749 PE=4 SV=1	9.99	40.765	1	2	Acetylation(K)	1
0.9756	P3	E.n[44.01]ALLGAVHK[170.11]ALGVDTAADGR.E	tr|R1DPE3|R1DPE3_EMIHU	1919.02	4	1920.01	480.763	Uncharacterized protein (Fragment) OS=Emiliania huxleyi OX=2903 GN=EMIHUDRAFT_449121 PE=4 SV=1	6.79	48.8617	1	1	Acetylation(K)	1
0.9979	P3	K.NYPPK[170.11]YPILNGPYGSWGKRPEY.K	tr|R1FQ66|R1FQ66_EMIHU	2637.3	4	2638.28	660.333	Uncharacterized protein OS=Emiliania huxleyi OX=2903 GN=EMIHUDRAFT_199536 PE=4 SV=1	9.31	52.2517	1	2	Acetylation(K)	1
1	P3	K.n[44.01]HADEDGEK[170.11]DSAHSHDDADK[170.11]ALA.C	tr|R1C3S1|R1C3S1_EMIHU	2460.01	4	2461.02	616.009	Uncharacterized protein OS=Emiliania huxleyi OX=2903 GN=EMIHUDRAFT_102755 PE=4 SV=1	4.39	55.8617	1	2	Acetylation(K)	2
0.9997	P3	R.n[44.01]TGC[160.03]EVGADLFAQYTALK[170.11]GPLAYNA.S	tr|R1DKV4|R1DKV4_EMIHU	2614.24	4	2614.25	654.567	Uncharacterized protein OS=Emiliania huxleyi OX=2903 GN=EMIHUDRAFT_227419 PE=4 SV=1	4.37	56.1933	1	1	Acetylation(K)	1
0.9632	P4	R.KASAAAAVEEK[170.11]EAAIAVAK.E	tr|R1D259|R1D259_EMIHU	1869.02	4	1870.02	468.262	Uncharacterized protein OS=Emiliania huxleyi OX=2903 GN=EMIHUDRAFT_204093 PE=4 SV=1	6.23	45.8683	2	1	Acetylation(K)	1
0.9498	P4	Q.n[44.01]M[147.04]DGVGDGNKADQYTESMK[170.11]R.G	tr|R1D1X7|R1D1X7_EMIHU	2201.93	4	2201.92	551.49	Uncharacterized protein (Fragment) OS=Emiliania huxleyi OX=2903 GN=EMIHUDRAFT_449868 PE=4 SV=1	4.68	51.5817	1	1	Acetylation(K)	1
0.9972	P4	Q.n[44.01]GVEHVINYDMPK[170.11]DIESYTHR.L	tr|R1B6W1|R1B6W1_EMIHU,tr|R1ED29|R1ED29_EMIHU	2487.15	4	2488.14	622.794	Uncharacterized protein OS=Emiliania huxleyi OX=2903 GN=EMIHUDRAFT_453778 PE=4 SV=1	5.31	54.01	1	1	Acetylation(K)	1
0.9947	P4	G.n[44.01]EKMFAFFEM[147.04]C[160.03]AGM[147.04]SALFC[160.03]IK[170.11].S	tr|R1D773|R1D773_EMIHU	2534.08	4	2534.1	634.528	Hexosyltransferase OS=Emiliania huxleyi OX=2903 GN=EMIHUDRAFT_248390 PE=3 SV=1	6.22	56.0733	1	1	Acetylation(K)	1
1	P4	L.KQHNAK[170.11]AAC[160.03]SVGGEPR.K	tr|R1CST1|R1CST1_EMIHU	1750.85	4	1750.84	438.721	Uncharacterized protein OS=Emiliania huxleyi OX=2903 GN=EMIHUDRAFT_115273 PE=4 SV=1	9.31	56.45	1	1	Acetylation(K)	1
1	P4	P.VFSPPPSPPESAGGPSDVVRTSSAVM[147.04]RVVDK[170.11].F	tr|R1C3J8|R1C3J8_EMIHU	3209.6	4	3209.62	803.408	Uncharacterized protein OS=Emiliania huxleyi OX=2903 GN=EMIHUDRAFT_244389 PE=4 SV=1	6.09	56.8783	1	2	Acetylation(K)	1
0.989	P4	R.n[44.01]SGQM[147.04]AK[170.11]LLM[147.04]IRDFEGLSLGMLQPR.A	tr|R1DVD5|R1DVD5_EMIHU	2807.41	4	2807.43	702.861	Uncharacterized protein OS=Emiliania huxleyi OX=2903 GN=EMIHUDRAFT_96164 PE=4 SV=1	8.46	66.105	2	2	Acetylation(K)	1
0.9983	P4	R.n[44.01]LVEM[147.04]AREASDVVVASVFVNPK[170.11]QFNK[170.11].A	tr|R1DYD1|R1DYD1_EMIHU	2919.48	4	2919.5	730.877	Ketopantoate hydroxymethyltransferase OS=Emiliania huxleyi OX=2903 GN=EMIHUDRAFT_439738 PE=3 SV=1	6.18	68.8917	2	2	Acetylation(K)	2
0.9993	P4	L.GMAC[160.03]MFELLQM[147.04]ADDVGAKPLLVVNAGC[160.03]SK[170.11]R.G	tr|R1DIK3|R1DIK3_EMIHU	3338.6	4	3339.61	835.656	Uncharacterized protein OS=Emiliania huxleyi OX=2903 GN=EMIHUDRAFT_105091 PE=4 SV=1	6.11	70.8333	1	0	Acetylation(K)	1
0.9651	P4	A.n[44.01]DAEDK[170.11]FSAGTPAGDADVAQLYADK[170.11]K[170.11].E	tr|R1BPC9|R1BPC9_EMIHU	2751.25	4	2752.23	688.82	Uncharacterized protein OS=Emiliania huxleyi OX=2903 GN=EMIHUDRAFT_464972 PE=4 SV=1	4.17	71.9933	1	1	Acetylation(K)	3
0.9915	P4	R.n[44.01]NAIEFNSIPGM[147.04]VDHVPGGRK[170.11]NMLIHVK.L	tr|R1FZT9|R1FZT9_EMIHU,tr|R1E256|R1E256_EMIHU	3073.56	4	3073.57	769.397	Uncharacterized protein OS=Emiliania huxleyi OX=2903 GN=EMIHUDRAFT_223878 PE=4 SV=1	8.6	72.8717	2	1	Acetylation(K)	1
0.9877	P4	R.LEGMEK[170.11]SAPAGSAPAASADDAPPSAMLADYDALLAGE.V	tr|R1CZS5|R1CZS5_EMIHU	3601.64	4	3602.64	901.418	Adenylyl cyclase-associated protein OS=Emiliania huxleyi OX=2903 GN=EMIHUDRAFT_466266 PE=3 SV=1	3.77	74.2433	1	1	Acetylation(K)	1
0.9594	P4	K.n[44.01]HSPLPLC[160.03]YSLSAADK[170.11]K[170.11]MVLLLV.G	tr|R1DCJ7|R1DCJ7_EMIHU	2581.36	4	2581.36	646.348	Uncharacterized protein OS=Emiliania huxleyi OX=2903 GN=EMIHUDRAFT_449435 PE=4 SV=1	8.18	76.9517	1	1	Acetylation(K)	2
1	P4	V.n[44.01]PADEAAGMALVDELQDFK[170.11]TEC[160.03]YK[170.11]QLVTK.A	tr|R1B4Z8|R1B4Z8_EMIHU	3296.56	4	3297.59	825.147	Uncharacterized protein OS=Emiliania huxleyi OX=2903 GN=EMIHUDRAFT_428161 PE=4 SV=1	4.3	77.04	1	2	Acetylation(K)	2
0.9708	P4	R.RSTMVAEAVAVLK[170.11]AATASHD.N	tr|R1DNN7|R1DNN7_EMIHU	2069.06	4	2069.07	518.272	Uncharacterized protein OS=Emiliania huxleyi OX=2903 GN=EMIHUDRAFT_199996 PE=4 SV=1	6.76	77.5333	1	1	Acetylation(K)	1
1	P4	E.n[44.01]ALDELWC[160.03]AGK[170.11]PWLTAVGGNGGFSLRSKSR.T	tr|R1BAP5|R1BAP5_EMIHU,tr|R1D8B0|R1D8B0_EMIHU	3217.61	4	3217.62	805.41	Uncharacterized protein OS=Emiliania huxleyi OX=2903 GN=EMIHUDRAFT_453388 PE=4 SV=1	9.31	84.055	1	2	Acetylation(K)	1
0.9786	P4	P.n[44.01]NSLPSC[160.03]MLK[170.11]YIEDPDTDAYATYR.D	tr|R1D8Q8|R1D8Q8_EMIHU,tr|R1F8X0|R1F8X0_EMIHU	2807.24	4	2807.26	702.818	Uncharacterized protein OS=Emiliania huxleyi OX=2903 GN=EMIHUDRAFT_468075 PE=4 SV=1	4.23	84.5783	1	1	Acetylation(K)	1
1	C5	R.C[644.07]SAWQALWLAPLAGWAVAVWQISDTDRPVP.A	tr|R1E6L6|R1E6L6_EMIHU,tr|R1BK74|R1BK74_EMIHU	3847.73	4	3847.72	962.939	Uncharacterized protein OS=Emiliania huxleyi OX=2903 GN=EMIHUDRAFT_244999 PE=4 SV=1	4.21	43.72	1	0	ADP-Ribose-addition(CDKR)		1
0.9762	D2	K.GAQEQEGGGSPFD[656.09]M[147.04]FFGGGGGR.E	tr|R1F7I5|R1F7I5_EMIHU	2700.96	3	2700.94	901.327	Uncharacterized protein OS=Emiliania huxleyi OX=2903 GN=EMIHUDRAFT_467532 PE=4 SV=1	4.14	38.49	2	0	ADP-Ribose-addition(CDKR)			1
0.9531	D4	R.R[697.16]TPTRPLPPPALALLLLAGVAEGR.L	tr|R1DVD3|R1DVD3_EMIHU	3019.54	3	3019.52	1007.52	Uncharacterized protein OS=Emiliania huxleyi OX=2903 GN=EMIHUDRAFT_120048 PE=3 SV=1	11.7	134.407	2	0	ADP-Ribose-addition(CDKR)				1
0.9172	F2	-.n[44.01]MDVEGHEYAVIQGAER[697.16]FFTTGNR[697.16]PLVVYA.E	tr|R1CR56|R1CR56_EMIHU	4393.73	4	4393.71	1099.44	Uncharacterized protein OS=Emiliania huxleyi OX=2903 GN=EMIHUDRAFT_237673 PE=4 SV=1	4.83	69.4317	1	1	ADP-Ribose-addition(CDKR)				2
0.9853	F2	E.WD[656.09]TLLLAVLTAALASVLSLRVR.Q	tr|R1FBH3|R1FBH3_EMIHU,tr|A0A0D3JLT6|A0A0D3JLT6_EMIHU	2921.48	3	2921.49	974.835	Uncharacterized protein OS=Emiliania huxleyi OX=2903 GN=EMIHUDRAFT_112149 PE=4 SV=1	9.6	118.795	1	1	ADP-Ribose-addition(CDKR)			1
0.9179	F3	R.LYLVDTR[697.16]R.G	tr|R1DLW4|R1DLW4_EMIHU	1575.65	2	1575.66	788.832	Uncharacterized protein OS=Emiliania huxleyi OX=2903 GN=EMIHUDRAFT_459304 PE=4 SV=1	8.75	51.5883	2	0	ADP-Ribose-addition(CDKR)				1
0.9338	G1	R.TLRC[160.03]R[697.16]AVD[656.09]LSGVEGFTSVLVAE.K	tr|R1EFA5|R1EFA5_EMIHU	3460.35	4	3460.35	866.094	Uncharacterized protein OS=Emiliania huxleyi OX=2903 GN=EMIHUDRAFT_451139 PE=4 SV=1	4.93	58.0183	1	2	ADP-Ribose-addition(CDKR)			1	1
0.9191	G4	L.PSLM[147.04]AGFVAGLLAAGK[669.16]SPSSLLATSLPLTR.Q	tr|R1D4F1|R1D4F1_EMIHU	3482.69	4	3482.71	871.68	Uncharacterized protein OS=Emiliania huxleyi OX=2903 GN=EMIHUDRAFT_468448 PE=4 SV=1	11.01	103.43	1	1	ADP-Ribose-addition(CDKR)	1
0.9851	G4	Q.n[44.01]ATPPPAAAVGAAHLCHGASSRLALC[644.07]VPRR.A	tr|R1ERF9|R1ERF9_EMIHU	3433.57	4	3433.59	859.399	Uncharacterized protein OS=Emiliania huxleyi OX=2903 GN=EMIHUDRAFT_443591 PE=4 SV=1	10.41	108.84	1	1	ADP-Ribose-addition(CDKR)		1
0.9903	G4	K.n[44.01]D[656.09]GSGHC[160.03]ER[697.16]SD[656.09]DESLDDVCSES.D	tr|R1F309|R1F309_EMIHU	3964.02	4	3965.01	992.012	Uncharacterized protein OS=Emiliania huxleyi OX=2903 GN=EMIHUDRAFT_468827 PE=4 SV=1	3.8	122.355	1	1	ADP-Ribose-addition(CDKR)			2	1
0.9867	G4	R.n[44.01]K[669.16]QLLLLLLVAGK.A	tr|R1EJP9|R1EJP9_EMIHU	1891.96	2	1891.97	946.986	Uncharacterized protein OS=Emiliania huxleyi OX=2903 GN=EMIHUDRAFT_241655 PE=4 SV=1	10	132.287	2	0	ADP-Ribose-addition(CDKR)	1
0.9329	G5	R.APAELLQPLLGIASAAGVD[656.09]ASR[697.16]LR[697.16].V	tr|R1D275|R1D275_EMIHU	4011.53	3	4011.54	1338.18	Secretory protein 24B OS=Emiliania huxleyi OX=2903 GN=SEC24B PE=4 SV=1	6.12	38.5733	2	1	ADP-Ribose-addition(CDKR)			1	2
0.9937	H1	A.FAHAAGRGVHSPTAAAVAR[697.16]PGSAPHPPPAGEAK[669.16].G	tr|R1DKE3|R1DKE3_EMIHU	4221.74	4	4221.77	1056.44	Uncharacterized protein OS=Emiliania huxleyi OX=2903 GN=EMIHUDRAFT_110549 PE=4 SV=1	10.84	56.81	1	1	ADP-Ribose-addition(CDKR)	1			1
0.9883	H2	R.RSLYSGIGGR[697.16]SGFGGSDAPPPPP.P	tr|R1ERG9|R1ERG9_EMIHU	2769.16	4	2770.16	693.297	Uncharacterized protein OS=Emiliania huxleyi OX=2903 GN=EMIHUDRAFT_99666 PE=4 SV=1	8.75	59.6717	1	1	ADP-Ribose-addition(CDKR)				1
0.9586	H3	R.LLPALRPRLRSAELR[697.16].Q	tr|R1E8G0|R1E8G0_EMIHU	2301.15	3	2301.14	768.058	Uncharacterized protein OS=Emiliania huxleyi OX=2903 GN=EMIHUDRAFT_118669 PE=4 SV=1	12	90.3367	2	2	ADP-Ribose-addition(CDKR)				1
0.9928	H3	A.VRLALAAATVSAAAVR[697.16]LALAAAAVR[697.16].L	tr|R1D703|R1D703_EMIHU	3457.57	4	3458.58	865.4	Uncharacterized protein (Fragment) OS=Emiliania huxleyi OX=2903 GN=EMIHUDRAFT_124805 PE=4 SV=1	12.3	91.0817	1	2	ADP-Ribose-addition(CDKR)				2
0.9469	H4	R.PLEACGGGSPYLALQDYLWGSD[656.09]AYFYGDAATM[147.04]ATICTLAQR.R	tr|R1DGD4|R1DGD4_EMIHU	4916.05	4	4916.07	1230.02	Uncharacterized protein OS=Emiliania huxleyi OX=2903 GN=EMIHUDRAFT_228906 PE=4 SV=1	3.84	99.4517	1	0	ADP-Ribose-addition(CDKR)			1
0.9998	H4	L.TTLELVNKGIGVVGGFVVAGLMPVMASLKSLYLSDNALC[160.03]GATK[669.16].F	tr|R1E129|R1E129_EMIHU,tr|R1CL69|R1CL69_EMIHU	4934.41	4	4934.39	1234.61	Uncharacterized protein OS=Emiliania huxleyi OX=2903 GN=EMIHUDRAFT_199653 PE=4 SV=1	7.83	111.163	1	2	ADP-Ribose-addition(CDKR)	1
0.9827	H4	K.n[44.01]D[656.09]AAPLLALLRRLLVLDPAPTILL.S	tr|R1B8G4|R1B8G4_EMIHU	3050.6	3	3050.58	1017.87	Uncharacterized protein OS=Emiliania huxleyi OX=2903 GN=EMIHUDRAFT_448673 PE=4 SV=1	5.96	115.517	1	1	ADP-Ribose-addition(CDKR)			1
0.998	H4	K.LLALLWILVALALAVYLQLPD[656.09].L	tr|R1D7N3|R1D7N3_EMIHU	2861.48	3	2862.48	954.833	Uncharacterized protein OS=Emiliania huxleyi OX=2903 GN=EMIHUDRAFT_359359 PE=4 SV=1	4.3	118.657	1	0	ADP-Ribose-addition(CDKR)			1
0.9228	H5	R.KSLD[656.09]GVIGR.L	tr|R1EYV1|R1EYV1_EMIHU	1484.61	2	1484.61	743.31	Uncharacterized protein OS=Emiliania huxleyi OX=2903 GN=EMIHUDRAFT_235066 PE=4 SV=1	8.75	65.5517	2	0	ADP-Ribose-addition(CDKR)			1
0.9823	I2	R.VHTVTVEK[669.16]PAIYLR.T	tr|R1B610|R1B610_EMIHU	2165.99	3	2165.99	723.004	Uncharacterized protein OS=Emiliania huxleyi OX=2903 GN=EMIHUDRAFT_439142 PE=4 SV=1	8.57	76.8533	2	0	ADP-Ribose-addition(CDKR)	1
0.9437	I5	G.VAAGAGATGAR[697.16]LGLAIGALASLAR.A	tr|R1CGI9|R1CGI9_EMIHU	2648.28	3	2648.28	883.769	Polyketide synthase OS=Emiliania huxleyi OX=2903 GN=PKS2 PE=4 SV=1	12	106.892	1	1	ADP-Ribose-addition(CDKR)				1
0.9214	J1	R.LVLAALLATGAAAYVVVAK[669.16].L	tr|R1E7R3|R1E7R3_EMIHU	2354.17	4	2354.17	589.549	Uncharacterized protein OS=Emiliania huxleyi OX=2903 GN=EMIHUDRAFT_244681 PE=4 SV=1	8.59	87.5017	2	0	ADP-Ribose-addition(CDKR)	1
0.933	J3	R.VQRALDLR[697.16]ELAQMYQVPR.L	tr|R1CS63|R1CS63_EMIHU	2726.24	4	2726.21	682.567	Uncharacterized protein OS=Emiliania huxleyi OX=2903 GN=EMIHUDRAFT_359972 PE=4 SV=1	8.71	66.2783	2	2	ADP-Ribose-addition(CDKR)				1
0.9999	K1	T.LIAIILIGPACAVLLFYFIQR[697.16].A	tr|R1C4G0|R1C4G0_EMIHU,tr|R1EZY6|R1EZY6_EMIHU	2887.45	4	2887.47	722.87	Uncharacterized protein OS=Emiliania huxleyi OX=2903 GN=EMIHUDRAFT_370142 PE=4 SV=1	8.22	77.8067	1	0	ADP-Ribose-addition(CDKR)				1
0.9993	K2	F.FAWLER[697.16]VVVAEATPLTEVEIATKLASFR.A	tr|R1F2J0|R1F2J0_EMIHU	3686.78	4	3687.8	922.702	Uncharacterized protein OS=Emiliania huxleyi OX=2903 GN=EMIHUDRAFT_63427 PE=3 SV=1	4.95	70.375	1	2	ADP-Ribose-addition(CDKR)				1
0.9848	K3	R.n[44.01]LLGSQGLLATPGAAPEESVRVGAVLQGEPR[697.16].L	tr|R1FQ60|R1FQ60_EMIHU	3555.68	4	3556.71	889.926	Uncharacterized protein OS=Emiliania huxleyi OX=2903 GN=EMIHUDRAFT_199525 PE=4 SV=1	4.79	77.16	2	1	ADP-Ribose-addition(CDKR)				1
0.992	K4	K.SFFPLHEEQRAVFR[697.16]LMGGNGFPK.Q	tr|R1DK68|R1DK68_EMIHU	3204.4	4	3204.38	802.108	Uncharacterized protein OS=Emiliania huxleyi OX=2903 GN=EMIHUDRAFT_438199 PE=4 SV=1	8.49	73.8817	2	2	ADP-Ribose-addition(CDKR)				1
1	K4	K.n[44.01]AVC[644.07]VTKWMARALLLLAIGLVPWLP.A	tr|R1F0U4|R1F0U4_EMIHU,tr|R1CCX4|R1CCX4_EMIHU	3217.6	4	3218.61	805.407	Uncharacterized protein OS=Emiliania huxleyi OX=2903 GN=EMIHUDRAFT_114014 PE=4 SV=1	9.51	85.76	1	2	ADP-Ribose-addition(CDKR)		1
0.9179	K4	A.VD[656.09]EYTVLKPLLAARFPPYAPHKQFLVK.L	tr|R1DXJ7|R1DXJ7_EMIHU	3680.82	4	3680.84	921.212	Aldehyde dehydrogenase OS=Emiliania huxleyi OX=2903 GN=EMIHUDRAFT_349815 PE=3 SV=1	9.4	92.6217	1	2	ADP-Ribose-addition(CDKR)			1
0.9995	K4	R.SALD[656.09]FSTLVKVALPHVLPADVISLVAV.D	tr|R1FSR2|R1FSR2_EMIHU,tr|R1BVL0|R1BVL0_EMIHU,tr|R1FK38|R1FK38_EMIHU	3314.66	4	3314.67	829.672	Uncharacterized protein OS=Emiliania huxleyi OX=2903 GN=EMIHUDRAFT_110169 PE=4 SV=1	5.19	96.5883	1	1	ADP-Ribose-addition(CDKR)			1
0.9691	K5	E.n[44.01]LWLKAHLR[697.16]PYLKAPR.E	tr|R1DD26|R1DD26_EMIHU	2445.19	4	2445.17	612.304	Uncharacterized protein OS=Emiliania huxleyi OX=2903 GN=EMIHUDRAFT_441650 PE=4 SV=1	11.1	85.045	1	2	ADP-Ribose-addition(CDKR)				1
0.9595	K5	M.n[44.01]TSTAKLASAQWIARCAQLIVLVDYVAVGAMR[697.16].T	tr|R1BAQ5|R1BAQ5_EMIHU,tr|R1DC70|R1DC70_EMIHU	3888.85	4	3888.88	973.219	Uncharacterized protein OS=Emiliania huxleyi OX=2903 GN=EMIHUDRAFT_219219 PE=4 SV=1	9.3	90.5083	2	2	ADP-Ribose-addition(CDKR)				1
0.9972	K5	R.LLVLQLHALLD[656.09]D[656.09]AAQSQALAPPPAGAIKVILAT.N	tr|R1EUZ0|R1EUZ0_EMIHU	4413.05	4	4413.04	1104.27	Uncharacterized protein OS=Emiliania huxleyi OX=2903 GN=EMIHUDRAFT_468957 PE=4 SV=1	5.21	97.955	1	1	ADP-Ribose-addition(CDKR)			2
0.9862	K5	R.n[44.01]RHPALLLPLLM[147.04]R[697.16]PGGPLQRLVLLS.T	tr|R1EY68|R1EY68_EMIHU	3259.68	4	3259.7	815.928	Uncharacterized protein OS=Emiliania huxleyi OX=2903 GN=EMIHUDRAFT_468155 PE=4 SV=1	12.3	105.488	1	1	ADP-Ribose-addition(CDKR)				1
0.9901	L1	L.PLLARVGVYLWVAER[697.16].E	tr|R1DP01|R1DP01_EMIHU,tr|R1EAN5|R1EAN5_EMIHU	2282.07	4	2283.07	571.524	Uncharacterized protein OS=Emiliania huxleyi OX=2903 GN=EMIHUDRAFT_109943 PE=4 SV=1	9.17	60.8117	1	1	ADP-Ribose-addition(CDKR)				1
1	L1	A.n[44.01]LGAGSVLVGLLVLLAITTVVGK[669.16].L	tr|R1FTN0|R1FTN0_EMIHU	2676.39	4	2676.4	670.105	Uncharacterized protein OS=Emiliania huxleyi OX=2903 GN=EMIHUDRAFT_466725 PE=4 SV=1	8.75	68.6533	1	0	ADP-Ribose-addition(CDKR)	1
0.9704	L1	R.AAQRATAVQVR[697.16]LFAPALGVF.K	tr|R1BUL2|R1BUL2_EMIHU	2626.25	4	2626.23	657.569	RNA-dependent RNA polymerase OS=Emiliania huxleyi OX=2903 GN=EMIHUDRAFT_464640 PE=3 SV=1	12	71.3083	1	2	ADP-Ribose-addition(CDKR)				1
0.9529	L1	P.AAPQAGRMVDSVSEWVDALNGPR[697.16].R	tr|R1DIG4|R1DIG4_EMIHU	2966.24	4	2966.27	742.568	Uncharacterized protein (Fragment) OS=Emiliania huxleyi OX=2903 GN=EMIHUDRAFT_446172 PE=4 SV=1	4.56	73.5783	1	1	ADP-Ribose-addition(CDKR)				1
0.9971	L1	Q.R[697.16]QAALHLVLGLRPISR.G	tr|R1EK44|R1EK44_EMIHU,tr|R1DKG4|R1DKG4_EMIHU	2340.16	4	2340.18	586.048	Uncharacterized protein OS=Emiliania huxleyi OX=2903 GN=EMIHUDRAFT_241455 PE=4 SV=1	12.3	79.2383	1	0	ADP-Ribose-addition(CDKR)				1
1	L1	L.LSHADM[147.04]VVTSAGFSTFPK[669.16]AADMMSGARALASALR.V	tr|R1F2B9|R1F2B9_EMIHU	4023.77	4	4024.79	1006.95	Uncharacterized protein OS=Emiliania huxleyi OX=2903 GN=EMIHUDRAFT_229964 PE=4 SV=1	8.75	84.595	1	2	ADP-Ribose-addition(CDKR)	1
0.9859	L1	R.n[44.01]TSPSR[697.16]AGSLGASGVAMAMVAANAALYPRALV.H	tr|R1CZ58|R1CZ58_EMIHU	3543.6	4	3544.62	886.908	Uncharacterized protein OS=Emiliania huxleyi OX=2903 GN=EMIHUDRAFT_204209 PE=4 SV=1	10.83	85.8117	1	2	ADP-Ribose-addition(CDKR)				1
0.9605	L2	R.n[44.01]K[669.16]TLGGVTFGGLSVLLVLTFI.A	tr|R1E5E1|R1E5E1_EMIHU	2618.28	4	2618.28	655.577	Uncharacterized protein OS=Emiliania huxleyi OX=2903 GN=EMIHUDRAFT_432364 PE=4 SV=1	8.75	66.4917	1	0	ADP-Ribose-addition(CDKR)	1
0.9685	L4	E.n[44.01]R[697.16]VQTPLPLIQVRIGVHNR.D	tr|R1DBG4|R1DBG4_EMIHU	2679.32	4	2679.32	670.836	Uncharacterized protein OS=Emiliania huxleyi OX=2903 GN=EMIHUDRAFT_106240 PE=4 SV=1	12.3	59.66	1	1	ADP-Ribose-addition(CDKR)				1
0.9175	L4	R.R[697.16]IIWSPPAAQVNC[160.03]SAVGLRAA.R	tr|R1D415|R1D415_EMIHU	2777.25	4	2777.24	695.32	Uncharacterized protein OS=Emiliania huxleyi OX=2903 GN=EMIHUDRAFT_203547 PE=4 SV=1	10.35	67.47	1	1	ADP-Ribose-addition(CDKR)				1
0.9889	L4	K.n[44.01]RLLPHLPHPPRQPLRPVTVFCGC[644.07]S.A	tr|R1E3K2|R1E3K2_EMIHU,tr|R1B6I2|R1B6I2_EMIHU	3303.53	4	3304.51	826.891	Uncharacterized protein (Fragment) OS=Emiliania huxleyi OX=2903 GN=EMIHUDRAFT_445187 PE=4 SV=1	10.41	86.0567	1	1	ADP-Ribose-addition(CDKR)		1
0.995	L4	K.AND[656.09]LTLVASLIIAFFLLLK.L	tr|R1EUX1|R1EUX1_EMIHU	2615.31	3	2615.32	872.776	Uncharacterized protein OS=Emiliania huxleyi OX=2903 GN=EMIHUDRAFT_442526 PE=4 SV=1	5.88	93.7917	2	0	ADP-Ribose-addition(CDKR)			1
0.9991	L4	S.GVVVHALLAVKPVAADVPSGIRVTM[147.04]MK[669.16].L	tr|R1F5C1|R1F5C1_EMIHU	3314.63	4	3315.67	829.665	Uncharacterized protein OS=Emiliania huxleyi OX=2903 GN=EMIHUDRAFT_111342 PE=4 SV=1	9.99	96.9183	1	1	ADP-Ribose-addition(CDKR)	1
0.9962	L5	R.n[44.01]LLEK[669.16]C[160.03]DDPLMPFGFRLTC[160.03]EGVPC[160.03]LLPYMTK.Q	tr|R1BJC4|R1BJC4_EMIHU	4183.8	4	4183.82	1046.96	Uncharacterized protein OS=Emiliania huxleyi OX=2903 GN=EMIHUDRAFT_96831 PE=3 SV=1	4.78	70.085	2	2	ADP-Ribose-addition(CDKR)	1
0.9741	M1	R.VSSISLAPPPFLRLHLESD[656.09]A.S	tr|R1DH50|R1DH50_EMIHU,tr|R1DLZ6|R1DLZ6_EMIHU	2689.22	4	2689.2	673.312	Uncharacterized protein OS=Emiliania huxleyi OX=2903 GN=EMIHUDRAFT_202107 PE=4 SV=1	5.32	64.215	1	1	ADP-Ribose-addition(CDKR)			1
0.9959	M1	R.HPLPLSIAAGAWGENVLLKGTD[656.09].S	tr|R1FFB3|R1FFB3_EMIHU,tr|R1DR77|R1DR77_EMIHU	2799.27	4	2799.28	700.824	Uncharacterized protein OS=Emiliania huxleyi OX=2903 GN=EMIHUDRAFT_201863 PE=4 SV=1	5.45	68.64	1	1	ADP-Ribose-addition(CDKR)			1
0.9879	M1	R.n[44.01]FPC[644.07]LKSLLELVPTSLSFKSIYR.K	tr|R1D6J6|R1D6J6_EMIHU	3124.47	4	3125.51	782.126	Uncharacterized protein OS=Emiliania huxleyi OX=2903 GN=EMIHUDRAFT_249856 PE=4 SV=1	9.2	72.3683	2	2	ADP-Ribose-addition(CDKR)		1
0.9999	M1	-.n[44.01]M[147.04]D[656.09]NQHD[656.09]PFLD[656.09].P	tr|R1FY11|R1FY11_EMIHU,tr|R1FLX3|R1FLX3_EMIHU	2912.68	4	2912.67	729.178	Uncharacterized protein (Fragment) OS=Emiliania huxleyi OX=2903 GN=EMIHUDRAFT_125522 PE=4 SV=1	4.16	90.2933	1	0	ADP-Ribose-addition(CDKR)			3
0.9681	M3	L.K[669.16]ATQRLVDVVTPLGVK.Q	tr|R1E416|R1E416_EMIHU	2264.1	4	2265.12	567.032	Uncharacterized protein OS=Emiliania huxleyi OX=2903 GN=EMIHUDRAFT_194871 PE=4 SV=1	9.99	69.4317	1	1	ADP-Ribose-addition(CDKR)	1
0.976	M4	L.LGPR[697.16]HPDTLVSLSNLGTLLRSLGR.L	tr|R1BB80|R1BB80_EMIHU	3112.52	4	3112.52	779.138	Uncharacterized protein OS=Emiliania huxleyi OX=2903 GN=EMIHUDRAFT_438620 PE=4 SV=1	11.7	73.2583	1	2	ADP-Ribose-addition(CDKR)				1
0.9999	M4	-.n[44.01]M[147.04]KPILVAFVALLPPGASAQTTFANK[669.16]P.D	tr|R1DKE7|R1DKE7_EMIHU	3281.56	4	3282.59	821.397	Uncharacterized protein OS=Emiliania huxleyi OX=2903 GN=EMIHUDRAFT_465063 PE=4 SV=1	10	77.4583	1	0	ADP-Ribose-addition(CDKR)	1
0.9381	M4	G.HVM[147.04]SLSQGPR[697.16]QIEHSLCGIRLAAR.W	tr|R1DA00|R1DA00_EMIHU	3215.45	4	3215.46	804.87	Uncharacterized protein OS=Emiliania huxleyi OX=2903 GN=EMIHUDRAFT_453282 PE=4 SV=1	10.26	81.4317	1	2	ADP-Ribose-addition(CDKR)				1
0.9997	M4	R.LGLQRVAPQLVRLLLTHGAPYPD[656.09]AAS.A	tr|R1D069|R1D069_EMIHU,tr|R1D9A1|R1D9A1_EMIHU	3296.61	4	3296.6	825.16	Uncharacterized protein OS=Emiliania huxleyi OX=2903 GN=EMIHUDRAFT_468681 PE=4 SV=1	8.75	88.76	1	2	ADP-Ribose-addition(CDKR)			1
0.9432	M4	A.AGD[656.09]AVRCDWRLQRPLVPIR.D	tr|R1B8W2|R1B8W2_EMIHU,tr|R1CYC6|R1CYC6_EMIHU	2761.27	4	2761.24	691.324	Uncharacterized protein OS=Emiliania huxleyi OX=2903 GN=EMIHUDRAFT_219407 PE=4 SV=1	10.2	93.72	1	2	ADP-Ribose-addition(CDKR)			1
0.9784	M4	R.n[44.01]AC[644.07]LFGAARLAGGLLDVSPPLLSALLRGVA.V	tr|R1DWN3|R1DWN3_EMIHU	3404.67	4	3404.69	852.175	Uncharacterized protein OS=Emiliania huxleyi OX=2903 GN=EMIHUDRAFT_97738 PE=4 SV=1	8.29	95.0017	1	2	ADP-Ribose-addition(CDKR)		1
0.9949	M5	R.n[44.01]RVGYSIVFLIAAMLITFLLLGK[669.16]FL.E	tr|R1E7J7|R1E7J7_EMIHU	3281.67	4	3281.67	821.426	Uncharacterized protein OS=Emiliania huxleyi OX=2903 GN=EMIHUDRAFT_195043 PE=4 SV=1	9.99	92.6683	1	1	ADP-Ribose-addition(CDKR)	1
0.9379	N1	R.NRGNLNK[669.16]LAAAAR.A	tr|R1FF67|R1FF67_EMIHU,tr|R1D7A2|R1D7A2_EMIHU	1908.84	4	1909.84	478.216	Uncharacterized protein OS=Emiliania huxleyi OX=2903 GN=EMIHUDRAFT_225276 PE=4 SV=1	12.01	43.6317	2	2	ADP-Ribose-addition(CDKR)	1
0.9999	N1	P.LRPLIKVALLGDSQVGK[669.16].T	tr|R1G207|R1G207_EMIHU	2347.17	4	2348.2	587.8	Uncharacterized protein OS=Emiliania huxleyi OX=2903 GN=EMIHUDRAFT_425800 PE=4 SV=1	9.99	71.24	1	1	ADP-Ribose-addition(CDKR)	1
0.9979	N1	K.n[44.01]VGNK[669.16]VGTSEAALLTKLGVKP.F	tr|R1D864|R1D864_EMIHU	2565.22	4	2565.24	642.313	60S acidic ribosomal protein P0 OS=Emiliania huxleyi OX=2903 GN=EMIHUDRAFT_456254 PE=3 SV=1	9.7	77.51	1	2	ADP-Ribose-addition(CDKR)	1
0.9662	N3	M.n[44.01]YNERAVAAR[697.16]SIGAAC[160.03]SLR.W	tr|R1DHD4|R1DHD4_EMIHU	2548.07	4	2548.09	638.024	Family 2 glycosyl transferase OS=Emiliania huxleyi OX=2903 GN=EMIHUDRAFT_452714 PE=4 SV=1	9.5	48.2933	1	2	ADP-Ribose-addition(CDKR)				1
0.9316	N4	A.R[697.16]YIVVESLLQLFR.R	tr|R1FR50|R1FR50_EMIHU	2176.01	4	2176.01	545.01	Uncharacterized protein OS=Emiliania huxleyi OX=2903 GN=EMIHUDRAFT_447397 PE=4 SV=1	8.75	58.325	1	0	ADP-Ribose-addition(CDKR)				1
0.9728	N4	E.IQNLSHLVEQGAGLSLGHENAMK[669.16].E	tr|R1E322|R1E322_EMIHU	2986.3	4	2987.32	747.583	Uncharacterized protein OS=Emiliania huxleyi OX=2903 GN=EMIHUDRAFT_66449 PE=4 SV=1	6	79.0483	1	0	ADP-Ribose-addition(CDKR)	1
0.9805	N4	R.n[44.01]C[644.07]C[644.07]SQD[656.09]AAGSPGCV.G	tr|R1FWW5|R1FWW5_EMIHU,tr|R1CWP1|R1CWP1_EMIHU	2862.62	4	2863.6	716.661	Uncharacterized protein OS=Emiliania huxleyi OX=2903 GN=EMIHUDRAFT_446805 PE=4 SV=1	3.8	82.85	1	0	ADP-Ribose-addition(CDKR)		2	1
0.9566	N5	H.n[44.01]K[669.16]FGVAPLLAVLSPRAPR.Y	tr|R1DAL0|R1DAL0_EMIHU	2375.16	4	2375.16	594.796	Uncharacterized protein OS=Emiliania huxleyi OX=2903 GN=EMIHUDRAFT_456145 PE=4 SV=1	12.01	83.4133	1	1	ADP-Ribose-addition(CDKR)	1
0.9864	N5	R.C[644.07]RTGLC[160.03]RGAWLLVALLPLA.S	tr|R1E0Y8|R1E0Y8_EMIHU,tr|R1D416|R1D416_EMIHU	2623.22	4	2624.21	656.812	Uncharacterized protein OS=Emiliania huxleyi OX=2903 GN=EMIHUDRAFT_222105 PE=4 SV=1	9.02	86.9067	1	2	ADP-Ribose-addition(CDKR)		1
0.9879	N5	H.AAGGVRSAVSREELPPADVWGLGLLLATLLR[697.16].G	tr|R1CI14|R1CI14_EMIHU	3727.85	4	3728.88	932.97	Uncharacterized protein (Fragment) OS=Emiliania huxleyi OX=2903 GN=EMIHUDRAFT_450709 PE=4 SV=1	6.23	87.1817	1	2	ADP-Ribose-addition(CDKR)				1
0.9877	N5	R.n[44.01]AATKPALLPLLPLAIRSVQLIASD[656.09]FLP.S	tr|R1FW80|R1FW80_EMIHU	3411.76	4	3412.77	853.947	Uncharacterized protein OS=Emiliania huxleyi OX=2903 GN=EMIHUDRAFT_223134 PE=4 SV=1	8.79	90.965	1	1	ADP-Ribose-addition(CDKR)			1
0.9899	N5	A.n[44.01]HVLLLLLGDRSPASAATTTVVRM[147.04]PLEAAAAR[697.16].V	tr|R1FA08|R1FA08_EMIHU	3799.85	4	3799.88	950.969	Uncharacterized protein OS=Emiliania huxleyi OX=2903 GN=EMIHUDRAFT_462939 PE=4 SV=1	9.52	91.565	1	2	ADP-Ribose-addition(CDKR)				1
0.9739	N5	S.TAGIIKSLVPTFVVLLCIVGWLGIR[697.16].S	tr|R1D0D9|R1D0D9_EMIHU	3208.65	5	3208.65	642.738	Uncharacterized protein OS=Emiliania huxleyi OX=2903 GN=EMIHUDRAFT_99941 PE=4 SV=1	9.5	97.42	1	1	ADP-Ribose-addition(CDKR)				1
0.9758	N5	E.n[44.01]GLPALISALTEVIRAVGGQAFVK[669.16].T	tr|R1BRJ4|R1BRJ4_EMIHU	2893.41	4	2894.43	724.361	Uncharacterized protein OS=Emiliania huxleyi OX=2903 GN=EMIHUDRAFT_247309 PE=4 SV=1	8.75	105.6	1	1	ADP-Ribose-addition(CDKR)	1
0.9863	O3	L.C[644.07]C[644.07]TCSCSR.R	tr|R1F5U5|R1F5U5_EMIHU	1943.38	3	1943.37	648.801	Uncharacterized protein OS=Emiliania huxleyi OX=2903 GN=EMIHUDRAFT_201998 PE=4 SV=1	7.89	30.2167	1	0	ADP-Ribose-addition(CDKR)		2
1	O3	R.TQD[656.09]IVAVKVLRK.Q	tr|R1FQH7|R1FQH7_EMIHU	1909.91	4	1910.89	478.484	Uncharacterized protein OS=Emiliania huxleyi OX=2903 GN=EMIHUDRAFT_455316 PE=3 SV=1	9.99	33.5733	2	1	ADP-Ribose-addition(CDKR)			1
0.9606	O3	R.VTVADNRFDGWFRGLAISVGNAASAAVR[697.16].D	tr|R1EWM6|R1EWM6_EMIHU	3460.57	4	3460.6	866.15	Uncharacterized protein OS=Emiliania huxleyi OX=2903 GN=EMIHUDRAFT_235877 PE=4 SV=1	9.48	47.4233	2	2	ADP-Ribose-addition(CDKR)				1
0.9642	O4	A.D[656.09]APLAAEAIVTALLLR.Y	tr|R1EBW5|R1EBW5_EMIHU	2177.02	4	2178.01	545.261	Uncharacterized protein OS=Emiliania huxleyi OX=2903 GN=EMIHUDRAFT_116095 PE=4 SV=1	4.37	50.875	1	0	ADP-Ribose-addition(CDKR)			1
1	O4	P.SRLPALLLLLLLLPTTTSAVQR[697.16].A	tr|R1CT88|R1CT88_EMIHU	2929.54	4	2929.53	733.393	Uncharacterized protein OS=Emiliania huxleyi OX=2903 GN=EMIHUDRAFT_462015 PE=4 SV=1	12	55.3067	1	1	ADP-Ribose-addition(CDKR)				1
0.9827	O4	-.n[44.01]M[147.04]R[697.16]VLAVHGVLPLLAVLLPAVHGAI.A	tr|R1ENF2|R1ENF2_EMIHU	3058.56	4	3058.59	765.647	Uncharacterized protein OS=Emiliania huxleyi OX=2903 GN=EMIHUDRAFT_469654 PE=3 SV=1	9.54	55.8517	1	1	ADP-Ribose-addition(CDKR)				1
0.9591	O5	V.R[697.16]LHLSSAAATGYKGVAK.N	tr|R1G743|R1G743_EMIHU	2270.02	4	2270.04	568.513	Uncharacterized protein OS=Emiliania huxleyi OX=2903 GN=EMIHUDRAFT_94876 PE=4 SV=1	10.29	63.395	1	1	ADP-Ribose-addition(CDKR)				1
0.9434	O5	L.HCNNFSARR[697.16]ALVVLHLR.T	tr|R1F2B9|R1F2B9_EMIHU	2546.15	4	2546.17	637.545	Uncharacterized protein OS=Emiliania huxleyi OX=2903 GN=EMIHUDRAFT_229964 PE=4 SV=1	11.7	72.6667	1	1	ADP-Ribose-addition(CDKR)				1
0.9849	O5	R.n[44.01]TGQVLAVLGPSGSGK[669.16]TTLLKLLALK.A	tr|R1EZ73|R1EZ73_EMIHU,tr|R1D8Y4|R1D8Y4_EMIHU	3048.57	4	3048.55	763.149	Uncharacterized protein (Fragment) OS=Emiliania huxleyi OX=2903 GN=EMIHUDRAFT_72110 PE=4 SV=1	10.3	93.0083	2	2	ADP-Ribose-addition(CDKR)	1
1	P1	R.n[44.01]VGR[697.16]ALASAPLAGAVIAPVVARR.G	tr|R1D9F1|R1D9F1_EMIHU	2698.35	4	2699.34	675.594	Uncharacterized protein OS=Emiliania huxleyi OX=2903 GN=EMIHUDRAFT_456273 PE=4 SV=1	12.3	51.3367	2	1	ADP-Ribose-addition(CDKR)				1
0.9265	P1	L.n[44.01]AALK[669.16]PSSPVTVFASLVPC[160.03]RGGQWLTVSLGYR.S	tr|R1DUZ4|R1DUZ4_EMIHU	3900.84	6	3900.83	651.148	Uncharacterized protein OS=Emiliania huxleyi OX=2903 GN=EMIHUDRAFT_96284 PE=4 SV=1	10.05	53.0433	1	1	ADP-Ribose-addition(CDKR)	1
0.9434	P2	D.R[697.16]GRSAAAPIALPR.L	tr|R1CN86|R1CN86_EMIHU	1875.85	4	1875.84	469.97	Uncharacterized protein OS=Emiliania huxleyi OX=2903 GN=EMIHUDRAFT_101254 PE=4 SV=1	12.3	36.64	1	1	ADP-Ribose-addition(CDKR)				1
0.9335	P2	M.LLD[656.09]GTAVLLLPM[147.04]LLVAIR.R	tr|R1EUB9|R1EUB9_EMIHU	2477.24	4	2478.25	620.317	Uncharacterized protein OS=Emiliania huxleyi OX=2903 GN=EMIHUDRAFT_205627 PE=4 SV=1	5.84	56.8017	1	0	ADP-Ribose-addition(CDKR)			1
0.999	P4	L.LLLVRITNPSRAVVINSVLSK[669.16].L	tr|R1CFD2|R1CFD2_EMIHU	2832.47	4	2832.47	709.124	Uncharacterized protein OS=Emiliania huxleyi OX=2903 GN=EMIHUDRAFT_368716 PE=4 SV=1	12.01	56.215	1	2	ADP-Ribose-addition(CDKR)	1
0.9992	P4	R.LAVAALLLVLLAIACGAPGLLAASGK[669.16]G.A	tr|R1EUD2|R1EUD2_EMIHU	2986.54	4	2987.54	747.641	Uncharacterized protein OS=Emiliania huxleyi OX=2903 GN=EMIHUDRAFT_233205 PE=4 SV=1	8.22	76.8117	1	0	ADP-Ribose-addition(CDKR)	1
0.9977	P4	E.LVD[656.09]LELLPVELLLQVPILK.L	tr|R1CHP6|R1CHP6_EMIHU	2697.4	4	2697.39	675.358	Uncharacterized protein OS=Emiliania huxleyi OX=2903 GN=EMIHUDRAFT_240600 PE=4 SV=1	4.14	78.865	1	0	ADP-Ribose-addition(CDKR)			1
0.9997	P5	R.C[644.07]ALIALLPPLLLLLL.A	tr|R1FAJ8|R1FAJ8_EMIHU	2129.1	4	2130.11	533.283	Uncharacterized protein OS=Emiliania huxleyi OX=2903 GN=EMIHUDRAFT_440810 PE=4 SV=1	5.52	76.07	1	0	ADP-Ribose-addition(CDKR)		1
0.9996	P5	R.n[44.01]SAAAD[656.09]PAIC[644.07]D[656.09]EAGG.A	tr|R1DGF8|R1DGF8_EMIHU	2912.7	4	2912.68	729.183	Uncharacterized protein OS=Emiliania huxleyi OX=2903 GN=EMIHUDRAFT_467655 PE=4 SV=1	3.49	91.2783	1	0	ADP-Ribose-addition(CDKR)		1	2
0.9278	P5	K.WM[147.04]AIVTGVLLLLALIFICMASK[669.16].Q	tr|R1C0E9|R1C0E9_EMIHU,tr|R1ECG3|R1ECG3_EMIHU	2962.42	4	2963.45	741.613	Uncharacterized protein OS=Emiliania huxleyi OX=2903 GN=EMIHUDRAFT_464382 PE=3 SV=1	8.22	95.7917	2	0	ADP-Ribose-addition(CDKR)	1
0.9824	P5	H.n[44.01]LLGRLRLSLIGIISSR[697.16].A	tr|R1DN19|R1DN19_EMIHU	2350.19	3	2350.21	784.405	Uncharacterized protein OS=Emiliania huxleyi OX=2903 GN=EMIHUDRAFT_216228 PE=4 SV=1	12.3	99.2317	1	2	ADP-Ribose-addition(CDKR)				1
0.9968	C1	-.MAITGC[160.03]D[161.01]VC[160.03]SD[161.01]AC[160.03]DNE.P	tr|R1DPZ8|R1DPZ8_EMIHU,tr|R1DPZ8|R1DPZ8_EMIHU,tr|R1DPZ8|R1DPZ8_EMIHU,tr|R1DPZ8|R1DPZ8_EMIHU,tr|R1DPZ8|R1DPZ8_EMIHU,tr|R1DPZ8|R1DPZ8_EMIHU,tr|R1DSJ8|R1DSJ8_EMIHU	1908.61	4	1908.63	478.16	Uncharacterized protein OS=Emiliania huxleyi OX=2903 GN=EMIHUDRAFT_252225 PE=4 SV=1	3.61	35.4983	1	0	BetaMethylthiolation(D)			2
0.9235	C1	-.n[44.01]MAPPAAAGVVASD[161.01]AK.L	tr|R1CDU0|R1CDU0_EMIHU	1443.68	2	1443.68	722.85	Uncharacterized protein OS=Emiliania huxleyi OX=2903 GN=EMIHUDRAFT_208532 PE=4 SV=1	5.59	87.365	2	0	BetaMethylthiolation(D)			1
0.9963	C1	N.n[44.01]EAAGQAHAAAAAGAASAAGAAAEEAEYD[161.01]FFGEGAALGPSRAAR.L	tr|R1FG61|R1FG61_EMIHU	4048.84	4	4048.85	1013.22	Uncharacterized protein OS=Emiliania huxleyi OX=2903 GN=EMIHUDRAFT_462236 PE=4 SV=1	4.41	89.8867	1	1	BetaMethylthiolation(D)			1
0.9568	C1	K.TEVEAGILD[161.01]KR.R	tr|R1EBX9|R1EBX9_EMIHU,tr|R1BR36|R1BR36_EMIHU	1275.65	2	1275.66	638.832	Uncharacterized protein OS=Emiliania huxleyi OX=2903 GN=EMIHUDRAFT_96114 PE=4 SV=1	4.68	94.06	2	0	BetaMethylthiolation(D)			1
0.9557	C2	R.ND[161.01]GPDYSK.Y	tr|R1BD21|R1BD21_EMIHU	940.36	2	940.36	471.187	Uncharacterized protein OS=Emiliania huxleyi OX=2903 GN=EMIHUDRAFT_359368 PE=4 SV=1	4.21	42.5283	2	0	BetaMethylthiolation(D)			1
0.9457	C2	M.KQLQD[161.01]EK[354.17]R.R	tr|R1EQ24|R1EQ24_EMIHU	1315.64	2	1315.63	658.826	Uncharacterized protein OS=Emiliania huxleyi OX=2903 GN=EMIHUDRAFT_100805 PE=4 SV=1	8.59	79.205	2	0	BetaMethylthiolation(D)			1
0.9717	C3	R.n[44.01]VGGPQAD[161.01]RPR.Q	tr|R1EV02|R1EV02_EMIHU	1140.55	2	1140.56	571.28	Uncharacterized protein OS=Emiliania huxleyi OX=2903 GN=EMIHUDRAFT_101082 PE=4 SV=1	9.57	65.5817	2	0	BetaMethylthiolation(D)			1
0.9809	C3	A.NAVRMYC[160.03]GSTMSASEVD[161.01]AGMGVWSD[161.01]KVSC[160.03]PPGSAIC[160.03]GFR.M	tr|R1BIY2|R1BIY2_EMIHU	4288.81	4	4289.84	1073.21	Uncharacterized protein (Fragment) OS=Emiliania huxleyi OX=2903 GN=EMIHUDRAFT_46526 PE=4 SV=1	6.1	95.475	1	2	BetaMethylthiolation(D)			2
0.999	C4	R.TLED[161.01]FPD[161.01]YAPGEPSTSGAREPSPFRDQSIM[147.04]SALSS.S	tr|R1CIG2|R1CIG2_EMIHU	3849.68	4	3849.66	963.428	Uncharacterized protein OS=Emiliania huxleyi OX=2903 GN=EMIHUDRAFT_444299 PE=4 SV=1	4.02	44.5733	1	2	BetaMethylthiolation(D)			2
0.9378	C4	R.KD[161.01]KPQPVHYK.V	tr|R1DXI7|R1DXI7_EMIHU	1284.66	2	1284.67	643.34	Uncharacterized protein OS=Emiliania huxleyi OX=2903 GN=EMIHUDRAFT_118056 PE=4 SV=1	9.53	46.7833	2	0	BetaMethylthiolation(D)			1
0.9937	C4	L.FD[161.01]AFQNATDAQR.T	tr|R1D5A2|R1D5A2_EMIHU,tr|R1D881|R1D881_EMIHU	1428.61	3	1428.6	477.21	Mitogen-activated protein kinase OS=Emiliania huxleyi OX=2903 GN=MAPK6 PE=3 SV=1	4.21	86.4733	1	0	BetaMethylthiolation(D)			1
0.9209	C4	R.n[44.01]QAQD[161.01]SVETEAAR.V	tr|R1EB99|R1EB99_EMIHU	1392.59	2	1392.61	697.304	Uncharacterized protein OS=Emiliania huxleyi OX=2903 GN=EMIHUDRAFT_95967 PE=4 SV=1	4.14	89.8983	2	0	BetaMethylthiolation(D)			1
0.9348	C4	A.SSHLHTTSSGLPVVYD[161.01]AEALETYFSTPD[161.01]GAEALTGRLGK.L	tr|R1BE11|R1BE11_EMIHU	4168.97	4	4168.97	1043.25	Uncharacterized protein OS=Emiliania huxleyi OX=2903 GN=EMIHUDRAFT_106581 PE=4 SV=1	4.86	104.608	1	1	BetaMethylthiolation(D)			2
0.9852	C4	R.AEEAAAAAGSEVEAARLLAEAD[161.01]SAAAALSAQRHHD[161.01]LIAALM.T	tr|R1EUY1|R1EUY1_EMIHU	4133.99	4	4133.96	1034.51	Uncharacterized protein OS=Emiliania huxleyi OX=2903 GN=EMIHUDRAFT_113311 PE=4 SV=1	4.48	106.64	1	2	BetaMethylthiolation(D)			2
0.995	C4	K.n[44.01]GVTFASVAANGPYQAWD[161.01]AVPQAGK.L	tr|R1BTM8|R1BTM8_EMIHU	2493.17	3	2494.16	832.066	Light harvesting protein OS=Emiliania huxleyi OX=2903 GN=Lhcf59 PE=4 SV=1	5.83	109.057	2	0	BetaMethylthiolation(D)			1
0.9916	C5	V.n[44.01]ATGC[160.03]M[147.04]D[161.01]GC[160.03]VQPALVYFPSLFD[161.01]IGGVWEALSGEEC[160.03]RLIAKLR.Q	tr|R1BBX8|R1BBX8_EMIHU	4736.2	4	4737.23	1185.06	Uncharacterized protein OS=Emiliania huxleyi OX=2903 GN=EMIHUDRAFT_121184 PE=4 SV=1	4.51	77.5583	1	2	BetaMethylthiolation(D)			2
0.9422	C5	R.TSID[161.01]TMVLTK.A	tr|R1DTS7|R1DTS7_EMIHU	1153.57	2	1153.56	577.793	Cyclic nucleotide gated ion channel OS=Emiliania huxleyi OX=2903 GN=CNG1 PE=4 SV=1	5.5	84.8317	2	0	BetaMethylthiolation(D)			1
0.92	C5	R.n[44.01]GLAEAVD[161.01]ALQAR.L	tr|R1EGQ1|R1EGQ1_EMIHU	1301.64	2	1301.65	651.827	Uncharacterized protein OS=Emiliania huxleyi OX=2903 GN=EMIHUDRAFT_450701 PE=4 SV=1	4.37	93.3633	2	0	BetaMethylthiolation(D)			1
0.9537	D1	R.n[44.01]WQYAD[161.01]ADAR.R	tr|R1FJ35|R1FJ35_EMIHU	1183.47	2	1183.47	592.743	Uncharacterized protein OS=Emiliania huxleyi OX=2903 GN=EMIHUDRAFT_201725 PE=4 SV=1	4.21	36.98	2	0	BetaMethylthiolation(D)			1
0.9238	D1	R.LASDVGSGQPQFEGLVD[161.01]C[160.03]LAK.T	tr|R1D5S6|R1D5S6_EMIHU	2236.05	3	2237.03	746.357	Putative mitochondrial carrier protein OS=Emiliania huxleyi OX=2903 GN=EMIHUDRAFT_433495 PE=3 SV=1	4.03	79.785	2	0	BetaMethylthiolation(D)			1
0.9588	D1	K.LVDNVIASPAD[161.01]PK.F	tr|R1FLN4|R1FLN4_EMIHU	1383.71	2	1383.71	692.861	Uncharacterized protein OS=Emiliania huxleyi OX=2903 GN=EMIHUDRAFT_417423 PE=4 SV=1	4.21	91.48	2	0	BetaMethylthiolation(D)			1
0.9995	D1	R.ETQYYNPYFPGAWIGMPMPLNEGAVEYD[161.01]D[161.01]GTPATATQM[147.04]AK.D	tr|R1DFT7|R1DFT7_EMIHU,tr|R1BJN4|R1BJN4_EMIHU	4531.95	4	4531.97	1133.99	Cytochrome c1 OS=Emiliania huxleyi OX=2903 GN=EMIHUDRAFT_441440 PE=4 SV=1	3.83	105.487	2	0	BetaMethylthiolation(D)			2
0.9499	D2	R.KD[161.01]AC[160.03]AM[147.04]IGQK.Y	tr|R1BI43|R1BI43_EMIHU	1182.52	2	1182.53	592.267	Uncharacterized protein (Fragment) OS=Emiliania huxleyi OX=2903 GN=EMIHUDRAFT_358643 PE=4 SV=1	8.2	40.7483	2	0	BetaMethylthiolation(D)			1
0.9915	D2	R.SSPD[161.01]WIFELQGGGEC[160.03]ASR.S	tr|R1FRW4|R1FRW4_EMIHU	2040.87	4	2040.86	511.224	Uncharacterized protein OS=Emiliania huxleyi OX=2903 GN=EMIHUDRAFT_194410 PE=4 SV=1	4.14	43.78	2	0	BetaMethylthiolation(D)			1
0.9392	D2	R.SDLELD[161.01]TADEAETLNR.L	tr|R1DZI9|R1DZI9_EMIHU	1836.8	2	1836.81	919.41	Uncharacterized protein OS=Emiliania huxleyi OX=2903 GN=EMIHUDRAFT_439477 PE=4 SV=1	3.71	74.4083	2	0	BetaMethylthiolation(D)			1
0.9966	D2	R.n[44.01]GSIHFVFEGC[160.03]AGQSFGFAC[160.03]LDGLD[161.01]LEVC[160.03]GD[161.01]AND[161.01]YVGK[354.17]SMHGG.R	tr|R1DNU5|R1DNU5_EMIHU	4886.98	4	4886.97	1222.75	Uncharacterized protein OS=Emiliania huxleyi OX=2903 GN=EMIHUDRAFT_225692 PE=4 SV=1	4.22	92.6083	1	1	BetaMethylthiolation(D)			3
0.9551	D3	R.n[44.01]GVAGSALD[161.01]VGK.G	tr|R1BFK2|R1BFK2_EMIHU	1061.52	2	1061.52	531.766	Uncharacterized protein OS=Emiliania huxleyi OX=2903 GN=EMIHUDRAFT_106145 PE=3 SV=1	5.84	49.1583	2	0	BetaMethylthiolation(D)			1
0.9467	D3	K.KM[147.04]SSFAD[161.01]TC[160.03]AR.Y	tr|R1CXR8|R1CXR8_EMIHU	1334.54	2	1334.55	668.278	Uncharacterized protein OS=Emiliania huxleyi OX=2903 GN=EMIHUDRAFT_100218 PE=4 SV=1	8.22	67.21	2	0	BetaMethylthiolation(D)			1
0.9741	D3	K.AD[161.01]ELC[160.03]EQYETQLK.E	sp|Q4G3A0|ATPX_EMIHU	1671.71	2	1671.72	836.863	ATP synthase subunit b', chloroplastic OS=Emiliania huxleyi OX=2903 GN=atpG PE=3 SV=1	4	69.1833	2	0	BetaMethylthiolation(D)			1
0.9218	D3	R.GSC[160.03]D[161.01]AELIDVTNR.H	tr|R1G4I0|R1G4I0_EMIHU	1494.64	2	1495.65	748.329	Clathrin heavy chain OS=Emiliania huxleyi OX=2903 GN=CHC1 PE=3 SV=1	4.03	73.3467	2	0	BetaMethylthiolation(D)			1
0.9553	D3	M.n[44.01]SSPSLD[161.01]GGLLEGLLEK.K	tr|R1D5G9|R1D5G9_EMIHU,tr|R1EMA4|R1EMA4_EMIHU	1702.84	2	1702.83	852.43	Uncharacterized protein OS=Emiliania huxleyi OX=2903 GN=EMIHUDRAFT_106985 PE=3 SV=1	4.14	86.6517	2	0	BetaMethylthiolation(D)			1
0.9503	D3	R.AEAEAAEAAEAVD[161.01]AAVEAAGAGAAADPGVSEAAAE.E	tr|R1CYY7|R1CYY7_EMIHU	3128.37	4	3128.38	783.101	Uncharacterized protein OS=Emiliania huxleyi OX=2903 GN=EMIHUDRAFT_114227 PE=4 SV=1	3.41	101.87	1	0	BetaMethylthiolation(D)			1
0.941	D4	R.n[44.01]IHEAM[147.04]VATATD[161.01]LLER.F	tr|R1FKU9|R1FKU9_EMIHU	1773.84	3	1773.84	592.287	Uncharacterized protein (Fragment) OS=Emiliania huxleyi OX=2903 GN=EMIHUDRAFT_467671 PE=4 SV=1	4.65	103.777	2	0	BetaMethylthiolation(D)			1
0.9921	D4	R.AAM[147.04]M[147.04]GITGMMIHNALGVD[161.01]ALFPIVQ.-	tr|R1D681|R1D681_EMIHU,tr|R1D667|R1D667_EMIHU	2678.28	3	2678.26	893.766	Light harvesting protein OS=Emiliania huxleyi OX=2903 GN=Lhcf68 PE=4 SV=1	5.08	119.27	2	0	BetaMethylthiolation(D)			1
0.9722	D5	K.n[44.01]VAIIFTSD[161.01]GM[147.04]GSFYEK.W	tr|R1FQ23|R1FQ23_EMIHU,tr|R1DSW0|R1DSW0_EMIHU	1868.83	2	1868.82	935.423	Fructose-2,6-bisphophatase OS=Emiliania huxleyi OX=2903 GN=26PFK1 PE=4 SV=1	4.37	76.5133	2	0	BetaMethylthiolation(D)			1
0.9993	D5	T.n[44.01]ID[161.01]VTGTIVQFTGDDGSAAEM[147.04]VM[147.04]PGDR.L	sp|Q4G342|EFTU_EMIHU	2802.21	4	2802.23	701.561	Elongation factor Tu, chloroplastic OS=Emiliania huxleyi OX=2903 GN=tufA PE=3 SV=1	3.71	87.2817	1	0	BetaMethylthiolation(D)			1
0.9173	D5	K.M[147.04]IDESGFDISLEID[161.01]GGVGPANIKEVAEAGADNFVAGSAIFNTEDYK.A	tr|R1CZ77|R1CZ77_EMIHU	4837.23	3	4837.22	1613.42	Ribulose-phosphate 3-epimerase OS=Emiliania huxleyi OX=2903 GN=RPE2 PE=3 SV=1	3.73	92.6	2	1	BetaMethylthiolation(D)			1
0.9474	D5	R.n[44.01]LALSM[147.04]EVD[161.01]LFTAR.L	tr|R1BYY7|R1BYY7_EMIHU	1569.75	2	1569.74	785.884	Uncharacterized protein OS=Emiliania huxleyi OX=2903 GN=EMIHUDRAFT_432779 PE=4 SV=1	4.37	107.695	2	0	BetaMethylthiolation(D)			1
0.942	D5	F.RVPTVD[161.01]VSVVD[161.01]LTC[160.03]ELETPTTYDEIK.A	tr|R1F431|R1F431_EMIHU	3070.45	3	3070.43	1024.49	Uncharacterized protein OS=Emiliania huxleyi OX=2903 GN=EMIHUDRAFT_421124 PE=4 SV=1	4.02	108.03	1	0	BetaMethylthiolation(D)			2
0.9944	D5	G.n[44.01]SSATNALLYLRGTAAD[161.01]FD[161.01]GWGLD[161.01]GWGSEAMLASFLAVEAQR.D	tr|R1E6L1|R1E6L1_EMIHU	4498.05	4	4498	1125.52	Choline dehydrogenase OS=Emiliania huxleyi OX=2903 GN=EMIHUDRAFT_419045 PE=4 SV=1	4.1	116.493	1	1	BetaMethylthiolation(D)			3
0.9968	E1	R.TD[161.01]IIQAVK.L	tr|R1CXA8|R1CXA8_EMIHU,tr|R1CKM0|R1CKM0_EMIHU	932.5	2	932.501	467.257	Uncharacterized protein OS=Emiliania huxleyi OX=2903 GN=EMIHUDRAFT_73386 PE=4 SV=1	5.5	67.8783	2	0	BetaMethylthiolation(D)			1
0.9643	E1	R.IDAAAAD[161.01]AVINFIGR.C	tr|R1E3J8|R1E3J8_EMIHU	1561.79	2	1561.79	781.903	Uncharacterized protein OS=Emiliania huxleyi OX=2903 GN=EMIHUDRAFT_61152 PE=4 SV=1	4.21	73.9983	2	0	BetaMethylthiolation(D)			1
1	E1	R.SWMAAQD[161.01]QPHENFIFPEEVLPR.G	sp|Q4G395|PSBD_EMIHU	2686.23	3	2686.21	896.418	Photosystem II D2 protein OS=Emiliania huxleyi OX=2903 GN=psbD PE=3 SV=1	4.4	98.395	2	0	BetaMethylthiolation(D)			1
0.9354	E2	K.EGPPPGWGD[161.01]D[161.01]SR.L	tr|R1CUX5|R1CUX5_EMIHU	1360.52	2	1360.52	681.266	Uncharacterized protein OS=Emiliania huxleyi OX=2903 GN=EMIHUDRAFT_219461 PE=4 SV=1	4.03	36.245	2	0	BetaMethylthiolation(D)			2
0.9507	E2	R.DVYVTGD[161.01]AAAK.R	tr|R1DVT3|R1DVT3_EMIHU	1154.53	2	1154.52	578.271	Uncharacterized protein OS=Emiliania huxleyi OX=2903 GN=EMIHUDRAFT_448849 PE=4 SV=1	4.21	36.79	2	0	BetaMethylthiolation(D)			1
0.9839	E2	A.AEAAAAATAAAAD[161.01]R.A	tr|R1DF83|R1DF83_EMIHU,tr|R1DF83|R1DF83_EMIHU	1275.59	2	1275.59	638.801	Uncharacterized protein OS=Emiliania huxleyi OX=2903 GN=EMIHUDRAFT_111379 PE=3 SV=1	4.37	42.0367	1	0	BetaMethylthiolation(D)			1
0.9867	E2	K.KEDGID[161.01]K.E	tr|R1F4T6|R1F4T6_EMIHU	849.39	2	849.384	425.702	Putative kinesin (Fragment) OS=Emiliania huxleyi OX=2903 GN=EMIHUDRAFT_53855 PE=3 SV=1	4.56	46.0317	2	0	BetaMethylthiolation(D)			1
0.9424	E2	R.EVEVVD[161.01]PK.D	tr|R1EE81|R1EE81_EMIHU	959.463	2	959.469	480.739	Cytochrome b-c1 complex subunit 6 OS=Emiliania huxleyi OX=2903 GN=EMIHUDRAFT_73196 PE=3 SV=1	4.14	48.1767	2	0	BetaMethylthiolation(D)			1
0.9374	E2	R.RD[161.01]LEAQER.M	tr|R1ENJ6|R1ENJ6_EMIHU,tr|R1BE14|R1BE14_EMIHU	1061.49	2	1061.48	531.754	Uncharacterized protein OS=Emiliania huxleyi OX=2903 GN=EMIHUDRAFT_367657 PE=4 SV=1	4.68	51.265	2	0	BetaMethylthiolation(D)			1
0.9813	E2	R.n[44.01]ASVVTD[161.01]TIQR.F	tr|R1DBW6|R1DBW6_EMIHU	1177.58	2	1177.59	589.795	Uncharacterized protein OS=Emiliania huxleyi OX=2903 GN=EMIHUDRAFT_112396 PE=4 SV=1	5.88	52.5833	2	0	BetaMethylthiolation(D)			1
0.9312	E2	R.AEPETALD[161.01]QGSR.R	tr|R1DNM3|R1DNM3_EMIHU	1318.58	2	1318.58	660.298	Uncharacterized protein (Fragment) OS=Emiliania huxleyi OX=2903 GN=EMIHUDRAFT_213701 PE=4 SV=1	4.14	62.4417	2	0	BetaMethylthiolation(D)			1
0.922	E2	R.n[44.01]D[161.01]AFIDYDGLK[354.17]R.L	tr|R1EVC5|R1EVC5_EMIHU,tr|R1DED7|R1DED7_EMIHU	1626.72	2	1626.72	814.366	Uncharacterized protein OS=Emiliania huxleyi OX=2903 GN=EMIHUDRAFT_456534 PE=4 SV=1	4.43	64.56	2	0	BetaMethylthiolation(D)			1
0.9635	E2	R.EC[160.03]D[161.01]LELSHTLGDNESK.L	tr|R1DY36|R1DY36_EMIHU	1891.79	3	1892.8	631.605	Uncharacterized protein OS=Emiliania huxleyi OX=2903 GN=EMIHUDRAFT_454260 PE=4 SV=1	4.17	66.0583	2	0	BetaMethylthiolation(D)			1
0.9789	E2	R.YELAPED[161.01]D[161.01]ER.K	tr|R1EDN6|R1EDN6_EMIHU,tr|R1DG03|R1DG03_EMIHU	1327.51	2	1327.5	664.76	Uncharacterized protein OS=Emiliania huxleyi OX=2903 GN=EMIHUDRAFT_118248 PE=4 SV=1	3.83	75.625	2	0	BetaMethylthiolation(D)			2
0.9749	E3	R.AGPVDD[161.01]EAVVR.L	tr|R1DKT1|R1DKT1_EMIHU	1172.55	2	1172.54	587.282	Uncharacterized protein OS=Emiliania huxleyi OX=2903 GN=EMIHUDRAFT_420548 PE=4 SV=1	4.03	51.005	2	0	BetaMethylthiolation(D)			1
0.9876	E3	L.n[44.01]VD[161.01]D[161.01]SPSHSPRPSLAPSSNSLAQSWAAGDSEGESEADR.V	tr|R1E1V4|R1E1V4_EMIHU	3930.67	4	3930.67	983.674	Uncharacterized protein OS=Emiliania huxleyi OX=2903 GN=EMIHUDRAFT_432752 PE=4 SV=1	4.14	80.98	1	0	BetaMethylthiolation(D)			2
0.9478	E3	R.n[44.01]LADFLAD[161.01]PSAQTAK.L	tr|R1D739|R1D739_EMIHU	1535.73	2	1535.72	768.872	NAD(P)(+)--arginine ADP-ribosyltransferase OS=Emiliania huxleyi OX=2903 GN=EMIHUDRAFT_312548 PE=3 SV=1	4.21	84.7933	2	0	BetaMethylthiolation(D)			1
0.9946	E3	K.TVTATD[161.01]VVYALR.R	tr|R1EDH0|R1EDH0_EMIHU	1353.7	2	1353.69	677.855	Histone H4 OS=Emiliania huxleyi OX=2903 GN=EMIHUDRAFT_443819 PE=3 SV=1	5.5	100.05	2	0	BetaMethylthiolation(D)			1
0.9995	E3	R.n[44.01]SWMAAQD[161.01]QPHENFIFPEEVLPR.G	sp|Q4G395|PSBD_EMIHU	2729.24	3	2730.25	910.753	Photosystem II D2 protein OS=Emiliania huxleyi OX=2903 GN=psbD PE=3 SV=1	4.4	100.107	2	0	BetaMethylthiolation(D)			1
0.9245	E4	R.TSD[161.01]SGGPAAR.R	tr|R1DN21|R1DN21_EMIHU,tr|R1CIX4|R1CIX4_EMIHU	963.408	2	963.408	482.711	Uncharacterized protein (Fragment) OS=Emiliania huxleyi OX=2903 GN=EMIHUDRAFT_122479 PE=4 SV=1	5.5	41.7483	2	0	BetaMethylthiolation(D)			1
0.974	E4	A.n[44.01]LVMLNALNWEAVSEDTLGD[161.01]ASVALR.A	tr|R1E142|R1E142_EMIHU	2775.36	6	2775.36	463.567	Uncharacterized protein OS=Emiliania huxleyi OX=2903 GN=EMIHUDRAFT_197193 PE=4 SV=1	3.92	42.9967	1	0	BetaMethylthiolation(D)			1
0.9477	E4	R.GPWLED[161.01]GTQWIVM[147.04]SGAHGA.W	tr|R1C0N2|R1C0N2_EMIHU	2072.91	2	2072.91	1037.46	Uncharacterized protein OS=Emiliania huxleyi OX=2903 GN=EMIHUDRAFT_459213 PE=4 SV=1	4.35	62.1983	1	0	BetaMethylthiolation(D)			1
0.986	E4	R.n[44.01]KAWRAD[161.01]GGSFDVAPYR.Q	tr|R1E5N0|R1E5N0_EMIHU	1883.87	3	1883.87	628.965	Uncharacterized protein OS=Emiliania huxleyi OX=2903 GN=EMIHUDRAFT_116827 PE=4 SV=1	8.59	67.2683	2	1	BetaMethylthiolation(D)			1
0.9561	E4	R.GPWLED[161.01]GTQWIVMSGAHGA.W	tr|R1C0N2|R1C0N2_EMIHU	2056.91	2	2056.92	1029.46	Uncharacterized protein OS=Emiliania huxleyi OX=2903 GN=EMIHUDRAFT_459213 PE=4 SV=1	4.35	67.6817	1	0	BetaMethylthiolation(D)			1
1	E4	R.C[160.03]D[161.01]LNVPLDGK.T	tr|R1FZ52|R1FZ52_EMIHU,tr|R1B7H9|R1B7H9_EMIHU	1175.53	2	1175.53	588.773	Phosphoglycerate kinase (Fragment) OS=Emiliania huxleyi OX=2903 GN=PGK_1 PE=3 SV=1	4.21	69.8433	2	0	BetaMethylthiolation(D)			1
0.9405	E4	A.YTTALAELTD[161.01]R.A	tr|R1F7A4|R1F7A4_EMIHU	1298.62	2	1298.61	650.316	Aarf domain-containing protein OS=Emiliania huxleyi OX=2903 GN=EMIHUDRAFT_233480 PE=4 SV=1	4.37	86.77	1	0	BetaMethylthiolation(D)			1
0.9968	E4	K.TVTATD[161.01]VVYALRR.Q	tr|R1EDH0|R1EDH0_EMIHU	1509.8	2	1509.79	755.906	Histone H4 OS=Emiliania huxleyi OX=2903 GN=EMIHUDRAFT_443819 PE=3 SV=1	8.41	88.2	2	0	BetaMethylthiolation(D)			1
0.9703	E4	K.ELRARIAAIEAD[161.01]LPER.L	tr|R1F890|R1F890_EMIHU	1867.99	3	1867.99	623.672	Uncharacterized protein OS=Emiliania huxleyi OX=2903 GN=EMIHUDRAFT_227748 PE=4 SV=1	4.87	98.925	2	2	BetaMethylthiolation(D)			1
0.9543	E4	K.TALEC[160.03]FGAM[147.04]MGMYAVTSLD[161.01]GLYLSK.T	tr|R1F4J0|R1F4J0_EMIHU	2790.24	3	2790.27	931.089	Uncharacterized protein OS=Emiliania huxleyi OX=2903 GN=EMIHUDRAFT_366357 PE=4 SV=1	4.37	103.683	2	0	BetaMethylthiolation(D)			1
0.9997	E4	K.AQILGLSGLITPSLD[161.01]EMVAVAK.E	tr|R1FZW9|R1FZW9_EMIHU	2271.22	2	2271.24	1136.62	Uncharacterized protein OS=Emiliania huxleyi OX=2903 GN=EMIHUDRAFT_423073 PE=4 SV=1	4.37	104.175	2	0	BetaMethylthiolation(D)			1
0.9538	E4	K.TALEC[160.03]FGAMMGMYAVTSLD[161.01]GLYLSK.T	tr|R1F4J0|R1F4J0_EMIHU	2774.25	3	2775.27	925.757	Uncharacterized protein OS=Emiliania huxleyi OX=2903 GN=EMIHUDRAFT_366357 PE=4 SV=1	4.37	110.467	2	0	BetaMethylthiolation(D)			1
0.9989	E4	F.PSWLVPLLQGAMAPLAD[161.01]SAETMGANHAAVLAAATSRR.A	tr|R1CNV1|R1CNV1_EMIHU	3789.91	4	3790.95	948.485	Uncharacterized protein OS=Emiliania huxleyi OX=2903 GN=EMIHUDRAFT_221753 PE=4 SV=1	7.18	128.468	1	0	BetaMethylthiolation(D)			1
0.9725	E5	L.IVPGGFGAAK[354.17]NLC[160.03]NHATVAQGD[161.01]AALM[147.04]AVEPSLETAIRAFHAAK.K	tr|R1FR29|R1FR29_EMIHU,tr|R1DMM6|R1DMM6_EMIHU	4662.3	4	4662.32	1166.58	Uncharacterized protein OS=Emiliania huxleyi OX=2903 GN=EMIHUDRAFT_94825 PE=4 SV=1	6.92	123.423	1	2	BetaMethylthiolation(D)			1
0.9173	E5	H.n[44.01]KVTM[147.04]LPGWPSTQRLD[161.01]ELLRPHNVSHVYLHK[354.17].A	tr|R1CQI5|R1CQI5_EMIHU,tr|R1CPR0|R1CPR0_EMIHU	3881.96	4	3882.99	971.498	Uncharacterized protein OS=Emiliania huxleyi OX=2903 GN=EMIHUDRAFT_457646 PE=4 SV=1	9.7	134.505	1	1	BetaMethylthiolation(D)			1
0.9779	E5	R.LAPFTPSELD[161.01]VLLNGAR.E	tr|R1DET7|R1DET7_EMIHU	1857.97	2	1857.95	929.99	Uncharacterized protein OS=Emiliania huxleyi OX=2903 GN=EMIHUDRAFT_448328 PE=4 SV=1	4.37	135.055	2	0	BetaMethylthiolation(D)			1
0.9778	F1	K.TAKPVVIAD[161.01]C[160.03]GQIS.-	tr|R1DGD8|R1DGD8_EMIHU,tr|R1EAT3|R1EAT3_EMIHU	1503.74	2	1503.74	752.879	Peptidyl-prolyl cis-trans isomerase OS=Emiliania huxleyi OX=2903 GN=EMIHUDRAFT_557976 PE=3 SV=1	5.5	67.1433	2	0	BetaMethylthiolation(D)			1
0.9575	F1	R.HVADAGVSGAGLPLALGD[161.01]VSAMPPPSR.L	tr|R1F7S1|R1F7S1_EMIHU	2587.29	3	2588.27	863.437	Uncharacterized protein OS=Emiliania huxleyi OX=2903 GN=EMIHUDRAFT_455439 PE=4 SV=1	5.21	68.5167	2	0	BetaMethylthiolation(D)			1
0.9955	F1	G.n[44.01]GNFAPIPPQAAVAPD[161.01]PSAVPNPSAVSNR.M	tr|R1BXY6|R1BXY6_EMIHU,tr|R1DAG3|R1DAG3_EMIHU	2829.39	3	2829.41	944.136	Uncharacterized protein OS=Emiliania huxleyi OX=2903 GN=EMIHUDRAFT_459409 PE=4 SV=1	5.84	80.9083	1	0	BetaMethylthiolation(D)			1
0.9694	F1	K.n[44.01]AASSLC[160.03]SSIALLSLGD[161.01]GD[161.01]RAGSESD[161.01]AAAAAAAAASAASEGERASFGSG.G	tr|R1CH36|R1CH36_EMIHU	4551.98	4	4553.01	1139	Uncharacterized protein OS=Emiliania huxleyi OX=2903 GN=EMIHUDRAFT_117017 PE=4 SV=1	4.02	90.8817	1	2	BetaMethylthiolation(D)			3
0.9539	F1	R.LLVAEDPAAAWRGVKC[160.03]SAALASAASPGD[161.01]C[160.03]LALHED[161.01]G.E	tr|R1EZ06|R1EZ06_EMIHU	3740.74	4	3740.78	936.193	Uncharacterized protein OS=Emiliania huxleyi OX=2903 GN=EMIHUDRAFT_237113 PE=4 SV=1	4.43	113.027	1	2	BetaMethylthiolation(D)			2
0.9678	F2	-.MPAD[161.01]D[161.01]STD[161.01]SAASASAAAK.A	tr|R1ER06|R1ER06_EMIHU,tr|R1DP14|R1DP14_EMIHU	1803.68	2	1803.7	902.846	Polyketide synthase OS=Emiliania huxleyi OX=2903 GN=PKS11 PE=4 SV=1	3.93	31.6767	2	0	BetaMethylthiolation(D)			3
0.9438	F2	R.n[44.01]ETEAD[161.01]LVR.A	tr|R1ERM8|R1ERM8_EMIHU,tr|R1CP93|R1CP93_EMIHU	1020.45	2	1020.46	511.235	Uncharacterized protein OS=Emiliania huxleyi OX=2903 GN=EMIHUDRAFT_237397 PE=4 SV=1	4.14	41.2683	2	0	BetaMethylthiolation(D)			1
0.9307	F2	R.RLAD[161.01]APPPAETR.M	tr|R1FX68|R1FX68_EMIHU	1338.67	2	1338.67	670.343	Uncharacterized protein OS=Emiliania huxleyi OX=2903 GN=EMIHUDRAFT_97974 PE=4 SV=1	6.07	47.0467	2	0	BetaMethylthiolation(D)			1
0.9853	F2	R.n[44.01]VD[161.01]LVVTEADAASAVGK.L	tr|R1DGV8|R1DGV8_EMIHU	1632.8	2	1632.79	817.409	Dynamin family protein OS=Emiliania huxleyi OX=2903 GN=EMIHUDRAFT_212255 PE=4 SV=1	4.03	64.3417	2	0	BetaMethylthiolation(D)			1
0.9945	F2	G.n[44.01]FAAAPAPVAAPSAPD[161.01]AAGQPAPAAPAATR.E	tr|R1C2I3|R1C2I3_EMIHU	2671.32	3	2671.34	891.447	Uncharacterized protein (Fragment) OS=Emiliania huxleyi OX=2903 GN=EMIHUDRAFT_436569 PE=4 SV=1	5.84	70.2533	1	0	BetaMethylthiolation(D)			1
0.9777	F2	K.AILFAAQD[161.01]ALR.V	tr|R1BRT4|R1BRT4_EMIHU	1233.65	2	1233.66	617.834	Uncharacterized protein OS=Emiliania huxleyi OX=2903 GN=EMIHUDRAFT_104285 PE=3 SV=1	5.88	80.51	2	0	BetaMethylthiolation(D)			1
0.9417	F2	K.VAD[161.01]GLFVQHK.W	tr|R1CZ37|R1CZ37_EMIHU,tr|R1BW32|R1BW32_EMIHU	1158.59	2	1158.59	580.3	Uncharacterized protein OS=Emiliania huxleyi OX=2903 GN=EMIHUDRAFT_366417 PE=4 SV=1	6.71	81.4567	2	0	BetaMethylthiolation(D)			1
0.9832	F2	R.D[161.01]PD[161.01]QTGELSESD[161.01]FIEGISSMNFLLSSSEIESLFR.D	tr|R1DFX1|R1DFX1_EMIHU,tr|R1G081|R1G081_EMIHU	3916.7	3	3916.67	1306.58	Uncharacterized protein OS=Emiliania huxleyi OX=2903 GN=EMIHUDRAFT_202166 PE=4 SV=1	3.62	88.8617	2	0	BetaMethylthiolation(D)			3
0.9649	F3	R.n[44.01]VYLNFFD[161.01]VPR.A	tr|R1B6E4|R1B6E4_EMIHU	1357.65	2	1357.66	679.832	Uncharacterized protein OS=Emiliania huxleyi OX=2903 GN=EMIHUDRAFT_358508 PE=4 SV=1	5.81	47.335	2	0	BetaMethylthiolation(D)			1
0.9413	F3	R.n[44.01]LGLVD[161.01]LPR.A	tr|R1DYV9|R1DYV9_EMIHU	970.527	2	970.52	486.271	Polyketide synthase OS=Emiliania huxleyi OX=2903 GN=PKS6 PE=4 SV=1	5.84	49.6467	2	0	BetaMethylthiolation(D)			1
0.9897	F3	R.NLDGAM[147.04]SD[161.01]M[147.04]NGC[160.03]FPGESR.G	tr|R1CA24|R1CA24_EMIHU,tr|R1E829|R1E829_EMIHU	2034.75	2	2034.76	1018.38	Uncharacterized protein OS=Emiliania huxleyi OX=2903 GN=EMIHUDRAFT_470138 PE=4 SV=1	4.03	63.855	2	0	BetaMethylthiolation(D)			1
0.9999	F3	R.n[44.01]NLDGAMSD[161.01]MNGC[160.03]FPGESR.G	tr|R1CA24|R1CA24_EMIHU,tr|R1E829|R1E829_EMIHU	2045.77	3	2045.79	682.931	Uncharacterized protein OS=Emiliania huxleyi OX=2903 GN=EMIHUDRAFT_470138 PE=4 SV=1	4.03	64.11	2	0	BetaMethylthiolation(D)			1
0.9787	F3	K.GID[161.01]EIAGTC[160.03]AAHGEAGVQYQDSGR.E	tr|R1DMT8|R1DMT8_EMIHU	2507.08	3	2508.09	836.701	Transketolase OS=Emiliania huxleyi OX=2903 GN=EMIHUDRAFT_437959 PE=3 SV=1	4.31	65.415	2	0	BetaMethylthiolation(D)			1
0.9836	F3	R.AVAD[161.01]GAGEEELAR.C	tr|R1E9U7|R1E9U7_EMIHU,tr|R1DP65|R1DP65_EMIHU	1332.6	2	1332.6	667.306	Uncharacterized protein OS=Emiliania huxleyi OX=2903 GN=EMIHUDRAFT_458938 PE=4 SV=1	4	69.2383	2	0	BetaMethylthiolation(D)			1
0.9204	F3	K.LPEGALVD[161.01]PAKK.D	tr|R1DH81|R1DH81_EMIHU	1282.7	2	1282.69	642.355	Uncharacterized protein OS=Emiliania huxleyi OX=2903 GN=EMIHUDRAFT_212450 PE=4 SV=1	6.07	88.9133	2	0	BetaMethylthiolation(D)			1
0.9939	F4	K.n[44.01]LSADDEKVLC[160.03]D[161.01]EMSRTGIAD[161.01]QHFR.A	tr|R1FJK5|R1FJK5_EMIHU	2927.27	6	2927.25	488.885	Uncharacterized protein OS=Emiliania huxleyi OX=2903 GN=EMIHUDRAFT_441558 PE=4 SV=1	4.52	36.7733	2	2	BetaMethylthiolation(D)			2
0.918	F4	R.RSFTDAD[161.01]EAR.M	tr|R1C396|R1C396_EMIHU	1212.52	2	1212.53	607.267	Uncharacterized protein OS=Emiliania huxleyi OX=2903 GN=EMIHUDRAFT_221336 PE=4 SV=1	4.56	39.9167	2	0	BetaMethylthiolation(D)			1
0.963	F4	R.SVVD[161.01]LQR.V	tr|R1FCB8|R1FCB8_EMIHU,tr|R1EVG2|R1EVG2_EMIHU	861.438	2	861.435	431.726	Uncharacterized protein OS=Emiliania huxleyi OX=2903 GN=EMIHUDRAFT_110123 PE=4 SV=1	5.55	50.0283	2	0	BetaMethylthiolation(D)			1
0.9508	F4	R.TALAD[161.01]AAAR.S	tr|R1D0A9|R1D0A9_EMIHU,tr|R1BVI2|R1BVI2_EMIHU	904.444	2	904.444	453.229	Uncharacterized protein OS=Emiliania huxleyi OX=2903 GN=EMIHUDRAFT_106363 PE=4 SV=1	5.5	50.5067	2	0	BetaMethylthiolation(D)			1
0.9352	F4	R.LYAGAVAD[161.01]R.K	tr|R1ENZ7|R1ENZ7_EMIHU,tr|A0A0D3I5Z3|A0A0D3I5Z3_EMIHU	980.475	2	980.477	491.245	Uncharacterized protein OS=Emiliania huxleyi OX=2903 GN=EMIHUDRAFT_206805 PE=4 SV=1	5.84	51.7083	2	0	BetaMethylthiolation(D)			1
0.9568	F4	R.LLVLGAVD[161.01]SR.C	tr|R1B7M0|R1B7M0_EMIHU	1087.61	2	1087.61	544.81	Uncharacterized protein OS=Emiliania huxleyi OX=2903 GN=EMIHUDRAFT_220069 PE=4 SV=1	5.84	66.2667	2	0	BetaMethylthiolation(D)			1
0.9256	F4	R.n[44.01]QPLEGYTD[161.01]GALAWR.S	tr|R1D099|R1D099_EMIHU	1664.76	2	1664.75	833.388	Uncharacterized protein OS=Emiliania huxleyi OX=2903 GN=EMIHUDRAFT_234588 PE=4 SV=1	4.37	74.3267	2	0	BetaMethylthiolation(D)			1
0.9484	F4	K.VLK[354.17]TGASPD[161.01]TPPSLLGLWYM[147.04]R.G	tr|R1CS55|R1CS55_EMIHU,tr|R1DLT7|R1DLT7_EMIHU	2589.28	3	2589.29	864.1	Uncharacterized protein OS=Emiliania huxleyi OX=2903 GN=EMIHUDRAFT_237708 PE=4 SV=1	8.56	85.845	2	1	BetaMethylthiolation(D)			1
0.9737	F4	R.HSD[161.01]TLTSVNNLGFLLHAK.G	tr|R1F4H4|R1F4H4_EMIHU	2012.01	2	2012.03	1007.01	Uncharacterized protein OS=Emiliania huxleyi OX=2903 GN=EMIHUDRAFT_99618 PE=4 SV=1	6.92	105.765	2	0	BetaMethylthiolation(D)			1
1	F4	K.VPGSVPALAGKIAPYSGEVM[147.04]APFAASD[161.01]NLPFVADM[147.04]LK.S	tr|R1DAV6|R1DAV6_EMIHU	3807.89	4	3807.91	952.98	Light harvesting protein OS=Emiliania huxleyi OX=2903 GN=Lhcf24 PE=4 SV=1	4.56	113.17	2	1	BetaMethylthiolation(D)			1
0.9203	F4	R.n[44.01]LLGQSSTFGAVLD[161.01]M[147.04]TPAPPALLPEAVT.A	tr|R1CRW9|R1CRW9_EMIHU	2800.4	3	2800.4	934.475	Uncharacterized protein OS=Emiliania huxleyi OX=2903 GN=EMIHUDRAFT_450370 PE=4 SV=1	3.67	120.485	1	0	BetaMethylthiolation(D)			1
0.9962	F4	G.n[44.01]AVRGAEVRHLFAPAVSD[161.01]EALGAMVSQAEAAPPVAVFPPD[161.01]ETVPR.M	tr|R1CC33|R1CC33_EMIHU	4659.3	6	4659.28	777.558	Uncharacterized protein OS=Emiliania huxleyi OX=2903 GN=EMIHUDRAFT_242176 PE=4 SV=1	4.64	131.488	1	2	BetaMethylthiolation(D)			2
0.9583	F4	R.n[44.01]GAATLGILSARD[161.01]KGTASDFLVTDAALAGGMSGGPLLTA.D	tr|R1FBK2|R1FBK2_EMIHU	3634.83	4	3635.84	909.716	Uncharacterized protein OS=Emiliania huxleyi OX=2903 GN=EMIHUDRAFT_232649 PE=4 SV=1	4.43	134.848	1	2	BetaMethylthiolation(D)			1
0.9975	F5	K.LPPFGQPATFGTIGAGTITD[161.01]PVTLSTWDLK.T	tr|R1BIT6|R1BIT6_EMIHU	3146.6	3	3146.57	1049.87	Uncharacterized protein OS=Emiliania huxleyi OX=2903 GN=EMIHUDRAFT_432789 PE=4 SV=1	4.21	115.87	2	0	BetaMethylthiolation(D)			1
0.9729	F5	K.n[44.01]SGAMQFIMD[161.01]FLAGGIAGAVAK.T	tr|R1D5S6|R1D5S6_EMIHU	2143.03	2	2143.04	1072.52	Putative mitochondrial carrier protein OS=Emiliania huxleyi OX=2903 GN=EMIHUDRAFT_433495 PE=3 SV=1	5.55	116.187	2	0	BetaMethylthiolation(D)			1
0.932	F5	R.LLSD[161.01]SPSFADLLITADK[354.17]AD[161.01]LVVGRSIHAD[161.01]YR.L	tr|A0A0D3ISN3|A0A0D3ISN3_EMIHU,tr|R1FNN7|R1FNN7_EMIHU,tr|R1BZM9|R1BZM9_EMIHU	3721.8	4	3721.83	931.457	Uncharacterized protein OS=Emiliania huxleyi OX=2903 PE=4 SV=1	4.67	118.225	2	2	BetaMethylthiolation(D)			3
0.9797	F5	P.n[44.01]PPQAPTAPPVSRRNPTPLAD[161.01]MGFWGQSQEATIGFLR.H	tr|R1EY91|R1EY91_EMIHU	3978.96	4	3978.99	995.748	Light harvesting protein OS=Emiliania huxleyi OX=2903 GN=Lhcf23 PE=4 SV=1	9.94	118.628	1	1	BetaMethylthiolation(D)			1
0.9853	F5	R.AAMLGITGC[160.03]LVHELLGVD[161.01]ALYPTGGLGGAAPPAIF.-	tr|R1C0U8|R1C0U8_EMIHU,tr|R1BH65|R1BH65_EMIHU,tr|R1CP00|R1CP00_EMIHU,tr|R1F0Q3|R1F0Q3_EMIHU	3467.77	3	3467.78	1156.93	Light harvesting protein OS=Emiliania huxleyi OX=2903 GN=Lhcf67 PE=4 SV=1	4.35	133.237	2	0	BetaMethylthiolation(D)			1
0.9868	F5	A.SQPLPK[354.17]LPPAPAPAVPLGSIAD[161.01]PIAAFD[161.01]AKR.A	tr|R1FN81|R1FN81_EMIHU	3422.79	4	3422.78	856.705	Uncharacterized protein OS=Emiliania huxleyi OX=2903 GN=EMIHUDRAFT_222578 PE=4 SV=1	8.31	134.278	1	1	BetaMethylthiolation(D)			2
0.9231	G1	R.ETDHGDD[161.01]D[161.01]RR.L	tr|R1BL82|R1BL82_EMIHU	1306.47	2	1306.47	654.241	Uncharacterized protein OS=Emiliania huxleyi OX=2903 GN=EMIHUDRAFT_420765 PE=4 SV=1	4.35	37.8767	2	0	BetaMethylthiolation(D)			2
0.9392	G1	K.KLD[161.01]TD[161.01]AMAD[161.01]K[354.17].M	tr|R1CV66|R1CV66_EMIHU	1470.57	2	1470.58	736.292	Uncharacterized protein OS=Emiliania huxleyi OX=2903 GN=EMIHUDRAFT_236236 PE=4 SV=1	4.43	38.8967	2	0	BetaMethylthiolation(D)			3
0.9717	G1	A.HSC[160.03]D[161.01]GERPD[161.01]RR.A	tr|R1DM11|R1DM11_EMIHU	1475.58	3	1475.59	492.868	Uncharacterized protein OS=Emiliania huxleyi OX=2903 GN=EMIHUDRAFT_110198 PE=4 SV=1	6.75	40.0217	1	0	BetaMethylthiolation(D)			2
0.9197	G1	R.KD[161.01]D[161.01]VFYDLGSGAGR.F	tr|R1CJJ0|R1CJJ0_EMIHU	1590.68	2	1590.67	796.348	Histone-lysine N-methyltransferase, H3 lysine-79 specific OS=Emiliania huxleyi OX=2903 GN=EMIHUDRAFT_195570 PE=3 SV=1	4.43	41.1267	2	0	BetaMethylthiolation(D)			2
0.9369	G1	R.n[44.01]LLAGVDYLD[161.01]R.F	tr|R1CZW7|R1CZW7_EMIHU,tr|R1EQ45|R1EQ45_EMIHU	1222.6	2	1222.6	612.308	Uncharacterized protein OS=Emiliania huxleyi OX=2903 GN=EMIHUDRAFT_465664 PE=4 SV=1	4.21	45.4383	2	0	BetaMethylthiolation(D)			1
0.9698	G1	T.n[44.01]FD[161.01]GSC[160.03]D[161.01]GAQC[160.03]D[161.01]SFC[160.03]GDAVGTGPVTTLTPGPLTVR.W	tr|R1B7K2|R1B7K2_EMIHU	3695.51	5	3695.53	740.11	Uncharacterized protein OS=Emiliania huxleyi OX=2903 GN=EMIHUDRAFT_220325 PE=4 SV=1	3.77	54.3933	1	0	BetaMethylthiolation(D)			3
0.9522	G1	R.EC[160.03]IRGILWVPHFEGAMK[354.17]YSD[161.01]GGAGGGD[161.01]GGDGGDGGPVATSLA.S	tr|R1EPQ7|R1EPQ7_EMIHU	4407.91	6	4407.89	735.659	Uncharacterized protein (Fragment) OS=Emiliania huxleyi OX=2903 GN=EMIHUDRAFT_373649 PE=4 SV=1	4.23	59.78	1	2	BetaMethylthiolation(D)			2
0.9172	G1	K.n[44.01]TMMVGD[161.01]GTLAGDMGFDPLQLADSPDK.L	tr|R1DLJ5|R1DLJ5_EMIHU	2770.2	3	2770.22	924.406	Light harvesting protein OS=Emiliania huxleyi OX=2903 GN=Lhcf47 PE=4 SV=1	3.66	85.2317	2	0	BetaMethylthiolation(D)			1
0.9272	G2	R.APSD[161.01]AHER.L	tr|R1D8I7|R1D8I7_EMIHU	927.387	2	927.388	464.701	Uncharacterized protein OS=Emiliania huxleyi OX=2903 GN=EMIHUDRAFT_198606 PE=4 SV=1	5.32	41.1817	2	0	BetaMethylthiolation(D)			1
0.9935	G2	R.n[44.01]M[147.04]PPLPD[161.01]GAPHFEGWLK.H	tr|R1DIK5|R1DIK5_EMIHU	1895.87	3	1895.88	632.964	Uncharacterized protein OS=Emiliania huxleyi OX=2903 GN=EMIHUDRAFT_356609 PE=4 SV=1	5.3	50.3633	2	0	BetaMethylthiolation(D)			1
0.9254	G2	R.KDELISGQRELD[161.01]K.Q	tr|R1E322|R1E322_EMIHU	1575.79	2	1575.78	788.904	Uncharacterized protein OS=Emiliania huxleyi OX=2903 GN=EMIHUDRAFT_66449 PE=4 SV=1	4.78	59.555	2	1	BetaMethylthiolation(D)			1
0.9442	G2	G.n[44.01]GWTAVD[161.01]EHGSPLMAMSLD[161.01]SPVEM[147.04]APM[147.04]AAEMPGPMRGAQMR.V	tr|R1EWV2|R1EWV2_EMIHU	4408.87	6	4408.88	735.818	Uncharacterized protein OS=Emiliania huxleyi OX=2903 GN=EMIHUDRAFT_468860 PE=4 SV=1	4.5	59.94	1	1	BetaMethylthiolation(D)			2
0.9878	G2	-.M[147.04]TAAAALLD[161.01]EARR.E	tr|R1BN08|R1BN08_EMIHU,tr|R1F7S7|R1F7S7_EMIHU	1449.71	2	1449.7	725.861	Uncharacterized protein OS=Emiliania huxleyi OX=2903 GN=EMIHUDRAFT_248078 PE=4 SV=1	5.82	61.2117	2	0	BetaMethylthiolation(D)			1
0.9725	G2	P.EGM[147.04]PPDAADLVD[161.01]NLLASSPD[161.01]QR.L	tr|R1DVU5|R1DVU5_EMIHU	2418.05	4	2418.05	605.52	Uncharacterized protein OS=Emiliania huxleyi OX=2903 GN=EMIHUDRAFT_445108 PE=4 SV=1	3.71	63.6667	1	0	BetaMethylthiolation(D)			2
0.9782	G3	R.KPHD[161.01]VSFDKK.K	tr|R1E171|R1E171_EMIHU	1245.62	2	1245.62	623.816	Putative peptidyl-prolyl cis-trans isomerase OS=Emiliania huxleyi OX=2903 GN=EMIHUDRAFT_433238 PE=2 SV=1	8.51	46.4767	2	0	BetaMethylthiolation(D)			1
0.9906	G3	R.IVGPEATGETC[160.03]D[161.01]VVM[147.04]SHGGK.M	tr|R1FYC1|R1FYC1_EMIHU	2104.92	3	2105.93	702.648	Uncharacterized protein OS=Emiliania huxleyi OX=2903 GN=EMIHUDRAFT_361737 PE=4 SV=1	4.65	57.58	2	0	BetaMethylthiolation(D)			1
0.9334	G3	K.QGTHPLAAD[161.01]RR.L	tr|R1BV70|R1BV70_EMIHU	1266.63	2	1266.63	634.32	Uncharacterized protein OS=Emiliania huxleyi OX=2903 GN=EMIHUDRAFT_212002 PE=4 SV=1	9.61	58.46	2	0	BetaMethylthiolation(D)			1
0.9881	G3	R.GVTHSDAMD[161.01]TPEAAEGALLK.A	tr|R1DJU8|R1DJU8_EMIHU	2057.94	2	2057.96	1029.98	Acetyl-CoA carboxylase OS=Emiliania huxleyi OX=2903 GN=ACC-2 PE=4 SV=1	4.31	63.9317	2	0	BetaMethylthiolation(D)			1
0.9214	G3	R.IVGPEATGETC[160.03]D[161.01]IVIGHEGK.M	tr|R1DUZ9|R1DUZ9_EMIHU	2127	3	2128	710.006	Uncharacterized protein OS=Emiliania huxleyi OX=2903 GN=EMIHUDRAFT_432385 PE=4 SV=1	4.4	68.59	2	0	BetaMethylthiolation(D)			1
0.9928	G3	-.n[44.01]MD[161.01]SHSLSALTDLGFTDEQAAVALQM[147.04]SSGNVQ.R	tr|R1BIA3|R1BIA3_EMIHU	3327.47	4	3327.5	832.875	Uncharacterized protein OS=Emiliania huxleyi OX=2903 GN=EMIHUDRAFT_432887 PE=4 SV=1	3.84	74.6367	1	0	BetaMethylthiolation(D)			1
0.9725	G3	R.GD[161.01]PSLLLR.R	tr|R1DSQ3|R1DSQ3_EMIHU	915.485	2	915.487	458.75	Uncharacterized protein OS=Emiliania huxleyi OX=2903 GN=EMIHUDRAFT_200668 PE=4 SV=1	5.84	82.0983	2	0	BetaMethylthiolation(D)			1
0.9915	G3	R.ADPSSSD[161.01]GSLSALM[147.04]LAASNRHLPVVRLLLSA.G	tr|R1ERK2|R1ERK2_EMIHU	3209.65	4	3209.68	803.421	Uncharacterized protein OS=Emiliania huxleyi OX=2903 GN=EMIHUDRAFT_457507 PE=4 SV=1	6.79	86.7267	1	2	BetaMethylthiolation(D)			1
0.9874	G3	K.n[44.01]EYHPDAEEQYNSIC[160.03]DMEAMC[160.03]TEC[160.03]EDRDARLDVID[161.01]IQLFH.A	tr|R1DRT6|R1DRT6_EMIHU	4906	4	4907.03	1227.51	Uncharacterized protein OS=Emiliania huxleyi OX=2903 GN=EMIHUDRAFT_454811 PE=4 SV=1	3.98	98.2433	1	2	BetaMethylthiolation(D)			1
0.9711	G4	E.EFTSIM[147.04]QGVAD[161.01]D[161.01]PR.V	tr|R1EKE3|R1EKE3_EMIHU	1672.69	3	1672.7	558.57	Uncharacterized protein OS=Emiliania huxleyi OX=2903 GN=EMIHUDRAFT_117244 PE=4 SV=1	4.03	42.2483	1	0	BetaMethylthiolation(D)			2
0.9599	G4	R.TASD[161.01]K[354.17]PSQPAR.A	tr|R1D8L7|R1D8L7_EMIHU	1428.65	2	1428.64	715.332	Uncharacterized protein OS=Emiliania huxleyi OX=2903 GN=EMIHUDRAFT_97083 PE=4 SV=1	8.41	51.7233	2	0	BetaMethylthiolation(D)			1
0.9517	G4	R.LVAGD[161.01]QLR.E	tr|R1E2D4|R1E2D4_EMIHU	916.48	2	916.478	459.247	Uncharacterized protein OS=Emiliania huxleyi OX=2903 GN=EMIHUDRAFT_246123 PE=4 SV=1	5.84	59.575	2	0	BetaMethylthiolation(D)			1
0.9376	G4	R.n[44.01]YAAALVTAID[161.01]R.R	tr|R1D1J9|R1D1J9_EMIHU	1251.63	2	1251.64	626.821	Uncharacterized protein OS=Emiliania huxleyi OX=2903 GN=EMIHUDRAFT_113983 PE=4 SV=1	5.84	88.0683	2	0	BetaMethylthiolation(D)			1
0.9509	G4	R.n[44.01]GPAAAPPLRSWILM[147.04]GGVSPD[161.01]RMPSHGMLYDGWGK.E	tr|R1G0Q5|R1G0Q5_EMIHU	3711.76	4	3711.73	928.947	Uncharacterized protein OS=Emiliania huxleyi OX=2903 GN=EMIHUDRAFT_94856 PE=4 SV=1	8.6	116.625	2	2	BetaMethylthiolation(D)			1
0.9999	G4	E.GD[161.01]ELILPSHTFAVVAD[161.01]AGIASLEGLIAAARAAGALDEVLR.A	tr|R1CNL4|R1CNL4_EMIHU	4064.11	4	4064.15	1017.03	Uncharacterized protein OS=Emiliania huxleyi OX=2903 GN=EMIHUDRAFT_221628 PE=4 SV=1	4.29	121.197	1	1	BetaMethylthiolation(D)			2
0.9539	G5	R.AGAGLHDTD[161.01]R.L	tr|R1ELA9|R1ELA9_EMIHU,tr|R1ELA9|R1ELA9_EMIHU	1057.46	2	1057.46	529.738	Uncharacterized protein OS=Emiliania huxleyi OX=2903 GN=EMIHUDRAFT_101509 PE=4 SV=1	5.21	39.3483	2	0	BetaMethylthiolation(D)			1
0.9488	G5	K.n[44.01]ITGALD[161.01]HR.F	tr|R1E0Y0|R1E0Y0_EMIHU	970.466	2	970.458	486.24	Uncharacterized protein OS=Emiliania huxleyi OX=2903 GN=EMIHUDRAFT_208308 PE=4 SV=1	6.74	43.2633	2	0	BetaMethylthiolation(D)			1
0.9518	G5	R.n[44.01]VAEVSFWGAAASILM[147.04]LSHAVD[161.01]R.S	tr|R1G796|R1G796_EMIHU	2434.18	6	2434.17	406.704	Uncharacterized protein OS=Emiliania huxleyi OX=2903 GN=EMIHUDRAFT_94933 PE=3 SV=1	5.32	45.56	2	0	BetaMethylthiolation(D)			1
0.9231	G5	R.RAGVYPWD[161.01]K.S	tr|R1E2I2|R1E2I2_EMIHU	1136.54	2	1136.53	569.279	Acyl-CoA synthetase OS=Emiliania huxleyi OX=2903 GN=EMIHUDRAFT_194364 PE=4 SV=1	8.59	57.28	2	0	BetaMethylthiolation(D)			1
0.9895	G5	K.n[44.01]AGEC[160.03]SGWYGD[161.01]YVHC[160.03]VDSC[160.03]VSK.T	tr|R1EE81|R1EE81_EMIHU	2523.96	3	2523.98	842.326	Cytochrome b-c1 complex subunit 6 OS=Emiliania huxleyi OX=2903 GN=EMIHUDRAFT_73196 PE=3 SV=1	4.54	70.3317	2	0	BetaMethylthiolation(D)			1
0.9995	G5	S.n[44.01]EFVKPYNND[161.01]PFVGNLSTPVTTSTATK.L	sp|Q4G3B5|PSAL_EMIHU	2915.4	3	2915.41	972.808	Photosystem I reaction center subunit XI OS=Emiliania huxleyi OX=2903 GN=psaL PE=3 SV=1	6.17	82.8667	1	0	BetaMethylthiolation(D)			1
0.9718	G5	K.KELTD[161.01]EQLAAK.A	tr|R1BZE7|R1BZE7_EMIHU,tr|R1D5J8|R1D5J8_EMIHU,tr|R1FHY0|R1FHY0_EMIHU,tr|R1ES06|R1ES06_EMIHU,tr|R1EA69|R1EA69_EMIHU,tr|R1EHP8|R1EHP8_EMIHU,tr|R1CQL9|R1CQL9_EMIHU	1290.65	2	1290.66	646.332	Uncharacterized protein OS=Emiliania huxleyi OX=2903 GN=EMIHUDRAFT_245997 PE=4 SV=1	4.68	89.045	2	0	BetaMethylthiolation(D)			1
1	G5	R.RNPTPLAD[161.01]MGFWGQSQEATIGFLR.H	tr|R1EY91|R1EY91_EMIHU	2737.31	3	2737.3	913.444	Light harvesting protein OS=Emiliania huxleyi OX=2903 GN=Lhcf23 PE=4 SV=1	6.07	108.675	2	0	BetaMethylthiolation(D)			1
0.9446	G5	L.VAVSGLLPLPSPLSADTTNLPQLLLRRAALPC[160.03]M[147.04]M[147.04]VD[161.01]AATK.A	tr|R1EAI4|R1EAI4_EMIHU,tr|R1CJJ3|R1CJJ3_EMIHU	4278.26	4	4278.27	1070.57	Uncharacterized protein OS=Emiliania huxleyi OX=2903 GN=EMIHUDRAFT_457907 PE=4 SV=1	8.19	133.278	1	1	BetaMethylthiolation(D)			1
0.9333	H1	L.n[44.01]SM[147.04]AD[161.01]LAALQPIFLRFGD[161.01]EALR.L	tr|R1B7C2|R1B7C2_EMIHU,tr|R1FI91|R1FI91_EMIHU	2484.2	6	2484.18	415.04	Uncharacterized protein OS=Emiliania huxleyi OX=2903 GN=EMIHUDRAFT_107340 PE=4 SV=1	4.56	34.38	1	1	BetaMethylthiolation(D)			2
0.9547	H1	R.n[44.01]C[160.03]D[161.01]TEGEAASGPSPQASEAPPPATK[354.17].G	tr|R1G055|R1G055_EMIHU,tr|R1BJM0|R1BJM0_EMIHU	2669.1	3	2669.13	890.709	Uncharacterized protein OS=Emiliania huxleyi OX=2903 GN=EMIHUDRAFT_108941 PE=4 SV=1	4	36.9983	2	0	BetaMethylthiolation(D)			1
0.9583	H1	R.n[44.01]MSMD[161.01]AMNAEPDPDAEDR.K	tr|R1BFX6|R1BFX6_EMIHU	1982.71	2	1982.73	992.363	Uncharacterized protein OS=Emiliania huxleyi OX=2903 GN=EMIHUDRAFT_106019 PE=4 SV=1	3.66	41.7117	2	0	BetaMethylthiolation(D)			1
0.9823	H1	R.KAAD[161.01]AAAAAAAAADR.E	tr|R1D1A7|R1D1A7_EMIHU	1359.66	2	1359.67	680.836	Uncharacterized protein OS=Emiliania huxleyi OX=2903 GN=EMIHUDRAFT_465598 PE=4 SV=1	5.96	67.635	2	0	BetaMethylthiolation(D)			1
0.978	H1	R.EIDFFQLGVTEVVD[161.01]AQEQFAEAR.R	tr|R1DA37|R1DA37_EMIHU	2686.26	3	2686.26	896.427	Uncharacterized protein OS=Emiliania huxleyi OX=2903 GN=EMIHUDRAFT_112448 PE=4 SV=1	3.77	80.6883	2	0	BetaMethylthiolation(D)			1
0.9354	H1	R.n[44.01]EAGLSEVASESPAED[161.01]VVPM[147.04]R.L	tr|R1DKQ8|R1DKQ8_EMIHU	2176.96	2	2176.94	1089.49	Uncharacterized protein OS=Emiliania huxleyi OX=2903 GN=EMIHUDRAFT_460570 PE=4 SV=1	3.91	88.4633	2	0	BetaMethylthiolation(D)			1
0.9924	H1	K.QVHPD[161.01]TGISSKAMSIMNSFINDAFER.L	tr|R1ECB0|R1ECB0_EMIHU,tr|R1DMV2|R1DMV2_EMIHU,tr|R1FGM1|R1FGM1_EMIHU	2940.36	3	2941.34	981.126	Histone H2B OS=Emiliania huxleyi OX=2903 GN=EMIHUDRAFT_114964 PE=3 SV=1	5.38	93.2283	2	1	BetaMethylthiolation(D)			1
0.9522	H1	K.LPAGGEGGGVYLSPGD[161.01]IAPR.L	tr|R1BBR1|R1BBR1_EMIHU	1927.95	2	1927.96	964.98	Uncharacterized protein OS=Emiliania huxleyi OX=2903 GN=EMIHUDRAFT_461868 PE=4 SV=1	4.37	94.25	2	0	BetaMethylthiolation(D)			1
0.9903	H1	A.n[44.01]ALPVVPPD[161.01]TGQD[161.01]TD[161.01]GEALVLVAELKPEAEK.E	tr|R1EGU6|R1EGU6_EMIHU,tr|R1EY38|R1EY38_EMIHU	3281.59	4	3281.59	821.404	Uncharacterized protein OS=Emiliania huxleyi OX=2903 GN=EMIHUDRAFT_436008 PE=4 SV=1	3.95	98.0317	1	0	BetaMethylthiolation(D)			3
0.9262	H2	R.D[161.01]LHAWLGR.G	tr|R1DPR5|R1DPR5_EMIHU	1012.49	2	1012.49	507.253	Uncharacterized protein OS=Emiliania huxleyi OX=2903 GN=EMIHUDRAFT_215518 PE=4 SV=1	6.74	39.32	2	0	BetaMethylthiolation(D)			1
0.9699	H2	A.GAK[354.17]D[161.01]PVEEAAR.S	tr|R1FRI4|R1FRI4_EMIHU	1413.64	3	1413.65	472.22	Uncharacterized protein (Fragment) OS=Emiliania huxleyi OX=2903 GN=EMIHUDRAFT_122263 PE=4 SV=1	4.68	43.355	1	1	BetaMethylthiolation(D)			1
0.9218	H2	R.n[44.01]VSD[161.01]ASFVEEC[160.03]R.A	tr|R1ERQ5|R1ERQ5_EMIHU	1386.55	2	1386.55	694.284	Uncharacterized protein OS=Emiliania huxleyi OX=2903 GN=EMIHUDRAFT_116380 PE=4 SV=1	4.14	45.635	2	0	BetaMethylthiolation(D)			1
0.932	H2	A.n[44.01]AALQD[161.01]AQLDVAR.G	tr|R1CRM3|R1CRM3_EMIHU	1358.66	3	1358.65	453.894	Uncharacterized protein OS=Emiliania huxleyi OX=2903 GN=EMIHUDRAFT_469192 PE=4 SV=1	4.21	46.155	1	0	BetaMethylthiolation(D)			1
0.9962	H2	R.n[44.01]AD[161.01]AAAGGGIGAGGK[354.17].R	tr|R1FHV5|R1FHV5_EMIHU	1386.6	2	1386.61	694.308	Uncharacterized protein OS=Emiliania huxleyi OX=2903 GN=EMIHUDRAFT_455409 PE=4 SV=1	5.88	63.4417	2	0	BetaMethylthiolation(D)			1
0.9863	H2	R.NPTAVVGTPPD[161.01]M[147.04]KR.V	tr|R1CNI4|R1CNI4_EMIHU,tr|R1DQG8|R1DQG8_EMIHU	1543.75	3	1543.73	515.59	Uncharacterized protein OS=Emiliania huxleyi OX=2903 GN=EMIHUDRAFT_250790 PE=4 SV=1	8.75	82.9683	2	0	BetaMethylthiolation(D)			1
0.9597	H2	N.n[44.01]C[160.03]WD[161.01]GC[160.03]GGVAGPC[160.03]D[161.01]D[161.01]YC[160.03]GPGQAC[160.03]C[160.03]K[354.17].T	tr|R1FBU6|R1FBU6_EMIHU,tr|R1DQK5|R1DQK5_EMIHU	3112.99	3	3113.97	1038.67	Uncharacterized protein OS=Emiliania huxleyi OX=2903 GN=EMIHUDRAFT_252362 PE=4 SV=1	3.93	135.48	1	0	BetaMethylthiolation(D)			3
0.9333	H3	R.n[44.01]ASD[161.01]WTGGGR.S	tr|R1D7Q7|R1D7Q7_EMIHU,tr|R1D7Q7|R1D7Q7_EMIHU,tr|R1D7Q7|R1D7Q7_EMIHU,tr|R1D7Q7|R1D7Q7_EMIHU	994.393	2	994.394	498.204	Uncharacterized protein OS=Emiliania huxleyi OX=2903 GN=EMIHUDRAFT_107506 PE=4 SV=1	5.88	32.2317	2	0	BetaMethylthiolation(D)			1
0.9538	H3	R.GGNITHGLTD[161.01]SR.G	tr|R1C5W2|R1C5W2_EMIHU,tr|R1E0N6|R1E0N6_EMIHU	1272.59	3	1272.6	425.203	Uncharacterized protein OS=Emiliania huxleyi OX=2903 GN=EMIHUDRAFT_118535 PE=4 SV=1	6.74	41.42	2	0	BetaMethylthiolation(D)			1
0.9333	H3	R.n[44.01]RD[161.01]EAQALVWK.L	tr|R1FWR4|R1FWR4_EMIHU	1303.63	2	1303.62	652.824	Uncharacterized protein (Fragment) OS=Emiliania huxleyi OX=2903 GN=EMIHUDRAFT_466586 PE=4 SV=1	6.07	43.9683	2	0	BetaMethylthiolation(D)			1
0.9857	H3	K.D[161.01]AHFAAALRTVC[160.03]ADAAR.A	tr|R1D8C0|R1D8C0_EMIHU	1860.87	3	1860.86	621.298	Uncharacterized protein OS=Emiliania huxleyi OX=2903 GN=EMIHUDRAFT_105134 PE=4 SV=1	6.74	53.8017	2	1	BetaMethylthiolation(D)			1
0.9731	H3	R.VINQILTEMD[161.01]GM[147.04]GAKK.S	tr|R1B302|R1B302_EMIHU	1808.88	3	1808.9	603.968	Cell division cycle protein 48 OS=Emiliania huxleyi OX=2903 GN=EMIHUDRAFT_439359 PE=3 SV=1	6.04	74.05	2	0	BetaMethylthiolation(D)			1
0.9904	H3	R.n[44.01]AMLDRLVKFIHDHC[160.03]ATFGSTD[161.01]HEM[147.04]TFFD[161.01].S	tr|R1BP77|R1BP77_EMIHU	3491.49	4	3491.52	873.879	Uncharacterized protein OS=Emiliania huxleyi OX=2903 GN=EMIHUDRAFT_214170 PE=4 SV=1	5.28	87.4833	1	2	BetaMethylthiolation(D)			2
1	H3	R.IFNVLGEPVD[161.01]EMGPC[160.03]EATAGLPIHR.A	sp|Q4G3C8|ATPB_EMIHU	2767.31	3	2768.32	923.445	ATP synthase subunit beta, chloroplastic OS=Emiliania huxleyi OX=2903 GN=atpB PE=3 SV=1	4.4	90.5933	2	0	BetaMethylthiolation(D)			1
0.9848	H3	R.n[44.01]RLHLLPPSD[161.01]GGGGAAGGSVEGD[161.01]LVLPHG.T	tr|R1FEI4|R1FEI4_EMIHU	2769.33	4	2769.32	693.34	Uncharacterized protein OS=Emiliania huxleyi OX=2903 GN=EMIHUDRAFT_252100 PE=4 SV=1	5.21	92.9067	1	0	BetaMethylthiolation(D)			2
0.9999	H3	R.IFNVLGEPVD[161.01]EM[147.04]GPC[160.03]EATAGLPIHR.A	sp|Q4G3C8|ATPB_EMIHU	2783.31	3	2784.31	928.777	ATP synthase subunit beta, chloroplastic OS=Emiliania huxleyi OX=2903 GN=atpB PE=3 SV=1	4.4	93.285	2	0	BetaMethylthiolation(D)			1
0.984	H4	R.AYQLELAD[161.01]GGVVR.L	tr|R1DIV4|R1DIV4_EMIHU	1435.71	2	1435.71	718.864	Kynurenine\alpha-aminoadipate aminotransferase OS=Emiliania huxleyi OX=2903 GN=EMIHUDRAFT_103493 PE=4 SV=1	4.37	49.5783	2	0	BetaMethylthiolation(D)			1
0.9719	H4	K.n[44.01]K[354.17]EEEGGAD[161.01]SGAVVQLGSAR.E	tr|A0A0D3IQ02|A0A0D3IQ02_EMIHU,tr|R1DW86|R1DW86_EMIHU	2173.97	3	2173.97	725.665	Uncharacterized protein OS=Emiliania huxleyi OX=2903 PE=4 SV=1	4.41	55.685	2	0	BetaMethylthiolation(D)			1
0.9642	H4	R.QNLAVID[161.01]TC[160.03]SAEEKR.A	tr|R1DMT8|R1DMT8_EMIHU	1778.83	2	1778.83	890.422	Transketolase OS=Emiliania huxleyi OX=2903 GN=EMIHUDRAFT_437959 PE=3 SV=1	4.68	58.7667	2	0	BetaMethylthiolation(D)			1
0.9993	H4	R.SVLGTMFD[161.01]GC[160.03]GTITEALRK.E	tr|R1FPE3|R1FPE3_EMIHU,tr|R1D7K3|R1D7K3_EMIHU	2101	3	2102.02	701.341	Uncharacterized protein OS=Emiliania huxleyi OX=2903 GN=EMIHUDRAFT_446966 PE=4 SV=1	5.79	79.485	2	0	BetaMethylthiolation(D)			1
0.9862	H4	R.ND[161.01]VELIDSDVR.D	tr|R1BBC2|R1BBC2_EMIHU	1319.6	2	1319.61	660.809	Uncharacterized protein OS=Emiliania huxleyi OX=2903 GN=EMIHUDRAFT_106804 PE=4 SV=1	3.84	89.6767	2	0	BetaMethylthiolation(D)			1
0.9828	H4	R.VM[147.04]LGRAVEC[160.03]VPHAVD[161.01]MWLALARLES.Y	tr|R1E6U8|R1E6U8_EMIHU	2884.42	4	2884.41	722.113	Uncharacterized protein OS=Emiliania huxleyi OX=2903 GN=EMIHUDRAFT_419034 PE=4 SV=1	5.44	95.525	1	2	BetaMethylthiolation(D)			1
0.9936	H4	R.SDEMAFPHPVPLNLWD[161.01]PFGFTSK.M	tr|R1CGG7|R1CGG7_EMIHU	2677.23	3	2677.22	893.419	Light harvesting protein OS=Emiliania huxleyi OX=2903 GN=Lhcf21_1 PE=4 SV=1	4.53	103.683	2	0	BetaMethylthiolation(D)			1
0.9341	H4	A.n[44.01]PEGWVAPYQVK[354.17]LATGELVLAPFD[161.01]EEAIIR.E	tr|R1F1E4|R1F1E4_EMIHU	3525.77	4	3526.79	882.449	Uncharacterized protein OS=Emiliania huxleyi OX=2903 GN=EMIHUDRAFT_443287 PE=4 SV=1	4.25	103.837	1	1	BetaMethylthiolation(D)			1
0.942	H4	R.VSLADLEARIAAVSAAPPAD[161.01]GRPPPD[161.01]D[161.01]GKWLLR.M	tr|R1BN19|R1BN19_EMIHU	3561.79	4	3561.8	891.455	Uncharacterized protein OS=Emiliania huxleyi OX=2903 GN=EMIHUDRAFT_104796 PE=4 SV=1	4.78	106.195	2	2	BetaMethylthiolation(D)			3
1	H4	L.n[44.01]WVANLEIASDHAM[147.04]IPFGAGERK[354.17]C[160.03]VGD[161.01]QFALLEAAVSVVM[147.04]LLR.R	tr|R1F203|R1F203_EMIHU,tr|R1DDI3|R1DDI3_EMIHU	4930.41	6	4930.46	822.742	Uncharacterized protein OS=Emiliania huxleyi OX=2903 GN=EMIHUDRAFT_463287 PE=3 SV=1	4.9	107.932	1	1	BetaMethylthiolation(D)			1
0.9721	H4	P.STIIK[354.17]VPELAGLAGITVQSDTGQGSTGSLQTLK[354.17]WAIYD[161.01]EETR.V	tr|R1C3C6|R1C3C6_EMIHU	4931.44	6	4931.48	822.914	Uncharacterized protein OS=Emiliania huxleyi OX=2903 GN=EMIHUDRAFT_445358 PE=4 SV=1	4.51	108.275	1	2	BetaMethylthiolation(D)			1
0.9598	H5	R.n[44.01]MD[161.01]NGAHMYFC[160.03]GLK.G	tr|R1FYC1|R1FYC1_EMIHU,tr|R1FCU8|R1FCU8_EMIHU,tr|R1DUZ9|R1DUZ9_EMIHU	1631.64	3	1632.64	544.886	Uncharacterized protein OS=Emiliania huxleyi OX=2903 GN=EMIHUDRAFT_361737 PE=4 SV=1	6.49	65.7817	2	0	BetaMethylthiolation(D)			1
0.9209	H5	R.DLHHVYVALEAALD[161.01]AAADR.C	tr|R1D4J1|R1D4J1_EMIHU	2095.02	3	2095.01	699.346	Uncharacterized protein OS=Emiliania huxleyi OX=2903 GN=EMIHUDRAFT_438923 PE=4 SV=1	4.64	69.3167	2	0	BetaMethylthiolation(D)			1
1	H5	K.n[44.01]MVAGSD[161.01]MVFVVAGMGGGTGSGGAPIVAEAAK.A	tr|R1E929|R1E929_EMIHU	2882.34	3	2882.37	961.788	Uncharacterized protein OS=Emiliania huxleyi OX=2903 GN=EMIHUDRAFT_421687 PE=3 SV=1	4.37	72.8583	2	0	BetaMethylthiolation(D)			1
0.9894	H5	R.n[44.01]GKEVRPVFLSQKD[161.01]AAAAMEQTAAAAD[161.01]GAGVK.Q	tr|R1CLB6|R1CLB6_EMIHU	3221.56	4	3221.55	806.398	Uncharacterized protein OS=Emiliania huxleyi OX=2903 GN=EMIHUDRAFT_448744 PE=4 SV=1	6.21	73.0767	2	2	BetaMethylthiolation(D)			2
0.9571	H5	R.RAFD[161.01]GEFPLVFM[147.04]SPEK.L	tr|R1DG59|R1DG59_EMIHU,tr|R1D1Y4|R1D1Y4_EMIHU,tr|R1EYC8|R1EYC8_EMIHU	1930.9	2	1930.89	966.455	ATP-dependent DNA helicase (Fragment) OS=Emiliania huxleyi OX=2903 GN=EMIHUDRAFT_416925 PE=3 SV=1	4.68	87.9133	2	0	BetaMethylthiolation(D)			1
1	H5	R.M[147.04]FQAAASTGTLD[161.01]SGAATLASLHQFAVC[160.03]GLQR.F	tr|A0A0D3I2P7|A0A0D3I2P7_EMIHU	3241.53	3	3241.53	1081.52	Uncharacterized protein OS=Emiliania huxleyi OX=2903 PE=4 SV=1	6.49	95.2183	2	0	BetaMethylthiolation(D)			1
0.9977	H5	H.GYSVARAAAASEYD[161.01]GDVLELFR.E	tr|R1ENF7|R1ENF7_EMIHU,tr|R1B7P8|R1B7P8_EMIHU	2405.13	4	2405.13	602.29	Uncharacterized protein OS=Emiliania huxleyi OX=2903 GN=EMIHUDRAFT_458187 PE=4 SV=1	4.32	98.725	1	1	BetaMethylthiolation(D)			1
0.9487	H5	R.HND[161.01]NVMLSK[354.17].N	tr|R1CKY4|R1CKY4_EMIHU,tr|R1CZV9|R1CZV9_EMIHU	1328.57	2	1328.57	665.291	Uncharacterized protein OS=Emiliania huxleyi OX=2903 GN=EMIHUDRAFT_74353 PE=3 SV=1	6.74	103.98	2	0	BetaMethylthiolation(D)			1
0.9326	H5	R.n[44.01]SD[161.01]EMAFPHPVPLNLWDPFGFTSK.M	tr|R1CGG7|R1CGG7_EMIHU	2720.24	3	2720.26	907.754	Light harvesting protein OS=Emiliania huxleyi OX=2903 GN=Lhcf21_1 PE=4 SV=1	4.53	111.753	2	0	BetaMethylthiolation(D)			1
0.9232	H5	R.n[44.01]D[161.01]VPPAGSFSLVD[161.01]GK[354.17]RVPALAPGAAEADGAAPATLPLGR.L	tr|R1BJK4|R1BJK4_EMIHU	3971.97	4	3971.99	994	Uncharacterized protein OS=Emiliania huxleyi OX=2903 GN=EMIHUDRAFT_216165 PE=4 SV=1	4.68	113.117	2	1	BetaMethylthiolation(D)			2
0.9774	H5	R.KPTQM[147.04]VHEIVC[160.03]SSASD[161.01]AGLVHHLVTLAVGAVER.G	tr|R1G140|R1G140_EMIHU	3572.79	3	3572.81	1191.94	Uncharacterized protein OS=Emiliania huxleyi OX=2903 GN=EMIHUDRAFT_433404 PE=4 SV=1	6.27	117.928	2	0	BetaMethylthiolation(D)			1
0.9798	H5	K.n[44.01]VC[160.03]LVGKGIVYD[161.01]TGGLALK[354.17]PK[354.17]EGIPAAGAAGLLGA.F	tr|R1CZG9|R1CZG9_EMIHU,tr|R1E251|R1E251_EMIHU	3776.95	4	3777.98	945.245	Aminopeptidase OS=Emiliania huxleyi OX=2903 GN=EMIHUDRAFT_235083 PE=4 SV=1	8.13	121.763	1	2	BetaMethylthiolation(D)			1
0.9855	H5	R.n[44.01]SFAQTTVTLD[161.01]TLRASPLGPLLPALPLIGRALAGGR.R	tr|R1G2Q9|R1G2Q9_EMIHU,tr|R1G429|R1G429_EMIHU	3632.02	4	3632.06	909.013	Uncharacterized protein OS=Emiliania huxleyi OX=2903 GN=EMIHUDRAFT_222989 PE=3 SV=1	11.7	127.362	2	2	BetaMethylthiolation(D)			1
0.9929	I1	R.n[44.01]MFELD[161.01]QKK.R	tr|R1ESH9|R1ESH9_EMIHU	1126.52	2	1126.51	564.265	Proteasome subunit beta type OS=Emiliania huxleyi OX=2903 GN=EMIHUDRAFT_364946 PE=3 SV=1	5.82	34.9933	2	0	BetaMethylthiolation(D)			1
0.982	I1	R.C[160.03]LSSQALRD[161.01]LAAVLAASPSLAWEAERGGDVA.K	tr|R1CXZ9|R1CXZ9_EMIHU	3229.59	6	3229.59	539.272	Uncharacterized protein OS=Emiliania huxleyi OX=2903 GN=EMIHUDRAFT_114479 PE=4 SV=1	4.32	42.1367	1	2	BetaMethylthiolation(D)			1
0.9546	I1	R.n[44.01]LKLPAQLAGVD[161.01]WSNLWLQNAPLENNPG.H	tr|R1E8T0|R1E8T0_EMIHU	3046.53	6	3046.53	508.763	Uncharacterized protein OS=Emiliania huxleyi OX=2903 GN=EMIHUDRAFT_244131 PE=4 SV=1	4.37	46.2183	1	1	BetaMethylthiolation(D)			1
0.9906	I1	L.EGSLYSNSGFTTIC[160.03]SAD[161.01]KMND[161.01]HTAYASC[160.03]TGAEVQYVR.L	tr|R1DJ06|R1DJ06_EMIHU	4181.75	5	4181.77	837.358	Uncharacterized protein OS=Emiliania huxleyi OX=2903 GN=EMIHUDRAFT_249014 PE=4 SV=1	4.75	54.825	1	1	BetaMethylthiolation(D)			2
0.9683	I1	G.FDEQGYD[161.01]D[161.01]LNYLC[160.03]GM[147.04]DAAERAVVAEATKM[147.04]RPGHAAK[354.17].F	tr|R1BME9|R1BME9_EMIHU	4348.88	6	4348.87	725.82	Uncharacterized protein OS=Emiliania huxleyi OX=2903 GN=EMIHUDRAFT_214955 PE=4 SV=1	4.65	55.3867	1	2	BetaMethylthiolation(D)			2
0.9673	I1	G.n[44.01]GGAGGERPGD[161.01]WTC[160.03]PAC[160.03]GANVFASK.M	tr|R1CN12|R1CN12_EMIHU	2510.05	3	2510.07	837.692	Uncharacterized protein OS=Emiliania huxleyi OX=2903 GN=EMIHUDRAFT_238582 PE=4 SV=1	6.06	62.2583	1	0	BetaMethylthiolation(D)			1
0.9331	I1	R.n[44.01]VVISSSVSM[147.04]GAADALGD[161.01]LQLRR.G	tr|R1DP69|R1DP69_EMIHU	2349.18	3	2349.2	784.067	Uncharacterized protein OS=Emiliania huxleyi OX=2903 GN=EMIHUDRAFT_451516 PE=4 SV=1	5.93	76.2417	2	0	BetaMethylthiolation(D)			1
0.9437	I1	R.n[44.01]LPDEYD[161.01]QVEAD[161.01]LAAVR.R	tr|R1BKQ8|R1BKQ8_EMIHU,tr|R1FEA7|R1FEA7_EMIHU	1937.85	2	1937.84	969.932	Uncharacterized protein OS=Emiliania huxleyi OX=2903 GN=EMIHUDRAFT_216233 PE=4 SV=1	3.77	80.9233	2	0	BetaMethylthiolation(D)			2
0.9801	I1	R.n[44.01]PVTSDAAPPPSSSAEQHAAIVARIM[147.04]NND[161.01]SVVPM[147.04]SAALTR.K	tr|R1E892|R1E892_EMIHU	4078.95	6	4078.92	680.832	Uncharacterized protein OS=Emiliania huxleyi OX=2903 GN=EMIHUDRAFT_444931 PE=2 SV=1	5.39	88.0517	1	1	BetaMethylthiolation(D)			1
0.9469	I1	R.RSLMGD[161.01]YHVIAER.K	tr|R1C3W5|R1C3W5_EMIHU	1591.76	2	1591.75	796.887	Uncharacterized protein OS=Emiliania huxleyi OX=2903 GN=EMIHUDRAFT_440226 PE=4 SV=1	6.75	93.7283	2	0	BetaMethylthiolation(D)			1
1	I1	L.n[44.01]D[161.01]GAKLGLWSTLGFAFQM[147.04]VGLQYTSASRSSFLLYLNVK.L	tr|R1F1D3|R1F1D3_EMIHU	4173.11	4	4173.08	1044.28	Uncharacterized protein OS=Emiliania huxleyi OX=2903 GN=EMIHUDRAFT_236151 PE=4 SV=1	9.53	94.9067	1	2	BetaMethylthiolation(D)			1
0.9894	I1	K.FTHGPLLSPSD[161.01]ATSAYD[161.01]AGAVD[161.01]SGTC[160.03]ITLPSGGSTPSPATVPAVSC[160.03]LPS.L	tr|R1FFT0|R1FFT0_EMIHU,tr|R1G6F1|R1G6F1_EMIHU	4911.21	4	4911.21	1228.81	Uncharacterized protein OS=Emiliania huxleyi OX=2903 GN=EMIHUDRAFT_98756 PE=4 SV=1	3.93	95.46	1	0	BetaMethylthiolation(D)			3
0.9744	I1	L.n[44.01]LRPFVTRAASGD[161.01]VSD[161.01]GSSAAIKAC[160.03]VPPR.A	tr|R1C2B9|R1C2B9_EMIHU	3019.48	4	3020.47	755.877	Uncharacterized protein OS=Emiliania huxleyi OX=2903 GN=EMIHUDRAFT_244765 PE=4 SV=1	9.5	98.075	1	2	BetaMethylthiolation(D)			2
0.9273	I2	R.n[44.01]LD[161.01]GGAASGSSSPAR.A	tr|R1BPB1|R1BPB1_EMIHU	1320.57	2	1320.56	661.294	Uncharacterized protein OS=Emiliania huxleyi OX=2903 GN=EMIHUDRAFT_214243 PE=4 SV=1	5.84	33.285	2	0	BetaMethylthiolation(D)			1
0.9982	I2	R.LGGSIDVM[147.04]ESSLGD[161.01]HSVM[147.04]M.F	tr|R1EGK2|R1EGK2_EMIHU	2041.85	4	2041.86	511.469	Uncharacterized protein OS=Emiliania huxleyi OX=2903 GN=EMIHUDRAFT_102000 PE=4 SV=1	4.02	34.61	1	0	BetaMethylthiolation(D)			1
0.9926	I2	R.n[44.01]VSEHPD[161.01]AR.R	tr|R1F3I7|R1F3I7_EMIHU,tr|R1CUV1|R1CUV1_EMIHU	998.424	2	998.421	500.219	Putative DNA repair POLQ protein OS=Emiliania huxleyi OX=2903 GN=POLQ PE=4 SV=1	5.32	37.0967	2	0	BetaMethylthiolation(D)			1
0.9754	I2	K.QD[161.01]PAATGAAAK[354.17].E	tr|R1E8G9|R1E8G9_EMIHU	1271.56	3	1271.56	424.862	Uncharacterized protein OS=Emiliania huxleyi OX=2903 GN=EMIHUDRAFT_124110 PE=4 SV=1	5.84	37.9833	2	0	BetaMethylthiolation(D)			1
0.9297	I2	K.KPGVASD[161.01]ELQK.A	tr|R1BL73|R1BL73_EMIHU	1216.61	2	1216.61	609.313	Uncharacterized protein OS=Emiliania huxleyi OX=2903 GN=EMIHUDRAFT_216021 PE=4 SV=1	6.07	38.995	2	0	BetaMethylthiolation(D)			1
0.9388	I2	R.n[44.01]D[161.01]PHINFAYGGSAD[161.01]LR.G	tr|R1DNK2|R1DNK2_EMIHU	1766.75	2	1766.75	884.383	Uncharacterized protein OS=Emiliania huxleyi OX=2903 GN=EMIHUDRAFT_225862 PE=4 SV=1	5.21	51.0833	2	0	BetaMethylthiolation(D)			2
0.9708	I2	R.ED[161.01]DHGTGEGGR.R	tr|R1D473|R1D473_EMIHU	1174.43	2	1174.44	588.223	Uncharacterized protein OS=Emiliania huxleyi OX=2903 GN=EMIHUDRAFT_197752 PE=4 SV=1	4.31	62.77	2	0	BetaMethylthiolation(D)			1
0.9534	I3	R.LSLSD[161.01]GRK.A	tr|R1BYA5|R1BYA5_EMIHU	920.475	2	920.471	461.245	Uncharacterized protein OS=Emiliania huxleyi OX=2903 GN=EMIHUDRAFT_96456 PE=4 SV=1	8.75	43.915	2	0	BetaMethylthiolation(D)			1
0.9703	I3	R.YALGED[161.01]NLK.R	tr|R1DNN7|R1DNN7_EMIHU	1067.5	2	1067.5	534.755	Uncharacterized protein OS=Emiliania huxleyi OX=2903 GN=EMIHUDRAFT_199996 PE=4 SV=1	4.37	45.0233	2	0	BetaMethylthiolation(D)			1
0.9448	I3	-.n[44.01]EAVTSLD[161.01]LK.D	tr|R1EGX5|R1EGX5_EMIHU	1063.52	2	1063.53	532.768	Uncharacterized protein (Fragment) OS=Emiliania huxleyi OX=2903 GN=EMIHUDRAFT_42916 PE=4 SV=1	4.37	46.28	2	0	BetaMethylthiolation(D)			1
0.973	I3	R.n[44.01]AQQPPPPQHTSLD[161.01]LR.S	tr|R1BQW4|R1BQW4_EMIHU,tr|R1BBP0|R1BBP0_EMIHU	1772.86	3	1772.85	591.962	Uncharacterized protein OS=Emiliania huxleyi OX=2903 GN=EMIHUDRAFT_437392 PE=4 SV=1	6.79	55.6917	2	0	BetaMethylthiolation(D)			1
0.9482	I3	K.TLNFD[161.01]SALSPALR.S	tr|R1D0T2|R1D0T2_EMIHU	1449.73	3	1449.72	484.25	Uncharacterized protein OS=Emiliania huxleyi OX=2903 GN=EMIHUDRAFT_106258 PE=3 SV=1	5.5	59.0817	2	0	BetaMethylthiolation(D)			1
0.9264	I3	L.KGELEQLLPD[161.01]IK[354.17].V	tr|R1BD44|R1BD44_EMIHU,tr|R1D8K6|R1D8K6_EMIHU,tr|R1BB42|R1BB42_EMIHU,tr|R1BL26|R1BL26_EMIHU,tr|R1CXN2|R1CXN2_EMIHU,tr|R1B3Y7|R1B3Y7_EMIHU,tr|R1BBS9|R1BBS9_EMIHU,tr|R1E0A7|R1E0A7_EMIHU,tr|R1BKS0|R1BKS0_EMIHU,tr|R1D7J4|R1D7J4_EMIHU	1653.85	3	1653.83	552.29	Uncharacterized protein OS=Emiliania huxleyi OX=2903 GN=EMIHUDRAFT_433028 PE=4 SV=1	4.68	63.945	1	0	BetaMethylthiolation(D)			1
0.9636	I3	R.AILSVC[160.03]QSFPAHGRARD[161.01]GGPLNIILHD[161.01]GF.S	tr|R1D8C5|R1D8C5_EMIHU,tr|R1DQ52|R1DQ52_EMIHU	3209.57	4	3209.57	803.399	Uncharacterized protein OS=Emiliania huxleyi OX=2903 GN=EMIHUDRAFT_437829 PE=4 SV=1	6.95	87.8633	1	2	BetaMethylthiolation(D)			2
1	I3	R.GTIWC[160.03]GMEWD[161.01]EWQLVRALVRP.S	tr|R1E633|R1E633_EMIHU	2647.25	4	2647.26	662.82	Uncharacterized protein OS=Emiliania huxleyi OX=2903 GN=EMIHUDRAFT_210751 PE=4 SV=1	4.68	88.5333	1	1	BetaMethylthiolation(D)			1
0.9655	I3	R.HND[161.01]NVM[147.04]LSK[354.17].N	tr|R1CKY4|R1CKY4_EMIHU,tr|R1CZV9|R1CZV9_EMIHU	1344.56	2	1344.57	673.288	Uncharacterized protein OS=Emiliania huxleyi OX=2903 GN=EMIHUDRAFT_74353 PE=3 SV=1	6.74	89.125	2	0	BetaMethylthiolation(D)			1
0.927	I4	-.M[147.04]AD[161.01]PVLALRQEID[161.01]R.C	tr|R1EI52|R1EI52_EMIHU	1733.83	3	1733.82	578.949	Uncharacterized protein OS=Emiliania huxleyi OX=2903 GN=EMIHUDRAFT_458099 PE=4 SV=1	4.56	39.8167	2	1	BetaMethylthiolation(D)			2
0.9713	I4	R.KPDLQVLD[161.01]VAGGT.G	tr|R1EGH9|R1EGH9_EMIHU,tr|R1DQ90|R1DQ90_EMIHU	1357.69	3	1357.7	453.571	2-methoxy-6-polyprenyl-1,4-benzoquinol methylase, mitochondrial OS=Emiliania huxleyi OX=2903 GN=EMIHUDRAFT_74671 PE=3 SV=1	4.21	44.0383	1	0	BetaMethylthiolation(D)			1
0.9783	I4	R.VGVWD[161.01]GSVAAQTHR.Y	tr|R1E6R3|R1E6R3_EMIHU,tr|R1BRT2|R1BRT2_EMIHU	1527.73	3	1527.71	510.249	Uncharacterized protein OS=Emiliania huxleyi OX=2903 GN=EMIHUDRAFT_244910 PE=4 SV=1	6.71	45.1433	2	0	BetaMethylthiolation(D)			1
0.9643	I4	R.VGAVID[161.01]EVK.G	tr|R1DP01|R1DP01_EMIHU,tr|R1EAN5|R1EAN5_EMIHU	974.511	2	974.517	488.263	Uncharacterized protein OS=Emiliania huxleyi OX=2903 GN=EMIHUDRAFT_109943 PE=4 SV=1	4.37	45.4167	2	0	BetaMethylthiolation(D)			1
0.981	I4	R.n[44.01]LAGAD[161.01]LSDADLRK.A	tr|R1FJ39|R1FJ39_EMIHU	1432.7	2	1432.69	717.356	Uncharacterized protein (Fragment) OS=Emiliania huxleyi OX=2903 GN=EMIHUDRAFT_54650 PE=4 SV=1	4.43	47.875	2	0	BetaMethylthiolation(D)			1
0.9807	I4	K.VD[161.01]LVRPK.T	tr|R1BZY1|R1BZY1_EMIHU	871.495	2	871.491	436.755	Uncharacterized protein OS=Emiliania huxleyi OX=2903 GN=EMIHUDRAFT_211495 PE=4 SV=1	8.72	50.3	2	0	BetaMethylthiolation(D)			1
0.9322	I4	R.TALAHLGD[161.01]PVAK.V	tr|R1BJI5|R1BJI5_EMIHU	1237.65	2	1237.64	619.832	Uncharacterized protein OS=Emiliania huxleyi OX=2903 GN=EMIHUDRAFT_461817 PE=4 SV=1	6.41	53.035	2	0	BetaMethylthiolation(D)			1
0.9613	I4	R.ALQLD[161.01]APLD[161.01]LR.V	tr|R1DBZ5|R1DBZ5_EMIHU	1315.66	2	1315.65	658.839	Uncharacterized protein OS=Emiliania huxleyi OX=2903 GN=EMIHUDRAFT_67232 PE=3 SV=1	4.21	55.5	2	0	BetaMethylthiolation(D)			2
0.9958	I4	R.n[44.01]GYKPPNRPD[161.01]ASWAIM[147.04]QEEAK.K	tr|R1CA24|R1CA24_EMIHU,tr|R1E829|R1E829_EMIHU	2392.09	3	2392.12	798.372	Uncharacterized protein OS=Emiliania huxleyi OX=2903 GN=EMIHUDRAFT_470138 PE=4 SV=1	6.18	58.3617	2	0	BetaMethylthiolation(D)			1
0.9291	I4	K.EHLGSAM[147.04]GM[147.04]TYEELKSD[161.01]ELSAVIEDAVDAISTK[354.17]C[160.03]DSG.K	tr|R1D580|R1D580_EMIHU,tr|R1EIY2|R1EIY2_EMIHU	4261.84	4	4261.81	1066.47	Uncharacterized protein OS=Emiliania huxleyi OX=2903 GN=EMIHUDRAFT_113281 PE=4 SV=1	4.01	92.1983	1	2	BetaMethylthiolation(D)			1
0.9688	I4	V.n[44.01]ATVAVLLVPVLASLPNSALPGGNGWIGVM[147.04]PD[161.01]C[160.03]APD[161.01]EPID[161.01]VGVVHGR.C	tr|R1FSA5|R1FSA5_EMIHU	4826.37	4	4826.36	1207.6	Uncharacterized protein OS=Emiliania huxleyi OX=2903 GN=EMIHUDRAFT_95158 PE=4 SV=1	4.22	104.042	1	0	BetaMethylthiolation(D)			3
0.9882	I4	L.PGPPAVERD[161.01]APTPAETAAPPTLPSATDLGVSEGK.L	tr|R1BAV2|R1BAV2_EMIHU	3341.64	4	3341.62	836.418	Uncharacterized protein (Fragment) OS=Emiliania huxleyi OX=2903 GN=EMIHUDRAFT_438657 PE=4 SV=1	4.18	104.425	1	1	BetaMethylthiolation(D)			1
0.943	I4	R.n[44.01]LLLLLGDYAQTYGAGIYD[161.01]PNM[147.04]LNIFLGIADGNIDD.V	tr|R1G1S6|R1G1S6_EMIHU	3875.86	4	3875.85	969.973	Uncharacterized protein OS=Emiliania huxleyi OX=2903 GN=EMIHUDRAFT_194620 PE=3 SV=1	3.41	109.855	1	0	BetaMethylthiolation(D)			1
0.9476	I4	R.LRAAVVD[161.01]IAALERSALEPK[354.17].A	tr|R1D8V6|R1D8V6_EMIHU	2293.23	3	2293.21	765.417	Uncharacterized protein OS=Emiliania huxleyi OX=2903 GN=EMIHUDRAFT_198794 PE=4 SV=1	6.18	110.523	2	2	BetaMethylthiolation(D)			1
0.9997	I4	L.SD[161.01]PNEAAAAHAGGSFTPLRETEPFAAALAAPRALPAPPPVLPSLDR.G	tr|R1F120|R1F120_EMIHU	4662.37	4	4662.32	1166.6	Uncharacterized protein OS=Emiliania huxleyi OX=2903 GN=EMIHUDRAFT_436994 PE=4 SV=1	4.9	117.763	1	2	BetaMethylthiolation(D)			1
0.9678	I4	R.n[44.01]SVSVANGRPTD[161.01]VYREAFGPRPDLLPILGSEDAVR.R	tr|R1DVL2|R1DVL2_EMIHU	3741.89	4	3741.85	936.48	Uncharacterized protein OS=Emiliania huxleyi OX=2903 GN=EMIHUDRAFT_197387 PE=4 SV=1	4.86	120.348	2	1	BetaMethylthiolation(D)			1
0.9858	I5	C.KPNAAGSC[160.03]YAFD[161.01]D[161.01]AASTPTAAADSVQHR.L	tr|R1D241|R1D241_EMIHU	2970.27	3	2970.29	991.097	Uncharacterized protein OS=Emiliania huxleyi OX=2903 GN=EMIHUDRAFT_204061 PE=4 SV=1	5.3	70.6283	1	0	BetaMethylthiolation(D)			2
0.9889	I5	R.n[44.01]MPSSSIAC[160.03]LEHVNINSD[161.01]SPIEAC[160.03]TFYLD[161.01]GMGFVQDP.R	tr|R1CRS3|R1CRS3_EMIHU	4135.74	4	4135.76	1034.94	Uncharacterized protein OS=Emiliania huxleyi OX=2903 GN=EMIHUDRAFT_100656 PE=4 SV=1	3.77	87.4083	1	0	BetaMethylthiolation(D)			2
0.9243	I5	R.KASTAVWLALLD[161.01]K.A	tr|R1EYI2|R1EYI2_EMIHU,tr|R1E074|R1E074_EMIHU	1460.81	2	1460.8	731.41	Uncharacterized protein (Fragment) OS=Emiliania huxleyi OX=2903 GN=EMIHUDRAFT_443071 PE=4 SV=1	8.59	104.525	2	0	BetaMethylthiolation(D)			1
0.935	I5	R.QTIQYILPSD[161.01]AALLSQAELLVIDEAAAIPLPQ.V	tr|R1F5Y6|R1F5Y6_EMIHU	3449.84	3	3449.84	1150.95	RNA cytidine acetyltransferase OS=Emiliania huxleyi OX=2903 GN=EMIHUDRAFT_314847 PE=3 SV=1	3.43	104.728	1	0	BetaMethylthiolation(D)			1
0.9182	I5	R.SLTTD[161.01]VLLGLLK[354.17].K	tr|R1E978|R1E978_EMIHU,tr|R1DRN1|R1DRN1_EMIHU	1543.84	2	1543.85	772.925	Uncharacterized protein OS=Emiliania huxleyi OX=2903 GN=EMIHUDRAFT_210154 PE=4 SV=1	5.55	121.007	2	0	BetaMethylthiolation(D)			1
0.983	I5	K.GALPMLQLNPTSGVD[161.01]LDNAGDFVQLGC[160.03]SIGLVAPLFPPDVIAGNK[354.17].W	tr|R1ELP3|R1ELP3_EMIHU	4862.42	4	4862.45	1216.61	Uncharacterized protein OS=Emiliania huxleyi OX=2903 GN=EMIHUDRAFT_435466 PE=4 SV=1	3.77	127.982	2	0	BetaMethylthiolation(D)			1
0.9676	I5	R.n[44.01]VARLTD[161.01]SEIEAVSLFLAASVPLLAALPPHHLHAM[147.04]LRAS.S	tr|R1E4Z2|R1E4Z2_EMIHU	4121.19	4	4121.22	1031.31	Uncharacterized protein OS=Emiliania huxleyi OX=2903 GN=EMIHUDRAFT_461339 PE=4 SV=1	6.27	133.54	1	2	BetaMethylthiolation(D)			1
0.9612	J1	R.WIESALD[161.01]EGGFGGGVSV.A	tr|R1FKA8|R1FKA8_EMIHU	1724.77	4	1725.78	432.2	Sarcosine dehydrogenase OS=Emiliania huxleyi OX=2903 GN=EMIHUDRAFT_97687 PE=4 SV=1	3.57	37.2967	1	0	BetaMethylthiolation(D)			1
0.942	J1	K.HVLRPLYD[161.01]R.L	tr|R1DG36|R1DG36_EMIHU,tr|R1FW24|R1FW24_EMIHU	1213.64	2	1213.64	607.827	Uncharacterized protein OS=Emiliania huxleyi OX=2903 GN=EMIHUDRAFT_438508 PE=4 SV=1	8.75	43.3933	2	0	BetaMethylthiolation(D)			1
0.9908	J1	R.n[44.01]VAVAAASLLD[161.01]LR.A	tr|R1E2K8|R1E2K8_EMIHU	1286.7	2	1286.71	644.358	Uncharacterized protein OS=Emiliania huxleyi OX=2903 GN=EMIHUDRAFT_101734 PE=4 SV=1	5.81	48.4933	2	0	BetaMethylthiolation(D)			1
0.9927	J1	R.n[44.01]GYKPPNRPD[161.01]ASWAIMQEEAK.K	tr|R1CA24|R1CA24_EMIHU,tr|R1E829|R1E829_EMIHU	2376.1	3	2376.12	793.04	Uncharacterized protein OS=Emiliania huxleyi OX=2903 GN=EMIHUDRAFT_470138 PE=4 SV=1	6.18	64.3617	2	0	BetaMethylthiolation(D)			1
0.9565	J1	-.MLHTVD[161.01]LAIAEAHGAR.C	tr|R1D8Z1|R1D8Z1_EMIHU	1749.87	3	1749.85	584.296	Uncharacterized protein OS=Emiliania huxleyi OX=2903 GN=EMIHUDRAFT_249584 PE=4 SV=1	5.95	65.545	2	0	BetaMethylthiolation(D)			1
0.9954	J1	K.ELAGAVRK[354.17]LVEALNANAIPTAGSVID[161.01]SFNNEA.L	tr|R1FTB8|R1FTB8_EMIHU,tr|R1CW96|R1CW96_EMIHU	3525.76	4	3525.75	882.447	Uncharacterized protein OS=Emiliania huxleyi OX=2903 GN=EMIHUDRAFT_109139 PE=4 SV=1	4.41	77.14	1	1	BetaMethylthiolation(D)			1
0.9999	J1	R.n[44.01]ED[161.01]QD[161.01]AEGRAIHDLLSAGK[354.17]LLVFTLD.A	tr|R1DZS5|R1DZS5_EMIHU	3086.45	4	3087.47	772.62	Uncharacterized protein OS=Emiliania huxleyi OX=2903 GN=EMIHUDRAFT_439488 PE=4 SV=1	4.36	84.6633	1	2	BetaMethylthiolation(D)			2
0.9317	J1	R.n[44.01]FGAGPFC[160.03]GLGHLLGLPAALC[160.03]LPLASRAD[161.01]TNASR.W	tr|R1CKS5|R1CKS5_EMIHU	3468.72	3	3468.75	1157.25	Uncharacterized protein OS=Emiliania huxleyi OX=2903 GN=EMIHUDRAFT_195850 PE=4 SV=1	8.08	89.5733	2	1	BetaMethylthiolation(D)			1
0.9967	J1	-.n[44.01]MEIAD[161.01]D[161.01]VIAGM[147.04]AGGASTLAVGLPLDVVK[354.17]VLA.R	tr|R1G1G9|R1G1G9_EMIHU	3372.65	4	3373.68	844.17	Mitochondrial carrier OS=Emiliania huxleyi OX=2903 GN=EMIHUDRAFT_194446 PE=3 SV=1	3.84	103.017	1	1	BetaMethylthiolation(D)			2
0.9392	J3	R.ERGLGD[161.01]C[160.03]VAFGGNPMAD[161.01]GK.D	tr|R1D6J5|R1D6J5_EMIHU,tr|R1DHB7|R1DHB7_EMIHU	2041.85	4	2041.86	511.469	Uncharacterized protein OS=Emiliania huxleyi OX=2903 GN=EMIHUDRAFT_215814 PE=4 SV=1	4.56	34.6833	2	1	BetaMethylthiolation(D)			2
0.9232	J3	A.QRD[161.01]AAAAAGAAAAEAAR.E	tr|R1EVK9|R1EVK9_EMIHU	1586.76	3	1586.74	529.927	Uncharacterized protein OS=Emiliania huxleyi OX=2903 GN=EMIHUDRAFT_113182 PE=4 SV=1	6.07	52.5867	1	1	BetaMethylthiolation(D)			1
0.9259	J3	R.ATMTTID[161.01]WPR.L	tr|R1CWQ2|R1CWQ2_EMIHU	1236.56	2	1236.57	619.289	Uncharacterized protein (Fragment) OS=Emiliania huxleyi OX=2903 GN=EMIHUDRAFT_460725 PE=4 SV=1	5.88	55.99	2	0	BetaMethylthiolation(D)			1
0.9356	J3	A.SLPSD[161.01]IATLSQLR.H	tr|R1BNS0|R1BNS0_EMIHU	1445.75	3	1445.77	482.925	Polyketide synthase OS=Emiliania huxleyi OX=2903 GN=PKS9 PE=3 SV=1	5.55	58.0117	1	0	BetaMethylthiolation(D)			1
0.952	J3	R.FYSPHNED[161.01]LYRM[147.04]VR.Q	tr|R1F1U5|R1F1U5_EMIHU	1887.84	3	1887.84	630.287	Uncharacterized protein OS=Emiliania huxleyi OX=2903 GN=EMIHUDRAFT_203689 PE=4 SV=1	6.75	58.1883	2	1	BetaMethylthiolation(D)			1
0.9362	J3	R.KQAVLD[161.01]AGGLAAVVAAM[147.04]GR.H	tr|R1DHR6|R1DHR6_EMIHU	1858.98	3	1858.97	620.666	Uncharacterized protein OS=Emiliania huxleyi OX=2903 GN=EMIHUDRAFT_111252 PE=4 SV=1	8.75	61.9983	2	0	BetaMethylthiolation(D)			1
0.9473	J3	C.n[44.01]C[160.03]FYTD[161.01]LEAKAGVVNEC[160.03]GPDNTFWM[147.04]LC[160.03]C[160.03]ATPLRMGGSAFPPLR.V	tr|R1DD82|R1DD82_EMIHU	4913.17	5	4913.13	983.64	Uncharacterized protein OS=Emiliania huxleyi OX=2903 GN=EMIHUDRAFT_112086 PE=4 SV=1	4.78	71.3667	1	2	BetaMethylthiolation(D)			1
0.9939	J3	W.RVAEIK[354.17]LLLTELQHELPAVD[161.01]EAATAK[354.17].L	tr|R1B5F4|R1B5F4_EMIHU	3355.73	4	3355.76	839.941	Uncharacterized protein OS=Emiliania huxleyi OX=2903 GN=EMIHUDRAFT_220567 PE=4 SV=1	4.96	71.4067	1	1	BetaMethylthiolation(D)			1
0.9608	J3	S.DPLPQPLGAD[161.01]LLHANGTLR.R	tr|R1E0E9|R1E0E9_EMIHU	2043.06	4	2043.06	511.772	Uncharacterized protein OS=Emiliania huxleyi OX=2903 GN=EMIHUDRAFT_222247 PE=4 SV=1	5.21	74.1	1	0	BetaMethylthiolation(D)			1
0.9351	J3	K.n[44.01]VEGLSELTSRPASLLPLD[161.01]EASPTP.P	tr|R1C363|R1C363_EMIHU,tr|R1E619|R1E619_EMIHU	2567.28	4	2567.3	642.827	Uncharacterized protein OS=Emiliania huxleyi OX=2903 GN=EMIHUDRAFT_118978 PE=4 SV=1	4	78.92	1	0	BetaMethylthiolation(D)			1
0.9195	J3	A.n[44.01]C[160.03]LSYTHD[161.01]D[161.01]D[161.01]YENYKPYPPGKKPKPRGPGGG.-	tr|R1DHI6|R1DHI6_EMIHU	3573.56	4	3574.57	894.397	Uncharacterized protein OS=Emiliania huxleyi OX=2903 GN=EMIHUDRAFT_465646 PE=4 SV=1	8.1	82.6417	1	2	BetaMethylthiolation(D)			3
0.9751	J4	K.KYGD[161.01]AFLK.K	tr|R1G005|R1G005_EMIHU	986.49	2	986.481	494.252	Dihydrolipoyllysine-residue succinyltransferase (Fragment) OS=Emiliania huxleyi OX=2903 GN=EMIHUDRAFT_260532 PE=4 SV=1	8.5	42.13	2	0	BetaMethylthiolation(D)			1
0.9598	J4	K.KDLD[161.01]PIK.D	tr|R1D9C2|R1D9C2_EMIHU	873.463	2	873.469	437.739	Uncharacterized protein OS=Emiliania huxleyi OX=2903 GN=EMIHUDRAFT_438547 PE=4 SV=1	5.96	42.605	2	0	BetaMethylthiolation(D)			1
0.9584	J4	K.AHLASPYLQD[161.01]K.A	tr|R1F0Q0|R1F0Q0_EMIHU	1287.63	2	1287.64	644.821	Uncharacterized protein OS=Emiliania huxleyi OX=2903 GN=EMIHUDRAFT_114071 PE=3 SV=1	6.79	62.035	2	0	BetaMethylthiolation(D)			1
0.9822	J4	R.HIGIVPGESFATD[161.01]GLSGELLAAV.K	tr|R1DRJ9|R1DRJ9_EMIHU	2298.16	3	2298.17	767.059	Uncharacterized protein OS=Emiliania huxleyi OX=2903 GN=EMIHUDRAFT_67408 PE=4 SV=1	4.13	83.5817	1	0	BetaMethylthiolation(D)			1
0.956	J4	E.NGLEPPLTIAQGDKWHLFVSHVWSTGQD[161.01]QAANIKR.A	tr|R1D2H2|R1D2H2_EMIHU,tr|R1BB84|R1BB84_EMIHU	3958.99	4	3958.97	990.755	Uncharacterized protein OS=Emiliania huxleyi OX=2903 GN=EMIHUDRAFT_113759 PE=4 SV=1	6.92	91.4333	1	1	BetaMethylthiolation(D)			1
0.9404	J4	R.ALTRAAISAALAPD[161.01]GEYGRAAVAEAM[147.04]AAAAGED[161.01]D[161.01]ER.V	tr|R1F512|R1F512_EMIHU,tr|R1DLB4|R1DLB4_EMIHU	3684.66	4	3685.69	922.173	Uncharacterized protein OS=Emiliania huxleyi OX=2903 GN=EMIHUDRAFT_442524 PE=4 SV=1	4.2	100.017	2	2	BetaMethylthiolation(D)			3
0.9875	J4	D.n[44.01]K[354.17]LGTAPSSIPLSFEPAC[160.03]VAVAPD[161.01]GGAVAVGGAD[161.01]NK[354.17].V	tr|R1DJ19|R1DJ19_EMIHU	3909.82	4	3910.81	978.463	Uncharacterized protein OS=Emiliania huxleyi OX=2903 GN=EMIHUDRAFT_460577 PE=4 SV=1	4.56	104.302	1	0	BetaMethylthiolation(D)			2
0.9541	J4	R.QQLLHVIRD[161.01]NSVLILVGETGSGKTTQIAQYLM[147.04]ED[161.01].G	tr|R1D824|R1D824_EMIHU	3876.94	4	3877.91	970.243	Uncharacterized protein OS=Emiliania huxleyi OX=2903 GN=EMIHUDRAFT_418272 PE=4 SV=1	4.9	105.208	1	2	BetaMethylthiolation(D)			2
0.9348	J5	K.n[44.01]LD[161.01]ALAETD[161.01]NMLR.A	tr|R1G4F7|R1G4F7_EMIHU	1495.65	2	1495.66	748.831	Uncharacterized protein OS=Emiliania huxleyi OX=2903 GN=EMIHUDRAFT_108413 PE=4 SV=1	4.03	62.41	2	0	BetaMethylthiolation(D)			2
0.9368	J5	R.VTTAASSWHTSASAD[161.01]SSHHIRR.T	tr|R1DC57|R1DC57_EMIHU	2410.12	3	2410.13	804.38	Putative ammonium transporter OS=Emiliania huxleyi OX=2903 GN=AMT16 PE=4 SV=1	9.59	78.0917	2	0	BetaMethylthiolation(D)			1
0.9686	J5	T.n[44.01]AFMQRSVD[161.01]LLEERAAEC[160.03]D[161.01]NAFGLNR.R	tr|R1EAU5|R1EAU5_EMIHU	3046.35	4	3046.38	762.595	Uncharacterized protein OS=Emiliania huxleyi OX=2903 GN=EMIHUDRAFT_95826 PE=4 SV=1	4.51	89.11	1	2	BetaMethylthiolation(D)			2
0.98	J5	R.n[44.01]FGD[161.01]TAANTGMMELFAAMAWGANVPIAVK.T	tr|R1D7S0|R1D7S0_EMIHU	2972.37	3	2972.38	991.797	Uncharacterized protein OS=Emiliania huxleyi OX=2903 GN=EMIHUDRAFT_360139 PE=3 SV=1	4.37	90.6017	2	0	BetaMethylthiolation(D)			1
0.9376	J5	R.n[44.01]AAAVVAAPPVVEVAD[161.01]VPLLLGSC[160.03]LFPNKPK.A	tr|R1E2C5|R1E2C5_EMIHU	3130.69	4	3131.71	783.68	Carboxylic ester hydrolase OS=Emiliania huxleyi OX=2903 GN=EMIHUDRAFT_193920 PE=3 SV=1	6.1	103.978	2	0	BetaMethylthiolation(D)			1
0.9952	K1	D.SRGGAIFRSGD[161.01]QFLLLAAQLVGEAVAR.Y	tr|R1D264|R1D264_EMIHU	2847.52	6	2847.51	475.594	Uncharacterized protein OS=Emiliania huxleyi OX=2903 GN=EMIHUDRAFT_204100 PE=4 SV=1	9.23	45.125	1	2	BetaMethylthiolation(D)			1
0.9232	K1	R.n[44.01]KFAPPD[161.01]LVQLAR.R	tr|R1BA98|R1BA98_EMIHU,tr|R1E5K6|R1E5K6_EMIHU	1442.77	3	1442.77	481.931	Uncharacterized protein OS=Emiliania huxleyi OX=2903 GN=EMIHUDRAFT_453444 PE=4 SV=1	8.75	60.9933	2	0	BetaMethylthiolation(D)			1
0.9444	K1	K.n[44.01]TGLILLEGQRLIAD[161.01]ALDAGLS.A	tr|R1BHS4|R1BHS4_EMIHU	2227.19	4	2228.18	557.804	RNA methyltransferase OS=Emiliania huxleyi OX=2903 GN=EMIHUDRAFT_62124 PE=4 SV=1	4.03	72.4017	1	1	BetaMethylthiolation(D)			1
1	K1	R.GVGTHLGSLLHIEESAD[161.01]EED.A	tr|R1F4C1|R1F4C1_EMIHU	2152.96	4	2153.98	539.247	Uncharacterized protein OS=Emiliania huxleyi OX=2903 GN=EMIHUDRAFT_443084 PE=4 SV=1	4.21	77.0867	1	0	BetaMethylthiolation(D)			1
0.976	K1	R.RHTPTLIAALKNLVLSGYAPEHD[161.01].V	tr|R1E5R5|R1E5R5_EMIHU,tr|R1DMV8|R1DMV8_EMIHU	2561.34	4	2562.36	641.343	AP-1 complex subunit gamma OS=Emiliania huxleyi OX=2903 GN=AP1G-1 PE=3 SV=1	6.93	88.7133	1	1	BetaMethylthiolation(D)			1
0.9987	K2	R.KVVQD[161.01]MC[160.03]EQLIERR.H	tr|R1CNT0|R1CNT0_EMIHU	1848.9	3	1848.91	617.308	Uncharacterized protein OS=Emiliania huxleyi OX=2903 GN=EMIHUDRAFT_435396 PE=4 SV=1	6.17	69.0767	2	0	BetaMethylthiolation(D)			1
0.953	K3	K.KNPD[161.01]AAELLR.G	tr|R1D6J9|R1D6J9_EMIHU,tr|R1D2Z7|R1D2Z7_EMIHU	1171.6	2	1171.6	586.808	Argininosuccinate lyase OS=Emiliania huxleyi OX=2903 GN=ASL1 PE=3 SV=1	6.07	56.54	2	0	BetaMethylthiolation(D)			1
0.9238	K3	P.RFD[161.01]PAAKSC[160.03]SLESRPTLPPR.L	tr|R1ENA2|R1ENA2_EMIHU	2330.16	4	2330.16	583.548	Uncharacterized protein (Fragment) OS=Emiliania huxleyi OX=2903 GN=EMIHUDRAFT_368426 PE=4 SV=1	9.5	63.6017	1	1	BetaMethylthiolation(D)			1
0.9768	K3	R.n[44.01]LRVLRD[161.01]AAGALQYLHTLS.P	tr|R1FDB8|R1FDB8_EMIHU	2085.12	4	2085.12	522.286	Uncharacterized protein (Fragment) OS=Emiliania huxleyi OX=2903 GN=EMIHUDRAFT_72439 PE=4 SV=1	8.75	71.655	1	2	BetaMethylthiolation(D)			1
0.9826	K4	R.KVEADAAGPGD[161.01]VLLR.S	tr|R1G203|R1G203_EMIHU,tr|R1BLV8|R1BLV8_EMIHU	1555.8	3	1555.8	519.608	Uncharacterized protein OS=Emiliania huxleyi OX=2903 GN=EMIHUDRAFT_95245 PE=4 SV=1	4.56	38.0433	2	0	BetaMethylthiolation(D)			1
0.9182	K4	R.AAPPTEAPGD[161.01]SR.S	tr|R1BIP8|R1BIP8_EMIHU	1213.54	2	1213.54	607.777	Uncharacterized protein (Fragment) OS=Emiliania huxleyi OX=2903 GN=EMIHUDRAFT_374391 PE=4 SV=1	4.37	40.5367	2	0	BetaMethylthiolation(D)			1
0.9808	K4	R.M[147.04]SGC[160.03]D[161.01]HIHAGTVVGK.L	sp|Q4G3F4|RBL_EMIHU	1629.71	3	1630.71	544.243	Ribulose bisphosphate carboxylase large chain OS=Emiliania huxleyi OX=2903 GN=rbcL PE=3 SV=1	6.69	43.6783	2	0	BetaMethylthiolation(D)			1
0.9394	K4	R.MSGC[160.03]D[161.01]HIHAGTVVGK.L	sp|Q4G3F4|RBL_EMIHU	1613.71	3	1614.72	538.911	Ribulose bisphosphate carboxylase large chain OS=Emiliania huxleyi OX=2903 GN=rbcL PE=3 SV=1	6.69	45.1883	2	0	BetaMethylthiolation(D)			1
0.9845	K4	R.K[354.17]GFAFNADRPGILD[161.01]D[161.01]K.A	tr|R1F8J6|R1F8J6_EMIHU	2080.95	3	2080.96	694.658	Magnesium chelatase H subunit OS=Emiliania huxleyi OX=2903 GN=EMIHUDRAFT_309350 PE=4 SV=1	6.04	55.97	2	0	BetaMethylthiolation(D)			2
1	K4	L.n[44.01]GC[160.03]C[160.03]D[161.01]QVESHDLPSIDVAPLPLRLQVHALR.H	tr|R1ESC2|R1ESC2_EMIHU	3383.65	5	3383.63	677.738	Uncharacterized protein (Fragment) OS=Emiliania huxleyi OX=2903 GN=EMIHUDRAFT_435227 PE=4 SV=1	5.26	65.3067	1	1	BetaMethylthiolation(D)			1
0.9794	K4	K.n[44.01]K[354.17]HVD[161.01]YGVVPAHYEVVGQALLD[161.01]TLALGLGD[161.01].A	tr|R1FSQ6|R1FSQ6_EMIHU	3455.64	4	3456.66	864.917	Uncharacterized protein OS=Emiliania huxleyi OX=2903 GN=EMIHUDRAFT_194900 PE=3 SV=1	4.8	66.6183	1	0	BetaMethylthiolation(D)			3
0.9259	K4	R.ITQFLPC[160.03]D[161.01]D[161.01]PD[161.01]SC[160.03]M[147.04]M[147.04]APDVLIFAVAR.G	tr|R1CVU4|R1CVU4_EMIHU,tr|R1BAI8|R1BAI8_EMIHU	3151.33	4	3151.35	788.84	Uncharacterized protein OS=Emiliania huxleyi OX=2903 GN=EMIHUDRAFT_114954 PE=4 SV=1	3.77	72.7183	2	0	BetaMethylthiolation(D)			3
0.9935	K4	-.n[44.01]M[147.04]TD[161.01]TTAPGHDVLPDPGSVDSDSSSGLDEAPVAAAD[161.01]VSDGLSV.D	tr|R1DVZ2|R1DVZ2_EMIHU	4204.79	5	4204.8	841.965	Uncharacterized protein (Fragment) OS=Emiliania huxleyi OX=2903 GN=EMIHUDRAFT_452103 PE=4 SV=1	3.41	76.8367	1	0	BetaMethylthiolation(D)			2
0.9965	K4	K.n[44.01]LLSD[161.01]LPQDPAPASAAGK[354.17]EPSGAAAAVD[161.01]VII.V	tr|R1FL68|R1FL68_EMIHU,tr|R1D8B7|R1D8B7_EMIHU	3204.55	4	3204.57	802.145	Uncharacterized protein OS=Emiliania huxleyi OX=2903 GN=EMIHUDRAFT_252381 PE=4 SV=1	3.84	77.725	1	1	BetaMethylthiolation(D)			2
0.9996	K4	P.n[44.01]VQAD[161.01]APNTQM[147.04]LSGFSPSLLKLVLAGKD[161.01]LVGD[161.01]EK.Q	tr|R1F4N9|R1F4N9_EMIHU,tr|R1FLT1|R1FLT1_EMIHU	3637.79	4	3637.79	910.454	Uncharacterized protein OS=Emiliania huxleyi OX=2903 GN=EMIHUDRAFT_441451 PE=4 SV=1	4.68	90.29	1	2	BetaMethylthiolation(D)			3
0.9664	K4	K.n[44.01]VVITIPVRLGAPSSLAVAFAPLC[160.03]ELLD[161.01]AHVSD[161.01]AVRALE.E	tr|R1DM31|R1DM31_EMIHU,tr|R1DYV9|R1DYV9_EMIHU,tr|R1DYV9|R1DYV9_EMIHU	4104.16	6	4104.19	685.034	Uncharacterized protein OS=Emiliania huxleyi OX=2903 GN=EMIHUDRAFT_252308 PE=4 SV=1	4.95	103.973	1	2	BetaMethylthiolation(D)			2
0.9666	K4	L.PVD[161.01]EVLGALAHSLAHERVVETRELATTLETLLSMR.A	tr|R1E3N0|R1E3N0_EMIHU	3902.04	4	3902.03	976.517	Uncharacterized protein OS=Emiliania huxleyi OX=2903 GN=EMIHUDRAFT_316589 PE=4 SV=1	5.02	106.648	1	2	BetaMethylthiolation(D)			1
1	K5	F.D[161.01]D[161.01]TQVGTAAMQAKPAGTVIEFR.Y	tr|R1DJU8|R1DJU8_EMIHU	2397.11	4	2397.11	600.285	Acetyl-CoA carboxylase OS=Emiliania huxleyi OX=2903 GN=ACC-2 PE=4 SV=1	4.56	59.9417	1	0	BetaMethylthiolation(D)			2
0.9622	K5	G.GC[160.03]ND[161.01]GGLGGVMTLD[161.01]K.A	tr|R1FS91|R1FS91_EMIHU	1584.64	3	1584.64	529.221	Uncharacterized protein OS=Emiliania huxleyi OX=2903 GN=EMIHUDRAFT_454667 PE=4 SV=1	4.21	63.4633	1	0	BetaMethylthiolation(D)			2
0.991	K5	Q.FGD[161.01]LVKPIATEVR.R	tr|R1BJL4|R1BJL4_EMIHU	1489.8	3	1490.79	497.606	Uncharacterized protein OS=Emiliania huxleyi OX=2903 GN=EMIHUDRAFT_216187 PE=4 SV=1	6.07	69.8517	1	0	BetaMethylthiolation(D)			1
0.9448	K5	R.KD[161.01]LRLGAGAATILK.G	tr|R1G0E4|R1G0E4_EMIHU,tr|R1FB18|R1FB18_EMIHU,tr|R1EIL5|R1EIL5_EMIHU	1471.85	3	1471.86	491.625	Uncharacterized protein OS=Emiliania huxleyi OX=2903 GN=EMIHUDRAFT_122067 PE=3 SV=1	9.99	83.8967	2	1	BetaMethylthiolation(D)			1
0.9822	K5	F.LLAALAVPSRVQVSYLSNSEAAD[161.01]AEAGQAAGK[354.17]AAGAAAER.A	tr|R1FK84|R1FK84_EMIHU	4126.06	4	4126.09	1032.52	Uncharacterized protein OS=Emiliania huxleyi OX=2903 GN=EMIHUDRAFT_227125 PE=4 SV=1	4.87	85.3883	1	2	BetaMethylthiolation(D)			1
0.9509	K5	-.n[44.01]M[147.04]AAEPWAGAHASAAAASSVALEAAELTALAEAD[161.01]STLLD[161.01]GLR.E	tr|R1FI15|R1FI15_EMIHU,tr|R1BNE6|R1BNE6_EMIHU	4129.94	4	4129.92	1033.49	Uncharacterized protein OS=Emiliania huxleyi OX=2903 GN=EMIHUDRAFT_363090 PE=4 SV=1	4.08	90.65	2	0	BetaMethylthiolation(D)			2
0.9857	K5	R.NPSHANPGTRD[161.01]LC[160.03]GGTLANHFSAGSLYGPTEARGTFVSGGTMAV.T	tr|R1DR69|R1DR69_EMIHU	4478.06	4	4479.06	1120.52	Uncharacterized protein (Fragment) OS=Emiliania huxleyi OX=2903 GN=EMIHUDRAFT_124704 PE=4 SV=1	6.91	95.12	1	2	BetaMethylthiolation(D)			1
0.9638	K5	N.PPSATTELTPVAIQAGKLLAD[161.01]RLYAGK.S	sp|B9A1H3|TRXR1_EMIHU,tr|R1D5S9|R1D5S9_EMIHU	2826.53	4	2826.56	707.64	Thioredoxin reductase SEP1 OS=Emiliania huxleyi OX=2903 GN=SEP1 PE=1 SV=1	8.9	105.378	1	2	BetaMethylthiolation(D)			1
0.9505	K5	R.LGANSLLD[161.01]IVVFGRAC[160.03]ANRVAEIAKPGD[161.01]PLTPLPK[354.17].D	tr|R1EUN2|R1EUN2_EMIHU	3990.07	5	3990.04	799.022	Succinate dehydrogenase flavo protein subunit,subunit A Fp subunit, mitochondrial OS=Emiliania huxleyi OX=2903 GN=EMIHUDRAFT_450514 PE=4 SV=1	8.2	105.8	2	2	BetaMethylthiolation(D)			2
0.9548	K5	V.n[44.01]DQFEKPVFPNAM[147.04]IVGDC[160.03]VITHLLHK[354.17]ID[161.01]ALKTGK.V	tr|R1D354|R1D354_EMIHU,tr|R1F9I6|R1F9I6_EMIHU	4065.03	4	4065.04	1017.27	Uncharacterized protein (Fragment) OS=Emiliania huxleyi OX=2903 GN=EMIHUDRAFT_216809 PE=4 SV=1	6.91	107.192	1	2	BetaMethylthiolation(D)			1
0.9924	K5	R.n[44.01]TYQLEGLNWLIKLFEHGINGILAD[161.01]EMGL.G	tr|R1ETF6|R1ETF6_EMIHU,tr|R1EHT0|R1EHT0_EMIHU	3275.64	4	3275.66	819.916	Uncharacterized protein OS=Emiliania huxleyi OX=2903 GN=EMIHUDRAFT_418722 PE=3 SV=1	4.4	109.595	1	1	BetaMethylthiolation(D)			1
0.9989	K5	R.n[44.01]LWD[161.01]C[160.03]SVGLARWM[147.04]LESLLESPERPLRGR.R	tr|R1E9G0|R1E9G0_EMIHU	3330.64	4	3331.62	833.668	Uncharacterized protein OS=Emiliania huxleyi OX=2903 GN=EMIHUDRAFT_224487 PE=4 SV=1	6.25	114.288	2	2	BetaMethylthiolation(D)			1
0.9392	L1	R.YATQAGD[161.01]LSGR.T	tr|R1CL77|R1CL77_EMIHU,tr|R1EIG5|R1EIG5_EMIHU	1183.53	2	1183.52	592.772	Uncharacterized protein OS=Emiliania huxleyi OX=2903 GN=EMIHUDRAFT_239207 PE=4 SV=1	5.84	48.5683	2	0	BetaMethylthiolation(D)			1
0.935	L1	K.KALEPFGD[161.01]R.G	tr|R1F8B3|R1F8B3_EMIHU	1077.53	2	1077.54	539.771	Uncharacterized protein OS=Emiliania huxleyi OX=2903 GN=EMIHUDRAFT_112694 PE=4 SV=1	6.07	50.265	2	0	BetaMethylthiolation(D)			1
0.9714	L1	R.n[44.01]AWKC[160.03]GVGD[161.01]GPC[160.03]GARLHGAALR.R	tr|A0A0D3JRV1|A0A0D3JRV1_EMIHU	2297.07	4	2297.09	575.275	Uncharacterized protein OS=Emiliania huxleyi OX=2903 PE=4 SV=1	8.96	64.0767	2	2	BetaMethylthiolation(D)			1
1	L1	R.n[44.01]WAEVLPD[161.01]PSC[160.03]C[160.03]PALPLLLLAL.L	tr|R1EPL2|R1EPL2_EMIHU	2436.23	4	2436.25	610.064	Uncharacterized protein (Fragment) OS=Emiliania huxleyi OX=2903 GN=EMIHUDRAFT_123580 PE=4 SV=1	3.67	68.0783	1	0	BetaMethylthiolation(D)			1
0.9501	L1	K.IID[161.01]LC[160.03]ESAAASATC[160.03]AIGDGATISELKLLQ.L	tr|R1DUH9|R1DUH9_EMIHU,tr|R1FJ64|R1FJ64_EMIHU	3036.48	4	3037.51	760.128	Uncharacterized protein OS=Emiliania huxleyi OX=2903 GN=EMIHUDRAFT_223963 PE=4 SV=1	3.92	68.6167	1	1	BetaMethylthiolation(D)			1
0.9999	L1	R.LLPGFLTRRLFGAVNSLHQMD[161.01]SAAQGFGC[160.03]D[161.01]D[161.01].E	tr|R1BRU0|R1BRU0_EMIHU	3530.6	4	3531.59	883.658	Uncharacterized protein OS=Emiliania huxleyi OX=2903 GN=EMIHUDRAFT_422092 PE=4 SV=1	5.44	73.2883	1	1	BetaMethylthiolation(D)			3
0.9768	L1	Y.n[44.01]AAFLASSSD[161.01]SD[161.01]GEAD[161.01]FEFEGAAPPPKR.G	tr|R1C6H8|R1C6H8_EMIHU,tr|R1ENP7|R1ENP7_EMIHU	2949.23	4	2950.25	738.314	Uncharacterized protein OS=Emiliania huxleyi OX=2903 GN=EMIHUDRAFT_209800 PE=4 SV=1	4.02	73.365	1	0	BetaMethylthiolation(D)			3
0.9939	L1	R.D[161.01]D[161.01]ESNGDLLFALYYLAFALLLFATLNELKR.R	tr|R1DAK6|R1DAK6_EMIHU	3539.77	4	3539.81	885.95	Uncharacterized protein OS=Emiliania huxleyi OX=2903 GN=EMIHUDRAFT_214374 PE=4 SV=1	4.11	74.295	2	0	BetaMethylthiolation(D)			2
0.9819	L1	R.n[44.01]IVQAAID[161.01]EIM[147.04]HQQKRTTL.T	tr|R1CUY5|R1CUY5_EMIHU,tr|R1BGQ2|R1BGQ2_EMIHU,tr|R1BGQ2|R1BGQ2_EMIHU	2199.11	4	2199.13	550.786	Putative ABC transporter OS=Emiliania huxleyi OX=2903 GN=EMIHUDRAFT_465929 PE=4 SV=1	6.75	74.9967	1	1	BetaMethylthiolation(D)			1
0.9477	L1	E.VDVREAGGALIVK[354.17]AGC[160.03]DAASIAVVD[161.01]VYWTASGEQK[354.17].R	tr|R1BN31|R1BN31_EMIHU,tr|R1F5F4|R1F5F4_EMIHU	4102.96	5	4102.95	821.6	Uncharacterized protein OS=Emiliania huxleyi OX=2903 GN=EMIHUDRAFT_214750 PE=4 SV=1	4.44	83.165	1	2	BetaMethylthiolation(D)			1
0.9347	L1	D.n[44.01]LRRVAFVWHLTGEWD[161.01]ER.S	tr|R1DS81|R1DS81_EMIHU,tr|R1CBV0|R1CBV0_EMIHU	2258.12	4	2258.1	565.537	Uncharacterized protein OS=Emiliania huxleyi OX=2903 GN=EMIHUDRAFT_371044 PE=4 SV=1	6.76	83.83	1	1	BetaMethylthiolation(D)			1
0.9359	L2	K.n[44.01]C[160.03]NPKD[161.01]KEEC[160.03]R.V	tr|R1BRG7|R1BRG7_EMIHU	1423.56	3	1423.57	475.529	Uncharacterized protein (Fragment) OS=Emiliania huxleyi OX=2903 GN=EMIHUDRAFT_452176 PE=4 SV=1	6.17	39.755	2	2	BetaMethylthiolation(D)			1
0.9918	L2	K.APTQVD[161.01]SEPPTEAKADAHATPC[160.03].A	tr|R1G4S9|R1G4S9_EMIHU,tr|R1FC62|R1FC62_EMIHU	2338.02	4	2339.02	585.512	Uncharacterized protein OS=Emiliania huxleyi OX=2903 GN=EMIHUDRAFT_439493 PE=4 SV=1	4.31	40.5617	1	1	BetaMethylthiolation(D)			1
1	L2	N.n[44.01]ASTSRWIFVPESD[161.01]VFLD[161.01]AVNGREGFGVGM.-	tr|R1DRS8|R1DRS8_EMIHU	3277.5	6	3277.47	547.257	Uncharacterized protein OS=Emiliania huxleyi OX=2903 GN=EMIHUDRAFT_452466 PE=4 SV=1	4.32	41.7567	1	2	BetaMethylthiolation(D)			2
0.9641	L2	R.n[44.01]APPVMLSSATTAK[354.17]SALRAALAASD[161.01]GEPK.A	tr|R1DVL9|R1DVL9_EMIHU,tr|R1BYL4|R1BYL4_EMIHU	3025.5	6	3025.49	505.258	Uncharacterized protein OS=Emiliania huxleyi OX=2903 GN=EMIHUDRAFT_458921 PE=4 SV=1	8.63	62.3517	2	2	BetaMethylthiolation(D)			1
0.9959	L2	R.LEHAAAAEAID[161.01]ATLPAPLGGYLPS.N	tr|R1EH62|R1EH62_EMIHU	2393.19	4	2393.18	599.306	Uncharacterized protein OS=Emiliania huxleyi OX=2903 GN=EMIHUDRAFT_237285 PE=4 SV=1	4.13	68.9817	1	0	BetaMethylthiolation(D)			1
0.9517	L3	R.TFVD[161.01]AETER.R	tr|R1DQG0|R1DQG0_EMIHU	1112.48	2	1112.49	557.248	Uncharacterized protein OS=Emiliania huxleyi OX=2903 GN=EMIHUDRAFT_454940 PE=4 SV=1	4.14	56.9217	2	0	BetaMethylthiolation(D)			1
0.9549	L3	K.n[44.01]AQRLIFFGTPLENGRTLSD[161.01]Y.N	tr|R1F663|R1F663_EMIHU	2386.17	4	2387.19	597.551	Uncharacterized protein OS=Emiliania huxleyi OX=2903 GN=EMIHUDRAFT_232395 PE=4 SV=1	6.11	66.95	1	2	BetaMethylthiolation(D)			1
0.9937	L3	R.n[44.01]EPEAAPPEGGFC[160.03]VEVD[161.01]ALLLAEGER.S	tr|R1BFE0|R1BFE0_EMIHU	2743.25	4	2743.27	686.819	Uncharacterized protein OS=Emiliania huxleyi OX=2903 GN=EMIHUDRAFT_465693 PE=4 SV=1	3.77	68.3017	2	0	BetaMethylthiolation(D)			1
0.9753	L4	M.LQD[161.01]QGELDGAEALHR.E	tr|R1EVU6|R1EVU6_EMIHU,tr|R1F4H4|R1F4H4_EMIHU	1696.78	4	1696.77	425.203	Uncharacterized protein OS=Emiliania huxleyi OX=2903 GN=EMIHUDRAFT_100274 PE=4 SV=1	4.31	55.6933	1	0	BetaMethylthiolation(D)			1
0.9411	L4	R.n[44.01]VPPD[161.01]AVIK.A	tr|R1EM84|R1EM84_EMIHU,tr|R1B8X9|R1B8X9_EMIHU	926.49	2	926.498	464.252	Uncharacterized protein OS=Emiliania huxleyi OX=2903 GN=EMIHUDRAFT_204730 PE=4 SV=1	5.81	56.585	2	0	BetaMethylthiolation(D)			1
0.9948	L4	R.n[44.01]QPADAM[147.04]RDLC[160.03]DDPSWLRYDADGVAHD[161.01]PALLGSTC[160.03]D[161.01]P.D	tr|R1DGP2|R1DGP2_EMIHU	4150.72	4	4151.73	1038.69	Uncharacterized protein OS=Emiliania huxleyi OX=2903 GN=EMIHUDRAFT_201819 PE=4 SV=1	3.9	59.7567	1	2	BetaMethylthiolation(D)			2
0.9245	L4	L.RSATNVYSPETFTAAD[161.01]ASSLAQLM[147.04]GSGSLGGLER.L	tr|R1F3A6|R1F3A6_EMIHU	3505.65	4	3505.66	877.419	Uncharacterized protein OS=Emiliania huxleyi OX=2903 GN=EMIHUDRAFT_233619 PE=4 SV=1	4.68	63.3117	1	0	BetaMethylthiolation(D)			1
0.988	L4	R.GGDAAWPLRPTRVPYEESSVFARSD[161.01].D	tr|R1FCG1|R1FCG1_EMIHU	2808.33	4	2809.31	703.09	Uncharacterized protein OS=Emiliania huxleyi OX=2903 GN=EMIHUDRAFT_433673 PE=4 SV=1	4.94	65.5467	1	2	BetaMethylthiolation(D)			1
0.9799	L4	G.QRKWSD[161.01]C[160.03]NHVVALGFELSGDWMQSYEK[354.17].K	tr|R1CMB5|R1CMB5_EMIHU	3541.57	4	3541.54	886.399	Carboxypeptidase OS=Emiliania huxleyi OX=2903 GN=EMIHUDRAFT_450683 PE=3 SV=1	5.48	71.2917	1	1	BetaMethylthiolation(D)			1
0.995	L4	-.n[44.01]M[147.04]PRLLLLLVFTLGPAD[161.01]AFE.A	tr|R1DCQ3|R1DCQ3_EMIHU	2220.17	4	2221.18	556.049	Uncharacterized protein OS=Emiliania huxleyi OX=2903 GN=EMIHUDRAFT_465541 PE=3 SV=1	4.75	72.07	1	1	BetaMethylthiolation(D)			1
0.9941	L4	G.n[44.01]AAGYLGAEVSHLASAQGHHVRAVVKD[161.01]GQR.T	tr|R1FDY3|R1FDY3_EMIHU	3072.54	4	3072.56	769.143	Uncharacterized protein OS=Emiliania huxleyi OX=2903 GN=EMIHUDRAFT_363842 PE=4 SV=1	8.65	73.3217	1	2	BetaMethylthiolation(D)			1
0.9999	L4	Y.AAD[161.01]AD[161.01]ALAADAVMSLAPWALYGADQAPTPVAVR.A	tr|R1F9L1|R1F9L1_EMIHU	3359.6	4	3359.62	840.907	Uncharacterized protein OS=Emiliania huxleyi OX=2903 GN=EMIHUDRAFT_467394 PE=4 SV=1	3.77	73.5833	1	0	BetaMethylthiolation(D)			2
0.9822	L4	N.VC[160.03]SYGC[160.03]D[161.01]IGWDGLPGC[160.03]K[354.17].C	tr|R1CP52|R1CP52_EMIHU	2214.87	4	2214.85	554.724	Uncharacterized protein OS=Emiliania huxleyi OX=2903 GN=EMIHUDRAFT_221475 PE=4 SV=1	4.21	77.1717	1	0	BetaMethylthiolation(D)			1
0.9726	L4	R.n[44.01]LQPLLAAAAD[161.01]AAGAAFIVNVSAMEGK.F	tr|R1FQX2|R1FQX2_EMIHU	2587.31	4	2588.33	647.836	Uncharacterized protein (Fragment) OS=Emiliania huxleyi OX=2903 GN=EMIHUDRAFT_53528 PE=4 SV=1	4.37	80.1717	2	0	BetaMethylthiolation(D)			1
0.9705	L4	S.n[44.01]AALLQLNDGK[354.17]QALAD[161.01]AQAALELSPGLVK[354.17].A	tr|R1C594|R1C594_EMIHU	3358.71	4	3359.74	840.684	Uncharacterized protein OS=Emiliania huxleyi OX=2903 GN=EMIHUDRAFT_427424 PE=4 SV=1	4.56	84.7733	1	1	BetaMethylthiolation(D)			1
0.9314	L4	Y.GLGC[160.03]LGHKRPVVLD[161.01]AALTPASAR.L	tr|R1D695|R1D695_EMIHU	2404.28	4	2404.26	602.078	Uncharacterized protein OS=Emiliania huxleyi OX=2903 GN=EMIHUDRAFT_452792 PE=4 SV=1	9.5	85.8767	1	1	BetaMethylthiolation(D)			1
0.9664	L4	K.WTD[161.01]FLLTTASLPTSKAHSKSSLLT.T	tr|R1BS05|R1BS05_EMIHU	2650.37	4	2650.39	663.599	Uncharacterized protein (Fragment) OS=Emiliania huxleyi OX=2903 GN=EMIHUDRAFT_437241 PE=4 SV=1	8.6	87.2583	1	2	BetaMethylthiolation(D)			1
0.9996	L4	R.n[44.01]GGED[161.01]GGAVSLVVHTSVPYGIRALKAAEPEES.V	tr|R1BRS6|R1BRS6_EMIHU	3183.55	4	3183.57	796.895	Uncharacterized protein OS=Emiliania huxleyi OX=2903 GN=EMIHUDRAFT_104009 PE=4 SV=1	4.57	87.9317	1	2	BetaMethylthiolation(D)			1
0.9859	L4	R.n[44.01]VLAAAIGLVSPFGDPAPEVEAD[161.01]SER.G	tr|R1EYR1|R1EYR1_EMIHU,tr|A0A0D3JIM3|A0A0D3JIM3_EMIHU	2598.26	3	2598.25	867.095	Uncharacterized protein OS=Emiliania huxleyi OX=2903 GN=EMIHUDRAFT_456203 PE=4 SV=1	3.83	88.4817	2	0	BetaMethylthiolation(D)			1
0.9996	L4	R.n[44.01]VAALSGTFPTQRLAEWNVVVAID[161.01]MAEAD[161.01].A	tr|R1E3F1|R1E3F1_EMIHU	3108.47	4	3109.46	778.125	Uncharacterized protein OS=Emiliania huxleyi OX=2903 GN=EMIHUDRAFT_425780 PE=4 SV=1	4.12	88.6017	1	1	BetaMethylthiolation(D)			2
0.9468	L4	A.QSAATAVETAYGD[161.01]C[160.03]PPPRRAAIVVAAVSATR.V	tr|R1C6M0|R1C6M0_EMIHU	3201.6	5	3201.61	641.328	Uncharacterized protein OS=Emiliania huxleyi OX=2903 GN=EMIHUDRAFT_196418 PE=4 SV=1	8.22	89.52	1	1	BetaMethylthiolation(D)			1
0.9845	L4	T.n[44.01]RLPLD[161.01]VYWYLLAEHFGAGC[160.03]ALRVPWAMER.L	tr|R1EGU2|R1EGU2_EMIHU	3577.76	4	3577.73	895.447	Uncharacterized protein OS=Emiliania huxleyi OX=2903 GN=EMIHUDRAFT_355317 PE=4 SV=1	6.75	90.2483	1	1	BetaMethylthiolation(D)			1
0.9837	L4	K.n[44.01]APNNGAHGDPFLASPK[354.17]PRTQQD[161.01]RPPAPPSLGR.Q	tr|R1CQA8|R1CQA8_EMIHU	3660.78	4	3660.82	916.202	Uncharacterized protein OS=Emiliania huxleyi OX=2903 GN=EMIHUDRAFT_226175 PE=4 SV=1	10.74	91.2817	2	1	BetaMethylthiolation(D)			1
0.9683	L4	A.n[44.01]RAALEAALGD[161.01]LGTVAVLQGQDQGLADAR.A	tr|R1DYC0|R1DYC0_EMIHU	2867.46	4	2867.48	717.871	Uncharacterized protein OS=Emiliania huxleyi OX=2903 GN=EMIHUDRAFT_454304 PE=4 SV=1	4.23	92.57	1	0	BetaMethylthiolation(D)			1
0.9846	L4	R.YARGIEYYASIFPPC[160.03]GRD[161.01]VITMD[161.01].A	tr|R1DQ67|R1DQ67_EMIHU	2785.24	4	2785.23	697.317	Uncharacterized protein OS=Emiliania huxleyi OX=2903 GN=EMIHUDRAFT_215075 PE=4 SV=1	4.78	94.0383	1	2	BetaMethylthiolation(D)			2
0.9178	L5	D.D[161.01]AD[161.01]LLSRM[147.04]PEFVHVGAR.F	tr|R1E050|R1E050_EMIHU	2019.93	4	2020.95	505.99	Coatomer subunit gamma OS=Emiliania huxleyi OX=2903 GN=EMIHUDRAFT_558363 PE=3 SV=1	5.38	62.6567	1	1	BetaMethylthiolation(D)			2
0.9699	L5	A.HGD[161.01]SD[161.01]ALGTGALRC[160.03]VGVAR.V	tr|R1BJ15|R1BJ15_EMIHU	2002.91	4	2002.91	501.736	Uncharacterized protein OS=Emiliania huxleyi OX=2903 GN=EMIHUDRAFT_461741 PE=4 SV=1	6.74	63.575	1	1	BetaMethylthiolation(D)			2
0.9987	L5	K.n[44.01]GD[161.01]GSAYD[161.01]GAYLPRERLD[161.01]HAMYSLGIAWAASESLDQDV.Q	tr|R1E2N7|R1E2N7_EMIHU	4179.81	4	4179.84	1045.96	Uncharacterized protein OS=Emiliania huxleyi OX=2903 GN=EMIHUDRAFT_447431 PE=4 SV=1	4.09	84.6633	1	2	BetaMethylthiolation(D)			3
1	L5	L.HAQC[160.03]ALGD[161.01]M[147.04]LFESGD[161.01]EAAASAVWRQAIGLSVLR.R	tr|R1EY79|R1EY79_EMIHU	3636.69	4	3636.67	910.181	Uncharacterized protein OS=Emiliania huxleyi OX=2903 GN=EMIHUDRAFT_100755 PE=4 SV=1	4.75	86.1867	1	1	BetaMethylthiolation(D)			2
0.9991	L5	R.SGRTSLQGLWDQGLFTDAIQSAILGRHLYPYTYLQSD[161.01]PR.H	tr|R1DW83|R1DW83_EMIHU	4469.22	4	4469.23	1118.31	Uncharacterized protein (Fragment) OS=Emiliania huxleyi OX=2903 GN=EMIHUDRAFT_451208 PE=4 SV=1	6.47	92.5083	2	2	BetaMethylthiolation(D)			1
0.9911	L5	E.LDSEHANAADVFGQAAAILK[354.17]REGVELD[161.01]D[161.01].-	tr|R1DFI5|R1DFI5_EMIHU	3271.49	4	3271.52	818.881	Tubulin-specific chaperone A OS=Emiliania huxleyi OX=2903 GN=EMIHUDRAFT_201946 PE=3 SV=1	4.26	98.5817	1	1	BetaMethylthiolation(D)			2
0.9849	M1	R.GYKPPNRPD[161.01]ASWAIMQEEAK.K	tr|R1CA24|R1CA24_EMIHU,tr|R1E829|R1E829_EMIHU	2333.09	3	2333.11	778.705	Uncharacterized protein OS=Emiliania huxleyi OX=2903 GN=EMIHUDRAFT_470138 PE=4 SV=1	6.18	57.23	2	0	BetaMethylthiolation(D)			1
1	M1	R.FEVAD[161.01]IMAD[161.01]GFGARLGALLR.E	tr|R1BMT6|R1BMT6_EMIHU	2213.08	4	2213.07	554.277	Uncharacterized protein OS=Emiliania huxleyi OX=2903 GN=EMIHUDRAFT_437768 PE=4 SV=1	4.56	62.31	2	1	BetaMethylthiolation(D)			2
0.9713	M1	R.n[44.01]VSSAD[161.01]EGSHWPTVLLPL.P	tr|R1DKD9|R1DKD9_EMIHU,tr|R1F0E9|R1F0E9_EMIHU	1895.91	4	1895.89	474.985	Uncharacterized protein OS=Emiliania huxleyi OX=2903 GN=EMIHUDRAFT_201581 PE=4 SV=1	4.35	65.035	1	0	BetaMethylthiolation(D)			1
0.9524	M1	K.n[44.01]NFD[161.01]ATIWESSSK[354.17]QGELK[354.17]AIIF.S	tr|R1ECF6|R1ECF6_EMIHU	2924.35	4	2924.35	732.096	Uncharacterized protein OS=Emiliania huxleyi OX=2903 GN=EMIHUDRAFT_243813 PE=4 SV=1	4.68	67.7367	1	2	BetaMethylthiolation(D)			1
0.9884	M1	R.n[44.01]SAPDDDSPLLEPAAPPRLD[161.01]LTRGSAGR.L	tr|R1F871|R1F871_EMIHU	2862.39	5	2862.42	573.486	Putative target of rapamycin protein OS=Emiliania huxleyi OX=2903 GN=TOR1 PE=3 SV=1	4.36	69.6883	2	2	BetaMethylthiolation(D)			1
0.9997	M1	A.LALAGGLTEGFVD[161.01]DLFAPIRAK.G	tr|R1EZM8|R1EZM8_EMIHU	2319.23	4	2320.22	580.815	Uncharacterized protein OS=Emiliania huxleyi OX=2903 GN=EMIHUDRAFT_202580 PE=4 SV=1	4.56	79.135	1	1	BetaMethylthiolation(D)			1
0.9607	M1	R.LQLVAARVGGVGVGVAID[161.01]C[160.03]D[161.01]AD[161.01].V	tr|R1F9X9|R1F9X9_EMIHU	2292.07	3	2292.09	765.032	Uncharacterized protein OS=Emiliania huxleyi OX=2903 GN=EMIHUDRAFT_202909 PE=4 SV=1	4.17	81.265	1	1	BetaMethylthiolation(D)			3
0.9748	M2	S.GLLTQLKALVD[161.01]ARPPRTGVGPPPAR.V	tr|R1D5G7|R1D5G7_EMIHU	2625.49	6	2625.47	438.589	Uncharacterized protein OS=Emiliania huxleyi OX=2903 GN=EMIHUDRAFT_466323 PE=4 SV=1	11.71	46.6983	1	2	BetaMethylthiolation(D)			1
0.9831	M2	K.LWK[354.17]PFFGKGGFARPD[161.01]VL.P	tr|R1DIU3|R1DIU3_EMIHU	2206.12	4	2206.14	552.538	Uncharacterized protein OS=Emiliania huxleyi OX=2903 GN=EMIHUDRAFT_248258 PE=4 SV=1	9.99	65.4417	1	1	BetaMethylthiolation(D)			1
0.926	M2	L.n[44.01]TPAD[161.01]GTVIVRSLTSGD[161.01]LLHR.V	tr|R1F789|R1F789_EMIHU	2242.12	4	2243.15	561.537	Uncharacterized protein OS=Emiliania huxleyi OX=2903 GN=EMIHUDRAFT_123092 PE=4 SV=1	6.41	67.3583	1	1	BetaMethylthiolation(D)			2
0.9957	M3	R.KQLD[161.01]WSELHWR.A	tr|R1DAN1|R1DAN1_EMIHU	1542.74	3	1542.73	515.254	Uncharacterized protein OS=Emiliania huxleyi OX=2903 GN=EMIHUDRAFT_465021 PE=4 SV=1	6.75	37.9817	2	0	BetaMethylthiolation(D)			1
0.9789	M3	K.LGLGFSGASEPEVAFD[161.01]D[161.01]M[147.04].L	tr|R1EXW8|R1EXW8_EMIHU	1948.79	4	1948.77	488.205	Uncharacterized protein OS=Emiliania huxleyi OX=2903 GN=EMIHUDRAFT_205807 PE=4 SV=1	3.43	51.11	1	0	BetaMethylthiolation(D)			2
0.975	M3	K.n[44.01]AED[161.01]LSGVAIIPGGAGDIDSIIFC[160.03]NNNP.L	tr|R1FMT0|R1FMT0_EMIHU	2817.29	4	2818.31	705.331	Uncharacterized protein OS=Emiliania huxleyi OX=2903 GN=EMIHUDRAFT_201201 PE=4 SV=1	3.37	70.6617	1	0	BetaMethylthiolation(D)			1
0.9995	M3	L.n[44.01]D[161.01]D[161.01]TKM[147.04]PEITPLPGSWLTVGK.K	tr|R1D9C2|R1D9C2_EMIHU	2335.09	4	2335.1	584.78	Uncharacterized protein OS=Emiliania huxleyi OX=2903 GN=EMIHUDRAFT_438547 PE=4 SV=1	4.56	72.0733	1	1	BetaMethylthiolation(D)			2
0.9918	M4	L.RATAMELQEATD[161.01]D[161.01]D[161.01]GRSR.L	tr|R1DVQ7|R1DVQ7_EMIHU,tr|R1DUC6|R1DUC6_EMIHU	2158.89	4	2158.91	540.729	Uncharacterized protein OS=Emiliania huxleyi OX=2903 GN=EMIHUDRAFT_223718 PE=4 SV=1	4.44	50.3817	1	1	BetaMethylthiolation(D)			3
0.9994	M4	R.GYKPPNRPD[161.01]ASWAIM[147.04]QEEAK.K	tr|R1CA24|R1CA24_EMIHU,tr|R1E829|R1E829_EMIHU	2349.09	3	2349.11	784.037	Uncharacterized protein OS=Emiliania huxleyi OX=2903 GN=EMIHUDRAFT_470138 PE=4 SV=1	6.18	52.1767	2	0	BetaMethylthiolation(D)			1
0.953	M4	D.MAVLTNGTVISED[161.01]TGM[147.04]KLETAEFSVLGTAK[354.17].K	tr|R1D6F2|R1D6F2_EMIHU	3400.63	5	3400.63	681.133	Heat shock protein 60 (Fragment) OS=Emiliania huxleyi OX=2903 GN=EMIHUDRAFT_459873 PE=3 SV=1	4.41	65.0767	1	1	BetaMethylthiolation(D)			1
0.9953	M4	R.n[44.01]FVARNYTVAED[161.01]GSKAALFGVF.D	tr|R1E3Y3|R1E3Y3_EMIHU	2350.14	4	2350.14	588.543	Uncharacterized protein OS=Emiliania huxleyi OX=2903 GN=EMIHUDRAFT_451307 PE=3 SV=1	6.07	65.7783	1	2	BetaMethylthiolation(D)			1
0.9266	M4	K.KPAAPAD[161.01]NK[354.17]PAR.F	tr|R1EFS4|R1EFS4_EMIHU,tr|R1FHT1|R1FHT1_EMIHU	1506.74	3	1506.74	503.255	Uncharacterized protein OS=Emiliania huxleyi OX=2903 GN=EMIHUDRAFT_458691 PE=4 SV=1	9.99	68.3817	2	0	BetaMethylthiolation(D)			1
0.984	M4	R.n[44.01]VD[161.01]EEAAAAAAAAAAEMEAAAAAK[354.17]KSADEK[354.17].A	tr|R1BCQ6|R1BCQ6_EMIHU	3272.45	4	3272.43	819.119	Uncharacterized protein OS=Emiliania huxleyi OX=2903 GN=EMIHUDRAFT_432966 PE=4 SV=1	4.25	70.5317	2	1	BetaMethylthiolation(D)			1
0.9627	M4	R.n[44.01]DALIKLPSLTSLD[161.01]ASAC[160.03]ELGD[161.01]VGTSNVS.E	tr|R1CZA1|R1CZA1_EMIHU	2967.39	4	2968.4	742.854	Uncharacterized protein OS=Emiliania huxleyi OX=2903 GN=EMIHUDRAFT_204262 PE=4 SV=1	3.84	72.105	1	1	BetaMethylthiolation(D)			2
0.9994	M4	K.n[44.01]ASGASAFVSTND[161.01]VITSWFLQRGGFGL.G	tr|R1CTF6|R1CTF6_EMIHU,tr|R1E9D9|R1E9D9_EMIHU	2776.33	4	2776.31	695.089	Uncharacterized protein OS=Emiliania huxleyi OX=2903 GN=EMIHUDRAFT_422706 PE=4 SV=1	5.88	73.48	1	1	BetaMethylthiolation(D)			1
0.9996	M4	K.VAHKARPPRGSTPPTTD[161.01]SGM[147.04]VETTTVPTLD[161.01]S.S	tr|R1CFT5|R1CFT5_EMIHU,tr|R1D8K6|R1D8K6_EMIHU,tr|R1B3Y7|R1B3Y7_EMIHU,tr|R1F717|R1F717_EMIHU,tr|R1DJ31|R1DJ31_EMIHU	3313.57	4	3313.58	829.401	Uncharacterized protein OS=Emiliania huxleyi OX=2903 GN=EMIHUDRAFT_117061 PE=4 SV=1	6.73	75.5683	1	2	BetaMethylthiolation(D)			2
0.988	M4	R.n[44.01]SSD[161.01]PGIDWALK[354.17]ALDEAAAAAQDQGARLLI.L	tr|R1BGP4|R1BGP4_EMIHU,tr|R1D7M0|R1D7M0_EMIHU	3280.59	4	3280.59	821.154	Uncharacterized protein OS=Emiliania huxleyi OX=2903 GN=EMIHUDRAFT_248875 PE=4 SV=1	4.04	78.4917	1	2	BetaMethylthiolation(D)			1
0.9843	M4	A.n[44.01]SGIDVVTTLKLVKTD[161.01]MC[160.03]K[354.17].V	tr|R1DCR1|R1DCR1_EMIHU,tr|R1BDC4|R1BDC4_EMIHU	2322.15	4	2323.17	581.544	Uncharacterized protein OS=Emiliania huxleyi OX=2903 GN=EMIHUDRAFT_438278 PE=4 SV=1	7.9	78.6033	1	2	BetaMethylthiolation(D)			1
0.9955	M4	R.n[44.01]K[354.17]GLPRDFALPFGD[161.01]R.D	tr|R1FQJ0|R1FQJ0_EMIHU,tr|R1CC64|R1CC64_EMIHU	1902.92	4	1903.94	476.738	Uncharacterized protein OS=Emiliania huxleyi OX=2903 GN=EMIHUDRAFT_440193 PE=4 SV=1	8.75	80.2167	2	1	BetaMethylthiolation(D)			1
1	M4	E.n[44.01]M[147.04]D[161.01]GFD[161.01]GNSGVLVLAATNRADTLDPALLRPGRFDR.H	tr|R1D1V8|R1D1V8_EMIHU	3780.81	5	3780.82	757.17	ATP-dependent metalloprotease FtsH OS=Emiliania huxleyi OX=2903 GN=EMIHUDRAFT_466116 PE=3 SV=1	4.69	80.625	1	2	BetaMethylthiolation(D)			2
0.9536	M4	G.n[44.01]MDSASVGGM[147.04]LTANVALM[147.04]VLLTAPATRLSD[161.01]AAR.S	tr|R1BPL6|R1BPL6_EMIHU	3323.63	4	3324.63	831.916	Uncharacterized protein OS=Emiliania huxleyi OX=2903 GN=EMIHUDRAFT_214474 PE=4 SV=1	5.71	82.8333	1	1	BetaMethylthiolation(D)			1
0.9963	M4	C.n[44.01]GLSAEATSGHLD[161.01]PPSD[161.01]YGK[354.17]RLPSAAAEAIC[160.03]STC[160.03]AD[161.01]R.L	tr|R1FVN1|R1FVN1_EMIHU	4137.78	4	4137.79	1035.45	Uncharacterized protein OS=Emiliania huxleyi OX=2903 GN=EMIHUDRAFT_225441 PE=4 SV=1	4.83	84.2883	1	1	BetaMethylthiolation(D)			3
0.9945	M4	R.MGRSLLVAELSPPAD[161.01]PAPPAAC[160.03]RVAVATTHLESLNNAR.L	tr|R1DC97|R1DC97_EMIHU,tr|R1F561|R1F561_EMIHU	3998.03	6	3998.06	667.345	Uncharacterized protein OS=Emiliania huxleyi OX=2903 GN=EMIHUDRAFT_230880 PE=4 SV=1	6.51	86.4333	2	2	BetaMethylthiolation(D)			1
0.9638	M4	D.n[44.01]LANVVGIVSGFAAGVALFLILAKLFPEGDDDGAGGAD[161.01]D[161.01]R.R	tr|R1DMC0|R1DMC0_EMIHU	3964.97	5	3965.01	794.001	Uncharacterized protein OS=Emiliania huxleyi OX=2903 GN=EMIHUDRAFT_98132 PE=4 SV=1	3.9	90.2083	1	1	BetaMethylthiolation(D)			2
0.9912	M4	F.n[44.01]KPPPPWD[161.01]SLIPQGGD[161.01]MFLWVKLLLQTR.A	tr|R1BRH6|R1BRH6_EMIHU	3266.68	4	3267.71	817.677	Uncharacterized protein OS=Emiliania huxleyi OX=2903 GN=EMIHUDRAFT_104206 PE=4 SV=1	8.59	95.1217	1	1	BetaMethylthiolation(D)			2
0.9695	M5	R.QAED[161.01]LFSAISELQPR.G	tr|R1ECF6|R1ECF6_EMIHU	1748.84	4	1749.84	438.217	Uncharacterized protein OS=Emiliania huxleyi OX=2903 GN=EMIHUDRAFT_243813 PE=4 SV=1	4.14	56.665	2	0	BetaMethylthiolation(D)			1
0.9679	M5	R.D[161.01]AHGAD[161.01]AGAPPLLLNIGD[161.01]ELAWLSNGR.F	tr|R1FGA6|R1FGA6_EMIHU	2880.34	4	2880.35	721.091	Uncharacterized protein OS=Emiliania huxleyi OX=2903 GN=EMIHUDRAFT_200516 PE=4 SV=1	4.22	75.5933	2	0	BetaMethylthiolation(D)			3
0.9993	M5	R.HILVATHLLD[161.01]VAHSILTLLSLL.A	tr|R1FPG2|R1FPG2_EMIHU	2437.41	4	2437.4	610.361	Uncharacterized protein OS=Emiliania huxleyi OX=2903 GN=EMIHUDRAFT_98349 PE=4 SV=1	6.25	78.33	1	0	BetaMethylthiolation(D)			1
0.9999	M5	R.n[44.01]NQDTLGEENVRARALLLQLEAHND[161.01]AV.L	tr|R1FFB3|R1FFB3_EMIHU,tr|R1DR77|R1DR77_EMIHU	2977.47	4	2977.44	745.374	Uncharacterized protein OS=Emiliania huxleyi OX=2903 GN=EMIHUDRAFT_201863 PE=4 SV=1	4.5	79.6917	1	2	BetaMethylthiolation(D)			1
0.9759	M5	N.QLHGAAARLQALVDQMQQD[161.01]AK.G	tr|R1CNY7|R1CNY7_EMIHU,tr|R1E4K2|R1E4K2_EMIHU	2337.17	4	2337.19	585.299	Uncharacterized protein OS=Emiliania huxleyi OX=2903 GN=EMIHUDRAFT_206752 PE=4 SV=1	6.75	82.045	1	1	BetaMethylthiolation(D)			1
0.9573	M5	A.PEPD[161.01]PEPAPAED[161.01]AVADAAASSAAADLLPVWVYVK.E	tr|R1EW00|R1EW00_EMIHU	3523.65	4	3523.69	881.92	Uncharacterized protein OS=Emiliania huxleyi OX=2903 GN=EMIHUDRAFT_450180 PE=4 SV=1	3.62	87.44	1	0	BetaMethylthiolation(D)			2
0.9395	M5	A.LHGTLAKLD[161.01]GLEANGSLYGMFAGRFDR.D	tr|R1FD51|R1FD51_EMIHU	2954.45	4	2954.46	739.621	Uncharacterized protein OS=Emiliania huxleyi OX=2903 GN=EMIHUDRAFT_449697 PE=4 SV=1	6.75	89.6817	1	2	BetaMethylthiolation(D)			1
0.9436	M5	G.MITPIASPQNAIALVALQQVVGAD[161.01]VSFGR.W	tr|R1FC46|R1FC46_EMIHU	3011.59	6	3011.62	502.94	Uncharacterized protein OS=Emiliania huxleyi OX=2903 GN=EMIHUDRAFT_253637 PE=4 SV=1	5.59	89.695	1	0	BetaMethylthiolation(D)			1
0.995	M5	G.n[44.01]SINSTRIVVVGDQSHGKSSLLEALSGVD[161.01]LPR.G	tr|R1EAP7|R1EAP7_EMIHU	3322.73	4	3323.72	831.69	Uncharacterized protein OS=Emiliania huxleyi OX=2903 GN=EMIHUDRAFT_239093 PE=4 SV=1	6.48	90.6417	1	2	BetaMethylthiolation(D)			1
0.9991	M5	L.HAAALASGD[161.01]ELPAVVAARFSELLK.A	tr|R1CCI2|R1CCI2_EMIHU	2481.3	4	2481.31	621.333	Uncharacterized protein OS=Emiliania huxleyi OX=2903 GN=EMIHUDRAFT_208925 PE=4 SV=1	5.45	98.3733	1	1	BetaMethylthiolation(D)			1
0.9715	M5	R.n[44.01]IVLC[160.03]AAISADGALLAAGAEDGGVHD[161.01]AYSAASRGSW.V	tr|R1EL37|R1EL37_EMIHU	3490.62	4	3490.66	873.663	Uncharacterized protein OS=Emiliania huxleyi OX=2903 GN=EMIHUDRAFT_235977 PE=4 SV=1	4.22	99.1367	1	1	BetaMethylthiolation(D)			1
0.9689	N1	R.MRVLAD[161.01]FWHVGAAPGEKVS.S	tr|R1CQ04|R1CQ04_EMIHU,tr|R1FXS0|R1FXS0_EMIHU	2115.04	4	2115.04	529.767	Uncharacterized protein OS=Emiliania huxleyi OX=2903 GN=EMIHUDRAFT_115643 PE=4 SV=1	6.51	53.44	1	2	BetaMethylthiolation(D)			1
0.9376	N1	R.n[44.01]D[161.01]GD[161.01]AAALARLRPLLLLNLLPEDV.W	tr|R1BYV9|R1BYV9_EMIHU	2592.38	4	2592.39	649.101	Uncharacterized protein OS=Emiliania huxleyi OX=2903 GN=EMIHUDRAFT_461681 PE=4 SV=1	4.23	54.2383	1	1	BetaMethylthiolation(D)			2
0.9921	N1	D.SID[161.01]D[161.01]SSSPTPRGASLQEVLK.G	tr|R1EFZ0|R1EFZ0_EMIHU	2178.03	4	2178.04	545.515	Uncharacterized protein OS=Emiliania huxleyi OX=2903 GN=EMIHUDRAFT_116992 PE=4 SV=1	4.56	54.2483	1	1	BetaMethylthiolation(D)			2
0.9444	N1	R.YASGLD[161.01]AALR.R	tr|R1G7R3|R1G7R3_EMIHU	1081.52	2	1081.53	541.769	Uncharacterized protein OS=Emiliania huxleyi OX=2903 GN=EMIHUDRAFT_194449 PE=4 SV=1	5.84	54.4583	2	0	BetaMethylthiolation(D)			1
0.9999	N1	R.GERLALLRLDGDMYDSTID[161.01]IFY.N	tr|R1BXX2|R1BXX2_EMIHU	2621.25	4	2621.25	656.32	Uncharacterized protein OS=Emiliania huxleyi OX=2903 GN=EMIHUDRAFT_246225 PE=4 SV=1	4.04	55.9683	1	2	BetaMethylthiolation(D)			1
0.9992	N1	R.KLRDPEAHAAFGHAAVSEGAAAD[161.01]GD[161.01].A	tr|R1B8Q2|R1B8Q2_EMIHU	2554.13	4	2554.15	639.54	Uncharacterized protein OS=Emiliania huxleyi OX=2903 GN=EMIHUDRAFT_438961 PE=4 SV=1	4.92	58.5617	1	1	BetaMethylthiolation(D)			2
0.9502	N1	K.DITYLIEVVSD[161.01]PD[161.01]STTLLVDGV.T	tr|R1EBM1|R1EBM1_EMIHU	2455.18	4	2456.19	614.801	Uncharacterized protein OS=Emiliania huxleyi OX=2903 GN=EMIHUDRAFT_463630 PE=4 SV=1	3.28	61.2467	1	0	BetaMethylthiolation(D)			2
0.985	N1	R.n[44.01]ADVNFRPRPARGC[160.03]TALHLAC[160.03]RLGALD[161.01]VL.Q	tr|R1DQD0|R1DQD0_EMIHU	3207.63	5	3207.64	642.534	Uncharacterized protein OS=Emiliania huxleyi OX=2903 GN=EMIHUDRAFT_422274 PE=4 SV=1	9.03	62.9767	1	2	BetaMethylthiolation(D)			1
0.9543	N1	G.NVRKVAVVGM[147.04]GLSTD[161.01]FK[354.17].L	tr|R1EFP3|R1EFP3_EMIHU,tr|R1F1F9|R1F1F9_EMIHU	2108.06	4	2109.08	528.022	Aminopeptidase OS=Emiliania huxleyi OX=2903 GN=EMIHUDRAFT_418804 PE=4 SV=1	9.99	76.6217	1	1	BetaMethylthiolation(D)			1
0.9876	N1	R.n[44.01]HVASD[161.01]SAGLEVIFAAAAKEGKTSC[160.03]T.L	tr|R1FDU2|R1FDU2_EMIHU	2608.23	4	2608.23	653.064	Uncharacterized protein OS=Emiliania huxleyi OX=2903 GN=EMIHUDRAFT_253540 PE=4 SV=1	5.45	82.035	1	2	BetaMethylthiolation(D)			1
0.919	N3	L.SVIAAALAAAMTESSWC[160.03]SC[160.03]SD[161.01]LR.A	tr|R1FB70|R1FB70_EMIHU	2502.1	4	2502.08	626.533	Uncharacterized protein OS=Emiliania huxleyi OX=2903 GN=EMIHUDRAFT_230476 PE=4 SV=1	4.37	42.245	1	0	BetaMethylthiolation(D)			1
0.9354	N3	R.REFFVVSD[161.01]PR.L	tr|R1F7Q9|R1F7Q9_EMIHU	1296.63	3	1296.64	433.217	Spindle pole body component OS=Emiliania huxleyi OX=2903 GN=EMIHUDRAFT_455432 PE=3 SV=1	6.07	51.83	2	0	BetaMethylthiolation(D)			1
0.9767	N3	R.n[44.01]DLSKPVGALEPERAD[161.01]KFAER.Y	tr|R1CA77|R1CA77_EMIHU	2316.15	4	2317.16	580.046	Uncharacterized protein OS=Emiliania huxleyi OX=2903 GN=EMIHUDRAFT_451159 PE=4 SV=1	4.94	53.6183	2	2	BetaMethylthiolation(D)			1
0.9695	N3	E.VLYNDADEVVGVATND[161.01]VGVAK.D	tr|R1D152|R1D152_EMIHU	2193.06	4	2193.07	549.273	Uncharacterized protein OS=Emiliania huxleyi OX=2903 GN=EMIHUDRAFT_442828 PE=4 SV=1	3.84	56.4767	1	0	BetaMethylthiolation(D)			1
0.9933	N3	R.LVGRLVD[161.01]ELKSLGM[147.04]YEETIVVFNSDHGYQLGEHGTWC[160.03]K[354.17].H	tr|R1G446|R1G446_EMIHU	4667.2	6	4667.21	778.873	Uncharacterized protein OS=Emiliania huxleyi OX=2903 GN=EMIHUDRAFT_251085 PE=4 SV=1	4.97	57.5183	2	2	BetaMethylthiolation(D)			1
0.9999	N3	R.n[44.01]RAAAFSPLHEVLAD[161.01]AGLVLIL.L	tr|R1B489|R1B489_EMIHU	2264.24	4	2264.22	567.066	Uncharacterized protein OS=Emiliania huxleyi OX=2903 GN=EMIHUDRAFT_108014 PE=4 SV=1	5.32	65.1867	1	0	BetaMethylthiolation(D)			1
0.9726	N4	R.n[44.01]LPD[161.01]VVVAC[160.03]VGGGSNAIGMFTAFLGD[161.01]THPS.K	tr|R1C2B5|R1C2B5_EMIHU	3023.36	5	3023.37	605.68	Tryptophane synthase OS=Emiliania huxleyi OX=2903 GN=EMIHUDRAFT_427526 PE=3 SV=1	4.2	59.5183	1	0	BetaMethylthiolation(D)			2
0.9292	N4	R.n[44.01]D[161.01]D[161.01]FEKRGPKPPPGLPPPAL.A	tr|R1DHY7|R1DHY7_EMIHU	2162.07	4	2163.08	541.524	Uncharacterized protein OS=Emiliania huxleyi OX=2903 GN=EMIHUDRAFT_228400 PE=4 SV=1	6.12	59.9983	1	1	BetaMethylthiolation(D)			2
0.972	N4	E.n[44.01]TVGERPPFD[161.01]FSRPRLR.R	tr|R1BSU9|R1BSU9_EMIHU	2018.03	4	2019.03	505.514	Uncharacterized protein OS=Emiliania huxleyi OX=2903 GN=EMIHUDRAFT_464749 PE=4 SV=1	11.52	60.2217	1	1	BetaMethylthiolation(D)			1
0.9622	N4	L.n[44.01]YLD[161.01]FFLRHLTLGDVGAALSHLR.V	tr|R1ENN6|R1ENN6_EMIHU	2602.35	6	2602.33	434.732	Uncharacterized protein OS=Emiliania huxleyi OX=2903 GN=EMIHUDRAFT_234881 PE=4 SV=1	6.92	62.3183	1	1	BetaMethylthiolation(D)			1
0.9762	N4	R.LASESIVGLSLLSHAVM[147.04]LLQHEAD[161.01]PAAA.F	tr|R1DZE1|R1DZE1_EMIHU,tr|R1BVL2|R1BVL2_EMIHU	2904.47	4	2904.49	727.125	Uncharacterized protein OS=Emiliania huxleyi OX=2903 GN=EMIHUDRAFT_251025 PE=4 SV=1	4.63	63.6133	1	0	BetaMethylthiolation(D)			1
0.9851	N4	R.YTTASD[161.01]D[161.01]ARPRIVLRK.R	tr|R1EIY8|R1EIY8_EMIHU	1952.99	4	1952.99	489.255	Uncharacterized protein OS=Emiliania huxleyi OX=2903 GN=EMIHUDRAFT_241728 PE=3 SV=1	9.98	63.7183	2	1	BetaMethylthiolation(D)			2
0.9638	N4	T.TVLAD[161.01]AHTLPFGAESFD[161.01]RVVSSGAIYYFPQPVLALREQMR.V	tr|R1CZ85|R1CZ85_EMIHU	4543.25	6	4543.28	758.216	Uncharacterized protein OS=Emiliania huxleyi OX=2903 GN=EMIHUDRAFT_221641 PE=4 SV=1	5.45	67.065	1	2	BetaMethylthiolation(D)			2
0.9933	N4	R.n[44.01]GLVLSED[161.01]ASYLNTGIRAKLP.Q	tr|R1E1Q5|R1E1Q5_EMIHU	2205.15	4	2205.13	552.294	Uncharacterized protein OS=Emiliania huxleyi OX=2903 GN=EMIHUDRAFT_461647 PE=3 SV=1	6.07	67.5983	1	2	BetaMethylthiolation(D)			1
0.9992	N4	G.n[44.01]D[161.01]GD[161.01]GGPGIALK[354.17]VPATAAIAPYR.E	tr|R1DAU5|R1DAU5_EMIHU	2470.18	4	2471.16	618.553	Uncharacterized protein OS=Emiliania huxleyi OX=2903 GN=EMIHUDRAFT_218048 PE=4 SV=1	5.96	69.1833	1	1	BetaMethylthiolation(D)			2
0.9789	N4	R.LTIC[160.03]D[161.01]SPGLVFPVAGVRVHGVD[161.01]ASARA.V	tr|R1CAR3|R1CAR3_EMIHU	2855.42	4	2856.41	714.863	Uncharacterized protein OS=Emiliania huxleyi OX=2903 GN=EMIHUDRAFT_242840 PE=4 SV=1	6.74	72.7117	1	1	BetaMethylthiolation(D)			2
0.9955	N4	-.n[44.01]M[147.04]PITD[161.01]NHKVLADQVSALAKR.A	tr|R1BGR8|R1BGR8_EMIHU,tr|R1FBM2|R1FBM2_EMIHU	2311.18	4	2311.16	578.802	Uncharacterized protein OS=Emiliania huxleyi OX=2903 GN=EMIHUDRAFT_120796 PE=4 SV=1	8.37	72.94	2	1	BetaMethylthiolation(D)			1
0.9253	N4	K.n[44.01]D[161.01]M[147.04]EPEQMREIKMGTILTLV.E	tr|R1C6F2|R1C6F2_EMIHU	2338.1	4	2338.08	585.533	Uncharacterized protein OS=Emiliania huxleyi OX=2903 GN=EMIHUDRAFT_209753 PE=4 SV=1	4.41	74.7133	1	2	BetaMethylthiolation(D)			1
0.9906	N4	K.n[44.01]NGAGD[161.01]D[161.01]HVALAVTGHRRK.L	tr|R1EB22|R1EB22_EMIHU,tr|R1DC34|R1DC34_EMIHU	2007.95	3	2007.96	670.323	Uncharacterized protein OS=Emiliania huxleyi OX=2903 GN=EMIHUDRAFT_458613 PE=4 SV=1	8.76	75.765	2	1	BetaMethylthiolation(D)			2
0.999	N4	K.AMGLPKPIMHGVFSLARGVAAITD[161.01].A	tr|R1BTE7|R1BTE7_EMIHU	2497.3	4	2497.31	625.332	Uncharacterized protein OS=Emiliania huxleyi OX=2903 GN=EMIHUDRAFT_119829 PE=4 SV=1	8.8	77.1783	1	1	BetaMethylthiolation(D)			1
1	N4	K.M[147.04]D[161.01]D[161.01]D[161.01]VYLLQPNILGELLPL.N	tr|R1ELC9|R1ELC9_EMIHU	2324.08	4	2324.1	582.028	Hexosyltransferase OS=Emiliania huxleyi OX=2903 GN=EMIHUDRAFT_239094 PE=3 SV=1	3.37	77.22	1	0	BetaMethylthiolation(D)			3
0.9669	N4	R.n[44.01]D[161.01]TD[161.01]PLKTVPLVLASQTNAVQRAM[147.04]AELP.S	tr|R1F949|R1F949_EMIHU,tr|R1D014|R1D014_EMIHU	3028.5	4	3028.5	758.133	Uncharacterized protein OS=Emiliania huxleyi OX=2903 GN=EMIHUDRAFT_449236 PE=4 SV=1	4.56	77.5783	1	2	BetaMethylthiolation(D)			2
0.9845	N4	A.GEAAGKAAQAALD[161.01]AGLSTEAADAAGKAAGDAIIAGK.S	tr|R1DJG9|R1DJG9_EMIHU,tr|R1B3M7|R1B3M7_EMIHU	3227.61	4	3227.62	807.91	Uncharacterized protein (Fragment) OS=Emiliania huxleyi OX=2903 GN=EMIHUDRAFT_105045 PE=4 SV=1	4.44	81.4717	1	2	BetaMethylthiolation(D)			1
0.954	N4	D.NLGSD[161.01]VAMPLLEAAMK[354.17]HPGSDASTK[354.17].L	tr|R1DYU6|R1DYU6_EMIHU,tr|R1FHM0|R1FHM0_EMIHU	3037.38	4	3038.42	760.353	Uncharacterized protein OS=Emiliania huxleyi OX=2903 GN=EMIHUDRAFT_222729 PE=4 SV=1	5.38	84.2567	1	1	BetaMethylthiolation(D)			1
0.9631	N4	K.ASAEGVQAVQMEARLYAAAVGAPGLRPLQYALD[161.01]RLLP.S	tr|R1C1F7|R1C1F7_EMIHU,tr|R1D6G4|R1D6G4_EMIHU	3911.05	5	3911.06	783.218	Uncharacterized protein OS=Emiliania huxleyi OX=2903 GN=EMIHUDRAFT_102993 PE=4 SV=1	6.23	88.465	1	2	BetaMethylthiolation(D)			1
0.9921	N4	T.n[44.01]D[161.01]TWC[160.03]C[160.03]GATPLLFSIVNGPSETLAK.L	tr|R1B563|R1B563_EMIHU	2725.26	4	2725.25	682.321	Uncharacterized protein OS=Emiliania huxleyi OX=2903 GN=EMIHUDRAFT_107830 PE=4 SV=1	4.37	89.4067	1	0	BetaMethylthiolation(D)			1
0.9999	N4	G.n[44.01]M[147.04]D[161.01]AATSAD[161.01]LEAAAVLRKLVVDVTDIAR.A	tr|R1D550|R1D550_EMIHU	2964.47	4	2965.46	742.125	Uncharacterized protein OS=Emiliania huxleyi OX=2903 GN=EMIHUDRAFT_232826 PE=4 SV=1	4.36	92.8317	1	1	BetaMethylthiolation(D)			2
0.9882	N5	R.IETLGFD[161.01]WAGLSQASPLLLV.Y	tr|R1FH47|R1FH47_EMIHU,tr|R1DM71|R1DM71_EMIHU	2175.13	4	2176.15	544.789	Uncharacterized protein OS=Emiliania huxleyi OX=2903 GN=EMIHUDRAFT_466897 PE=4 SV=1	3.67	61.5383	1	0	BetaMethylthiolation(D)			1
0.9675	N5	S.n[44.01]LLAARLLED[161.01]D[161.01]QEGFFAM[147.04]GK[354.17]GA.-	tr|R1EL31|R1EL31_EMIHU,tr|R1D185|R1D185_EMIHU	2628.18	3	2628.17	877.069	Uncharacterized protein OS=Emiliania huxleyi OX=2903 GN=EMIHUDRAFT_469447 PE=4 SV=1	4.32	69.65	1	2	BetaMethylthiolation(D)			2
0.9805	N5	R.APRAYAHPSLRPLTHAPSLPDSYAGNVPFD[161.01]FP.R	tr|R1FCB8|R1FCB8_EMIHU,tr|R1EVG2|R1EVG2_EMIHU	3506.72	4	3507.73	877.687	Uncharacterized protein OS=Emiliania huxleyi OX=2903 GN=EMIHUDRAFT_110123 PE=4 SV=1	6.96	71.4783	1	1	BetaMethylthiolation(D)			1
1	N5	A.EPED[161.01]AQAVLQVAIAILRKLR.R	tr|R1EFA9|R1EFA9_EMIHU,tr|R1CFG1|R1CFG1_EMIHU	2278.28	4	2278.28	570.578	Uncharacterized protein OS=Emiliania huxleyi OX=2903 GN=EMIHUDRAFT_464026 PE=4 SV=1	6.28	73.7933	1	1	BetaMethylthiolation(D)			1
0.9567	N5	R.KVAEPSGFAGLELED[161.01]TGYETLAALVAAC[160.03]R.A	tr|R1E736|R1E736_EMIHU,tr|R1CC02|R1CC02_EMIHU,tr|R1BSE8|R1BSE8_EMIHU	3083.49	3	3083.51	1028.84	Uncharacterized protein OS=Emiliania huxleyi OX=2903 GN=EMIHUDRAFT_244702 PE=4 SV=1	4.25	73.8783	2	0	BetaMethylthiolation(D)			1
0.9551	N5	R.KQLSDEHSD[161.01]NVSIK.K	tr|R1DLN6|R1DLN6_EMIHU	1644.78	3	1644.77	549.266	Uncharacterized protein OS=Emiliania huxleyi OX=2903 GN=EMIHUDRAFT_198177 PE=4 SV=1	5.38	79.0867	2	0	BetaMethylthiolation(D)			1
0.9992	N5	A.n[44.01]WRALATPLFVRENQYD[161.01]TAK[354.17].L	tr|R1E8S7|R1E8S7_EMIHU,tr|R1EN01|R1EN01_EMIHU	2593.26	4	2593.25	649.322	Uncharacterized protein OS=Emiliania huxleyi OX=2903 GN=EMIHUDRAFT_242854 PE=4 SV=1	8.59	81.7483	1	2	BetaMethylthiolation(D)			1
1	N5	R.VQAAALLIALILALLAIIFAVSGVALLD[161.01]DDGTLC[160.03]AT.A	tr|R1FPT8|R1FPT8_EMIHU	3654.04	6	3655.07	610.014	Uncharacterized protein OS=Emiliania huxleyi OX=2903 GN=EMIHUDRAFT_97379 PE=4 SV=1	3.42	82.07	1	0	BetaMethylthiolation(D)			1
0.9766	N5	K.n[44.01]IILQVYVALLRTFQPD[161.01]A.R	tr|R1DSB4|R1DSB4_EMIHU	2048.11	4	2049.1	513.035	Uncharacterized protein OS=Emiliania huxleyi OX=2903 GN=EMIHUDRAFT_97896 PE=3 SV=1	5.84	84.5083	1	1	BetaMethylthiolation(D)			1
0.9472	N5	R.QTGHELPPLTMGDLSIAAD[161.01]VLLRG.L	tr|R1DJ29|R1DJ29_EMIHU,tr|R1CC02|R1CC02_EMIHU,tr|R1BSE8|R1BSE8_EMIHU	2549.3	4	2549.31	638.332	Uncharacterized protein OS=Emiliania huxleyi OX=2903 GN=EMIHUDRAFT_120850 PE=4 SV=1	4.54	85.1617	1	0	BetaMethylthiolation(D)			1
0.9945	N5	E.n[44.01]AVHATD[161.01]AALRAEAASASAQASLRLQAGM[147.04]AR.L	tr|R1DNV9|R1DNV9_EMIHU	3069.52	4	3069.52	768.387	Uncharacterized protein (Fragment) OS=Emiliania huxleyi OX=2903 GN=EMIHUDRAFT_455026 PE=4 SV=1	9.56	85.86	1	2	BetaMethylthiolation(D)			1
0.9962	N5	R.ASRGLD[161.01]AWAAVVHQLLGPAAWVRALHNAPD[161.01]R.W	tr|R1CHJ9|R1CHJ9_EMIHU	3409.74	4	3409.77	853.442	Uncharacterized protein OS=Emiliania huxleyi OX=2903 GN=EMIHUDRAFT_207490 PE=4 SV=1	9.57	89.3867	2	2	BetaMethylthiolation(D)			2
0.9335	N5	R.D[161.01]LQEEDEGFVRIKLPPGDIGLT.F	tr|R1B548|R1B548_EMIHU	2486.24	4	2487.24	622.566	Uncharacterized protein OS=Emiliania huxleyi OX=2903 GN=EMIHUDRAFT_107807 PE=4 SV=1	4.02	93.21	1	2	BetaMethylthiolation(D)			1
0.982	N5	A.n[44.01]ASRM[147.04]LFRNGTPD[161.01]VPAQLLTGPPELPR.L	tr|R1D3Q3|R1D3Q3_EMIHU	2937.5	4	2937.51	735.381	Uncharacterized protein OS=Emiliania huxleyi OX=2903 GN=EMIHUDRAFT_216593 PE=4 SV=1	9.56	93.37	1	2	BetaMethylthiolation(D)			1
0.9605	N5	N.n[44.01]SLAANLLVPDFAVAALD[161.01]LAKK.A	tr|R1BD85|R1BD85_EMIHU	2228.22	4	2228.21	558.063	Uncharacterized protein OS=Emiliania huxleyi OX=2903 GN=EMIHUDRAFT_97092 PE=4 SV=1	5.68	93.8383	1	0	BetaMethylthiolation(D)			1
0.9709	N5	R.n[44.01]AD[161.01]GARLLTLVARPFLPLFTRAVAAGDC[160.03]AA.H	tr|R1ET14|R1ET14_EMIHU,tr|R1DLP6|R1DLP6_EMIHU	3101.63	5	3101.64	621.333	Uncharacterized protein OS=Emiliania huxleyi OX=2903 GN=EMIHUDRAFT_115225 PE=4 SV=1	8.29	94.6783	1	2	BetaMethylthiolation(D)			1
0.9528	N5	V.LLGANGAGKTLLTEALLED[161.01]PLHR.T	tr|R1CYV7|R1CYV7_EMIHU	2447.32	4	2447.3	612.837	ABC transporter OS=Emiliania huxleyi OX=2903 GN=EMIHUDRAFT_106553 PE=4 SV=1	5.45	94.8783	1	1	BetaMethylthiolation(D)			1
0.9313	N5	K.RHLSTVD[161.01]GVSLGD[161.01]SWHTWGYPLMLK.A	tr|R1EJR3|R1EJR3_EMIHU	2946.4	4	2947.38	737.607	Uncharacterized protein OS=Emiliania huxleyi OX=2903 GN=EMIHUDRAFT_424259 PE=3 SV=1	6.92	96.7367	2	0	BetaMethylthiolation(D)			2
0.9346	N5	R.n[44.01]ASLGHVNPMGD[161.01]LLLIAVPLAM[147.04]LLVTAFI.A	tr|R1DZJ6|R1DZJ6_EMIHU,tr|R1CQX5|R1CQX5_EMIHU	2993.62	4	2993.62	749.411	Uncharacterized protein OS=Emiliania huxleyi OX=2903 GN=EMIHUDRAFT_222635 PE=4 SV=1	5.08	97.925	1	0	BetaMethylthiolation(D)			1
0.9946	N5	R.n[44.01]ILGQTLTESFTALLIPTYFLFM[147.04]LVTLFGD[161.01]LC[160.03]THLP.P	tr|R1D236|R1D236_EMIHU,tr|R1E9S8|R1E9S8_EMIHU	4090.09	4	4090.07	1023.53	Uncharacterized protein OS=Emiliania huxleyi OX=2903 GN=EMIHUDRAFT_463052 PE=4 SV=1	4.35	102.017	1	0	BetaMethylthiolation(D)			1
0.9939	N5	A.n[44.01]C[160.03]SVVK[354.17]LMGRD[161.01]AGFVAAHAALASNIVD[161.01]VVLVPEVK.F	tr|R1BL77|R1BL77_EMIHU	3895.96	4	3895.98	974.998	Phosphofructokinase (Fragment) OS=Emiliania huxleyi OX=2903 GN=EMIHUDRAFT_67580 PE=4 SV=1	6.75	107.282	1	2	BetaMethylthiolation(D)			2
0.9333	O1	G.KGAM[147.04]VVTVND[161.01]YLARR.D	tr|R1FKD0|R1FKD0_EMIHU,tr|R1FXV3|R1FXV3_EMIHU	1753.9	4	1753.9	439.481	Protein translocase subunit SecA OS=Emiliania huxleyi OX=2903 GN=EMIHUDRAFT_423357 PE=3 SV=1	9.99	50.6467	1	0	BetaMethylthiolation(D)			1
0.9999	O1	R.n[44.01]YD[161.01]SPWPTSPPATVAKPLTPA.S	tr|R1EPW0|R1EPW0_EMIHU	2184.06	4	2184.03	547.021	Uncharacterized protein OS=Emiliania huxleyi OX=2903 GN=EMIHUDRAFT_195332 PE=4 SV=1	5.83	53.575	1	0	BetaMethylthiolation(D)			1
0.9404	O2	K.D[161.01]YTTIC[160.03]PPAPSEVLGAVALR.A	tr|R1BH92|R1BH92_EMIHU	2175.07	3	2176.06	726.031	Uncharacterized protein OS=Emiliania huxleyi OX=2903 GN=EMIHUDRAFT_248839 PE=4 SV=1	4.37	43.94	2	0	BetaMethylthiolation(D)			1
0.9981	O2	-.METD[161.01]AD[161.01]TTGLFGGGNKDDKVNIC[160.03]E.Y	tr|R1G660|R1G660_EMIHU	2678.1	4	2679.1	670.532	Uncharacterized protein OS=Emiliania huxleyi OX=2903 GN=EMIHUDRAFT_433312 PE=4 SV=1	4.12	48.8583	1	2	BetaMethylthiolation(D)			2
0.9428	O3	R.C[160.03]KVKFD[161.01]VNR.A	tr|R1CXI3|R1CXI3_EMIHU	1210.6	3	1210.59	404.539	Uncharacterized protein OS=Emiliania huxleyi OX=2903 GN=EMIHUDRAFT_434886 PE=4 SV=1	9.31	37.8217	2	2	BetaMethylthiolation(D)			1
0.9585	O4	A.C[160.03]LPAGLEVELPLD[161.01]GRPR.R	tr|R1E2L5|R1E2L5_EMIHU,tr|R1D6Y2|R1D6Y2_EMIHU	1936.99	4	1936.97	485.254	Uncharacterized protein OS=Emiliania huxleyi OX=2903 GN=EMIHUDRAFT_101743 PE=4 SV=1	4.68	47.4117	1	0	BetaMethylthiolation(D)			1
0.9986	O4	K.n[44.01]M[147.04]EQLFAD[161.01]AD[161.01]VD[161.01]AVLLVLPIP.L	tr|R1BGU6|R1BGU6_EMIHU,tr|R1DJK7|R1DJK7_EMIHU	2365.11	4	2365.1	592.284	Uncharacterized protein OS=Emiliania huxleyi OX=2903 GN=EMIHUDRAFT_217210 PE=4 SV=1	3.37	51.965	1	0	BetaMethylthiolation(D)			3
0.9996	O4	R.LGLELGGKGRD[161.01]YGLR.A	tr|R1D0C6|R1D0C6_EMIHU	1648.87	4	1648.87	413.225	Uncharacterized protein OS=Emiliania huxleyi OX=2903 GN=EMIHUDRAFT_204315 PE=4 SV=1	8.59	57.785	2	2	BetaMethylthiolation(D)			1
0.9922	O4	E.n[44.01]SM[147.04]QD[161.01]SALM[147.04]RKLSSVLSR.R	tr|R1BIY8|R1BIY8_EMIHU	2028.98	4	2029.97	508.251	Heat shock protein 90 OS=Emiliania huxleyi OX=2903 GN=EMIHUDRAFT_448346 PE=3 SV=1	10.83	59.205	1	1	BetaMethylthiolation(D)			1
0.9817	O4	V.n[44.01]LLLAFPPSASALLSVKPITSD[161.01]AGYHSLR.E	tr|R1DVR5|R1DVR5_EMIHU	3012.61	6	3012.6	503.109	Uncharacterized protein OS=Emiliania huxleyi OX=2903 GN=EMIHUDRAFT_461636 PE=4 SV=1	8.6	62.86	1	0	BetaMethylthiolation(D)			1
0.9736	O4	R.AWLD[161.01]RLILLAAVRQM[147.04]AQSSDEEE.E	tr|R1FH05|R1FH05_EMIHU	2705.32	4	2705.31	677.336	Uncharacterized protein OS=Emiliania huxleyi OX=2903 GN=EMIHUDRAFT_224732 PE=4 SV=1	4.37	76.0833	1	2	BetaMethylthiolation(D)			1
1	O5	V.TLANQAGGEAAAAD[161.01]WAPR.R	tr|R1EMV6|R1EMV6_EMIHU	1814.84	4	1814.85	454.716	Uncharacterized protein OS=Emiliania huxleyi OX=2903 GN=EMIHUDRAFT_450719 PE=4 SV=1	4.37	48.6033	1	0	BetaMethylthiolation(D)			1
0.9428	O5	A.STD[161.01]D[161.01]ARTISFPNFLTRQSLR.D	tr|R1CZ65|R1CZ65_EMIHU,tr|R1E299|R1E299_EMIHU	2416.16	4	2416.17	605.048	Uncharacterized protein OS=Emiliania huxleyi OX=2903 GN=EMIHUDRAFT_218186 PE=4 SV=1	9.23	51.9883	1	2	BetaMethylthiolation(D)			2
0.9986	O5	K.n[44.01]AFC[160.03]QHYYNVFDTDRAKLQTLYQD[161.01]G.S	tr|R1CDZ9|R1CDZ9_EMIHU	3041.34	4	3041.36	761.343	Uncharacterized protein (Fragment) OS=Emiliania huxleyi OX=2903 GN=EMIHUDRAFT_415819 PE=4 SV=1	5.3	53.3417	1	2	BetaMethylthiolation(D)			1
0.9272	O5	S.VVATAPIAEGD[161.01]K[354.17]LLAVPR.A	tr|R1EQG5|R1EQG5_EMIHU	2091.12	4	2091.12	523.788	Uncharacterized protein OS=Emiliania huxleyi OX=2903 GN=EMIHUDRAFT_195669 PE=4 SV=1	6.04	63.4367	1	1	BetaMethylthiolation(D)			1
1	O5	K.n[44.01]D[161.01]PVLSSYAKANPDKIPPAD.A	tr|R1FIF6|R1FIF6_EMIHU	2086	4	2086.02	522.508	Putative 5'-nucleotidase OS=Emiliania huxleyi OX=2903 GN=NTD5 PE=4 SV=1	4.68	66.1067	1	2	BetaMethylthiolation(D)			1
0.9819	O5	F.n[44.01]LC[160.03]VLAAPLAID[161.01]AVVALGLR.R	tr|R1E181|R1E181_EMIHU	2023.13	4	2023.11	506.79	Mannosyltransferase OS=Emiliania huxleyi OX=2903 GN=EMIHUDRAFT_448702 PE=3 SV=1	5.83	72.0417	1	0	BetaMethylthiolation(D)			1
0.9601	O5	K.n[44.01]LVSRLYD[161.01]AKIEAQLAPDTAVLH.R	tr|R1DIQ9|R1DIQ9_EMIHU	2511.32	4	2511.31	628.836	Uncharacterized protein OS=Emiliania huxleyi OX=2903 GN=EMIHUDRAFT_217245 PE=4 SV=1	5.38	74.4783	1	2	BetaMethylthiolation(D)			1
0.9643	O5	R.AWLADLPVD[161.01]AEK[354.17]PTLAK[354.17].L	tr|R1D7Q0|R1D7Q0_EMIHU	2335.14	4	2335.13	584.793	Uncharacterized protein OS=Emiliania huxleyi OX=2903 GN=EMIHUDRAFT_107489 PE=4 SV=1	4.56	75.8617	2	0	BetaMethylthiolation(D)			1
0.9918	O5	R.n[44.01]GLASVVFTILVMDERD[161.01]LPGGKTIVV.A	tr|R1D053|R1D053_EMIHU	2717.45	4	2717.44	680.37	Uncharacterized protein OS=Emiliania huxleyi OX=2903 GN=EMIHUDRAFT_68376 PE=4 SV=1	4.56	82.4417	1	2	BetaMethylthiolation(D)			1
0.9442	O5	K.n[44.01]GQD[161.01]SGRSQLQKLM[147.04]DTIGGVIIC[160.03]ISVILIIMMTWY.E	tr|R1FWU4|R1FWU4_EMIHU,tr|R1ESP7|R1ESP7_EMIHU	3943.97	4	3943.99	987.001	Uncharacterized protein OS=Emiliania huxleyi OX=2903 GN=EMIHUDRAFT_108684 PE=4 SV=1	5.95	88.8	1	2	BetaMethylthiolation(D)			1
0.9569	O5	L.PGGGEAKSD[161.01]SVERPQIGIHASLD[161.01]RVAR.H	tr|R1CYB8|R1CYB8_EMIHU	2893.43	4	2893.43	724.364	Uncharacterized protein OS=Emiliania huxleyi OX=2903 GN=EMIHUDRAFT_249588 PE=4 SV=1	7.18	96.4683	1	2	BetaMethylthiolation(D)			2
0.9206	P1	R.GHD[161.01]EC[160.03]C[160.03]AALLHARAD[161.01]LTC[160.03]RSATGLTALHVAAQQGAAGC[160.03]C[160.03]SLL.C	tr|R1FZF4|R1FZF4_EMIHU	4555.05	6	4556.02	760.183	Uncharacterized protein OS=Emiliania huxleyi OX=2903 GN=EMIHUDRAFT_199367 PE=4 SV=1	6.26	51.6617	1	2	BetaMethylthiolation(D)			2
0.9846	P1	R.FHAPM[147.04]AGFVK[354.17]AD[161.01]DAGLIPE.G	tr|R1DZM3|R1DZM3_EMIHU	2273.03	4	2273.05	569.265	Uncharacterized protein OS=Emiliania huxleyi OX=2903 GN=EMIHUDRAFT_108503 PE=4 SV=1	4.81	60.725	1	1	BetaMethylthiolation(D)			1
0.9919	P1	R.n[44.01]ASD[161.01]GAASKPRANGRHSIAYAPA.E	tr|R1CA20|R1CA20_EMIHU	2256.08	4	2256.06	565.028	Uncharacterized protein OS=Emiliania huxleyi OX=2903 GN=EMIHUDRAFT_458791 PE=3 SV=1	9.99	69.5367	1	2	BetaMethylthiolation(D)			1
0.9797	P1	A.n[44.01]D[161.01]GM[147.04]AD[161.01]AAQFQDLYGVTISPDGSVLFVADFC[160.03]KIRR.V	tr|R1FAI8|R1FAI8_EMIHU	3912.79	4	3912.82	979.206	Uncharacterized protein (Fragment) OS=Emiliania huxleyi OX=2903 GN=EMIHUDRAFT_253355 PE=4 SV=1	4.28	72.5033	1	1	BetaMethylthiolation(D)			2
0.9642	P2	R.n[44.01]LVAD[161.01]PVEPLK.T	tr|R1FEM0|R1FEM0_EMIHU	1168.62	2	1168.61	585.315	Uncharacterized protein OS=Emiliania huxleyi OX=2903 GN=EMIHUDRAFT_229033 PE=4 SV=1	4.37	39.9383	2	0	BetaMethylthiolation(D)			1
0.9427	P2	K.M[147.04]SAM[147.04]LD[161.01]D[161.01]FNAVSK[354.17]RPMSLVL.F	tr|R1DDN4|R1DDN4_EMIHU	2574.15	4	2575.16	644.544	Uncharacterized protein OS=Emiliania huxleyi OX=2903 GN=EMIHUDRAFT_230030 PE=4 SV=1	5.71	48.315	1	1	BetaMethylthiolation(D)			2
0.9971	P2	K.n[44.01]SSD[161.01]M[147.04]LLPLYNSPKTKV.R	tr|R1CL65|R1CL65_EMIHU	1896.93	4	1896.92	475.24	Uncharacterized protein OS=Emiliania huxleyi OX=2903 GN=EMIHUDRAFT_239282 PE=4 SV=1	8.22	55.02	1	1	BetaMethylthiolation(D)			1
0.9994	P2	R.n[44.01]D[161.01]GFQAAAAASFVAVRGVLFTAVSLRR.F	tr|R1FQ37|R1FQ37_EMIHU	2768.45	4	2768.43	693.121	Uncharacterized protein OS=Emiliania huxleyi OX=2903 GN=EMIHUDRAFT_97469 PE=4 SV=1	11.7	58.005	2	1	BetaMethylthiolation(D)			1
1	P2	D.EAD[161.01]AGGGK[354.17]GGHPLPVPWRR.L	tr|R1DJM6|R1DJM6_EMIHU,tr|R1EGM5|R1EGM5_EMIHU	2228.07	4	2228.08	558.026	Uncharacterized protein OS=Emiliania huxleyi OX=2903 GN=EMIHUDRAFT_467412 PE=4 SV=1	8.85	61.2017	1	1	BetaMethylthiolation(D)			1
0.9916	P2	R.VVSHHERELERVPID[161.01]PAA.L	tr|R1FTQ5|R1FTQ5_EMIHU,tr|A0A0D3HZ82|A0A0D3HZ82_EMIHU	2099.06	4	2099.06	525.772	Uncharacterized protein OS=Emiliania huxleyi OX=2903 GN=EMIHUDRAFT_109061 PE=4 SV=1	5.36	61.3683	1	2	BetaMethylthiolation(D)			1
0.9458	P3	R.SID[161.01]LFAGFVALRTLPVPVISAVHGTVLG.G	tr|R1BNS0|R1BNS0_EMIHU	2894.61	6	2894.6	483.442	Polyketide synthase OS=Emiliania huxleyi OX=2903 GN=PKS9 PE=3 SV=1	6.46	44.3117	1	1	BetaMethylthiolation(D)			1
0.9769	P3	P.LGVATLRFSFVD[161.01]TATGASVTVPSFYFSFFD[161.01]LD[161.01]MR.D	tr|R1DPG5|R1DPG5_EMIHU,tr|R1DPG5|R1DPG5_EMIHU	3901.82	6	3901.79	651.311	Uncharacterized protein OS=Emiliania huxleyi OX=2903 GN=EMIHUDRAFT_248284 PE=4 SV=1	4.43	45.1317	1	1	BetaMethylthiolation(D)			3
0.9521	P3	K.LSPLDAAALGVGVSVQLPPVVRNDPAD[161.01]LSP.R	tr|R1CP33|R1CP33_EMIHU	3012.6	6	3012.6	503.106	Uncharacterized protein OS=Emiliania huxleyi OX=2903 GN=EMIHUDRAFT_422811 PE=4 SV=1	3.93	51.1933	1	1	BetaMethylthiolation(D)			1
0.9549	P3	M.n[44.01]GTIVAPD[161.01]ATTRTEGD[161.01]LLLVSISLPSLR.K	tr|R1DKX6|R1DKX6_EMIHU	2929.53	4	2930.52	733.389	Uncharacterized protein OS=Emiliania huxleyi OX=2903 GN=EMIHUDRAFT_197758 PE=4 SV=1	4.56	51.925	2	1	BetaMethylthiolation(D)			2
0.9472	P3	A.n[44.01]KQAVVDAKAEYD[161.01]EFQEWK.K	tr|R1F3G1|R1F3G1_EMIHU,tr|R1BSK4|R1BSK4_EMIHU	2272.05	4	2272.04	569.019	Uncharacterized protein OS=Emiliania huxleyi OX=2903 GN=EMIHUDRAFT_424023 PE=4 SV=1	4.51	61.5583	1	1	BetaMethylthiolation(D)			1
0.9302	P4	E.n[44.01]TVSELLNYLDNAD[161.01]DHIK.E	tr|R1DLN4|R1DLN4_EMIHU,tr|R1EHE0|R1EHE0_EMIHU	2047.95	4	2047.97	512.995	Alpha-adaptin (Fragment) OS=Emiliania huxleyi OX=2903 GN=AP2A-2 PE=4 SV=1	4.22	47.0267	1	0	BetaMethylthiolation(D)			1
0.9894	P4	R.n[44.01]YLSFAPPKPPPD[161.01]PRPC[160.03]HNGE.G	tr|R1F5W9|R1F5W9_EMIHU	2364.08	4	2365.1	592.027	Uncharacterized protein OS=Emiliania huxleyi OX=2903 GN=EMIHUDRAFT_114143 PE=4 SV=1	6.76	51.995	1	0	BetaMethylthiolation(D)			1
0.9262	P4	P.VPHLFPGSALEGVIALNDD[161.01]QVALASRSD[161.01]AK.T	tr|R1DA03|R1DA03_EMIHU	3181.59	6	3181.62	531.272	Uncharacterized protein OS=Emiliania huxleyi OX=2903 GN=EMIHUDRAFT_214667 PE=4 SV=1	4.66	52.9067	1	1	BetaMethylthiolation(D)			2
0.9848	P4	D.D[161.01]SAFESYTVYASSAMLVLLLAPLLVK.Y	tr|R1F8Y9|R1F8Y9_EMIHU	2846.49	4	2846.51	712.629	Uncharacterized protein OS=Emiliania huxleyi OX=2903 GN=EMIHUDRAFT_113623 PE=4 SV=1	4.37	54.59	1	0	BetaMethylthiolation(D)			1
1	P4	R.n[44.01]LKD[161.01]PAMPLPVQHALDTLVMALLPD[161.01]IK[354.17].Q	tr|R1F5D2|R1F5D2_EMIHU	3199.63	6	3199.65	534.28	Uncharacterized protein OS=Emiliania huxleyi OX=2903 GN=EMIHUDRAFT_204323 PE=4 SV=1	5.3	54.8567	2	1	BetaMethylthiolation(D)			2
0.9357	P4	R.VYHPGLSALERKAMQLVFD[161.01]TLDEPELLA.D	tr|R1F1S5|R1F1S5_EMIHU	3200.62	5	3200.64	641.132	Uncharacterized protein OS=Emiliania huxleyi OX=2903 GN=EMIHUDRAFT_450163 PE=4 SV=1	4.5	54.99	1	1	BetaMethylthiolation(D)			1
0.9719	P4	R.n[44.01]GSLGQFAND[161.01]LAFER.G	tr|R1DQE6|R1DQE6_EMIHU,tr|R1D1W1|R1D1W1_EMIHU	1612.73	4	1613.74	404.19	Uncharacterized protein OS=Emiliania huxleyi OX=2903 GN=EMIHUDRAFT_454777 PE=4 SV=1	4.37	60.3533	2	0	BetaMethylthiolation(D)			1
0.9418	P4	K.VK[354.17]VGLQLYKIQED[161.01]SYLLD.L	tr|R1DGR9|R1DGR9_EMIHU,tr|R1C2N6|R1C2N6_EMIHU	2395.22	4	2396.24	599.812	Uncharacterized protein OS=Emiliania huxleyi OX=2903 GN=EMIHUDRAFT_246661 PE=4 SV=1	4.78	61.19	1	2	BetaMethylthiolation(D)			1
0.9999	P4	R.n[44.01]D[161.01]GWPPTSTLALLVKMAAARAAV.A	tr|R1DFI6|R1DFI6_EMIHU	2327.21	4	2327.21	582.811	Uncharacterized protein OS=Emiliania huxleyi OX=2903 GN=EMIHUDRAFT_198103 PE=4 SV=1	8.75	64.135	1	2	BetaMethylthiolation(D)			1
0.9706	P4	L.IEHSEGAQAQGVD[161.01]RHIAGLAK[354.17]TLDEAR.S	tr|R1DV26|R1DV26_EMIHU	3143.52	4	3143.54	786.888	Uncharacterized protein OS=Emiliania huxleyi OX=2903 GN=EMIHUDRAFT_197063 PE=4 SV=1	5.39	68.34	1	2	BetaMethylthiolation(D)			1
0.9997	P4	L.n[44.01]D[161.01]EPDLLLRKGLLLAPR.L	tr|R1D4R6|R1D4R6_EMIHU,tr|R1BNS0|R1BNS0_EMIHU,tr|A0A0D3JYV3|A0A0D3JYV3_EMIHU	1907.07	4	1908.08	477.774	Uncharacterized protein (Fragment) OS=Emiliania huxleyi OX=2903 GN=EMIHUDRAFT_232889 PE=4 SV=1	6.12	69.1233	1	1	BetaMethylthiolation(D)			1
0.9988	P4	R.MHGGPPSYGD[161.01]LNNFHQHLNVLSNQLNVLH.E	tr|R1DHZ8|R1DHZ8_EMIHU	3297.56	4	3297.58	825.396	Uncharacterized protein (Fragment) OS=Emiliania huxleyi OX=2903 GN=EMIHUDRAFT_471563 PE=4 SV=1	6.36	75.3317	1	0	BetaMethylthiolation(D)			1
0.9973	P4	Y.n[44.01]KPLAQAVAM[147.04]LRFISRVPGWGD[161.01]IAPLSPITGPR.G	tr|R1BLQ8|R1BLQ8_EMIHU	3518.9	4	3518.87	880.732	Uncharacterized protein OS=Emiliania huxleyi OX=2903 GN=EMIHUDRAFT_452686 PE=4 SV=1	11.71	80.5567	1	2	BetaMethylthiolation(D)			1
1	P4	L.n[44.01]FLLTTVAYAYLEASPHLYC[160.03]SLLITALVGLID[161.01]LAMVR.R	tr|R1EYL9|R1EYL9_EMIHU	4099.16	6	4099.17	684.201	Uncharacterized protein OS=Emiliania huxleyi OX=2903 GN=EMIHUDRAFT_231724 PE=4 SV=1	5.32	81.3533	1	0	BetaMethylthiolation(D)			1
0.9936	P5	E.n[44.01]LKTTVD[161.01]VQVIASAGM[147.04]SIEWGPVAVTR.D	tr|R1CXA6|R1CXA6_EMIHU	2832.45	4	2832.46	709.12	Uncharacterized protein OS=Emiliania huxleyi OX=2903 GN=EMIHUDRAFT_100094 PE=4 SV=1	6.07	51.8417	1	1	BetaMethylthiolation(D)			1
0.9489	P5	R.DVAASTAAVAYAAQPLVSAD[161.01]APPSSFVPTRA.A	tr|R1BTJ7|R1BTJ7_EMIHU	3046.51	4	3046.48	762.634	Uncharacterized protein OS=Emiliania huxleyi OX=2903 GN=EMIHUDRAFT_212516 PE=4 SV=1	4.21	52.4517	1	0	BetaMethylthiolation(D)			1
0.973	P5	K.GEILM[147.04]LNIGSTSTGGRIQAGAVRAD[161.01]LAK.L	tr|R1CT92|R1CT92_EMIHU	2860.49	5	2860.48	573.105	Uncharacterized protein OS=Emiliania huxleyi OX=2903 GN=EMIHUDRAFT_62317 PE=4 SV=1	8.75	57.7667	2	2	BetaMethylthiolation(D)			1
0.9935	P5	L.D[161.01]D[161.01]YVAGHADGPAAGEWLARMEESLTKR.L	tr|R1BJI4|R1BJI4_EMIHU	3036.35	4	3036.35	760.096	Uncharacterized protein OS=Emiliania huxleyi OX=2903 GN=EMIHUDRAFT_452770 PE=4 SV=1	4.58	58.0083	1	1	BetaMethylthiolation(D)			2
0.9974	P5	G.KPFEM[147.04]TLHD[161.01]PLTLLK.G	tr|R1DSN6|R1DSN6_EMIHU,tr|R1DV65|R1DV65_EMIHU	1843.96	4	1843.96	461.997	Uncharacterized protein OS=Emiliania huxleyi OX=2903 GN=EMIHUDRAFT_459728 PE=4 SV=1	6.75	58.7217	1	0	BetaMethylthiolation(D)			1
0.9972	P5	-.n[44.01]MSSSSYSATPLAEID[161.01]LPGLAASR.F	tr|R1DWY1|R1DWY1_EMIHU,tr|R1C1X9|R1C1X9_EMIHU	2412.13	4	2412.15	604.04	Uncharacterized protein OS=Emiliania huxleyi OX=2903 GN=EMIHUDRAFT_108701 PE=4 SV=1	4.37	64.9333	2	0	BetaMethylthiolation(D)			1
0.9847	P5	R.SLSPQAMPD[161.01]TMVLSC[160.03]RMR.L	tr|R1DRI9|R1DRI9_EMIHU	2124.96	4	2124.96	532.247	Developmentally regulated GTP binding protein OS=Emiliania huxleyi OX=2903 GN=EMIHUDRAFT_316391 PE=4 SV=1	7.96	66	2	1	BetaMethylthiolation(D)			1
1	P5	Q.HD[161.01]VALLRKLVLPD[161.01]GATLR.A	tr|R1G4Q8|R1G4Q8_EMIHU	2078.15	4	2079.16	520.545	Uncharacterized protein OS=Emiliania huxleyi OX=2903 GN=EMIHUDRAFT_439480 PE=4 SV=1	8.75	70.4633	1	1	BetaMethylthiolation(D)			2
0.9714	P5	R.NSDVLLD[161.01]AGAVGLFEAVQRSHHVPED[161.01]LK[354.17].V	tr|R1EA13|R1EA13_EMIHU	3333.59	4	3333.6	834.406	Uncharacterized protein OS=Emiliania huxleyi OX=2903 GN=EMIHUDRAFT_116377 PE=4 SV=1	4.8	74.015	2	1	BetaMethylthiolation(D)			2
0.9815	P5	E.VD[161.01]VVLRD[161.01]LIAIHNLR.Q	tr|R1CWI2|R1CWI2_EMIHU	1837.01	4	1837	460.259	Uncharacterized protein OS=Emiliania huxleyi OX=2903 GN=EMIHUDRAFT_73420 PE=4 SV=1	6.72	74.7633	1	1	BetaMethylthiolation(D)			2
0.9992	P5	R.n[44.01]LED[161.01]M[147.04]RFPVALLKTYQGPATGVVVER.E	sp|Q4G3F4|RBL_EMIHU	2893.48	4	2894.5	724.378	Ribulose bisphosphate carboxylase large chain OS=Emiliania huxleyi OX=2903 GN=rbcL PE=3 SV=1	6.18	75.295	2	2	BetaMethylthiolation(D)			1
0.998	P5	G.PETC[160.03]RLASC[160.03]TVAEVEEPELD[161.01]MKGPIVGD[161.01]LVATAEK.E	tr|R1D6W4|R1D6W4_EMIHU,tr|R1DNW8|R1DNW8_EMIHU,tr|R1FSR7|R1FSR7_EMIHU	3905.82	4	3905.8	977.463	Uncharacterized protein OS=Emiliania huxleyi OX=2903 GN=EMIHUDRAFT_203177 PE=4 SV=1	4.17	76.9883	1	2	BetaMethylthiolation(D)			2
0.9965	P5	A.n[44.01]VDDM[147.04]FQGALEDC[160.03]M[147.04]GLGAGVILSGGD[161.01]PALVPKVMEK.V	tr|R1FVF7|R1FVF7_EMIHU	3739.73	4	3739.76	935.939	Uncharacterized protein OS=Emiliania huxleyi OX=2903 GN=EMIHUDRAFT_200259 PE=4 SV=1	3.96	78.16	1	1	BetaMethylthiolation(D)			1
0.9175	P5	R.n[44.01]VQAMAVANMFWNVVID[161.01]YLAHRQLHAPPSPERPALLFR.T	tr|R1B8R4|R1B8R4_EMIHU	4346.22	5	4346.25	870.251	Uncharacterized protein OS=Emiliania huxleyi OX=2903 GN=EMIHUDRAFT_359911 PE=3 SV=1	8.73	84.2633	2	1	BetaMethylthiolation(D)			1
0.9799	P5	D.TYRD[161.01]SYQSLTADPSSLANLDQDLPNYLQR.A	tr|R1EXU7|R1EXU7_EMIHU	3389.58	4	3389.58	848.403	Uncharacterized protein OS=Emiliania huxleyi OX=2903 GN=EMIHUDRAFT_72380 PE=4 SV=1	4.14	84.3783	1	1	BetaMethylthiolation(D)			1
0.957	P5	G.n[44.01]VRVYVLD[161.01]TGIARHDDLAAR.L	tr|R1BHP7|R1BHP7_EMIHU	2228.15	4	2229.17	558.044	Uncharacterized protein OS=Emiliania huxleyi OX=2903 GN=EMIHUDRAFT_216734 PE=4 SV=1	6.72	87.5517	1	2	BetaMethylthiolation(D)			1
0.994	P5	-.M[147.04]TTD[161.01]QALSKHD[161.01]TNC[160.03]IGVTGALLVLP.S	tr|R1D5T9|R1D5T9_EMIHU	2762.31	4	2762.32	691.585	Uncharacterized protein OS=Emiliania huxleyi OX=2903 GN=EMIHUDRAFT_257884 PE=4 SV=1	5.19	88.6917	1	1	BetaMethylthiolation(D)			2
0.9952	P5	T.n[44.01]QREELGLIEQAYD[161.01]NPHEARAALSR.L	tr|R1EDC7|R1EDC7_EMIHU	2854.38	4	2855.39	714.602	Uncharacterized protein OS=Emiliania huxleyi OX=2903 GN=EMIHUDRAFT_450596 PE=4 SV=1	4.96	88.9567	1	2	BetaMethylthiolation(D)			1
0.9964	P5	P.n[44.01]D[161.01]SMRPRQLWYAAVDLVLAYKR.C	tr|R1DMG9|R1DMG9_EMIHU	2639.35	4	2639.35	660.844	Putative surface antigen bspa OS=Emiliania huxleyi OX=2903 GN=EMIHUDRAFT_351838 PE=2 SV=1	9.69	90.5417	1	1	BetaMethylthiolation(D)			1
0.9496	P5	R.LALGLRGAELVAHGLC[160.03]LFGKGEVETQD[161.01]AA.C	tr|R1DCS7|R1DCS7_EMIHU,tr|R1CHS3|R1CHS3_EMIHU	3040.55	4	3041.54	761.144	Uncharacterized protein OS=Emiliania huxleyi OX=2903 GN=EMIHUDRAFT_106821 PE=4 SV=1	4.83	94.1267	1	2	BetaMethylthiolation(D)			1
0.9952	P5	V.PAADLHLID[161.01]M[147.04]EGAVKSLIRR.G	tr|R1CM16|R1CM16_EMIHU	2266.19	4	2266.19	567.555	Uncharacterized protein OS=Emiliania huxleyi OX=2903 GN=EMIHUDRAFT_101188 PE=4 SV=1	7.18	100.287	1	1	BetaMethylthiolation(D)			1
0.9332	C2	K.NQTEIDALMAK[354.17].D	tr|R1DQM9|R1DQM9_EMIHU	1458.68	2	1458.69	730.35	Uncharacterized protein OS=Emiliania huxleyi OX=2903 GN=EMIHUDRAFT_465176 PE=4 SV=1	4.37	84.605	2	0	Biotinylation(K)	1
0.9418	C3	R.K[354.17]M[147.04]VMETVEK[354.17].V	tr|R1FRG6|R1FRG6_EMIHU	1561.7	2	1561.69	781.858	Uncharacterized protein OS=Emiliania huxleyi OX=2903 GN=EMIHUDRAFT_447448 PE=4 SV=1	6.14	67.86	2	0	Biotinylation(K)	2
0.9181	C3	R.K[354.17]LFRSLGGK.R	tr|R1CGC1|R1CGC1_EMIHU	1230.69	2	1230.7	616.353	Uncharacterized protein OS=Emiliania huxleyi OX=2903 GN=EMIHUDRAFT_240864 PE=4 SV=1	11.17	82.8717	2	1	Biotinylation(K)	1
0.917	C3	M.n[44.01]SEIDLISSLLDK[354.17].V	tr|R1D0T0|R1D0T0_EMIHU,tr|R1DNQ0|R1DNQ0_EMIHU,tr|R1D8X0|R1D8X0_EMIHU	1600.8	2	1600.81	801.408	Uncharacterized protein OS=Emiliania huxleyi OX=2903 GN=EMIHUDRAFT_234457 PE=4 SV=1	4.03	87.275	2	0	Biotinylation(K)	1
0.9761	C4	K.n[44.01]K[354.17]GGGHNGK.G	tr|R1F1M4|R1F1M4_EMIHU	1022.47	2	1022.47	512.243	Uncharacterized protein OS=Emiliania huxleyi OX=2903 GN=EMIHUDRAFT_441758 PE=4 SV=1	10	66.525	2	0	Biotinylation(K)	1
0.9387	D1	R.KAADEAK[354.17]R.S	tr|R1F8Q7|R1F8Q7_EMIHU	1113.56	2	1113.57	557.787	Uncharacterized protein OS=Emiliania huxleyi OX=2903 GN=EMIHUDRAFT_113663 PE=4 SV=1	8.59	85.7867	2	0	Biotinylation(K)	1
0.9561	D3	E.n[44.01]VEAAAEAAEAAAAELC[160.03]K[354.17].A	tr|R1CN06|R1CN06_EMIHU	1942.88	3	1942.89	648.633	Uncharacterized protein OS=Emiliania huxleyi OX=2903 GN=EMIHUDRAFT_115942 PE=4 SV=1	4.09	81.975	1	0	Biotinylation(K)	1
0.9863	D3	K.n[44.01]LAEITSLK[354.17].L	tr|R1CT02|R1CT02_EMIHU	1142.6	2	1142.6	572.308	Uncharacterized protein OS=Emiliania huxleyi OX=2903 GN=EMIHUDRAFT_237066 PE=4 SV=1	6	89.1633	2	0	Biotinylation(K)	1
0.9692	D5	N.FGC[160.03]THFIIGRDM[147.04]AGSK[354.17]SSVTGDDFYGAFEAQDLAK.A	tr|R1DAZ7|R1DAZ7_EMIHU	4039.82	3	4039.82	1347.61	Putative ATP-sulfurylase OS=Emiliania huxleyi OX=2903 GN=EMIHUDRAFT_415495 PE=4 SV=1	4.75	89.9683	1	2	Biotinylation(K)	1
0.9768	E1	K.n[44.01]QVM[147.04]SLYDGGGGGM[147.04]K[354.17]DAAGAAGRAAGR.E	tr|R1E041|R1E041_EMIHU,tr|R1FQ20|R1FQ20_EMIHU,tr|R1DWJ6|R1DWJ6_EMIHU,tr|R1DR60|R1DR60_EMIHU,tr|R1FE23|R1FE23_EMIHU,tr|R1CLD0|R1CLD0_EMIHU,tr|R1BPQ9|R1BPQ9_EMIHU,tr|R1FMV5|R1FMV5_EMIHU,tr|R1DV72|R1DV72_EMIHU	2724.22	3	2724.19	909.08	Uncharacterized protein OS=Emiliania huxleyi OX=2903 GN=EMIHUDRAFT_108425 PE=4 SV=1	8.59	72.8483	2	2	Biotinylation(K)	1
0.9998	E1	D.YTK[354.17]EPGEIPTFLGFK.S	tr|R1BYL8|R1BYL8_EMIHU,tr|R1FSK3|R1FSK3_EMIHU	1951.98	3	1951.97	651.666	Light harvesting protein OS=Emiliania huxleyi OX=2903 GN=Lhcf6_1 PE=4 SV=1	6.14	100.128	1	1	Biotinylation(K)	1
0.9939	E1	R.n[44.01]FLAASAATGAC[160.03]TGAAVSGFK[354.17].L	tr|R1E3G8|R1E3G8_EMIHU	2125.99	2	2126	1064	Voltage gated chloride channel OS=Emiliania huxleyi OX=2903 GN=CLC-1 PE=4 SV=1	8.22	101.827	2	0	Biotinylation(K)	1
0.9683	E3	M.GPDLGAVASWK[354.17].A	tr|R1EIC6|R1EIC6_EMIHU	1325.64	2	1325.64	663.829	Uncharacterized protein OS=Emiliania huxleyi OX=2903 GN=EMIHUDRAFT_195074 PE=4 SV=1	5.84	90.2133	2	0	Biotinylation(K)	1
0.9528	E4	M.n[44.01]GLVYTC[160.03]TC[160.03]VLAYGAFGSEVAGFLPESM[147.04]PPGHAK[354.17]R.L	tr|R1CPA6|R1CPA6_EMIHU	3926.83	4	3926.83	982.714	Uncharacterized protein OS=Emiliania huxleyi OX=2903 GN=EMIHUDRAFT_238504 PE=4 SV=1	6.74	38.705	1	0	Biotinylation(K)	1
1	E4	G.n[44.01]C[160.03]FTHDVM[147.04]EDTFYAFNDNHHSHHAAHTLRLLK[354.17]TLLEASSGR.K	tr|R1CZ43|R1CZ43_EMIHU	4963.28	4	4963.26	1241.83	Uncharacterized protein OS=Emiliania huxleyi OX=2903 GN=EMIHUDRAFT_453264 PE=4 SV=1	6.28	39.585	1	2	Biotinylation(K)	1
0.9275	E4	K.ATDPSVK[354.17].A	tr|R1DTN4|R1DTN4_EMIHU	942.448	2	942.446	472.231	Uncharacterized protein OS=Emiliania huxleyi OX=2903 GN=EMIHUDRAFT_356778 PE=4 SV=1	5.88	52.0317	2	0	Biotinylation(K)	1
0.9322	E4	K.n[44.01]RDPEVTAAK[354.17]R.D	tr|R1F3C2|R1F3C2_EMIHU	1410.7	2	1410.71	706.359	Uncharacterized protein OS=Emiliania huxleyi OX=2903 GN=EMIHUDRAFT_471609 PE=4 SV=1	8.75	63.7517	2	0	Biotinylation(K)	1
0.9415	E4	K.WDVTPGK[354.17].W	tr|R1DMJ3|R1DMJ3_EMIHU,tr|R1D6Y1|R1D6Y1_EMIHU	1027.48	2	1027.47	514.747	Calreticulin OS=Emiliania huxleyi OX=2903 GN=CRT-2 PE=3 SV=1	5.84	66.9767	2	0	Biotinylation(K)	1
0.9327	E5	K.n[44.01]K[354.17]AAVELVK.A	tr|R1EZQ1|R1EZQ1_EMIHU	1125.62	2	1125.61	563.818	Uncharacterized protein OS=Emiliania huxleyi OX=2903 GN=EMIHUDRAFT_434188 PE=4 SV=1	8.59	62.685	2	0	Biotinylation(K)	1
0.9353	E5	R.GEGEVAEFLK[354.17].E	tr|R1BJ92|R1BJ92_EMIHU	1303.61	2	1303.62	652.813	Mitochondrial inner membrane protease subunit OS=Emiliania huxleyi OX=2903 GN=EMIHUDRAFT_350660 PE=3 SV=1	4.25	67.7817	2	0	Biotinylation(K)	1
0.9975	E5	V.GPAESLK[354.17]YETGFPTPSLADGQVLVK.N	tr|R1BJY8|R1BJY8_EMIHU	2829.43	3	2829.42	944.149	Quinone oxidoreductase OS=Emiliania huxleyi OX=2903 GN=EMIHUDRAFT_465364 PE=4 SV=1	4.68	98.0633	1	1	Biotinylation(K)	1
0.9772	E5	L.TEDLDGASGLK[354.17]EDDAWPAQPQDAYGLEK.L	tr|R1FQ76|R1FQ76_EMIHU	3244.45	3	3244.47	1082.49	dTDP-glucose 4,6-dehydratase OS=Emiliania huxleyi OX=2903 GN=EMIHUDRAFT_433869 PE=4 SV=1	3.8	98.2133	1	1	Biotinylation(K)	1
0.9996	E5	R.YLVDDGAPVEAGQPFAEAEAM[147.04]K[354.17]M[147.04]LITIR.A	tr|R1DJU8|R1DJU8_EMIHU	3292.58	3	3292.59	1098.53	Acetyl-CoA carboxylase OS=Emiliania huxleyi OX=2903 GN=ACC-2 PE=4 SV=1	4.18	106.728	2	1	Biotinylation(K)	1
0.9451	F1	K.LAEITSLK[354.17].L	tr|R1CT02|R1CT02_EMIHU	1099.59	2	1099.6	550.805	Uncharacterized protein OS=Emiliania huxleyi OX=2903 GN=EMIHUDRAFT_237066 PE=4 SV=1	6	51.99	2	0	Biotinylation(K)	1
0.9994	F1	P.K[354.17]VAPGGAM[147.04]IM[147.04]NDYQYPTFPNLTRAVDAWASQHGLHLK[354.17].V	tr|R1F1C0|R1F1C0_EMIHU	4581.19	4	4581.18	1146.3	Uncharacterized protein OS=Emiliania huxleyi OX=2903 GN=EMIHUDRAFT_234323 PE=4 SV=1	8.45	66.5017	1	1	Biotinylation(K)	2
0.9923	F1	R.AFYIYVAIGLTAK[354.17].T	tr|R1B798|R1B798_EMIHU	1654.88	2	1654.88	828.447	Uncharacterized protein OS=Emiliania huxleyi OX=2903 GN=EMIHUDRAFT_121491 PE=4 SV=1	8.54	82.325	2	0	Biotinylation(K)	1
0.94	F1	R.n[44.01]SSLASSFVLVGAK[354.17].D	tr|R1CKJ2|R1CKJ2_EMIHU	1533.79	2	1533.8	767.9	Uncharacterized protein OS=Emiliania huxleyi OX=2903 GN=EMIHUDRAFT_195674 PE=4 SV=1	8.47	94.0933	2	0	Biotinylation(K)	1
0.9586	F2	K.M[147.04]LEMESK[354.17].M	tr|R1BXJ2|R1BXJ2_EMIHU	1108.46	2	1108.46	555.237	Uncharacterized protein OS=Emiliania huxleyi OX=2903 GN=EMIHUDRAFT_96217 PE=4 SV=1	4.53	47.815	2	0	Biotinylation(K)	1
0.9622	F2	E.n[44.01]K[354.17]LTDEEVDEM[147.04]LR.E	tr|R1BS91|R1BS91_EMIHU,tr|R1FWE9|R1FWE9_EMIHU,tr|R1ELQ2|R1ELQ2_EMIHU	1761.79	2	1761.81	881.903	Calmodulin-like protein OS=Emiliania huxleyi OX=2903 GN=CAM4 PE=4 SV=1	4.18	68.5567	1	0	Biotinylation(K)	1
0.9472	F3	K.MLEMESK[354.17].M	tr|R1BXJ2|R1BXJ2_EMIHU	1092.47	2	1092.47	547.24	Uncharacterized protein OS=Emiliania huxleyi OX=2903 GN=EMIHUDRAFT_96217 PE=4 SV=1	4.53	54.485	2	0	Biotinylation(K)	1
0.9225	F4	K.ALDVAPSDSILLVMLK[354.17].L	tr|R1E3Y5|R1E3Y5_EMIHU	1910.03	2	1910.02	956.02	Uncharacterized protein (Fragment) OS=Emiliania huxleyi OX=2903 GN=EMIHUDRAFT_49382 PE=4 SV=1	4.21	91.4267	2	0	Biotinylation(K)	1
0.9214	F5	R.n[44.01]KQLDNLK[354.17]R.L	tr|R1B2V1|R1B2V1_EMIHU	1282.68	2	1282.69	642.348	Uncharacterized protein OS=Emiliania huxleyi OX=2903 GN=EMIHUDRAFT_108010 PE=4 SV=1	9.99	58.5717	2	0	Biotinylation(K)	1
0.9488	F5	R.AAAAAVASNAAAAQEK[354.17].D	tr|R1FEZ0|R1FEZ0_EMIHU,tr|R1EX96|R1EX96_EMIHU,tr|R1EX96|R1EX96_EMIHU	1639.8	2	1639.79	820.907	Uncharacterized protein OS=Emiliania huxleyi OX=2903 GN=EMIHUDRAFT_442061 PE=4 SV=1	6.05	75.51	2	0	Biotinylation(K)	1
0.93	F5	R.n[44.01]K[354.17]LGQIGTSEM[147.04]LHTVAANAVAPFILC[160.03]SR.L	tr|R1EB43|R1EB43_EMIHU,tr|R1DXM6|R1DXM6_EMIHU	3168.59	2	3168.58	1585.3	Uncharacterized protein OS=Emiliania huxleyi OX=2903 GN=EMIHUDRAFT_64965 PE=4 SV=1	8.23	103.295	2	0	Biotinylation(K)	1
0.9886	F5	R.n[44.01]EAK[354.17]PYIEEGVHPQVIIKAYRQAVALATAK.L	tr|R1FY57|R1FY57_EMIHU	3461.85	4	3461.82	866.47	Chaperonin complex component, TCP-1 eta subunit (Fragment) OS=Emiliania huxleyi OX=2903 GN=EMIHUDRAFT_454161 PE=3 SV=1	8.48	130.065	2	2	Biotinylation(K)	1
0.9612	F5	R.n[44.01]LGSAAATLVAK[354.17]IVLDQTVFSLYLNGVYC[160.03]AL.V	tr|R1D5P0|R1D5P0_EMIHU	3438.79	5	3438.77	688.766	Uncharacterized protein (Fragment) OS=Emiliania huxleyi OX=2903 GN=EMIHUDRAFT_46294 PE=3 SV=1	5.83	131.005	1	1	Biotinylation(K)	1
0.9478	G1	D.PEK[354.17]DPGDVVPEGVAWARYPDGYDVWLGDGSTK.Q	tr|R1F987|R1F987_EMIHU,tr|R1DZZ7|R1DZZ7_EMIHU	3700.71	4	3700.7	926.186	Light harvesting protein OS=Emiliania huxleyi OX=2903 GN=Lhcf62 PE=4 SV=1	4.09	101.225	1	2	Biotinylation(K)	1
0.9361	G3	K.KLEADLAK[354.17].A	tr|R1DYN5|R1DYN5_EMIHU,tr|R1ENX5|R1ENX5_EMIHU	1112.59	2	1112.59	557.302	Uncharacterized protein OS=Emiliania huxleyi OX=2903 GN=EMIHUDRAFT_470492 PE=4 SV=1	6.07	49.7133	2	0	Biotinylation(K)	1
0.9642	G3	K.n[44.01]AK[354.17]PK[354.17]PASK.S	tr|R1DRW3|R1DRW3_EMIHU	1320.67	3	1320.66	441.23	Uncharacterized protein (Fragment) OS=Emiliania huxleyi OX=2903 GN=EMIHUDRAFT_462305 PE=4 SV=1	10.3	59.175	2	0	Biotinylation(K)	2
0.9612	G4	R.EAATAQLLAK[354.17].M	tr|R1E8Z0|R1E8Z0_EMIHU,tr|R1CLN0|R1CLN0_EMIHU	1240.65	2	1240.66	621.332	Peptidase M16 (Fragment) OS=Emiliania huxleyi OX=2903 GN=EMIHUDRAFT_65626 PE=3 SV=1	6.1	76.7867	2	0	Biotinylation(K)	1
0.9568	G4	P.n[44.01]SEPVSLK[354.17]DGIGVLNTVDDPAGAKAVVIPSESEPSPLK.D	tr|R1BBM9|R1BBM9_EMIHU	3984.04	4	3985.02	997.017	Uncharacterized protein (Fragment) OS=Emiliania huxleyi OX=2903 GN=EMIHUDRAFT_350817 PE=4 SV=1	4.3	122.072	1	2	Biotinylation(K)	1
0.9914	G5	A.n[44.01]ADTWWGDK[354.17]DYPPSIVLGIGK.D	tr|R1BKA6|R1BKA6_EMIHU	2486.19	3	2486.21	829.739	Uncharacterized protein (Fragment) OS=Emiliania huxleyi OX=2903 GN=EMIHUDRAFT_465301 PE=4 SV=1	4.43	96.1667	1	1	Biotinylation(K)	1
0.9953	G5	R.n[44.01]VAC[160.03]GFAVK[354.17]TALVGVGAQGLAELQSEVRTLSAAAHPSLL.P	tr|R1EXX9|R1EXX9_EMIHU,tr|R1C9K0|R1C9K0_EMIHU	4060.12	4	4060.15	1016.04	Uncharacterized protein (Fragment) OS=Emiliania huxleyi OX=2903 GN=EMIHUDRAFT_64714 PE=4 SV=1	6.72	121.47	1	2	Biotinylation(K)	1
0.954	H1	R.WEGGTTGVPLIDAAMVQLK[354.17].E	tr|R1E582|R1E582_EMIHU	2211.11	3	2211.1	738.043	Deoxyribodipyrimidine photolyase\cryptochrome OS=Emiliania huxleyi OX=2903 GN=EMIHUDRAFT_103064 PE=4 SV=1	4.37	78.32	2	0	Biotinylation(K)	1
0.9995	H1	G.n[44.01]TEK[354.17]PIM[147.04]EILGEASSK.Y	tr|R1E1Y4|R1E1Y4_EMIHU,tr|R1FFV2|R1FFV2_EMIHU	1916.92	3	1916.94	639.981	Uncharacterized protein OS=Emiliania huxleyi OX=2903 GN=EMIHUDRAFT_445300 PE=4 SV=1	4.78	84.1083	1	0	Biotinylation(K)	1
0.9591	H2	R.TAATASAPPAVK[354.17]PK.R	tr|R1DT59|R1DT59_EMIHU	1534.82	2	1534.83	768.416	Uncharacterized protein OS=Emiliania huxleyi OX=2903 GN=EMIHUDRAFT_440159 PE=4 SV=1	10	58.1067	2	0	Biotinylation(K)	1
0.9866	H4	R.n[44.01]K[354.17]LEEEALGAR.A	tr|R1ESN4|R1ESN4_EMIHU	1383.68	3	1383.68	462.235	ATP-dependent RNA helicase OS=Emiliania huxleyi OX=2903 GN=EMIHUDRAFT_468520 PE=4 SV=1	4.79	57.985	2	0	Biotinylation(K)	1
0.9297	H5	K.n[44.01]K[354.17]ALAANLFAGGT.R	tr|R1E893|R1E893_EMIHU	1401.71	3	1401.71	468.243	Uncharacterized protein OS=Emiliania huxleyi OX=2903 GN=EMIHUDRAFT_244415 PE=4 SV=1	8.75	53.65	1	0	Biotinylation(K)	1
0.9709	H5	R.KTDGVREANC[160.03]VQPK[354.17].R	tr|R1DFT8|R1DFT8_EMIHU	1826.88	3	1826.89	609.966	Uncharacterized protein OS=Emiliania huxleyi OX=2903 GN=EMIHUDRAFT_223429 PE=4 SV=1	8.2	58.8217	2	1	Biotinylation(K)	1
0.9385	H5	R.TVPSVWIK[354.17].G	tr|R1D8L3|R1D8L3_EMIHU	1154.62	2	1154.61	578.315	Putative glutaredoxin (Fragment) OS=Emiliania huxleyi OX=2903 GN=EMIHUDRAFT_59127 PE=4 SV=1	8.41	63.6983	2	0	Biotinylation(K)	1
0.9589	H5	K.n[44.01]IAPALAAGNTVVVK[354.17]PSELAPVAVLELARIFTAAGLPAGV.L	tr|R1DL18|R1DL18_EMIHU	4035.26	4	4036.26	1009.82	Putative aldehyde dehydrogenase OS=Emiliania huxleyi OX=2903 GN=ALDH4 PE=3 SV=1	6.14	113.032	1	1	Biotinylation(K)	1
0.9952	I1	G.n[44.01]NVPC[160.03]K[354.17]VSGPSPSPAPGPSPSPSAGLSSC[160.03]AK.K	tr|R1C4V0|R1C4V0_EMIHU	3145.46	6	3145.48	525.251	Uncharacterized protein OS=Emiliania huxleyi OX=2903 GN=EMIHUDRAFT_244319 PE=4 SV=1	8.9	37.8483	1	1	Biotinylation(K)	1
0.9823	I1	R.DLK[354.17]PENVLVAMSGHLVLADFGLAK[354.17]C[160.03]L.V	tr|R1DHR5|R1DHR5_EMIHU	3261.64	5	3261.64	653.336	Uncharacterized protein (Fragment) OS=Emiliania huxleyi OX=2903 GN=EMIHUDRAFT_71197 PE=3 SV=1	5.38	46.7217	1	1	Biotinylation(K)	2
0.9405	I1	R.n[44.01]K[354.17]EEAGEPLEETLR.A	tr|R1BAA0|R1BAA0_EMIHU,tr|R1CGZ1|R1CGZ1_EMIHU	1768.83	3	1768.83	590.617	Asparagine--tRNA ligase OS=Emiliania huxleyi OX=2903 GN=EMIHUDRAFT_417017 PE=4 SV=1	4.33	71.8533	2	0	Biotinylation(K)	1
0.9688	I2	R.TFK[354.17]TEEEAVR.L	tr|R1E0A3|R1E0A3_EMIHU	1434.68	3	1434.68	479.234	Putative alcohol dehydrogenase OS=Emiliania huxleyi OX=2903 GN=EMIHUDRAFT_437142 PE=4 SV=1	4.78	36.37	2	1	Biotinylation(K)	1
0.953	I2	R.n[44.01]AGWKPADGDPAK[354.17].L	tr|R1D5L5|R1D5L5_EMIHU	1480.68	3	1480.68	494.566	Uncharacterized protein OS=Emiliania huxleyi OX=2903 GN=EMIHUDRAFT_107032 PE=4 SV=1	6	41.475	2	0	Biotinylation(K)	1
0.9796	I2	R.TEEQNTLFK[354.17].Q	tr|R1FM14|R1FM14_EMIHU	1334.62	3	1334.62	445.88	Uncharacterized protein OS=Emiliania huxleyi OX=2903 GN=EMIHUDRAFT_98771 PE=4 SV=1	4.53	44.905	2	0	Biotinylation(K)	1
0.9476	I3	G.K[354.17]AAPAPAPAATR.A	tr|R1FSD1|R1FSD1_EMIHU	1346.71	3	1346.72	449.912	Uncharacterized protein OS=Emiliania huxleyi OX=2903 GN=EMIHUDRAFT_109255 PE=4 SV=1	11	42.2717	1	0	Biotinylation(K)	1
0.9831	I3	Q.REPHLAVDK[354.17]QLDAIFLAR.L	tr|R1BYB1|R1BYB1_EMIHU	2317.24	4	2317.22	580.316	Putative pyruvate dehydrogenase kinase OS=Emiliania huxleyi OX=2903 GN=PDK2 PE=4 SV=1	6.76	82.4183	1	1	Biotinylation(K)	1
0.9787	I3	D.QHYSMLALVLDGRAPQYQDEAAPREVK[354.17].W	tr|R1CWH3|R1CWH3_EMIHU	3310.62	4	3310.63	828.663	Uncharacterized protein OS=Emiliania huxleyi OX=2903 GN=EMIHUDRAFT_114677 PE=4 SV=1	5.48	83.44	1	2	Biotinylation(K)	1
0.9553	I3	R.KLGADASGFEGVC[160.03]AHSK[354.17]GNGFPVSR.K	tr|A0A0D3IAL3|A0A0D3IAL3_EMIHU	2773.31	4	2773.3	694.334	Uncharacterized protein OS=Emiliania huxleyi OX=2903 PE=4 SV=1	8.21	85.5417	2	1	Biotinylation(K)	1
0.9968	I3	E.n[44.01]WFGGAFNK[354.17]LEPEAMEGVLSAAQRTLYK.L	tr|R1D296|R1D296_EMIHU	3281.6	4	3281.57	821.407	Putative dynein heavy chain OS=Emiliania huxleyi OX=2903 GN=DYNH1 PE=4 SV=1	6.23	85.695	1	2	Biotinylation(K)	1
0.986	I4	G.n[44.01]M[147.04]LM[147.04]GIVVSILC[160.03]YQLSELTGPALPLGGAEALK[354.17].A	tr|R1D413|R1D413_EMIHU,tr|R1F109|R1F109_EMIHU	3544.81	4	3544.78	887.209	Uncharacterized protein OS=Emiliania huxleyi OX=2903 GN=EMIHUDRAFT_233538 PE=4 SV=1	4.53	72.4083	1	0	Biotinylation(K)	1
0.9843	I4	R.n[44.01]EARIAK[354.17]LASAGGWPEVGGVSEAILLSEVFSGC[160.03]AGGA.G	tr|R1EYD3|R1EYD3_EMIHU	3784.86	4	3785.87	947.221	Uncharacterized protein OS=Emiliania huxleyi OX=2903 GN=EMIHUDRAFT_231807 PE=4 SV=1	4.49	118.913	1	2	Biotinylation(K)	1
0.9917	J1	E.EYYGFAPPVVRK[354.17]SGVAAVTPSSLDASPTSR.A	tr|R1CEJ9|R1CEJ9_EMIHU	3334.67	4	3334.67	834.674	Uncharacterized protein OS=Emiliania huxleyi OX=2903 GN=EMIHUDRAFT_469863 PE=4 SV=1	8.59	82.565	1	1	Biotinylation(K)	1
0.9712	J2	K.RSVSK[354.17]ELSSYC[160.03]AMC[160.03]SASQEGLAS.A	tr|R1C7E8|R1C7E8_EMIHU	2733.19	6	2733.17	456.538	Uncharacterized protein OS=Emiliania huxleyi OX=2903 GN=EMIHUDRAFT_432290 PE=4 SV=1	6.13	33.87	1	1	Biotinylation(K)	1
0.9963	J2	G.LK[354.17]FEETEEEKK.A	tr|R1FLY8|R1FLY8_EMIHU,tr|R1BRM2|R1BRM2_EMIHU	1634.79	3	1635.8	545.936	Uncharacterized protein OS=Emiliania huxleyi OX=2903 GN=EMIHUDRAFT_362359 PE=3 SV=1	4.65	56.1433	1	1	Biotinylation(K)	1
0.9609	J2	L.n[44.01]LSATGAIVSEQK[354.17].A	tr|R1CI05|R1CI05_EMIHU	1471.73	3	1471.73	491.585	Uncharacterized protein OS=Emiliania huxleyi OX=2903 GN=EMIHUDRAFT_435586 PE=4 SV=1	6	67.7483	1	0	Biotinylation(K)	1
0.9865	J3	R.n[44.01]GVILRGGSLYQAGVAGVKGSHWYFPTVM[147.04]GLFQHNK[354.17].Y	tr|R1E1W3|R1E1W3_EMIHU	4059.04	4	4059.06	1015.77	Uncharacterized protein OS=Emiliania huxleyi OX=2903 GN=EMIHUDRAFT_199768 PE=4 SV=1	10	76.4883	2	2	Biotinylation(K)	1
0.9772	J4	-.n[44.01]MK[354.17]ITILLPYFIAVRAFAPAP.D	tr|R1DHU2|R1DHU2_EMIHU	2500.37	6	2500.39	417.736	Uncharacterized protein OS=Emiliania huxleyi OX=2903 GN=EMIHUDRAFT_436971 PE=4 SV=1	9.99	36.0967	1	2	Biotinylation(K)	1
0.946	J4	R.n[44.01]TLGK[354.17]PEGIR.T	tr|A0A0D3I427|A0A0D3I427_EMIHU	1238.64	3	1238.64	413.889	Uncharacterized protein OS=Emiliania huxleyi OX=2903 PE=4 SV=1	8.41	45.245	2	0	Biotinylation(K)	1
0.9858	J4	N.n[44.01]VSSLVSYLK[354.17]DPM[147.04]TYDGADSIAELHPSIK.S	sp|Q4G368|CY550_EMIHU	3320.59	4	3321.61	831.156	Cytochrome c-550 OS=Emiliania huxleyi OX=2903 GN=psbV PE=3 SV=1	4.66	91.255	1	1	Biotinylation(K)	1
0.9834	J4	A.GSLVLFTALLAAC[160.03]YK[354.17]PLQAK[354.17]TPTALTR.A	tr|R1D7S1|R1D7S1_EMIHU	3355.79	5	3355.81	672.164	Uncharacterized protein OS=Emiliania huxleyi OX=2903 GN=EMIHUDRAFT_220686 PE=4 SV=1	9.79	93.0317	1	1	Biotinylation(K)	2
0.9314	J5	L.n[44.01]HTVLSHK[354.17].A	tr|R1BUN2|R1BUN2_EMIHU	1089.54	2	1089.54	545.777	Uncharacterized protein OS=Emiliania huxleyi OX=2903 GN=EMIHUDRAFT_212500 PE=4 SV=1	8.76	62.0883	1	0	Biotinylation(K)	1
0.9997	K1	K.LNARLNK[354.17]TAHIAAEAM[147.04]M[147.04]QSWQ.A	tr|R1G219|R1G219_EMIHU,tr|R1EKS3|R1EKS3_EMIHU	2641.26	4	2642.24	661.321	Uncharacterized protein OS=Emiliania huxleyi OX=2903 GN=EMIHUDRAFT_251358 PE=3 SV=1	8.75	82.6967	1	2	Biotinylation(K)	1
0.9978	K1	R.AAMLVLTAIALTSDAK[354.17]MEGGMLHEFWTGVGRLAQAR.T	tr|R1BC35|R1BC35_EMIHU	4041.05	6	4041.07	674.515	Uncharacterized protein OS=Emiliania huxleyi OX=2903 GN=EMIHUDRAFT_460067 PE=4 SV=1	6.8	84.0067	2	2	Biotinylation(K)	1
0.9599	K3	K.AIASATGAVTVK[354.17].F	tr|R1BII1|R1BII1_EMIHU	1313.7	2	1313.69	657.858	Uncharacterized protein OS=Emiliania huxleyi OX=2903 GN=EMIHUDRAFT_198149 PE=4 SV=1	8.8	41.8167	2	0	Biotinylation(K)	1
0.9958	K3	P.LIFIRLAPGTLLGFK[354.17]AAPGLPEQGR.L	tr|R1BBH8|R1BBH8_EMIHU	2860.61	6	2860.6	477.776	Uncharacterized protein OS=Emiliania huxleyi OX=2903 GN=EMIHUDRAFT_198311 PE=4 SV=1	10.84	63.9667	1	2	Biotinylation(K)	1
0.976	K3	D.n[44.01]LVTLLVVSGGMK[354.17]SLQEHC[160.03]AR.R	tr|R1DGX9|R1DGX9_EMIHU	2466.25	4	2466.25	617.571	Uncharacterized protein OS=Emiliania huxleyi OX=2903 GN=EMIHUDRAFT_201995 PE=4 SV=1	8.23	70.4867	1	1	Biotinylation(K)	1
0.9644	K4	R.VLDM[147.04]SHNK[354.17]LTSLPSSLSRLEGL.K	tr|R1E8U2|R1E8U2_EMIHU	2638.35	6	2638.36	440.732	Uncharacterized protein OS=Emiliania huxleyi OX=2903 GN=EMIHUDRAFT_447828 PE=4 SV=1	6.72	32.96	1	2	Biotinylation(K)	1
0.9451	K4	P.SDSRSAFLVSGLPASTTAGTQK[354.17]LK[354.17].L	tr|R1FTM6|R1FTM6_EMIHU	2873.44	4	2873.42	719.368	Uncharacterized protein OS=Emiliania huxleyi OX=2903 GN=EMIHUDRAFT_449122 PE=4 SV=1	9.99	97.7467	1	2	Biotinylation(K)	2
0.9682	K4	V.n[44.01]QGTASAGGLHELPHLRAC[160.03]C[160.03]LQHPFVRTHGK[354.17].R	tr|R1BVQ6|R1BVQ6_EMIHU	3603.75	4	3604.73	901.945	Uncharacterized protein OS=Emiliania huxleyi OX=2903 GN=EMIHUDRAFT_212338 PE=4 SV=1	8.96	101.797	1	2	Biotinylation(K)	1
0.978	K5	R.KLK[354.17]PILK.D	tr|R1DZX8|R1DZX8_EMIHU	1064.68	2	1064.67	533.346	Uncharacterized protein OS=Emiliania huxleyi OX=2903 GN=EMIHUDRAFT_210706 PE=4 SV=1	10.3	71.8433	2	0	Biotinylation(K)	1
0.9619	K5	R.RPPSK[354.17]PASPAKAAPTGGGSPFGGFSFGGGGGGGAR.R	tr|R1C2J9|R1C2J9_EMIHU	3324.62	5	3324.62	665.932	Uncharacterized protein OS=Emiliania huxleyi OX=2903 GN=EMIHUDRAFT_210303 PE=4 SV=1	12.02	108.472	2	1	Biotinylation(K)	1
0.9887	L1	R.DADGLLPDK[354.17].N	tr|R1BGR2|R1BGR2_EMIHU	1168.54	2	1168.54	585.279	Uncharacterized protein OS=Emiliania huxleyi OX=2903 GN=EMIHUDRAFT_248869 PE=4 SV=1	3.93	62.0817	2	0	Biotinylation(K)	1
0.9997	L1	L.EGFFMGVVRAVLLELEK[354.17].R	tr|R1F2N6|R1F2N6_EMIHU,tr|R1BQV0|R1BQV0_EMIHU	2162.13	4	2162.13	541.539	Uncharacterized protein OS=Emiliania huxleyi OX=2903 GN=EMIHUDRAFT_233968 PE=4 SV=1	4.79	75.6267	1	1	Biotinylation(K)	1
0.9892	L1	P.YTRPADGAAFESESFVQLLTRM[147.04]GAVLDK[354.17].L	tr|R1DJ75|R1DJ75_EMIHU	3313.61	4	3313.59	829.41	Uncharacterized protein OS=Emiliania huxleyi OX=2903 GN=EMIHUDRAFT_432474 PE=4 SV=1	4.78	79.1233	1	1	Biotinylation(K)	1
0.9832	L1	G.VVWALVGGQPLC[160.03]IIGVTMPVAIFTSVC[160.03]YK[354.17].L	tr|R1D6Q6|R1D6Q6_EMIHU	3403.76	4	3403.74	851.947	Uncharacterized protein OS=Emiliania huxleyi OX=2903 GN=EMIHUDRAFT_466232 PE=4 SV=1	8.02	82.41	1	0	Biotinylation(K)	1
1	L3	K.WM[147.04]ESVAK[354.17]QC[160.03]LIVIAPVT.E	tr|R1CGR8|R1CGR8_EMIHU,tr|R1EAT4|R1EAT4_EMIHU	2186.09	4	2186.11	547.531	Uncharacterized protein OS=Emiliania huxleyi OX=2903 GN=EMIHUDRAFT_207766 PE=4 SV=1	5.99	72.6767	1	1	Biotinylation(K)	1
0.9926	L3	R.n[44.01]VQQQGC[160.03]WALVNVC[160.03]SGTDAAGLARK[354.17].Q	tr|R1E0Q9|R1E0Q9_EMIHU	2857.34	4	2857.36	715.343	Uncharacterized protein OS=Emiliania huxleyi OX=2903 GN=EMIHUDRAFT_196914 PE=4 SV=1	8.03	81.685	2	0	Biotinylation(K)	1
0.9969	L4	Y.APAALFFWTPFMGGVERTFGTSGAK[354.17].S	tr|R1EHG6|R1EHG6_EMIHU	2871.39	4	2871.4	718.854	Uncharacterized protein OS=Emiliania huxleyi OX=2903 GN=EMIHUDRAFT_200799 PE=3 SV=1	8.79	72.0133	1	1	Biotinylation(K)	1
1	L4	R.ARAM[147.04]ADADGLVK[354.17]FLIQDGGAHDGMVLGIHIIAS.N	tr|R1FEK3|R1FEK3_EMIHU	3603.8	5	3603.79	721.767	Dihydrolipoyl dehydrogenase OS=Emiliania huxleyi OX=2903 GN=DLD1 PE=3 SV=1	5.2	85.495	1	2	Biotinylation(K)	1
0.9209	L4	G.SHGTGVQDTTAK[354.17]LTLLRGVTGPEAR.E	tr|R1E8D2|R1E8D2_EMIHU	2790.44	4	2790.47	698.618	Uncharacterized protein OS=Emiliania huxleyi OX=2903 GN=EMIHUDRAFT_432106 PE=4 SV=1	8.49	92.0367	1	2	Biotinylation(K)	1
0.999	L5	E.n[44.01]PAGTDPFEYVC[160.03]SLSLADLEGK[354.17].L	tr|R1EY16|R1EY16_EMIHU	2537.15	4	2537.13	635.294	Uncharacterized protein OS=Emiliania huxleyi OX=2903 GN=EMIHUDRAFT_231872 PE=4 SV=1	3.92	70.1583	1	0	Biotinylation(K)	1
0.9967	L5	K.n[44.01]PSK[354.17]WAAVPEAGSADGGAAPPASREALFILK.W	tr|R1DY14|R1DY14_EMIHU,tr|R1DPV9|R1DPV9_EMIHU	3232.63	4	3232.65	809.166	Uncharacterized protein OS=Emiliania huxleyi OX=2903 GN=EMIHUDRAFT_427613 PE=3 SV=1	6.6	75.32	1	2	Biotinylation(K)	1
1	M1	S.n[44.01]VSSHHPEC[160.03]LNSC[160.03]DEAVGVHESNVNDGYC[160.03]YIDRYC[160.03]YK[354.17].D	tr|R1BYH7|R1BYH7_EMIHU,tr|R1D500|R1D500_EMIHU	4601.88	4	4601.88	1151.48	Uncharacterized protein OS=Emiliania huxleyi OX=2903 GN=EMIHUDRAFT_451695 PE=4 SV=1	4.89	47.8933	1	1	Biotinylation(K)	1
0.9935	M1	K.NLVQK[354.17]AARHHPDLNIM[147.04]E.M	tr|R1DBG4|R1DBG4_EMIHU	2227.1	4	2227.11	557.782	Uncharacterized protein OS=Emiliania huxleyi OX=2903 GN=EMIHUDRAFT_106240 PE=4 SV=1	6.93	63.4333	1	2	Biotinylation(K)	1
0.9422	M1	Q.n[44.01]PAPALAAGM[147.04]RVVVAPVDGM[147.04]K[354.17].V	tr|R1ENQ7|R1ENQ7_EMIHU	2250.13	5	2250.11	451.034	Uncharacterized protein OS=Emiliania huxleyi OX=2903 GN=EMIHUDRAFT_435394 PE=4 SV=1	9.18	64.23	1	1	Biotinylation(K)	1
0.9959	M1	E.SSLPPLC[160.03]RRPVPSLK[354.17]LLR.A	tr|R1CAP2|R1CAP2_EMIHU	2314.31	4	2315.31	579.586	Peroxiredoxin OS=Emiliania huxleyi OX=2903 GN=EMIHUDRAFT_470080 PE=4 SV=1	11.71	66.735	1	2	Biotinylation(K)	1
0.9849	M1	N.KQLGLLDSLSTALDK[354.17].H	tr|R1DYC5|R1DYC5_EMIHU	1826.98	4	1826.97	457.753	Uncharacterized protein OS=Emiliania huxleyi OX=2903 GN=EMIHUDRAFT_246676 PE=4 SV=1	5.96	71.1067	1	0	Biotinylation(K)	1
0.9633	M1	K.RSVPK[354.17]SISKPDYWK.D	tr|R1EBL9|R1EBL9_EMIHU,tr|R1FPD2|R1FPD2_EMIHU	1916	3	1915.99	639.673	Uncharacterized protein OS=Emiliania huxleyi OX=2903 GN=EMIHUDRAFT_65379 PE=3 SV=1	10	74.425	2	1	Biotinylation(K)	1
0.9998	M2	R.n[44.01]C[160.03]C[160.03]NYSSHMVGK[354.17]WHLGQNVLAALPT.G	tr|R1FIM5|R1FIM5_EMIHU	3011.37	4	3011.36	753.849	Uncharacterized protein OS=Emiliania huxleyi OX=2903 GN=EMIHUDRAFT_462432 PE=4 SV=1	8.06	57.2917	1	1	Biotinylation(K)	1
0.9313	M2	R.n[44.01]VHK[354.17]IAWM[147.04]RLNELVR.P	tr|R1C148|R1C148_EMIHU	2049.08	4	2049.08	513.276	Uncharacterized protein OS=Emiliania huxleyi OX=2903 GN=EMIHUDRAFT_245564 PE=4 SV=1	10.83	59.2867	1	2	Biotinylation(K)	1
1	M2	R.HADLAYDLAAELAK[354.17]LNATLFEPVRGTPSLEAC[160.03].L	tr|R1DN73|R1DN73_EMIHU	3681.82	6	3681.83	614.644	Uncharacterized protein OS=Emiliania huxleyi OX=2903 GN=EMIHUDRAFT_248505 PE=4 SV=1	4.5	60.5733	1	2	Biotinylation(K)	1
0.9216	M3	R.K[354.17]AAELEEALR.K	tr|R1DHI1|R1DHI1_EMIHU	1354.69	3	1354.68	452.571	Uncharacterized protein OS=Emiliania huxleyi OX=2903 GN=EMIHUDRAFT_467611 PE=4 SV=1	4.79	37.6467	2	0	Biotinylation(K)	1
0.9444	M4	K.LATEQAAAEAEVLSTRK[354.17]R.P	tr|R1BFW5|R1BFW5_EMIHU	2169.12	4	2169.13	543.288	Uncharacterized protein OS=Emiliania huxleyi OX=2903 GN=EMIHUDRAFT_453200 PE=4 SV=1	6.23	70.2567	1	1	Biotinylation(K)	1
0.9713	M4	R.VGRPASKTTGAASVAC[160.03]VK[354.17]AQAVENVENVEN.V	tr|R1DIC6|R1DIC6_EMIHU	3281.61	4	3281.59	821.411	Uncharacterized protein OS=Emiliania huxleyi OX=2903 GN=EMIHUDRAFT_252764 PE=4 SV=1	6.19	77.1033	1	2	Biotinylation(K)	1
0.9987	M4	R.n[44.01]VLLALLAGK[354.17]AAGFSSM.P	tr|R1CW07|R1CW07_EMIHU	1816.96	4	1816.96	455.247	Uncharacterized protein (Fragment) OS=Emiliania huxleyi OX=2903 GN=EMIHUDRAFT_443353 PE=4 SV=1	8.72	84.7567	1	1	Biotinylation(K)	1
1	M4	K.LKLILQK[354.17]SGPDSM[147.04]ALPHSHTC[160.03]FNLLAM[147.04]PAY.T	tr|R1ECS9|R1ECS9_EMIHU,tr|R1B9H2|R1B9H2_EMIHU	3610.78	4	3610.77	903.702	Putative ubiquitin protein ligase OS=Emiliania huxleyi OX=2903 GN=EMIHUDRAFT_470202 PE=4 SV=1	8.19	90.755	1	2	Biotinylation(K)	1
0.9827	M4	F.n[44.01]PALQRC[160.03]WGDTYK[354.17]PVLAM[147.04]KPVIMQKLK.W	tr|R1FPJ1|R1FPJ1_EMIHU	3355.74	4	3355.73	839.943	Uncharacterized protein OS=Emiliania huxleyi OX=2903 GN=EMIHUDRAFT_440358 PE=4 SV=1	9.87	93.195	1	2	Biotinylation(K)	1
0.9803	M5	E.SVVGC[160.03]KPGIVK[354.17]TVVK.V	tr|R1B7Q0|R1B7Q0_EMIHU,tr|R1DF05|R1DF05_EMIHU	1796.01	4	1796.02	450.009	Uncharacterized protein OS=Emiliania huxleyi OX=2903 GN=EMIHUDRAFT_107310 PE=4 SV=1	9.79	66.605	1	1	Biotinylation(K)	1
0.9866	M5	R.n[44.01]LVFPGELAK[354.17]HAVSEGTK.A	tr|R1DF64|R1DF64_EMIHU	2051.05	4	2051.05	513.77	Uncharacterized protein (Fragment) OS=Emiliania huxleyi OX=2903 GN=EMIHUDRAFT_71444 PE=3 SV=1	6.76	67.2467	2	1	Biotinylation(K)	1
0.9993	M5	G.n[44.01]LAEGSTVRAK[354.17]NVGHDLLAGFR.Q	tr|R1EZZ8|R1EZZ8_EMIHU	2479.28	4	2479.3	620.826	Uncharacterized protein OS=Emiliania huxleyi OX=2903 GN=EMIHUDRAFT_205477 PE=3 SV=1	8.75	84.0267	1	2	Biotinylation(K)	1
0.9862	N1	G.HLGNTK[354.17]TTIK[354.17]NSEILFVSEK.E	sp|Q4G364|RK3_EMIHU	2710.38	6	2710.36	452.738	50S ribosomal protein L3, chloroplastic OS=Emiliania huxleyi OX=2903 GN=rpl3 PE=3 SV=1	8.51	43.9717	1	2	Biotinylation(K)	2
0.9486	N1	D.n[44.01]ALADPSGAMVLKIEALLRAEAGK[354.17].A	tr|R1E383|R1E383_EMIHU,tr|R1DQ42|R1DQ42_EMIHU	2592.38	5	2592.39	519.483	Uncharacterized protein OS=Emiliania huxleyi OX=2903 GN=EMIHUDRAFT_95225 PE=4 SV=1	6.23	54.3333	1	2	Biotinylation(K)	1
0.9375	N1	E.n[44.01]K[354.17]LQPGATKALAYLLR.Q	tr|R1DPN9|R1DPN9_EMIHU	1911.08	4	1911.07	478.776	Uncharacterized protein OS=Emiliania huxleyi OX=2903 GN=EMIHUDRAFT_201303 PE=4 SV=1	10.29	60.2283	1	1	Biotinylation(K)	1
0.9839	N1	A.n[44.01]ADRGAK[354.17]YSGFVGSTILPPVANLLHEATR.L	tr|R1CWB9|R1CWB9_EMIHU,tr|R1E974|R1E974_EMIHU	3208.65	4	3208.65	803.169	Uncharacterized protein OS=Emiliania huxleyi OX=2903 GN=EMIHUDRAFT_121233 PE=4 SV=1	8.64	62.9033	1	2	Biotinylation(K)	1
0.9988	N1	R.n[44.01]EAVAMMDLVC[160.03]K[354.17]EAEAAIYYKELAADLDLLR.E	tr|R1FQ88|R1FQ88_EMIHU	3682.78	4	3682.78	921.701	Pyruvate kinase OS=Emiliania huxleyi OX=2903 GN=EMIHUDRAFT_70323 PE=3 SV=1	4.2	75.44	2	2	Biotinylation(K)	1
1	N1	-.n[44.01]MTLSREK[354.17]DVLASVC[160.03]TVASAV.E	tr|R1B859|R1B859_EMIHU,tr|R1DFQ4|R1DFQ4_EMIHU	2405.18	4	2405.2	602.301	Uncharacterized protein OS=Emiliania huxleyi OX=2903 GN=EMIHUDRAFT_219940 PE=4 SV=1	5.82	77.565	1	2	Biotinylation(K)	1
0.9988	N2	L.LALPPASGTLTLDAGAC[160.03]K[354.17].A	tr|R1E8R8|R1E8R8_EMIHU	1981	4	1981	496.258	Gamma glutamate 5-kinase OS=Emiliania huxleyi OX=2903 GN=EMIHUDRAFT_74181 PE=3 SV=1	5.83	59.9767	1	0	Biotinylation(K)	1
0.924	N2	-.M[147.04]RLLVLALPLAVSGIWVAAGPDPSASLK[354.17]SAVDEC[160.03]YP.T	tr|R1DFH8|R1DFH8_EMIHU	4008.06	6	4008.09	669.017	Uncharacterized protein OS=Emiliania huxleyi OX=2903 GN=EMIHUDRAFT_96819 PE=4 SV=1	4.56	63.6	1	2	Biotinylation(K)	1
0.9607	N2	R.LKRPK[354.17]PPPEGGDQQAYEL.A	tr|R1DJU2|R1DJU2_EMIHU,tr|R1E5H7|R1E5H7_EMIHU	2248.13	4	2249.15	563.04	Uncharacterized protein OS=Emiliania huxleyi OX=2903 GN=EMIHUDRAFT_110688 PE=4 SV=1	6.18	67.19	1	1	Biotinylation(K)	1
0.9216	N3	V.RVTIM[147.04]LPHDPTGK[354.17]TGPK.T	tr|R1D6R5|R1D6R5_EMIHU	2089.08	4	2089.09	523.278	Uncharacterized protein OS=Emiliania huxleyi OX=2903 GN=EMIHUDRAFT_415280 PE=4 SV=1	9.99	72.34	1	1	Biotinylation(K)	1
0.9984	N4	P.GKGAMLVEAQAEQAM[147.04]QRC[160.03]K[354.17].E	tr|R1E465|R1E465_EMIHU	2347.09	4	2347.09	587.78	Uncharacterized protein OS=Emiliania huxleyi OX=2903 GN=EMIHUDRAFT_240956 PE=4 SV=1	8.2	54.125	1	2	Biotinylation(K)	1
0.987	N4	K.RGGK[354.17]PLHELAR.A	tr|R1CZL2|R1CZL2_EMIHU,tr|R1C8P8|R1C8P8_EMIHU	1458.79	3	1458.8	487.27	tRNA pseudouridine synthase (Fragment) OS=Emiliania huxleyi OX=2903 GN=EMIHUDRAFT_55432 PE=4 SV=1	10.84	64.5033	2	0	Biotinylation(K)	1
0.993	N4	R.GATHRK[354.17]GSSSSSSAAASSALAAVPK[354.17].A	tr|R1DGE3|R1DGE3_EMIHU	2737.33	4	2737.34	685.339	Uncharacterized protein OS=Emiliania huxleyi OX=2903 GN=EMIHUDRAFT_249392 PE=4 SV=1	11.17	78.705	2	1	Biotinylation(K)	2
0.9999	N4	T.n[44.01]K[354.17]AGGEGLVADAVLVTVPLGVLK.A	tr|R1EMH9|R1EMH9_EMIHU	2374.33	4	2375.35	594.59	Uncharacterized protein OS=Emiliania huxleyi OX=2903 GN=EMIHUDRAFT_238920 PE=4 SV=1	6.07	83.315	1	0	Biotinylation(K)	1
0.949	N5	T.AFLGAVC[160.03]AAAAYK[354.17]VNAPVR.L	tr|R1EFE6|R1EFE6_EMIHU	2174.11	4	2174.12	544.535	Uncharacterized protein OS=Emiliania huxleyi OX=2903 GN=EMIHUDRAFT_469173 PE=4 SV=1	9.32	70.0767	1	1	Biotinylation(K)	1
0.9825	N5	R.n[44.01]EHFLSIRSLQTIAQLK[354.17]R.Q	tr|R1EF25|R1EF25_EMIHU	2308.25	3	2308.26	770.423	Uncharacterized protein OS=Emiliania huxleyi OX=2903 GN=EMIHUDRAFT_73936 PE=4 SV=1	10.84	84.2183	2	1	Biotinylation(K)	1
0.9796	N5	Q.TFK[354.17]VANSM[147.04]HGQKPVLLRIK.L	tr|R1E5R5|R1E5R5_EMIHU,tr|R1DMV8|R1DMV8_EMIHU	2408.32	4	2409.34	603.087	AP-1 complex subunit gamma OS=Emiliania huxleyi OX=2903 GN=AP1G-1 PE=3 SV=1	11.26	93.9633	1	2	Biotinylation(K)	1
0.9973	N5	G.n[44.01]GSGEDVLHQLHK[354.17]LLRPFLLR.R	tr|R1ETF6|R1ETF6_EMIHU,tr|R1EHT0|R1EHT0_EMIHU	2596.41	4	2596.42	650.109	Uncharacterized protein OS=Emiliania huxleyi OX=2903 GN=EMIHUDRAFT_418722 PE=3 SV=1	8.76	95.36	1	1	Biotinylation(K)	1
0.9522	O1	K.LGM[147.04]GLEHPC[160.03]GVLGISGSVSRGAISK[354.17].S	tr|R1CY64|R1CY64_EMIHU,tr|R1DVG0|R1DVG0_EMIHU	2723.36	6	2723.36	454.9	Uncharacterized protein OS=Emiliania huxleyi OX=2903 GN=EMIHUDRAFT_204624 PE=4 SV=1	8.23	48.6317	2	1	Biotinylation(K)	1
0.9609	O3	R.n[44.01]IESPPAAAPK[354.17].R	tr|R1D5D7|R1D5D7_EMIHU	1248.62	3	1248.63	417.213	Uncharacterized protein OS=Emiliania huxleyi OX=2903 GN=EMIHUDRAFT_465918 PE=4 SV=1	6	36.33	2	0	Biotinylation(K)	1
0.9921	O4	L.n[44.01]ITSGSVPAC[160.03]GVMGADGNWK[354.17].D	tr|R1BBB5|R1BBB5_EMIHU	2174.95	4	2174.95	544.746	Uncharacterized protein (Fragment) OS=Emiliania huxleyi OX=2903 GN=EMIHUDRAFT_68663 PE=4 SV=1	5.83	48.865	1	0	Biotinylation(K)	1
0.9969	O4	R.n[44.01]DLRIGSRPSNPVPQK[354.17].G	tr|R1DKF5|R1DKF5_EMIHU	1932	4	1931.99	484.007	Uncharacterized protein OS=Emiliania huxleyi OX=2903 GN=EMIHUDRAFT_227093 PE=4 SV=1	10.84	70.205	2	1	Biotinylation(K)	1
0.9321	O4	M.n[44.01]M[147.04]QDPEM[147.04]LAAM[147.04]SNPK[354.17]ASPPVGPVLQK.L	tr|R1G853|R1G853_EMIHU	2952.39	4	2952.36	739.104	Uncharacterized protein OS=Emiliania huxleyi OX=2903 GN=EMIHUDRAFT_447541 PE=4 SV=1	5.82	75.9933	1	1	Biotinylation(K)	1
1	O4	R.VIQM[147.04]QNGPLLLTGFGALNKLLGK[354.17]EV.Y	tr|R1DJU8|R1DJU8_EMIHU	2894.58	6	2894.6	483.437	Acetyl-CoA carboxylase OS=Emiliania huxleyi OX=2903 GN=ACC-2 PE=4 SV=1	8.56	78.2167	1	2	Biotinylation(K)	1
0.9592	O5	R.GIAVHHSGLLPLLK[354.17]ELVEI.L	tr|R1F869|R1F869_EMIHU,tr|R1CTG8|R1CTG8_EMIHU	2263.28	4	2263.29	566.826	Uncharacterized protein OS=Emiliania huxleyi OX=2903 GN=EMIHUDRAFT_72279 PE=4 SV=1	6	64.905	1	1	Biotinylation(K)	1
0.9999	O5	M.n[44.01]GLIVTLQLVLYDAVK[354.17].A	tr|R1FQL5|R1FQL5_EMIHU,tr|R1E1S8|R1E1S8_EMIHU	1913.07	4	1913.05	479.275	Mitochondrial phosphate carrier protein OS=Emiliania huxleyi OX=2903 GN=EMIHUDRAFT_97599 PE=3 SV=1	5.83	66.8017	1	0	Biotinylation(K)	1
0.9893	O5	R.ASLSGGGTAHSPADAAVRHLSIK[354.17]AG.R	tr|R1CNI4|R1CNI4_EMIHU,tr|R1DQG8|R1DQG8_EMIHU	2556.29	4	2556.27	640.079	Uncharacterized protein OS=Emiliania huxleyi OX=2903 GN=EMIHUDRAFT_250790 PE=4 SV=1	8.8	69.3833	1	2	Biotinylation(K)	1
0.9916	O5	R.ATLPLAIM[147.04]AFAK[354.17]HLG.L	tr|R1D6G7|R1D6G7_EMIHU	1794.95	4	1795.96	449.745	Uncharacterized protein OS=Emiliania huxleyi OX=2903 GN=EMIHUDRAFT_468343 PE=4 SV=1	8.8	78.82	1	1	Biotinylation(K)	1
1	O5	G.GSAVALGLWHALRYHAGSIAAGSLLITTLK[354.17]LIR.L	tr|R1EM50|R1EM50_EMIHU	3655.05	6	3655.06	610.183	Uncharacterized protein OS=Emiliania huxleyi OX=2903 GN=EMIHUDRAFT_207056 PE=3 SV=1	11	93.285	1	2	Biotinylation(K)	1
0.9899	P3	R.n[44.01]VYLLGWSQGATIAWSALLSK[354.17]WPRPSFIAGALALSGR.L	tr|R1FKL7|R1FKL7_EMIHU,tr|R1E9J1|R1E9J1_EMIHU	4112.18	6	4112.16	686.371	Uncharacterized protein OS=Emiliania huxleyi OX=2903 GN=EMIHUDRAFT_229202 PE=4 SV=1	11	51.0883	2	1	Biotinylation(K)	1
0.9256	P4	K.n[44.01]TVQPRAK[354.17]PVAPPAPTASDARPAS.T	tr|R1C3Z5|R1C3Z5_EMIHU,tr|R1C7R0|R1C7R0_EMIHU	2553.31	4	2553.31	639.335	Uncharacterized protein OS=Emiliania huxleyi OX=2903 GN=EMIHUDRAFT_459003 PE=4 SV=1	10.83	63.7567	1	1	Biotinylation(K)	1
0.999	P4	K.n[44.01]GSK[354.17]LHRMVPGQILQ.G	tr|R1EI02|R1EI02_EMIHU,tr|R1DX86|R1DX86_EMIHU	1831.95	4	1831.96	458.996	Peptidyl-prolyl cis-trans isomerase OS=Emiliania huxleyi OX=2903 GN=EMIHUDRAFT_558154 PE=3 SV=1	11	67.94	1	2	Biotinylation(K)	1
0.9818	P4	K.n[44.01]GGLSK[354.17]PVSDVTLW.Q	tr|R1G045|R1G045_EMIHU	1626.81	4	1626.81	407.709	Uncharacterized protein (Fragment) OS=Emiliania huxleyi OX=2903 GN=EMIHUDRAFT_223628 PE=4 SV=1	5.84	70.195	1	0	Biotinylation(K)	1
0.99	P4	Q.M[147.04]GGGDSAAQPIEALLASLLGC[160.03]K[354.17].V	tr|R1DHZ6|R1DHZ6_EMIHU	2400.15	4	2401.14	601.044	OsmC-like protein OS=Emiliania huxleyi OX=2903 GN=EMIHUDRAFT_212183 PE=4 SV=1	4.37	70.41	1	0	Biotinylation(K)	1
0.9491	P4	D.DYHAM[147.04]GVIGVHGKPGMRGTAAVLEK[354.17].T	tr|R1F3S4|R1F3S4_EMIHU	2835.4	5	2835.38	568.087	Carboxylyase OS=Emiliania huxleyi OX=2903 GN=EMIHUDRAFT_233263 PE=4 SV=1	8.51	74.845	1	1	Biotinylation(K)	1
0.9938	P4	G.QASGAQLLSGGTGGLGLLTGRWLGEAGASSLVLAARGGK[354.17].V	tr|R1D509|R1D509_EMIHU	3863.05	4	3864.05	966.769	Polyketide synthase OS=Emiliania huxleyi OX=2903 GN=PKS7 PE=4 SV=1	10.84	92.5533	1	2	Biotinylation(K)	1
0.9999	P5	L.ALK[354.17]DGK[354.17]GAGQPVPHLHLHVVPR.T	tr|R1FMQ7|R1FMQ7_EMIHU	2777.47	4	2778.48	695.376	Uncharacterized protein (Fragment) OS=Emiliania huxleyi OX=2903 GN=EMIHUDRAFT_58735 PE=4 SV=1	10	65.3667	1	2	Biotinylation(K)	2
0.9651	P5	E.VLRANK[354.17]TIPIM[147.04]FVHGR.K	tr|R1EKE1|R1EKE1_EMIHU	2093.14	4	2093.15	524.292	Uncharacterized protein OS=Emiliania huxleyi OX=2903 GN=EMIHUDRAFT_100297 PE=4 SV=1	12.01	65.8233	1	2	Biotinylation(K)	1
1	P5	E.AK[354.17]WLALTPHLAESLKPIAAQATKVR.E	tr|R1DK06|R1DK06_EMIHU	2938.66	6	2938.67	490.784	Uncharacterized protein OS=Emiliania huxleyi OX=2903 GN=EMIHUDRAFT_438170 PE=4 SV=1	10.29	72.35	1	2	Biotinylation(K)	1
0.9478	P5	L.n[44.01]PAGAVFATTVAGRSVK[354.17]PPPIPQR.K	tr|R1BHF8|R1BHF8_EMIHU	2585.39	4	2585.37	647.355	Uncharacterized protein OS=Emiliania huxleyi OX=2903 GN=EMIHUDRAFT_217054 PE=4 SV=1	12.01	73.48	1	1	Biotinylation(K)	1
1	P5	S.n[44.01]K[354.17]QVVIESLNVFTPSGSVLLM[147.04]DSRIVVVPSR.R	tr|R1FBL2|R1FBL2_EMIHU	3553.9	6	3553.93	593.324	Uncharacterized protein OS=Emiliania huxleyi OX=2903 GN=EMIHUDRAFT_456521 PE=4 SV=1	8.75	82.425	1	1	Biotinylation(K)	1
0.9888	P5	T.K[354.17]LAFADRALFSGDGMAINSSK.W	tr|R1G6Z3|R1G6Z3_EMIHU	2424.19	4	2424.21	607.056	Gamma-glutamyl transferase OS=Emiliania huxleyi OX=2903 GN=GGT3 PE=4 SV=1	8.59	82.9483	1	1	Biotinylation(K)	1
0.943	P5	G.n[44.01]NNLKPRADVLGVVVK[354.17]LK[354.17].N	tr|R1DB68|R1DB68_EMIHU	2357.31	4	2358.33	590.334	Uncharacterized protein OS=Emiliania huxleyi OX=2903 GN=EMIHUDRAFT_436839 PE=4 SV=1	10.29	86.33	1	2	Biotinylation(K)	2
0.9994	P5	K.SK[354.17]TMMC[160.03]IYLLLLLC[160.03]GIM[147.04]IGILIL.K	tr|A0A0D3K1W7|A0A0D3K1W7_EMIHU	2923.56	4	2923.58	731.896	Uncharacterized protein OS=Emiliania huxleyi OX=2903 PE=4 SV=1	7.78	92.875	1	1	Biotinylation(K)	1
0.9915	P5	R.MLAVALGSAAALELGDGK[354.17]K[354.17].A	tr|R1DTZ8|R1DTZ8_EMIHU	2266.15	4	2267.18	567.545	Uncharacterized protein OS=Emiliania huxleyi OX=2903 GN=EMIHUDRAFT_442922 PE=4 SV=1	5.82	96.9567	2	0	Biotinylation(K)	2
0.9598	C1	K.n[44.01]EITALAPASM[147.04]TVK[198.14].L	tr|R1BMA7|R1BMA7_EMIHU	1459.76	2	1459.77	730.887	Uncharacterized protein OS=Emiliania huxleyi OX=2903 GN=EMIHUDRAFT_67506 PE=4 SV=1	6.1	85.6167	2	0	Butyrylation(K)	1
0.9408	C1	K.LPSLEWGYK[198.14].L	tr|R1FZB5|R1FZB5_EMIHU	1161.61	2	1161.6	581.811	Uncharacterized protein OS=Emiliania huxleyi OX=2903 GN=EMIHUDRAFT_311445 PE=4 SV=1	6	105.347	2	0	Butyrylation(K)	1
0.9459	C2	K.n[44.01]AVHNPAPEGGTTNSM[147.04]ESEPPESETC[160.03]DDEGGDERDK[198.14]SASADDEM[147.04].A	tr|R1DYU4|R1DYU4_EMIHU	4694.82	3	4694.78	1565.95	Uncharacterized protein OS=Emiliania huxleyi OX=2903 GN=EMIHUDRAFT_210830 PE=4 SV=1	3.76	31.8383	1	2	Butyrylation(K)	1
1	C2	R.EDAAAK[198.14]AAAEPA.R	tr|R1DPK1|R1DPK1_EMIHU	1183.57	2	1183.56	592.793	Uncharacterized protein OS=Emiliania huxleyi OX=2903 GN=EMIHUDRAFT_201234 PE=4 SV=1	4.14	49.4033	1	1	Butyrylation(K)	1
0.9621	C2	S.FYEEEEVK[198.14]R.A	tr|R1CMK9|R1CMK9_EMIHU,tr|R1DXZ6|R1DXZ6_EMIHU	1297.62	2	1297.62	649.817	Uncharacterized protein OS=Emiliania huxleyi OX=2903 GN=EMIHUDRAFT_457848 PE=4 SV=1	4.49	77.2233	1	0	Butyrylation(K)	1
0.9411	C2	R.M[147.04]K[198.14]SGGGGEGGGEGGGEGGGEGGGGEGGGG.E	tr|R1FC57|R1FC57_EMIHU	2292.88	4	2292.87	574.227	Uncharacterized protein (Fragment) OS=Emiliania huxleyi OX=2903 GN=EMIHUDRAFT_122496 PE=4 SV=1	3.98	135.478	1	1	Butyrylation(K)	1
0.9402	C3	R.ASNESSTLFAC[160.03]K[198.14]VMGDEWSPC[160.03]RGGVDSSEDGNALC[160.03]HPFYE.G	tr|R1FLJ5|R1FLJ5_EMIHU	4535.9	4	4536.93	1134.98	Uncharacterized protein OS=Emiliania huxleyi OX=2903 GN=EMIHUDRAFT_98641 PE=4 SV=1	4.33	64.5983	1	2	Butyrylation(K)	1
0.9303	C4	K.n[44.01]LEVVLNTDGK[198.14].Q	tr|R1BX69|R1BX69_EMIHU	1199.64	2	1199.64	600.827	Uncharacterized protein OS=Emiliania huxleyi OX=2903 GN=EMIHUDRAFT_436903 PE=4 SV=1	4.37	108.51	2	0	Butyrylation(K)	1
0.9504	C5	K.n[44.01]ESGPPPAPAPSPAASGESGSASEGADGGAPARAAK[198.14]APTAADAPAAAAPAP.A	tr|R1DUG1|R1DUG1_EMIHU	4415.09	4	4415.07	1104.78	Uncharacterized protein OS=Emiliania huxleyi OX=2903 GN=EMIHUDRAFT_95941 PE=4 SV=1	4.18	74.3567	1	2	Butyrylation(K)	1
0.9979	D1	R.SFK[198.14]EVYAVTLLAAAAGNALYAFAGLGGSWLFM[147.04]LAGR.L	tr|R1D0H6|R1D0H6_EMIHU	3791.97	4	3791.97	949.001	Uncharacterized protein OS=Emiliania huxleyi OX=2903 GN=EMIHUDRAFT_217667 PE=4 SV=1	8.22	128.592	2	1	Butyrylation(K)	1
0.9486	D2	R.n[44.01]RQPGDEK[198.14]EESDEESR.R	tr|R1FRH2|R1FRH2_EMIHU	1902.82	3	1902.8	635.28	Uncharacterized protein OS=Emiliania huxleyi OX=2903 GN=EMIHUDRAFT_110470 PE=4 SV=1	4.25	60.1667	2	1	Butyrylation(K)	1
0.9687	D2	K.n[44.01]EETADESAGEELAGEAPADEAADEAAGEELAGEAPADEAADEAADK[198.14]AAD.E	tr|R1FCG0|R1FCG0_EMIHU	4857	4	4856.99	1215.26	Uncharacterized protein OS=Emiliania huxleyi OX=2903 GN=EMIHUDRAFT_99222 PE=4 SV=1	3.31	88.515	1	1	Butyrylation(K)	1
0.9727	D4	R.n[44.01]EDPTLANC[160.03]GHPTDYEATESC[160.03]AFWEC[160.03]GEDSK[198.14].G	tr|R1DTR1|R1DTR1_EMIHU	3588.4	3	3588.39	1197.14	Uncharacterized protein OS=Emiliania huxleyi OX=2903 GN=EMIHUDRAFT_451351 PE=4 SV=1	3.89	38.5267	2	0	Butyrylation(K)	1
0.9586	D4	K.IVLGIDRMDYIK[198.14]GIPHK.L	tr|R1D9A0|R1D9A0_EMIHU,tr|R1EMG0|R1EMG0_EMIHU	2037.14	3	2037.15	680.055	Uncharacterized protein OS=Emiliania huxleyi OX=2903 GN=EMIHUDRAFT_465097 PE=4 SV=1	8.5	116.838	2	2	Butyrylation(K)	1
0.9278	D4	R.n[44.01]TEDVM[147.04]AVLQQIGK[198.14].M	tr|R1ELK6|R1ELK6_EMIHU,tr|R1DY18|R1DY18_EMIHU	1559.79	2	1559.78	780.9	Uncharacterized protein OS=Emiliania huxleyi OX=2903 GN=EMIHUDRAFT_239004 PE=4 SV=1	4.37	120.583	2	0	Butyrylation(K)	1
0.9509	D5	R.n[44.01]LPK[198.14]K[198.14]WFC[160.03]AMNPNGAAASC[160.03]DAPEDEFDADAEEEASSES.E	tr|R1EYZ1|R1EYZ1_EMIHU	4228.75	3	4228.73	1410.59	Uncharacterized protein OS=Emiliania huxleyi OX=2903 GN=EMIHUDRAFT_112523 PE=4 SV=1	3.76	55.0967	1	1	Butyrylation(K)	2
0.9845	D5	K.FVGTASHSISC[160.03]K[198.14].F	tr|R1BJ64|R1BJ64_EMIHU	1362.66	2	1362.67	682.337	Apm4, medium subunit of the adaptin 4 complex OS=Emiliania huxleyi OX=2903 GN=Apm4 PE=3 SV=1	8.23	74.1017	2	0	Butyrylation(K)	1
0.9471	D5	K.n[44.01]K[198.14]EFDALAK.C	tr|R1EY61|R1EY61_EMIHU	1033.54	2	1033.55	517.779	Uncharacterized protein OS=Emiliania huxleyi OX=2903 GN=EMIHUDRAFT_435205 PE=4 SV=1	6.07	105.065	2	0	Butyrylation(K)	1
0.953	D5	R.n[44.01]APAIFELTWK[198.14].M	tr|R1BX60|R1BX60_EMIHU	1287.69	2	1287.7	644.85	Uncharacterized protein OS=Emiliania huxleyi OX=2903 GN=EMIHUDRAFT_432628 PE=4 SV=1	6.05	105.637	2	0	Butyrylation(K)	1
0.9685	E1	R.n[44.01]VGAAVPLAGNGAGVMEK[198.14].E	tr|R1CRF3|R1CRF3_EMIHU	1652.86	2	1652.86	827.435	Uncharacterized protein OS=Emiliania huxleyi OX=2903 GN=EMIHUDRAFT_115434 PE=4 SV=1	5.97	106.232	2	0	Butyrylation(K)	1
0.9698	E2	N.TDGGGDGDTDGGGDGDTDGGGEVDTTDGGGESDSNGGGGDGDK[198.14]DR.G	tr|R1D1W4|R1D1W4_EMIHU	4101.51	3	4101.48	1368.18	Uncharacterized protein OS=Emiliania huxleyi OX=2903 GN=EMIHUDRAFT_113959 PE=4 SV=1	3.41	32.805	1	1	Butyrylation(K)	1
0.9999	E2	R.VFSLK[198.14]GLVLLGGVGYLYVAQRQLLAALVLKPVALLVK.A	tr|R1ED14|R1ED14_EMIHU	3991.47	3	3991.49	1331.5	Uncharacterized protein OS=Emiliania huxleyi OX=2903 GN=EMIHUDRAFT_435371 PE=4 SV=1	10.17	33.2	2	2	Butyrylation(K)	1
1	E2	A.n[44.01]DEK[198.14]DLVAIAFK.A	tr|R1BJJ5|R1BJJ5_EMIHU	1360.72	2	1360.72	681.369	V-type proton ATPase subunit C OS=Emiliania huxleyi OX=2903 GN=ATPVC PE=3 SV=1	4.56	92.3133	1	1	Butyrylation(K)	1
0.9598	E2	E.n[44.01]RVQVLLLLLAFVAVPWM[147.04]LLAK[198.14]PLLLR.R	tr|R1DQB1|R1DQB1_EMIHU	3113.93	4	3113.95	779.489	V-type proton ATPase subunit a OS=Emiliania huxleyi OX=2903 GN=ATPVa2 PE=3 SV=1	12.01	135.158	1	0	Butyrylation(K)	1
0.9249	E3	R.GAPDVAEMDAK[198.14].L	tr|R1DNV1|R1DNV1_EMIHU	1172.54	2	1172.54	587.276	Uncharacterized protein OS=Emiliania huxleyi OX=2903 GN=EMIHUDRAFT_459197 PE=4 SV=1	4.03	51.005	2	0	Butyrylation(K)	1
0.9716	E3	R.TAVLDGGDK[198.14].T	tr|R1CI92|R1CI92_EMIHU	944.481	2	944.481	473.248	Uncharacterized protein OS=Emiliania huxleyi OX=2903 GN=EMIHUDRAFT_207461 PE=4 SV=1	4.21	51.345	2	0	Butyrylation(K)	1
0.9542	E3	K.AEVDHPK[198.14].A	tr|R1ENZ7|R1ENZ7_EMIHU	864.434	2	864.434	433.224	Uncharacterized protein OS=Emiliania huxleyi OX=2903 GN=EMIHUDRAFT_206805 PE=4 SV=1	5.32	57.1583	2	0	Butyrylation(K)	1
0.9379	E3	K.SDLASK[198.14]R.K	tr|R1BU11|R1BU11_EMIHU	845.461	2	845.462	423.738	GTP-binding protein OS=Emiliania huxleyi OX=2903 GN=Rab5b-2 PE=4 SV=1	8.46	60.6567	2	0	Butyrylation(K)	1
0.952	E3	R.GGAAEPAIGSIK[198.14].A	tr|R1D509|R1D509_EMIHU,tr|R1D509|R1D509_EMIHU,tr|R1D509|R1D509_EMIHU	1139.62	2	1139.62	570.817	Polyketide synthase OS=Emiliania huxleyi OX=2903 GN=PKS7 PE=4 SV=1	6	66.7833	2	0	Butyrylation(K)	1
0.9237	E3	K.n[44.01]EVASAAQM[147.04]K[198.14]PVR.L	tr|R1FQX6|R1FQX6_EMIHU,tr|R1EYB2|R1EYB2_EMIHU,tr|R1E6Y3|R1E6Y3_EMIHU,tr|R1EUY3|R1EUY3_EMIHU,tr|R1DRK9|R1DRK9_EMIHU,tr|R1FJ79|R1FJ79_EMIHU,tr|R1BJ23|R1BJ23_EMIHU,tr|R1B9G5|R1B9G5_EMIHU,tr|R1EZ75|R1EZ75_EMIHU,tr|R1D2I3|R1D2I3_EMIHU,tr|R1FPM9|R1FPM9_EMIHU,tr|R1DBR4|R1DBR4_EMIHU,tr|R1EGT6|R1EGT6_EMIHU,tr|R1E9Y2|R1E9Y2_EMIHU,tr|R1EXB5|R1EXB5_EMIHU	1414.72	2	1414.72	708.369	Uncharacterized protein OS=Emiliania huxleyi OX=2903 GN=EMIHUDRAFT_433527 PE=4 SV=1	8.85	88.9417	2	0	Butyrylation(K)	1
0.9642	E3	R.EPVVPWGPFK[198.14].G	tr|R1DYI2|R1DYI2_EMIHU	1224.65	2	1224.65	613.334	Uncharacterized protein OS=Emiliania huxleyi OX=2903 GN=EMIHUDRAFT_108677 PE=4 SV=1	6.1	99.2567	2	0	Butyrylation(K)	1
0.9608	E4	R.n[44.01]VK[198.14]VSAAM[147.04]VGHK.L	tr|R1F2R9|R1F2R9_EMIHU,tr|R1BC31|R1BC31_EMIHU	1254.68	2	1254.68	628.345	Uncharacterized protein OS=Emiliania huxleyi OX=2903 GN=EMIHUDRAFT_202433 PE=3 SV=1	10	62.2133	2	1	Butyrylation(K)	1
0.9805	E4	K.AEVVASAERK[198.14].A	tr|R1BDE0|R1BDE0_EMIHU	1128.61	2	1128.61	565.314	Uncharacterized protein OS=Emiliania huxleyi OX=2903 GN=EMIHUDRAFT_198779 PE=4 SV=1	6.19	67.895	2	0	Butyrylation(K)	1
0.9558	E4	K.FDFIEEMK[198.14].G	tr|R1D217|R1D217_EMIHU	1127.52	2	1127.52	564.768	Uncharacterized protein OS=Emiliania huxleyi OX=2903 GN=EMIHUDRAFT_449892 PE=4 SV=1	4.14	81.5767	2	0	Butyrylation(K)	1
1	E4	V.n[44.01]DK[198.14]M[147.04]GDGDVLLLENTR.F	tr|R1FZ52|R1FZ52_EMIHU	1803.87	2	1803.87	902.941	Phosphoglycerate kinase (Fragment) OS=Emiliania huxleyi OX=2903 GN=PGK_1 PE=3 SV=1	4.23	89.245	1	1	Butyrylation(K)	1
0.9617	E4	R.RAGGVTGELTTALTGPGTGAK[198.14].L	tr|R1E9C3|R1E9C3_EMIHU,tr|R1DW63|R1DW63_EMIHU	1984.06	3	1984.04	662.36	Putative riboflavin kinase OS=Emiliania huxleyi OX=2903 GN=EMIHUDRAFT_458054 PE=4 SV=1	8.75	92.2083	2	0	Butyrylation(K)	1
0.9907	E4	R.n[44.01]VEAEAAAQAAIAARK[198.14].A	tr|R1D2S3|R1D2S3_EMIHU	1581.85	2	1581.85	791.931	Uncharacterized protein OS=Emiliania huxleyi OX=2903 GN=EMIHUDRAFT_123216 PE=4 SV=1	6.11	100.437	2	0	Butyrylation(K)	1
0.9718	E4	R.MEADFVAALQLK[198.14]PGK[198.14].E	tr|R1EGU6|R1EGU6_EMIHU,tr|R1EY38|R1EY38_EMIHU	1756.94	2	1756.94	879.479	Uncharacterized protein OS=Emiliania huxleyi OX=2903 GN=EMIHUDRAFT_436008 PE=4 SV=1	5.82	103.26	2	0	Butyrylation(K)	2
0.9696	E4	K.EPSK[198.14]SINPDEAVAYGAAVQAAILSGTGSAK.T	tr|R1FFP8|R1FFP8_EMIHU,tr|R1DD63|R1DD63_EMIHU	2971.51	3	2972.51	991.512	Uncharacterized protein OS=Emiliania huxleyi OX=2903 GN=EMIHUDRAFT_420962 PE=3 SV=1	4.68	106.76	2	1	Butyrylation(K)	1
0.9999	E5	D.IDSGDDEELDGSC[160.03]DAK[198.14].Y	tr|R1EWW5|R1EWW5_EMIHU,tr|R1BLE3|R1BLE3_EMIHU	1794.71	4	1795.71	449.685	Poly [ADP-ribose] polymerase OS=Emiliania huxleyi OX=2903 GN=EMIHUDRAFT_462832 PE=4 SV=1	3.57	55.5917	1	0	Butyrylation(K)	1
0.9527	E5	-.MPGAASGVAVGAVVAPK[198.14]R.H	tr|R1B6D0|R1B6D0_EMIHU	1706.95	2	1707.95	854.482	Uncharacterized protein OS=Emiliania huxleyi OX=2903 GN=EMIHUDRAFT_220271 PE=3 SV=1	11	90.2867	2	0	Butyrylation(K)	1
0.9976	E5	R.VEANSPGDLAGLQSILDYVVVANGK[198.14]A.R	tr|R1E2I7|R1E2I7_EMIHU	2669.39	3	2669.4	890.804	Uncharacterized protein OS=Emiliania huxleyi OX=2903 GN=EMIHUDRAFT_208114 PE=4 SV=1	4.03	127.437	1	0	Butyrylation(K)	1
0.9776	F1	R.EEK[198.14]GAAVGERGSGGGGGGGGGGGGGA.G	tr|R1EGU6|R1EGU6_EMIHU	2070.93	3	2070.91	691.318	Uncharacterized protein OS=Emiliania huxleyi OX=2903 GN=EMIHUDRAFT_436008 PE=4 SV=1	4.79	43.365	1	2	Butyrylation(K)	1
0.938	F1	K.n[44.01]ALTLDPAK[198.14]R.L	tr|R1CJ18|R1CJ18_EMIHU	1096.62	2	1096.63	549.319	Uncharacterized protein OS=Emiliania huxleyi OX=2903 GN=EMIHUDRAFT_74571 PE=4 SV=1	8.79	70.8617	2	0	Butyrylation(K)	1
0.9554	F1	R.LNLIVSQDK[198.14]R.G	tr|R1EIW0|R1EIW0_EMIHU	1254.73	2	1254.72	628.372	Mitochondrial solute carrier protein OS=Emiliania huxleyi OX=2903 GN=EMIHUDRAFT_463377 PE=3 SV=1	8.75	85.8983	2	0	Butyrylation(K)	1
1	F1	N.n[44.01]FK[198.14]DEDDTDGTFDPADASLWVVANSK.E	tr|R1G5I4|R1G5I4_EMIHU	2855.28	3	2855.29	952.766	Uncharacterized protein OS=Emiliania huxleyi OX=2903 GN=EMIHUDRAFT_250925 PE=4 SV=1	3.8	93.0333	1	1	Butyrylation(K)	1
0.9444	F1	R.DLADLAEAMVK[198.14].E	tr|R1E9G2|R1E9G2_EMIHU	1244.63	2	1244.62	623.323	Uncharacterized protein (Fragment) OS=Emiliania huxleyi OX=2903 GN=EMIHUDRAFT_470060 PE=4 SV=1	4.03	97.1283	2	0	Butyrylation(K)	1
0.988	F2	G.n[44.01]EQPLLGLLAIAIVARLLVLVALLVK[198.14]DR.R	tr|R1DVN9|R1DVN9_EMIHU	3021.9	3	3021.92	1008.31	Uncharacterized protein OS=Emiliania huxleyi OX=2903 GN=EMIHUDRAFT_454467 PE=4 SV=1	8.85	28.9133	1	2	Butyrylation(K)	1
0.9694	F2	R.FSTYTLK[198.14]R.F	tr|R1DFW6|R1DFW6_EMIHU	1084.59	2	1084.59	543.303	Uncharacterized protein OS=Emiliania huxleyi OX=2903 GN=EMIHUDRAFT_441455 PE=4 SV=1	9.99	78.5	2	0	Butyrylation(K)	1
0.9895	F3	-.MTK[198.14]ESAETDAFVEK.Q	tr|R1FDY7|R1FDY7_EMIHU	1654.78	3	1654.79	552.599	Uncharacterized protein OS=Emiliania huxleyi OX=2903 GN=EMIHUDRAFT_467072 PE=4 SV=1	4.41	63.0717	2	1	Butyrylation(K)	1
0.9528	F3	K.QALSVEEVALK[198.14].E	tr|R1DH94|R1DH94_EMIHU	1255.7	2	1255.69	628.859	Uncharacterized protein (Fragment) OS=Emiliania huxleyi OX=2903 GN=EMIHUDRAFT_455496 PE=4 SV=1	4.53	69.7583	2	0	Butyrylation(K)	1
0.9977	F3	K.n[44.01]ADGSVTAWGDSSYGGSGAPTDTGYTALYSTWRAFAAVK[198.14].A	tr|R1DKL2|R1DKL2_EMIHU	3956.81	4	3956.77	990.211	Uncharacterized protein OS=Emiliania huxleyi OX=2903 GN=EMIHUDRAFT_216696 PE=4 SV=1	4.43	104.25	2	1	Butyrylation(K)	1
0.9335	F4	L.n[44.01]GM[147.04]AASSC[160.03]QDK[198.14].N	tr|R1FE89|R1FE89_EMIHU,tr|R1BH15|R1BH15_EMIHU	1182.46	2	1182.47	592.24	Uncharacterized protein OS=Emiliania huxleyi OX=2903 GN=EMIHUDRAFT_468175 PE=4 SV=1	5.83	37.89	1	0	Butyrylation(K)	1
0.9218	F4	R.AAEPPK[198.14]PPPPVR.A	tr|R1BR01|R1BR01_EMIHU	1324.75	2	1324.75	663.382	Uncharacterized protein OS=Emiliania huxleyi OX=2903 GN=EMIHUDRAFT_104404 PE=4 SV=1	8.79	66.3517	2	0	Butyrylation(K)	1
0.979	F4	R.n[44.01]K[198.14]ALEPLSGIK.A	tr|R1D8Y1|R1D8Y1_EMIHU	1167.69	2	1167.69	584.85	Uncharacterized protein OS=Emiliania huxleyi OX=2903 GN=EMIHUDRAFT_231148 PE=4 SV=1	8.59	98.2283	2	0	Butyrylation(K)	1
0.9477	F5	R.QALQQHADK[198.14].Q	tr|R1EHU1|R1EHU1_EMIHU	1107.57	2	1107.56	554.791	Uncharacterized protein OS=Emiliania huxleyi OX=2903 GN=EMIHUDRAFT_236883 PE=4 SV=1	6.74	57.31	2	0	Butyrylation(K)	1
0.9879	F5	K.AGVVLPGALTLSGTK[198.14].F	tr|R1CP00|R1CP00_EMIHU,tr|R1CA58|R1CA58_EMIHU,tr|R1F0Q3|R1F0Q3_EMIHU	1452.86	2	1452.86	727.435	Light harvesting protein OS=Emiliania huxleyi OX=2903 GN=Lhcf32 PE=4 SV=1	8.8	87.2233	2	0	Butyrylation(K)	1
0.985	F5	R.n[44.01]K[198.14]PALLADLRK.A	tr|R1DV14|R1DV14_EMIHU	1236.76	2	1236.74	619.385	Uncharacterized protein OS=Emiliania huxleyi OX=2903 GN=EMIHUDRAFT_96302 PE=3 SV=1	9.99	94.6283	2	0	Butyrylation(K)	1
0.9364	F5	R.LM[147.04]LSTK[198.14]PSAAIVVVSGTK.E	tr|R1FRE2|R1FRE2_EMIHU	1887.08	2	1887.06	944.545	Uncharacterized protein OS=Emiliania huxleyi OX=2903 GN=EMIHUDRAFT_447038 PE=4 SV=1	10	110.982	2	0	Butyrylation(K)	1
0.9991	F5	N.n[44.01]DLKPQGIAVVAISPGFVATHFGGM[147.04]SPEQK[198.14]M[147.04]K[198.14].V	tr|R1CCT0|R1CCT0_EMIHU	3454.76	4	3454.79	864.698	Tubulin alpha chain OS=Emiliania huxleyi OX=2903 GN=EMIHUDRAFT_117708 PE=3 SV=1	8.51	129.712	1	1	Butyrylation(K)	2
0.9216	F5	V.n[44.01]LVFAPAAPILYFIGGTSLLLSAAVQKFM[147.04]LIK[198.14]VYARPSALDDDLAK.R	tr|R1DJ57|R1DJ57_EMIHU	4935.72	6	4935.73	823.628	Uncharacterized protein OS=Emiliania huxleyi OX=2903 GN=EMIHUDRAFT_448095 PE=4 SV=1	8.38	135.125	1	2	Butyrylation(K)	1
0.9813	G1	R.AASPPPSK[198.14]R.A	tr|R1DYX6|R1DYX6_EMIHU	979.545	2	979.545	490.78	Uncharacterized protein OS=Emiliania huxleyi OX=2903 GN=EMIHUDRAFT_464657 PE=4 SV=1	11	52.89	2	0	Butyrylation(K)	1
0.996	G1	P.n[44.01]ADEK[198.14]WYVSPDTYDYFK.S	tr|R1DMT8|R1DMT8_EMIHU	2138.95	3	2138.95	713.99	Transketolase OS=Emiliania huxleyi OX=2903 GN=EMIHUDRAFT_437959 PE=3 SV=1	4.23	80.4983	1	1	Butyrylation(K)	1
0.9897	G1	G.n[44.01]K[198.14]DALYDLGM[147.04]WDATSQQITGAELM[147.04]EFYGGLIK.D	tr|R1D5G4|R1D5G4_EMIHU	3608.71	4	3608.72	903.184	Uncharacterized protein OS=Emiliania huxleyi OX=2903 GN=EMIHUDRAFT_465926 PE=3 SV=1	4.11	105.687	1	0	Butyrylation(K)	1
0.9999	G1	S.SDHSAYNFAGGGDASK[198.14]TAGGASTPFSK[198.14]VPMGLPGLEC[160.03]R.M	tr|R1CT95|R1CT95_EMIHU,tr|R1FPD8|R1FPD8_EMIHU	3936.84	4	3936.83	985.217	Dihydropyrimidinase (Fragment) OS=Emiliania huxleyi OX=2903 GN=EMIHUDRAFT_64727 PE=4 SV=1	6.47	108.15	1	2	Butyrylation(K)	2
1	G1	R.n[44.01]VQVLLLLLAFVAVPWM[147.04]LLAK[198.14]PLLLRR.R	tr|R1DQB1|R1DQB1_EMIHU	3113.93	3	3114.95	1038.98	V-type proton ATPase subunit a OS=Emiliania huxleyi OX=2903 GN=ATPVa2 PE=3 SV=1	12.01	135.555	2	0	Butyrylation(K)	1
0.9608	G2	K.n[44.01]AVTEETAK[198.14]AEM[147.04]EEVPGGAADTAIDSLEEK[198.14]AGEDVDC[160.03]DGE.G	tr|R1DUI8|R1DUI8_EMIHU,tr|R1FWJ3|R1FWJ3_EMIHU	4236.82	6	4236.78	707.144	Uncharacterized protein OS=Emiliania huxleyi OX=2903 GN=EMIHUDRAFT_95962 PE=4 SV=1	3.7	57.36	1	2	Butyrylation(K)	2
0.9421	G2	K.KAPSFQVSK[198.14].V	tr|R1DPE3|R1DPE3_EMIHU	1060.59	2	1060.59	531.303	Uncharacterized protein (Fragment) OS=Emiliania huxleyi OX=2903 GN=EMIHUDRAFT_449121 PE=4 SV=1	10	65.7267	2	0	Butyrylation(K)	1
0.9599	G3	A.n[44.01]K[198.14]GLLAEVNNGR.L	tr|R1CMT6|R1CMT6_EMIHU	1282.7	2	1282.7	642.357	Light harvesting protein OS=Emiliania huxleyi OX=2903 GN=Lhcf15_1 PE=4 SV=1	8.75	68.4567	1	0	Butyrylation(K)	1
0.9781	G4	E.n[44.01]WGFSHM[147.04]TIHNATHLTLDYYADAPLDGK[198.14]APLHHTVTVK[198.14]R.G	tr|R1BJS4|R1BJS4_EMIHU	4512.24	4	4512.25	1129.07	Purple acid phosphatase OS=Emiliania huxleyi OX=2903 GN=EMIHUDRAFT_248535 PE=3 SV=1	7.15	100.802	1	1	Butyrylation(K)	2
0.9622	G4	E.n[44.01]ILPFTDVVPTFC[160.03]IGWC[160.03]LQNLWPTTPMARRLGISK[198.14].A	tr|R1BYB7|R1BYB7_EMIHU,tr|R1D089|R1D089_EMIHU	4100.12	5	4100.11	821.031	Uncharacterized protein OS=Emiliania huxleyi OX=2903 GN=EMIHUDRAFT_119430 PE=4 SV=1	8.96	111.24	1	1	Butyrylation(K)	1
0.9724	G5	R.LM[147.04]SGVDNK[198.14].V	tr|R1D2U1|R1D2U1_EMIHU,tr|R1FSX4|R1FSX4_EMIHU	948.459	2	948.467	475.237	Uncharacterized protein (Fragment) OS=Emiliania huxleyi OX=2903 GN=EMIHUDRAFT_50708 PE=4 SV=1	5.84	41.2967	2	0	Butyrylation(K)	1
0.9512	G5	R.APAIFELTWK[198.14].M	tr|R1BX60|R1BX60_EMIHU	1244.68	2	1244.69	623.347	Uncharacterized protein OS=Emiliania huxleyi OX=2903 GN=EMIHUDRAFT_432628 PE=4 SV=1	6.05	80.4383	2	0	Butyrylation(K)	1
0.9534	G5	K.FDPIVNK[198.14]R.V	tr|R1DMK8|R1DMK8_EMIHU	1057.59	2	1057.59	529.803	Uncharacterized protein (Fragment) OS=Emiliania huxleyi OX=2903 GN=EMIHUDRAFT_72393 PE=4 SV=1	8.75	98.1133	2	0	Butyrylation(K)	1
0.9912	G5	R.LMVVGFGGVGK[198.14].T	tr|R1EE26|R1EE26_EMIHU,tr|R1EWY9|R1EWY9_EMIHU	1132.63	2	1132.63	567.323	Uncharacterized protein OS=Emiliania huxleyi OX=2903 GN=EMIHUDRAFT_469837 PE=4 SV=1	8.75	99.425	2	0	Butyrylation(K)	1
0.9998	G5	R.NDEELNK[198.14]FLGGVTIASGGVLPNIHSVLLPK.K	tr|R1EJ25|R1EJ25_EMIHU,tr|R1FF37|R1FF37_EMIHU	3200.74	4	3200.72	801.193	Histone H2A OS=Emiliania huxleyi OX=2903 GN=EMIHUDRAFT_349606 PE=3 SV=1	5.45	107.423	2	1	Butyrylation(K)	1
0.9224	H1	G.n[44.01]K[198.14]AELPDALPADQGLELSSAAR.K	tr|R1EQY6|R1EQY6_EMIHU,tr|R1CQD6|R1CQD6_EMIHU	2264.16	3	2265.17	755.729	Uncharacterized protein OS=Emiliania huxleyi OX=2903 GN=EMIHUDRAFT_442861 PE=3 SV=1	4.32	77.5867	1	0	Butyrylation(K)	1
0.9546	H1	G.n[44.01]DAGGEGGAK[198.14]PGTAAQAPIEFLPYK.G	tr|R1EBL1|R1EBL1_EMIHU	2457.22	3	2458.22	820.08	Uncharacterized protein OS=Emiliania huxleyi OX=2903 GN=EMIHUDRAFT_450657 PE=3 SV=1	4.68	78.625	1	0	Butyrylation(K)	1
0.9542	H1	K.DM[147.04]SFGEVGK[198.14]ALGAAWGK.L	tr|R1F6L6|R1F6L6_EMIHU	1808.88	3	1809.88	603.966	Uncharacterized protein OS=Emiliania huxleyi OX=2903 GN=EMIHUDRAFT_434306 PE=4 SV=1	6.07	86.0883	2	1	Butyrylation(K)	1
0.9999	H2	R.EAIDTFTGDPK[198.14].G	tr|R1D2V7|R1D2V7_EMIHU	1262.6	3	1262.61	421.875	Uncharacterized protein OS=Emiliania huxleyi OX=2903 GN=EMIHUDRAFT_113611 PE=4 SV=1	4.03	35.81	2	0	Butyrylation(K)	1
0.9759	H2	E.n[44.01]EHDQSYWEGALDGSEDAVK[198.14].A	tr|R1DEI3|R1DEI3_EMIHU,tr|R1B6G2|R1B6G2_EMIHU	2247.96	4	2248.98	562.996	Uncharacterized protein OS=Emiliania huxleyi OX=2903 GN=EMIHUDRAFT_105638 PE=4 SV=1	4.01	84.665	1	0	Butyrylation(K)	1
0.947	H3	R.KELEEK[198.14]R.K	tr|R1CZF5|R1CZF5_EMIHU	1000.56	2	1000.55	501.285	Uncharacterized protein OS=Emiliania huxleyi OX=2903 GN=EMIHUDRAFT_108042 PE=4 SV=1	6.23	39.6383	2	0	Butyrylation(K)	1
0.9886	H3	K.K[198.14]NGQFYPAVFQDLHQFM[147.04]PQIGGGGGGFAPSSIDWKA.V	tr|R1DR59|R1DR59_EMIHU	3937.89	5	3937.92	788.585	Uncharacterized protein OS=Emiliania huxleyi OX=2903 GN=EMIHUDRAFT_437716 PE=4 SV=1	6.75	73.4733	1	0	Butyrylation(K)	1
0.9811	H4	R.n[44.01]K[198.14]GLSPLLR.G	sp|Q4G3B5|PSAL_EMIHU	995.613	2	995.615	498.814	Photosystem I reaction center subunit XI OS=Emiliania huxleyi OX=2903 GN=psaL PE=3 SV=1	11	77.0667	2	0	Butyrylation(K)	1
0.9941	H4	R.n[44.01]AK[198.14]FGGSGGLNGK[198.14]LGGC[160.03]GPSGFGSSGGYGGGS.G	tr|R1F5R5|R1F5R5_EMIHU	2873.3	4	2873.3	719.333	Uncharacterized protein OS=Emiliania huxleyi OX=2903 GN=EMIHUDRAFT_113179 PE=4 SV=1	9.2	83.6167	1	2	Butyrylation(K)	2
0.9679	H5	S.EYFYMMEEGGGTDGETDGASTDMDEDEDMAMAMAPPPTMARPTAK[198.14].R	tr|R1DN71|R1DN71_EMIHU	4918.96	4	4919	1230.75	Uncharacterized protein OS=Emiliania huxleyi OX=2903 GN=EMIHUDRAFT_225987 PE=4 SV=1	3.63	41.12	1	0	Butyrylation(K)	1
0.9806	H5	K.n[44.01]APFFVQK[198.14].L	tr|R1FCS6|R1FCS6_EMIHU,tr|R1DG46|R1DG46_EMIHU	948.507	2	948.508	475.261	Uncharacterized protein OS=Emiliania huxleyi OX=2903 GN=EMIHUDRAFT_201091 PE=4 SV=1	8.8	80.3017	2	0	Butyrylation(K)	1
0.9679	H5	A.n[44.01]K[198.14]FAALPGILQGR.V	tr|R1BZG5|R1BZG5_EMIHU,tr|R1DNL9|R1DNL9_EMIHU	1382.8	2	1382.81	692.409	Uncharacterized protein OS=Emiliania huxleyi OX=2903 GN=EMIHUDRAFT_459357 PE=4 SV=1	11	91.81	1	0	Butyrylation(K)	1
0.9525	H5	R.n[44.01]K[198.14]PLVWLR.V	tr|R1EBM7|R1EBM7_EMIHU	1023.62	2	1023.63	512.819	Putative mitochondrial elongation factor (Fragment) OS=Emiliania huxleyi OX=2903 GN=EMIHUDRAFT_435539 PE=4 SV=1	11	92.0783	2	0	Butyrylation(K)	1
0.9998	H5	Q.n[44.01]K[198.14]QSVSFLPLPQALAAPDFLVSDFAK.F	tr|R1FAV3|R1FAV3_EMIHU	2801.5	3	2801.5	934.841	Uncharacterized protein OS=Emiliania huxleyi OX=2903 GN=EMIHUDRAFT_467973 PE=3 SV=1	5.96	113.978	1	0	Butyrylation(K)	1
0.9709	H5	R.n[44.01]VVSVHATPANGLLLLGILQQLQLVNDVGK[198.14]PDWWQRS.R	tr|R1F4R5|R1F4R5_EMIHU	4077.22	4	4078.18	1020.31	Uncharacterized protein OS=Emiliania huxleyi OX=2903 GN=EMIHUDRAFT_229196 PE=4 SV=1	6.72	117.633	1	0	Butyrylation(K)	1
1	H5	R.SVATLEGAGLRGIAVSPDGSALFVADFDGRK[198.14].L	tr|R1EI84|R1EI84_EMIHU	3145.64	4	3145.65	787.418	Uncharacterized protein OS=Emiliania huxleyi OX=2903 GN=EMIHUDRAFT_205407 PE=4 SV=1	4.68	118.702	2	1	Butyrylation(K)	1
0.9884	I1	-.n[44.01]MGC[160.03]C[160.03]NSK[198.14]LPPQTAC[160.03]YHDGSNETPETETSEVMSSDDEADGSQLV.L	tr|R1G848|R1G848_EMIHU	4845.96	4	4845.98	1212.5	Uncharacterized protein OS=Emiliania huxleyi OX=2903 GN=EMIHUDRAFT_194651 PE=4 SV=1	3.8	44.7017	1	1	Butyrylation(K)	1
0.9779	I1	R.n[44.01]K[198.14]AAQAEAERR.E	tr|R1DVA7|R1DVA7_EMIHU	1241.65	2	1241.65	621.831	Uncharacterized protein OS=Emiliania huxleyi OX=2903 GN=EMIHUDRAFT_108918 PE=4 SV=1	8.75	50.9117	2	0	Butyrylation(K)	1
0.994	I1	-.M[147.04]K[198.14]PAWDSLAQSYK.S	tr|R1BL81|R1BL81_EMIHU	1609.78	3	1610.78	537.601	Uncharacterized protein OS=Emiliania huxleyi OX=2903 GN=EMIHUDRAFT_437779 PE=4 SV=1	8.25	68.7517	2	0	Butyrylation(K)	1
0.9525	I2	R.GDAGWNVSTKEFPEEKPAPAASAAFC[160.03]AGEPDWIVSNSRNK[198.14].T	tr|R1BAW4|R1BAW4_EMIHU	4360.05	3	4360.03	1454.36	Uncharacterized protein OS=Emiliania huxleyi OX=2903 GN=EMIHUDRAFT_218935 PE=4 SV=1	4.66	37.2983	2	2	Butyrylation(K)	1
1	I2	K.QK[198.14]FK[198.14]DVMSC[160.03]SSTPDFESDFAEFSFLNAQVGTDAC[160.03]TNF.D	tr|R1DET2|R1DET2_EMIHU	4366.9	5	4366.87	874.388	Uncharacterized protein OS=Emiliania huxleyi OX=2903 GN=EMIHUDRAFT_461703 PE=4 SV=1	3.96	56.3183	1	2	Butyrylation(K)	2
0.9756	I2	R.n[44.01]APAAPAK[198.14]PAGGEGVM[147.04]SR.L	tr|R1FQ93|R1FQ93_EMIHU	1694.84	3	1694.85	565.954	Uncharacterized protein OS=Emiliania huxleyi OX=2903 GN=EMIHUDRAFT_454797 PE=4 SV=1	8.79	69.875	2	0	Butyrylation(K)	1
1	I2	A.LVK[198.14]VIEETESHEVHAEFGR.R	tr|R1DMZ3|R1DMZ3_EMIHU	2278.16	4	2278.16	570.547	Putative ammonium transporter OS=Emiliania huxleyi OX=2903 GN=AMT15 PE=4 SV=1	4.98	89.3283	1	1	Butyrylation(K)	1
0.9603	I3	R.n[44.01]WSNETGGYDSSM[147.04]LGWGGENIDLPK[198.14].R	tr|R1EY77|R1EY77_EMIHU	2741.19	3	2741.18	914.738	Uncharacterized protein OS=Emiliania huxleyi OX=2903 GN=EMIHUDRAFT_468798 PE=4 SV=1	3.92	89.3883	2	0	Butyrylation(K)	1
0.9447	I4	K.QK[198.14]EEFYTEGSQALR.A	tr|R1CZ92|R1CZ92_EMIHU	1754.85	3	1754.85	585.957	Uncharacterized protein OS=Emiliania huxleyi OX=2903 GN=EMIHUDRAFT_108000 PE=4 SV=1	4.79	63.5317	2	1	Butyrylation(K)	1
0.9968	I5	V.n[44.01]HDDSK[198.14]C[160.03]VEPTC[160.03]WADPNMEAQTC[160.03]SDGYTASPHPDDPR.S	tr|R1FJ64|R1FJ64_EMIHU	4258.7	4	4259.67	1065.68	Uncharacterized protein OS=Emiliania huxleyi OX=2903 GN=EMIHUDRAFT_109093 PE=3 SV=1	4.18	40.4717	1	1	Butyrylation(K)	1
0.951	I5	R.VLLLDADVGLK[198.14].N	sp|Q4G386|MIND_EMIHU	1224.73	2	1224.72	613.374	Putative septum site-determining protein MinD OS=Emiliania huxleyi OX=2903 GN=minD PE=3 SV=1	4.21	71.8133	2	0	Butyrylation(K)	1
0.9816	I5	V.n[44.01]VAFDDK[198.14]GDHQVQVFPGGDAELVAQLR.K	tr|R1BZN1|R1BZN1_EMIHU	2923.45	3	2923.46	975.489	ATP-dependent metalloprotease FtsH OS=Emiliania huxleyi OX=2903 GN=EMIHUDRAFT_427625 PE=3 SV=1	4.35	93.5267	1	1	Butyrylation(K)	1
0.9759	I5	E.n[44.01]PPLPAGHDFASVVLALPLSAVSVTRPEPTSASLRVQLK[198.14].R	tr|R1E1Y2|R1E1Y2_EMIHU	4033.24	4	4033.26	1009.32	Uncharacterized protein OS=Emiliania huxleyi OX=2903 GN=EMIHUDRAFT_458487 PE=4 SV=1	9.18	130.517	1	1	Butyrylation(K)	1
0.9555	J1	R.n[44.01]FFPLSYIK[198.14]ARR.R	tr|R1E343|R1E343_EMIHU	1509.85	3	1509.86	504.289	Uncharacterized protein OS=Emiliania huxleyi OX=2903 GN=EMIHUDRAFT_95066 PE=4 SV=1	11	70.9183	2	1	Butyrylation(K)	1
0.9518	J1	Y.DGTWVK[198.14]APSQGWM[147.04]FVPLVK[198.14].Y	tr|R1EVX7|R1EVX7_EMIHU,tr|R1F7U3|R1F7U3_EMIHU	2301.19	4	2301.16	576.304	Uncharacterized protein OS=Emiliania huxleyi OX=2903 GN=EMIHUDRAFT_457637 PE=4 SV=1	8.59	89.7683	1	1	Butyrylation(K)	2
0.9465	J2	K.n[44.01]K[198.14]GAMAAAPASR.S	tr|R1DFY4|R1DFY4_EMIHU	1142.59	2	1142.59	572.301	Uncharacterized protein (Fragment) OS=Emiliania huxleyi OX=2903 GN=EMIHUDRAFT_122829 PE=4 SV=1	11	44.3983	2	0	Butyrylation(K)	1
0.9859	J2	G.n[44.01]ETQGGTGQDHRPDGK[198.14].M	tr|R1DJ04|R1DJ04_EMIHU	1694.76	4	1694.75	424.697	Uncharacterized protein OS=Emiliania huxleyi OX=2903 GN=EMIHUDRAFT_467500 PE=3 SV=1	5.38	45.3983	1	0	Butyrylation(K)	1
0.981	J2	L.QPVFNQNDEVDQFMAM[147.04]LHEVDEK[198.14].E	tr|R1DH03|R1DH03_EMIHU	2848.27	4	2848.27	713.074	Putative PAS domain protein OS=Emiliania huxleyi OX=2903 GN=EMIHUDRAFT_455463 PE=4 SV=1	4.01	50.6467	1	0	Butyrylation(K)	1
0.951	J3	R.GDWYTLYWDGSTADK[198.14]VAR.R	tr|R1EI68|R1EI68_EMIHU,tr|R1CWV9|R1CWV9_EMIHU	2173.01	4	2173.01	544.26	Uncharacterized protein (Fragment) OS=Emiliania huxleyi OX=2903 GN=EMIHUDRAFT_116609 PE=4 SV=1	4.43	48.9767	2	1	Butyrylation(K)	1
0.9813	J3	K.n[44.01]K[198.14]APLAFK.L	tr|R1EGD4|R1EGD4_EMIHU	886.528	2	886.529	444.271	Uncharacterized protein OS=Emiliania huxleyi OX=2903 GN=EMIHUDRAFT_205881 PE=4 SV=1	10	53.1833	2	0	Butyrylation(K)	1
0.9873	J3	R.YGVFGC[160.03]GNK[198.14]QWAATFM[147.04]K.F	tr|R1DF04|R1DF04_EMIHU	2049.94	3	2049.94	684.322	Uncharacterized protein OS=Emiliania huxleyi OX=2903 GN=EMIHUDRAFT_228907 PE=4 SV=1	9.2	62.7667	2	1	Butyrylation(K)	1
0.9666	J3	R.MSPGEFISFMGFPFKSSGTLPSQYVWAK[198.14]DR.L	tr|R1D2S7|R1D2S7_EMIHU,tr|R1FI96|R1FI96_EMIHU	3466.67	4	3467.68	867.676	Formamidase OS=Emiliania huxleyi OX=2903 GN=AMI4 PE=4 SV=1	8.25	87.2767	2	2	Butyrylation(K)	1
0.9649	J4	R.RYEIM[147.04]EIK[198.14].H	tr|R1C0U8|R1C0U8_EMIHU,tr|R1BH65|R1BH65_EMIHU,tr|R1D627|R1D627_EMIHU,tr|R1BVJ8|R1BVJ8_EMIHU,tr|R1DNW2|R1DNW2_EMIHU	1166.6	2	1166.6	584.308	Light harvesting protein OS=Emiliania huxleyi OX=2903 GN=Lhcf67 PE=4 SV=1	6.14	52.7533	2	0	Butyrylation(K)	1
0.976	J4	K.TGSQAGLLIVGNQK[198.14].D	tr|R1DPE6|R1DPE6_EMIHU,tr|R1FZR4|R1FZR4_EMIHU	1454.81	3	1454.82	485.944	Uncharacterized protein OS=Emiliania huxleyi OX=2903 GN=EMIHUDRAFT_440404 PE=4 SV=1	8.41	74.3	2	0	Butyrylation(K)	1
0.9642	J4	-.M[147.04]QDDGGDENFHLWGIDATTPSSAARDLTPFPGAK[198.14]AQNVV.T	tr|R1D9Z0|R1D9Z0_EMIHU	4213.97	4	4213.98	1054.5	Uncharacterized protein OS=Emiliania huxleyi OX=2903 GN=EMIHUDRAFT_107292 PE=4 SV=1	4.17	88.3183	1	2	Butyrylation(K)	1
0.9766	J4	K.LEGDPLM[147.04]IK[198.14]GFYNTLLDTK.T	sp|Q4G3F4|RBL_EMIHU	2253.16	3	2254.17	752.061	Ribulose bisphosphate carboxylase large chain OS=Emiliania huxleyi OX=2903 GN=rbcL PE=3 SV=1	4.56	95.6183	2	1	Butyrylation(K)	1
0.9339	J4	S.n[44.01]VETESLTTVYGDLIVDYNPELGYLELDSLDSVGK[198.14].N	tr|R1DHK5|R1DHK5_EMIHU	3858.88	4	3858.89	965.728	Uncharacterized protein OS=Emiliania huxleyi OX=2903 GN=EMIHUDRAFT_217797 PE=4 SV=1	3.58	97.1217	1	0	Butyrylation(K)	1
0.9946	J4	G.n[44.01]FGFVC[160.03]FAVQEEATKAVAEM[147.04]NGHILGQK[198.14]PLYVALAQRK.D	tr|R1DHZ4|R1DHZ4_EMIHU	4249.18	4	4250.22	1063.3	Polyadenylate-binding protein OS=Emiliania huxleyi OX=2903 GN=PABP1 PE=3 SV=1	8.16	117.745	1	1	Butyrylation(K)	1
0.9864	J5	R.LVEAGQAPLTK[198.14].E	tr|R1D2W0|R1D2W0_EMIHU	1195.68	2	1195.69	598.848	Uncharacterized protein OS=Emiliania huxleyi OX=2903 GN=EMIHUDRAFT_220256 PE=4 SV=1	6	54.7267	2	0	Butyrylation(K)	1
0.9544	J5	R.K[198.14]AEALNK.V	tr|A0A0D3L1A7|A0A0D3L1A7_EMIHU	842.486	2	842.486	422.25	Uncharacterized protein OS=Emiliania huxleyi OX=2903 PE=4 SV=1	8.59	56.2533	2	0	Butyrylation(K)	1
0.9971	J5	R.n[44.01]DAM[147.04]EHYFC[160.03]K[198.14]R.R	tr|R1DEM8|R1DEM8_EMIHU	1484.62	3	1484.61	495.88	Uncharacterized protein OS=Emiliania huxleyi OX=2903 GN=EMIHUDRAFT_455816 PE=4 SV=1	6.74	66.3633	2	0	Butyrylation(K)	1
0.9893	J5	R.K[198.14]TVTAM[147.04]DVVYALKR.Q	tr|R1CEA2|R1CEA2_EMIHU,tr|R1BNU7|R1BNU7_EMIHU,tr|R1BB62|R1BB62_EMIHU	1679.93	3	1680.93	560.983	Histone H4 OS=Emiliania huxleyi OX=2903 GN=EMIHUDRAFT_435795 PE=3 SV=1	9.7	72.5783	2	0	Butyrylation(K)	1
0.9983	J5	G.LVTGSWLGESGAASVVLAARGGMVAPADGEK[198.14].L	tr|R1ER06|R1ER06_EMIHU	3025.55	4	3025.54	757.396	Polyketide synthase OS=Emiliania huxleyi OX=2903 GN=PKS11 PE=4 SV=1	4.68	76.6267	1	1	Butyrylation(K)	1
0.9656	J5	R.VTGK[198.14]LC[160.03]VAAIDPPPNFDASC[160.03]AAVARAVA.G	tr|R1DEG4|R1DEG4_EMIHU,tr|R1B6E8|R1B6E8_EMIHU	2910.47	4	2910.47	728.626	Uncharacterized protein OS=Emiliania huxleyi OX=2903 GN=EMIHUDRAFT_452876 PE=4 SV=1	5.92	86.22	1	2	Butyrylation(K)	1
0.9807	J5	K.K[198.14]GSAYMNVWM[147.04]YVIR.E	tr|R1FVU7|R1FVU7_EMIHU,tr|R1CT70|R1CT70_EMIHU	1802.88	3	1802.89	601.969	Uncharacterized protein OS=Emiliania huxleyi OX=2903 GN=EMIHUDRAFT_225221 PE=4 SV=1	9.7	88.5933	2	0	Butyrylation(K)	1
0.9995	J5	A.n[44.01]K[198.14]GVVDAFPLFSQIHK.L	tr|R1BJ45|R1BJ45_EMIHU	1797.98	3	1797.98	600.333	Glycerol-3-phosphate dehydrogenase [NAD(+)] OS=Emiliania huxleyi OX=2903 GN=EMIHUDRAFT_432864 PE=3 SV=1	8.6	91.4867	1	0	Butyrylation(K)	1
0.9518	J5	A.LDLSPNGSAIVLISQPTDTVADATPLLK[198.14]SLYDLTK[198.14].G	tr|R1BTJ1|R1BTJ1_EMIHU	3809.06	4	3809.07	953.272	Uncharacterized protein (Fragment) OS=Emiliania huxleyi OX=2903 GN=EMIHUDRAFT_256971 PE=4 SV=1	4.14	96.6383	1	1	Butyrylation(K)	2
0.9952	J5	R.NDEELNK[198.14]FLGGVTVAQGGVLPNIHSVLLPK.K	tr|R1DP38|R1DP38_EMIHU,tr|R1DQU0|R1DQU0_EMIHU,tr|R1DMC9|R1DMC9_EMIHU	3227.76	3	3228.74	1076.93	Histone H2A OS=Emiliania huxleyi OX=2903 GN=EMIHUDRAFT_66170 PE=3 SV=1	5.45	99.655	2	1	Butyrylation(K)	1
0.9963	J5	A.LTPLLLFLIAVTAK[198.14]C[160.03]M[147.04]LRR.E	tr|R1CZK0|R1CZK0_EMIHU,tr|R1EBV3|R1EBV3_EMIHU	2314.36	4	2314.37	579.598	Ditrans,polycis-polyprenyl diphosphate synthase ((2E,6E)-farnesyl diphosphate specific) (Fragment) OS=Emiliania huxleyi OX=2903 GN=EMIHUDRAFT_121037 PE=3 SV=1	10.86	101.025	1	1	Butyrylation(K)	1
0.9749	K1	K.n[44.01]VALK[198.14]PAAAVK.S	tr|R1G1H5|R1G1H5_EMIHU	1079.67	2	1079.68	540.842	Uncharacterized protein OS=Emiliania huxleyi OX=2903 GN=EMIHUDRAFT_431854 PE=4 SV=1	10	52.8817	2	0	Butyrylation(K)	1
0.9575	K1	K.AGESFADAQVDK[198.14]EEMQYSYMDGEDMVFMNMETYEEE.R	tr|R1CAD7|R1CAD7_EMIHU,tr|R1B8P0|R1B8P0_EMIHU	4317.69	4	4317.72	1080.43	Uncharacterized protein OS=Emiliania huxleyi OX=2903 GN=EMIHUDRAFT_458706 PE=3 SV=1	3.57	75.5217	1	1	Butyrylation(K)	1
0.9429	K2	S.SLNLDGSDDDEDAGQKDAPAAIK[198.14]PAK[198.14]GGAGGK[198.14].S	tr|R1C095|R1C095_EMIHU	3277.59	4	3277.61	820.406	Uncharacterized protein OS=Emiliania huxleyi OX=2903 GN=EMIHUDRAFT_211662 PE=4 SV=1	4.27	74.7733	1	2	Butyrylation(K)	3
0.9366	K3	K.K[198.14]M[147.04]ATAAEAR.A	tr|R1D3U4|R1D3U4_EMIHU	1033.52	2	1033.53	517.769	Uncharacterized protein (Fragment) OS=Emiliania huxleyi OX=2903 GN=EMIHUDRAFT_468513 PE=4 SV=1	8.75	43.7183	2	0	Butyrylation(K)	1
0.9476	K3	P.n[44.01]SM[147.04]SLVNKQLDWSPK[198.14]TTLK[198.14].E	tr|R1FL12|R1FL12_EMIHU	2274.19	4	2274.21	569.556	Uncharacterized protein OS=Emiliania huxleyi OX=2903 GN=EMIHUDRAFT_317489 PE=4 SV=1	9.7	66.745	1	2	Butyrylation(K)	2
0.9934	K3	R.n[44.01]LFDYVAK[198.14]AHHPGETVLLVSHG.S	tr|R1BWV1|R1BWV1_EMIHU	2402.24	4	2402.26	601.567	Uncharacterized protein OS=Emiliania huxleyi OX=2903 GN=EMIHUDRAFT_96349 PE=4 SV=1	6.26	71.6283	1	1	Butyrylation(K)	1
0.9453	K4	A.n[44.01]EK[198.14]DHM[147.04]SVVIC[160.03]GHVDSGK.S	tr|R1F613|R1F613_EMIHU,tr|R1FPY6|R1FPY6_EMIHU	2025.92	4	2025.92	507.488	Uncharacterized protein (Fragment) OS=Emiliania huxleyi OX=2903 GN=EMIHUDRAFT_442948 PE=4 SV=1	6.01	48.7733	1	1	Butyrylation(K)	1
0.9437	K4	G.n[44.01]IGMAC[160.03]M[147.04]FELLQM[147.04]ADDVGAKPLLVVNAGC[160.03]SK[198.14].R	tr|R1DIK3|R1DIK3_EMIHU	3382.61	5	3382.61	677.529	Uncharacterized protein OS=Emiliania huxleyi OX=2903 GN=EMIHUDRAFT_105091 PE=4 SV=1	4.56	62.7267	1	0	Butyrylation(K)	1
0.9888	K4	S.YAC[160.03]APM[147.04]PYVLGLLARHAPALAK[198.14].E	tr|R1DTE9|R1DTE9_EMIHU,tr|R1E6R9|R1E6R9_EMIHU	2468.31	4	2469.32	618.084	Uncharacterized protein OS=Emiliania huxleyi OX=2903 GN=EMIHUDRAFT_102478 PE=4 SV=1	9.2	75.71	1	1	Butyrylation(K)	1
0.9999	K4	K.AQTLK[198.14]K[198.14]PYPTSVYPSNNLGPEGYGM[147.04]PTV.A	tr|R1DF04|R1DF04_EMIHU,tr|R1CTG5|R1CTG5_EMIHU	3164.57	4	3164.6	792.151	Uncharacterized protein OS=Emiliania huxleyi OX=2903 GN=EMIHUDRAFT_228907 PE=4 SV=1	8.42	86.9533	1	1	Butyrylation(K)	2
0.9614	K4	V.LEGAHAM[147.04]ALVGYSDVFRSQQGFVGGYIVK[198.14].N	tr|R1BRG7|R1BRG7_EMIHU	3184.6	4	3184.6	797.158	Uncharacterized protein (Fragment) OS=Emiliania huxleyi OX=2903 GN=EMIHUDRAFT_452176 PE=4 SV=1	6.75	100.837	1	1	Butyrylation(K)	1
0.9659	K4	S.SMIGGVSSFGYSGTIAHALLC[160.03]SDQATAPLEAPQAK[198.14].L	tr|R1D509|R1D509_EMIHU	3604.75	4	3604.73	902.196	Polyketide synthase OS=Emiliania huxleyi OX=2903 GN=PKS7 PE=4 SV=1	5.3	101.797	1	0	Butyrylation(K)	1
0.9924	K5	K.LQGTSFMPPLPPNSSATC[160.03]DEASWPDK[198.14].D	tr|R1DX66|R1DX66_EMIHU	2902.32	4	2902.29	726.586	Uncharacterized protein OS=Emiliania huxleyi OX=2903 GN=EMIHUDRAFT_223206 PE=4 SV=1	4.03	66.425	2	0	Butyrylation(K)	1
0.9332	K5	Y.n[44.01]HNDK[198.14]IQPGQC[160.03]SATVAKLGDFLK[198.14].E	tr|R1F1U7|R1F1U7_EMIHU,tr|R1DP23|R1DP23_EMIHU	2609.33	4	2609.31	653.339	Profilin OS=Emiliania huxleyi OX=2903 GN=PRO PE=3 SV=1	8.18	68.5117	1	2	Butyrylation(K)	2
0.9305	K5	E.n[44.01]QGDDDNK[198.14]YMAILTAMLPLGLAC[160.03]VPVIAFVHDK[198.14]LK[198.14].L	tr|R1CLT3|R1CLT3_EMIHU	4009.08	4	4009.04	1003.28	Uncharacterized protein OS=Emiliania huxleyi OX=2903 GN=EMIHUDRAFT_116378 PE=4 SV=1	5.36	105.997	1	2	Butyrylation(K)	3
0.9579	K5	H.n[44.01]GC[160.03]K[198.14]PDALTSRGLEHGFAGPRQSADDM[147.04]IAAQVPLLLK[198.14].G	tr|R1DFG5|R1DFG5_EMIHU,tr|R1CUS1|R1CUS1_EMIHU	4018.04	4	4019.03	1005.52	Uncharacterized protein OS=Emiliania huxleyi OX=2903 GN=EMIHUDRAFT_247022 PE=4 SV=1	6.75	107.413	1	2	Butyrylation(K)	2
0.9956	K5	R.ASGQMHDDK[198.14]LFSFWFNAAM[147.04]LSKPRLV.L	tr|R1BSU0|R1BSU0_EMIHU	3081.52	4	3081.5	771.387	Uncharacterized protein OS=Emiliania huxleyi OX=2903 GN=EMIHUDRAFT_437207 PE=4 SV=1	8.64	110.283	1	2	Butyrylation(K)	1
0.9925	L1	N.n[44.01]LQDIK[198.14]GYTALM[147.04]GAAYSGHLAVVLR.L	tr|R1D066|R1D066_EMIHU	2675.41	4	2676.4	669.86	Uncharacterized protein (Fragment) OS=Emiliania huxleyi OX=2903 GN=EMIHUDRAFT_360354 PE=4 SV=1	8.5	68.6533	1	1	Butyrylation(K)	1
0.9901	L1	A.DK[198.14]PVAVGGIGMISTANYVAR.R	tr|R1ENG2|R1ENG2_EMIHU,tr|R1DBK4|R1DBK4_EMIHU	2088.1	4	2088.12	523.033	Putative DNA repair protein DNA polymerase, kappa OS=Emiliania huxleyi OX=2903 GN=EMIHUDRAFT_558102 PE=4 SV=1	8.59	76.62	1	0	Butyrylation(K)	1
0.9999	L1	G.n[44.01]VLGVK[198.14]SGVGMRAAVAGGWEDPEGYR.M	tr|R1F283|R1F283_EMIHU,tr|R1EPT1|R1EPT1_EMIHU	2673.33	4	2673.34	669.341	Uncharacterized protein OS=Emiliania huxleyi OX=2903 GN=EMIHUDRAFT_353274 PE=4 SV=1	6.15	77.2017	1	2	Butyrylation(K)	1
0.9624	L2	L.n[44.01]APAPAPSEK[198.14]PAVTRVK[198.14]PPK[198.14].S	tr|R1DQT9|R1DQT9_EMIHU	2193.25	4	2193.24	549.32	Uncharacterized protein OS=Emiliania huxleyi OX=2903 GN=EMIHUDRAFT_212921 PE=4 SV=1	10.29	65.2017	1	1	Butyrylation(K)	3
0.932	L3	R.LC[160.03]AK[198.14]PEVR.A	tr|R1CSN8|R1CSN8_EMIHU,tr|R1EUR1|R1EUR1_EMIHU	1041.56	2	1041.57	521.789	Uncharacterized protein OS=Emiliania huxleyi OX=2903 GN=EMIHUDRAFT_100633 PE=3 SV=1	8.22	37.7867	2	0	Butyrylation(K)	1
0.9991	L3	R.n[44.01]K[198.14]SAPATGGVK.K	tr|R1E8B1|R1E8B1_EMIHU,tr|R1D7K6|R1D7K6_EMIHU,tr|R1CF33|R1CF33_EMIHU,tr|R1BCB1|R1BCB1_EMIHU	1027.57	2	1027.57	514.79	Uncharacterized protein OS=Emiliania huxleyi OX=2903 GN=EMIHUDRAFT_461181 PE=3 SV=1	10	39.7433	2	0	Butyrylation(K)	1
0.9306	L4	K.n[44.01]K[198.14]TADVM[147.04]VGAASMR.Q	tr|R1BA59|R1BA59_EMIHU,tr|R1FY33|R1FY33_EMIHU	1464.71	3	1464.72	489.243	Uncharacterized protein OS=Emiliania huxleyi OX=2903 GN=EMIHUDRAFT_438795 PE=4 SV=1	8.75	42.1017	2	0	Butyrylation(K)	1
0.999	L4	R.TREGNDLYAEM[147.04]K[198.14]ESGVID.E	sp|Q4G3C8|ATPB_EMIHU	2111.97	4	2111.96	528.999	ATP synthase subunit beta, chloroplastic OS=Emiliania huxleyi OX=2903 GN=atpB PE=3 SV=1	4.33	51.3383	1	2	Butyrylation(K)	1
1	L4	R.GDDSDDSDAEPPPPLK[198.14]LDK[198.14]AAAAVDPGG.G	tr|R1CER0|R1CER0_EMIHU,tr|R1DRP3|R1DRP3_EMIHU	2859.33	4	2859.31	715.84	Uncharacterized protein OS=Emiliania huxleyi OX=2903 GN=EMIHUDRAFT_241505 PE=4 SV=1	3.72	80.4217	1	2	Butyrylation(K)	2
0.9949	L4	R.n[44.01]AELAEEK[198.14]AM[147.04]LNGAEINPVKGK.K	tr|R1DH35|R1DH35_EMIHU	2340.2	4	2340.18	586.057	Uncharacterized protein OS=Emiliania huxleyi OX=2903 GN=EMIHUDRAFT_212369 PE=4 SV=1	4.95	81.615	2	2	Butyrylation(K)	1
0.951	L4	R.K[198.14]ITC[160.03]WRDPVDVMLSSFHFMLPLSGLT.P	tr|R1DIW8|R1DIW8_EMIHU	3119.56	4	3119.54	780.898	Uncharacterized protein OS=Emiliania huxleyi OX=2903 GN=EMIHUDRAFT_98474 PE=4 SV=1	6.74	85.7683	1	1	Butyrylation(K)	1
0.9322	L4	E.n[44.01]PALSGADIASYTGAAK[198.14]VAATEEEGSC[160.03]K[198.14]PC[160.03]LSPNDEC[160.03]AQK[198.14].L	tr|R1BUI9|R1BUI9_EMIHU	4305.97	4	4305.97	1077.5	Uncharacterized protein OS=Emiliania huxleyi OX=2903 GN=EMIHUDRAFT_451910 PE=4 SV=1	4.36	88.5067	1	1	Butyrylation(K)	3
0.958	L4	G.n[44.01]TRSASHASSYFSC[160.03]SALPSSANC[160.03]K[198.14]R.S	tr|R1FPG2|R1FPG2_EMIHU	2744.24	4	2744.23	687.067	Uncharacterized protein OS=Emiliania huxleyi OX=2903 GN=EMIHUDRAFT_98349 PE=4 SV=1	9.5	92.475	1	1	Butyrylation(K)	1
0.9404	L5	R.KPGEK[198.14]PR.A	tr|R1E0C1|R1E0C1_EMIHU,tr|R1EQX5|R1EQX5_EMIHU,tr|R1EE18|R1EE18_EMIHU,tr|R1C178|R1C178_EMIHU	880.513	2	880.521	441.264	Uncharacterized protein OS=Emiliania huxleyi OX=2903 GN=EMIHUDRAFT_458590 PE=4 SV=1	9.99	36.9083	2	0	Butyrylation(K)	1
0.9403	L5	K.AVSLDFILDTLSK[198.14].T	tr|R1D509|R1D509_EMIHU	1490.82	2	1490.83	746.419	Polyketide synthase OS=Emiliania huxleyi OX=2903 GN=PKS7 PE=4 SV=1	4.21	56.09	2	0	Butyrylation(K)	1
0.9238	L5	T.MC[160.03]YYMGIGDK[198.14]ELGTAGGVK.R	tr|R1DIQ7|R1DIQ7_EMIHU	2118.98	4	2119.98	530.752	Uncharacterized protein OS=Emiliania huxleyi OX=2903 GN=EMIHUDRAFT_433800 PE=4 SV=1	5.82	57.3117	1	1	Butyrylation(K)	1
0.9955	L5	D.GLYKHLAHTK[198.14]EDLYISALLK.A	tr|R1CCH2|R1CCH2_EMIHU	2382.33	4	2382.34	596.59	Uncharacterized protein OS=Emiliania huxleyi OX=2903 GN=EMIHUDRAFT_208283 PE=4 SV=1	8.39	93.69	1	2	Butyrylation(K)	1
0.9318	M1	M.QAIAPFC[160.03]PC[160.03]LGAGDDNAGMELK[198.14]PMK[198.14].A	tr|R1FYC4|R1FYC4_EMIHU	2830.32	4	2830.31	708.586	Uncharacterized protein OS=Emiliania huxleyi OX=2903 GN=EMIHUDRAFT_454675 PE=4 SV=1	4.56	62.145	2	0	Butyrylation(K)	2
0.9751	M1	E.DDEVEM[147.04]ALNTTSFARK[198.14].T	tr|R1FVD6|R1FVD6_EMIHU	1911.89	4	1912.9	478.979	Uncharacterized protein OS=Emiliania huxleyi OX=2903 GN=EMIHUDRAFT_252085 PE=4 SV=1	4.32	63.8933	1	0	Butyrylation(K)	1
0.9521	M1	E.NVRPLC[160.03]MDFFK[198.14]SGFC[160.03]NR.K	tr|R1EJD2|R1EJD2_EMIHU,tr|R1EZE6|R1EZE6_EMIHU	2217.03	4	2217.04	555.264	Uncharacterized protein OS=Emiliania huxleyi OX=2903 GN=EMIHUDRAFT_236456 PE=4 SV=1	8.96	64.9783	1	1	Butyrylation(K)	1
0.9991	M1	K.n[44.01]ESPLIISSFGSGLLYQEFC[160.03]HLC[160.03]K[198.14].L	tr|R1DFC8|R1DFC8_EMIHU,tr|R1CTR0|R1CTR0_EMIHU	2797.35	4	2797.36	700.344	Uncharacterized protein OS=Emiliania huxleyi OX=2903 GN=EMIHUDRAFT_455740 PE=4 SV=1	5.4	71.1367	2	0	Butyrylation(K)	1
0.9247	M2	K.n[44.01]AGEMGESTVFLLSDVQIK[198.14]DESYVE.D	tr|R1DDN4|R1DDN4_EMIHU	2758.29	6	2758.26	460.722	Uncharacterized protein OS=Emiliania huxleyi OX=2903 GN=EMIHUDRAFT_230030 PE=4 SV=1	3.96	39.7167	1	1	Butyrylation(K)	1
0.954	M2	R.K[198.14]EHATWK.R	tr|R1DDU4|R1DDU4_EMIHU	968.508	2	968.508	485.261	Uncharacterized protein OS=Emiliania huxleyi OX=2903 GN=EMIHUDRAFT_106621 PE=4 SV=1	8.6	47.515	2	0	Butyrylation(K)	1
0.9693	M3	E.n[44.01]AMEEDESGQPK[198.14]ATK.A	tr|R1E008|R1E008_EMIHU	1632.73	4	1632.72	409.19	Uncharacterized protein OS=Emiliania huxleyi OX=2903 GN=EMIHUDRAFT_439581 PE=4 SV=1	4.41	35.5617	1	1	Butyrylation(K)	1
0.9615	M3	R.LGTK[198.14]IASGGK.D	tr|R1DC28|R1DC28_EMIHU	1000.59	2	1000.59	501.303	Uncharacterized protein OS=Emiliania huxleyi OX=2903 GN=EMIHUDRAFT_442270 PE=4 SV=1	10	57.5567	2	1	Butyrylation(K)	1
0.9273	M3	V.n[44.01]M[147.04]GPHSRPQQVRK[198.14]LVEDC[160.03]FR.N	tr|R1B5J5|R1B5J5_EMIHU	2468.22	4	2469.24	618.061	KRR1 small subunit processome component OS=Emiliania huxleyi OX=2903 GN=EMIHUDRAFT_439079 PE=3 SV=1	9.49	66.0517	1	1	Butyrylation(K)	1
0.9394	M4	R.M[147.04]FVEEHAETLK[198.14].R	tr|R1CYW7|R1CYW7_EMIHU,tr|R1D1V0|R1D1V0_EMIHU,tr|R1CDI0|R1CDI0_EMIHU	1418.68	3	1418.67	473.899	Uncharacterized protein OS=Emiliania huxleyi OX=2903 GN=EMIHUDRAFT_221928 PE=4 SV=1	4.75	42.6517	2	0	Butyrylation(K)	1
0.9537	M4	R.n[44.01]K[198.14]PREPLEFTGGAWPAK[198.14]APAFEQGAV.A	tr|R1D335|R1D335_EMIHU	2836.45	4	2836.45	710.121	Uncharacterized protein OS=Emiliania huxleyi OX=2903 GN=EMIHUDRAFT_97165 PE=4 SV=1	6.23	61.4583	1	2	Butyrylation(K)	2
0.9996	M4	K.n[44.01]ELVC[160.03]DAYENGRLIAVVPFVAK[198.14].V	tr|R1DFP5|R1DFP5_EMIHU	2475.28	4	2475.29	619.828	Uncharacterized protein OS=Emiliania huxleyi OX=2903 GN=EMIHUDRAFT_470734 PE=4 SV=1	4.68	61.5283	2	1	Butyrylation(K)	1
0.9654	M4	M.n[44.01]GALMESATGM[147.04]PTVRVARM[147.04]AGQYGK[198.14]PR.S	tr|R1FF78|R1FF78_EMIHU	2879.42	4	2879.39	720.862	Phospho-2-dehydro-3-deoxyheptonate aldolase OS=Emiliania huxleyi OX=2903 GN=DAHPS PE=3 SV=1	10.9	73.045	1	2	Butyrylation(K)	1
0.9453	M4	R.n[44.01]GWC[160.03]ATENAWASLTKVYALSLDLGK[198.14].M	tr|R1EVE0|R1EVE0_EMIHU	2766.37	4	2766.37	692.6	Uncharacterized protein OS=Emiliania huxleyi OX=2903 GN=EMIHUDRAFT_114836 PE=4 SV=1	6.06	73.3917	2	1	Butyrylation(K)	1
0.9968	M4	F.n[44.01]YELPAFSETLLK[198.14]PGLNLSK.N	sp|Q4G3A5|RPOC2_EMIHU	2232.2	4	2232.22	559.058	DNA-directed RNA polymerase subunit beta'' OS=Emiliania huxleyi OX=2903 GN=rpoC2 PE=3 SV=1	6.14	73.745	1	0	Butyrylation(K)	1
0.96	M4	F.LSAEHGDK[198.14]PRERFPSTK[198.14].L	tr|R1E380|R1E380_EMIHU	2094.09	4	2094.07	524.529	Uncharacterized protein OS=Emiliania huxleyi OX=2903 GN=EMIHUDRAFT_461019 PE=3 SV=1	8.6	79.6083	1	2	Butyrylation(K)	2
[truncated: 9,490 more rows]
