# Supplementary material for: Discovery of Post-Translational Modifications in Emiliania huxleyi
Source: Molecules. 2021 Apr 2;26(7):2027. doi: 10.3390/molecules26072027 (PMC8038017; doi:10.3390/molecules26072027)
Supplement: Supplementary file 1 [file molecules-26-02027-s001.zip › Table S2.xlsx]

## Sheet: Table S2
Table S2. Distribution of PTMs by PTM types and modified amino acid sites
PTM	Amino acid site												Total
	K	C	D	E	R	S	T	N	Y	H	W	Q
Methylation	121	794		1491	296							120	2822
Phosphorylation						598	384		138				1120
Persulfide		259	795										1054
Dimethylation	307				647								954
Beta-methylthiolation			689										689
Palmitoylation	114	82				240	163						599
Myristoylation	293	274											567
Oxidation to nitro									307		225		532
Hydroxymethylation								492					492
Acetylation	460												460
S-nitrosylation		419											419
Crotonylation	398												398
Hydroxyfarnesylation		345											345
Hydroxytrimethylation	347												347
Trimethylation	307												307
Propionylation	299												299
HydroxyIsobutyrylation	296												296
Butyrylation	289												289
Succinylation	285												285
Diphthamide										251			251
Biotinylation	249												249
Malonylation	230												230
Farnesylation		209											209
Geranylation		158											158
ADP Ribose addition	25	13	30		44								112
Total	4020	2553	1514	1491	987	838	547	492	445	251	225	120	13483
