# Supplementary material for: Discovery of Post-Translational Modifications in Emiliania huxleyi
Source: Molecules. 2021 Apr 2;26(7):2027. doi: 10.3390/molecules26072027 (PMC8038017; doi:10.3390/molecules26072027)
Supplement: Supplementary file 1 [file molecules-26-02027-s001.zip › Table S3.xlsx]

## Sheet: Table S3
Table S3. Summary of PTM type and site in each protein
Protein ID	Protein description	Methylation	Phosphorylation	Persulfide	Dimethylation	Beta-methylthiolation	Palmitoylation	Myristoylation	Oxidation to nitro	Hydroxymethylation	Acetylation	S-nitrosylation	Crotonylation	Hydroxyfarnesylation	Hydroxytrimethylation	Trimethylation	Propionylation	HydroxyIsobutyrylation	Butyrylation	Succinylation	Diphthamide	Biotinylation	Malonylation	Farnesylation	Geranylation	ADP Ribose addition	Site/prot	Type/prot
sp|B9A1H3|TRXR1_EMIHU,tr|R1D5S9|R1D5S9_EMIHU	Thioredoxin reductase SEP1 OS=Emiliania huxleyi OX=2903 GN=SEP1 PE=1 SV=1	0	0	0	0	1	0	0	0	0	0	0	0	0	0	1	0	0	0	0	0	0	0	0	0	0	2	2
sp|Q4G341|RR10_EMIHU	30S ribosomal protein S10, chloroplastic OS=Emiliania huxleyi OX=2903 GN=rps10 PE=3 SV=1	1	1	0	0	0	0	0	0	0	0	0	0	0	0	0	0	0	0	0	0	0	0	0	0	0	2	2
sp|Q4G342|EFTU_EMIHU	Elongation factor Tu, chloroplastic OS=Emiliania huxleyi OX=2903 GN=tufA PE=3 SV=1	10	0	1	2	1	0	0	0	2	0	0	0	0	0	2	0	0	0	0	1	0	0	0	0	0	19	7
sp|Q4G347|RPOA_EMIHU	DNA-directed RNA polymerase subunit alpha OS=Emiliania huxleyi OX=2903 GN=rpoA PE=3 SV=1	0	0	0	0	0	0	0	0	0	0	0	0	0	0	0	1	0	0	0	0	0	0	0	0	0	1	1
sp|Q4G349|RR13_EMIHU	30S ribosomal protein S13, chloroplastic OS=Emiliania huxleyi OX=2903 GN=rps13 PE=3 SV=1	1	0	0	0	0	0	0	0	0	0	0	0	0	0	0	0	0	0	0	0	0	0	0	0	0	1	1
sp|Q4G351|SECY_EMIHU	Protein translocase subunit SecY OS=Emiliania huxleyi OX=2903 GN=secY PE=3 SV=1	0	0	0	0	0	0	3	0	0	0	0	0	0	0	0	0	0	0	0	0	0	0	0	0	0	3	1
sp|Q4G356|RK14_EMIHU	50S ribosomal protein L14, chloroplastic OS=Emiliania huxleyi OX=2903 GN=rpl14 PE=3 SV=1	3	0	0	0	0	0	0	0	0	0	0	0	0	0	1	0	0	0	0	0	0	0	0	0	0	4	2
sp|Q4G362|RK2_EMIHU	50S ribosomal protein L2, chloroplastic OS=Emiliania huxleyi OX=2903 GN=rpl2 PE=3 SV=1	2	0	0	0	0	0	0	0	0	0	0	0	0	0	0	0	0	0	0	0	0	0	0	0	0	2	1
sp|Q4G364|RK3_EMIHU	50S ribosomal protein L3, chloroplastic OS=Emiliania huxleyi OX=2903 GN=rpl3 PE=3 SV=1	0	0	0	0	0	0	0	0	0	0	0	0	0	0	0	0	0	0	0	0	2	0	0	0	0	2	1
sp|Q4G366|DNAK_EMIHU	Chaperone protein dnaK OS=Emiliania huxleyi OX=2903 GN=dnaK PE=3 SV=1	6	0	0	0	0	0	0	0	0	0	0	0	0	0	0	0	0	0	0	0	0	0	0	0	0	6	1
sp|Q4G368|CY550_EMIHU	Cytochrome c-550 OS=Emiliania huxleyi OX=2903 GN=psbV PE=3 SV=1	1	0	2	1	0	0	0	0	0	0	0	0	0	0	0	1	0	0	0	0	1	0	0	0	0	6	5
sp|Q4G380|PSBE_EMIHU	Cytochrome b559 subunit alpha OS=Emiliania huxleyi OX=2903 GN=psbE PE=3 SV=1	1	0	0	0	0	0	0	0	0	0	0	0	0	0	0	0	0	0	0	0	0	0	0	0	0	1	1
sp|Q4G384|RBCR_EMIHU	Probable RuBisCO transcriptional regulator OS=Emiliania huxleyi OX=2903 GN=rbcR PE=3 SV=1	0	0	0	0	0	0	0	0	0	0	0	0	0	0	0	0	0	0	1	0	0	0	0	0	0	1	1
sp|Q4G386|MIND_EMIHU	Putative septum site-determining protein MinD OS=Emiliania huxleyi OX=2903 GN=minD PE=3 SV=1	0	0	0	0	0	0	0	0	0	0	0	0	0	0	0	0	0	1	0	0	0	0	0	0	0	1	1
sp|Q4G387|THIG_EMIHU	Thiazole synthase OS=Emiliania huxleyi OX=2903 GN=thiG PE=3 SV=1	3	0	0	0	0	0	0	0	0	0	0	0	0	0	1	0	0	0	0	0	0	0	0	0	0	4	2
sp|Q4G395|PSBD_EMIHU	Photosystem II D2 protein OS=Emiliania huxleyi OX=2903 GN=psbD PE=3 SV=1	2	0	1	0	1	0	0	1	1	0	0	0	0	0	1	0	0	0	0	1	0	1	0	0	0	9	8
sp|Q4G397|ATPA_EMIHU	ATP synthase subunit alpha, chloroplastic OS=Emiliania huxleyi OX=2903 GN=atpA PE=3 SV=1	4	1	1	0	0	0	0	0	0	5	1	0	0	0	0	1	0	0	0	0	0	0	0	0	0	13	6
sp|Q4G398|ATPD_EMIHU	ATP synthase subunit delta, chloroplastic OS=Emiliania huxleyi OX=2903 GN=atpD PE=3 SV=1	0	0	0	0	0	0	0	0	0	1	0	0	0	0	0	0	0	0	0	0	0	1	0	0	0	2	2
sp|Q4G399|ATPF_EMIHU	ATP synthase subunit b, chloroplastic OS=Emiliania huxleyi OX=2903 GN=atpF PE=3 SV=1	0	0	0	0	0	0	0	0	0	1	0	0	0	0	0	0	0	0	0	0	0	0	0	0	0	1	1
sp|Q4G3A0|ATPX_EMIHU	ATP synthase subunit b', chloroplastic OS=Emiliania huxleyi OX=2903 GN=atpG PE=3 SV=1	2	0	3	0	1	0	1	0	0	1	0	0	0	0	0	0	0	0	0	0	0	0	0	0	0	8	5
sp|Q4G3A5|RPOC2_EMIHU	DNA-directed RNA polymerase subunit beta'' OS=Emiliania huxleyi OX=2903 GN=rpoC2 PE=3 SV=1	0	0	1	0	0	0	0	0	0	0	0	1	0	1	0	0	0	1	0	0	0	0	0	0	0	4	4
sp|Q4G3A9|YCF4_EMIHU	Photosystem I assembly protein Ycf4 OS=Emiliania huxleyi OX=2903 GN=ycf4 PE=3 SV=1	0	0	0	1	0	0	0	0	0	0	0	0	0	0	0	0	0	0	0	0	0	0	0	0	0	1	1
sp|Q4G3B0|PETL_EMIHU	Cytochrome b6-f complex subunit 6 OS=Emiliania huxleyi OX=2903 GN=petL PE=3 SV=1	0	0	0	0	0	0	0	1	0	0	0	0	0	0	0	0	0	0	0	0	0	0	0	0	0	1	1
sp|Q4G3B5|PSAL_EMIHU	Photosystem I reaction center subunit XI OS=Emiliania huxleyi OX=2903 GN=psaL PE=3 SV=1	1	0	0	0	1	0	0	1	0	2	0	1	0	0	1	2	0	1	1	0	0	0	0	0	0	11	9
sp|Q4G3C1|PSAC_EMIHU	Photosystem I iron-sulfur center OS=Emiliania huxleyi OX=2903 GN=psaC PE=3 SV=1	3	0	1	0	0	0	0	0	0	1	0	0	0	0	0	1	0	0	0	0	0	0	0	0	0	6	4
sp|Q4G3C8|ATPB_EMIHU	ATP synthase subunit beta, chloroplastic OS=Emiliania huxleyi OX=2903 GN=atpB PE=3 SV=1	1	2	3	0	1	0	1	1	1	3	0	0	0	1	0	1	1	1	0	1	0	0	0	0	0	18	13
sp|Q4G3D2|YCF12_EMIHU	Photosystem II reaction center protein Ycf12 OS=Emiliania huxleyi OX=2903 GN=ycf12 PE=3 SV=1	0	0	0	0	0	0	0	0	0	0	0	0	0	0	0	1	0	0	0	0	0	0	0	0	0	1	1
sp|Q4G3D5|CH60_EMIHU	60 kDa chaperonin, chloroplastic OS=Emiliania huxleyi OX=2903 GN=groL PE=3 SV=1	2	0	1	0	0	0	0	0	0	0	0	0	0	0	0	0	0	0	0	0	0	0	0	0	0	3	2
sp|Q4G3D7|CYF_EMIHU	Cytochrome f OS=Emiliania huxleyi OX=2903 GN=petA PE=3 SV=1	0	0	0	0	0	0	0	0	2	1	0	0	0	0	0	0	0	0	0	1	0	0	0	0	0	4	3
sp|Q4G3F2|PSBA_EMIHU	Photosystem II protein D1 OS=Emiliania huxleyi OX=2903 GN=psbA PE=3 SV=1	2	0	0	0	0	0	0	1	1	0	0	0	0	0	0	0	0	0	0	0	0	0	0	0	0	4	3
sp|Q4G3F4|RBL_EMIHU	Ribulose bisphosphate carboxylase large chain OS=Emiliania huxleyi OX=2903 GN=rbcL PE=3 SV=1	8	1	7	0	2	0	0	2	2	2	2	2	0	1	1	0	0	1	0	0	0	0	0	0	0	31	12
sp|Q4G3F5|PSAB_EMIHU	Photosystem I P700 chlorophyll a apoprotein A2 OS=Emiliania huxleyi OX=2903 GN=psaB PE=3 SV=1	1	0	1	0	0	0	0	0	0	0	0	0	0	0	0	1	0	0	1	0	0	0	0	0	0	4	4
sp|Q4G3F6|PSAA_EMIHU	Photosystem I P700 chlorophyll a apoprotein A1 OS=Emiliania huxleyi OX=2903 GN=psaA PE=3 SV=1	0	0	0	0	0	0	0	0	0	2	0	1	0	0	0	0	0	0	0	0	0	0	0	0	0	3	2
sp|Q50KB1|SEP2_EMIHU	Protein disulfide-isomerase-like protein EhSep2 OS=Emiliania huxleyi OX=2903 GN=SEP2 PE=1 SV=2	1	0	0	0	0	0	0	0	0	0	0	0	0	0	0	0	0	0	0	0	0	0	0	0	0	1	1
sp|Q50KB1|SEP2_EMIHU,tr|R1CX63|R1CX63_EMIHU	Protein disulfide-isomerase-like protein EhSep2 OS=Emiliania huxleyi OX=2903 GN=SEP2 PE=1 SV=2	2	0	0	0	0	0	0	0	0	0	0	0	0	0	1	0	0	0	0	0	0	0	0	0	0	3	2
sp|Q50KB1|SEP2_EMIHU,tr|R1DTA7|R1DTA7_EMIHU,tr|R1CX63|R1CX63_EMIHU	Protein disulfide-isomerase-like protein EhSep2 OS=Emiliania huxleyi OX=2903 GN=SEP2 PE=1 SV=2	0	0	0	0	0	0	0	0	0	0	0	0	0	0	1	1	0	0	0	0	0	0	0	0	0	2	2
sp|R1F493|ALMA6_EMIHU,sp|R1G6M4|ALMA3_EMIHU,tr|A0A1P2K9W6|A0A1P2K9W6_EMIHU,tr|A0A1P2JN21|A0A1P2JN21_EMIHU	Dimethlysulfonioproprionate lyase 6 OS=Emiliania huxleyi OX=2903 GN=ALMA6 PE=3 SV=1	1	0	0	0	0	0	0	0	0	0	0	0	0	0	0	0	0	0	1	0	0	0	1	0	0	3	3
tr|A0A0D3HZ82|A0A0D3HZ82_EMIHU	Uncharacterized protein OS=Emiliania huxleyi OX=2903 PE=4 SV=1	2	0	0	0	0	0	0	0	0	0	0	0	0	0	0	0	0	0	0	0	0	0	0	0	0	2	1
tr|A0A0D3HZN8|A0A0D3HZN8_EMIHU	Uncharacterized protein OS=Emiliania huxleyi OX=2903 PE=4 SV=1	0	0	3	0	0	0	2	1	0	0	0	0	0	0	0	0	0	0	0	0	0	0	0	0	0	6	3
tr|A0A0D3I0J9|A0A0D3I0J9_EMIHU	Uncharacterized protein OS=Emiliania huxleyi OX=2903 PE=4 SV=1	1	0	0	0	0	0	0	0	0	0	0	0	0	0	0	0	0	0	0	0	0	0	0	0	0	1	1
tr|A0A0D3I2P7|A0A0D3I2P7_EMIHU	Uncharacterized protein OS=Emiliania huxleyi OX=2903 PE=4 SV=1	0	0	0	0	1	0	0	0	0	0	0	0	1	0	0	0	0	0	0	0	0	0	0	0	0	2	2
tr|A0A0D3I3G2|A0A0D3I3G2_EMIHU,tr|A0A0D3I3G2|A0A0D3I3G2_EMIHU,tr|A0A0D3I3G2|A0A0D3I3G2_EMIHU,tr|A0A0D3I3G2|A0A0D3I3G2_EMIHU	Uncharacterized protein OS=Emiliania huxleyi OX=2903 PE=4 SV=1	3	0	0	0	0	0	0	0	0	0	0	0	0	0	0	0	0	0	0	0	0	0	0	0	0	3	1
tr|A0A0D3I427|A0A0D3I427_EMIHU	Uncharacterized protein OS=Emiliania huxleyi OX=2903 PE=4 SV=1	0	0	0	0	0	0	0	0	0	0	0	0	0	0	0	0	0	0	0	0	1	0	0	0	0	1	1
tr|A0A0D3I819|A0A0D3I819_EMIHU	Uncharacterized protein OS=Emiliania huxleyi OX=2903 PE=4 SV=1	3	0	0	0	0	0	0	0	0	0	0	0	0	0	0	0	0	0	0	0	0	0	0	0	0	3	1
tr|A0A0D3IAL3|A0A0D3IAL3_EMIHU	Uncharacterized protein OS=Emiliania huxleyi OX=2903 PE=4 SV=1	0	0	0	0	0	0	1	0	0	0	0	0	0	0	0	0	0	0	0	0	1	0	0	0	0	2	2
tr|A0A0D3IKH1|A0A0D3IKH1_EMIHU	Uncharacterized protein OS=Emiliania huxleyi OX=2903 PE=4 SV=1	2	0	0	0	0	0	0	0	0	0	0	0	0	0	0	0	0	0	0	0	0	0	0	0	0	2	1
tr|A0A0D3IQ02|A0A0D3IQ02_EMIHU,tr|R1DW86|R1DW86_EMIHU	Uncharacterized protein OS=Emiliania huxleyi OX=2903 PE=4 SV=1	0	0	0	0	1	0	0	0	0	0	0	0	0	0	0	0	0	0	0	0	1	0	0	0	0	2	2
tr|A0A0D3IQN4|A0A0D3IQN4_EMIHU	Uncharacterized protein OS=Emiliania huxleyi OX=2903 PE=4 SV=1	0	0	0	0	0	0	0	0	0	0	1	0	0	0	0	0	0	0	0	0	0	0	0	0	0	1	1
tr|A0A0D3ISN3|A0A0D3ISN3_EMIHU,tr|R1FNN7|R1FNN7_EMIHU,tr|R1BZM9|R1BZM9_EMIHU	Uncharacterized protein OS=Emiliania huxleyi OX=2903 PE=4 SV=1	0	0	0	0	3	0	0	0	0	0	0	0	0	0	0	0	0	0	0	0	1	0	0	0	0	4	2
tr|A0A0D3IW18|A0A0D3IW18_EMIHU	Uncharacterized protein OS=Emiliania huxleyi OX=2903 PE=4 SV=1	0	0	0	0	0	1	0	0	0	0	0	0	0	0	0	0	0	0	0	0	0	0	0	0	0	1	1
tr|A0A0D3IY65|A0A0D3IY65_EMIHU	Uncharacterized protein OS=Emiliania huxleyi OX=2903 PE=4 SV=1	0	0	0	1	0	0	0	0	0	0	0	0	0	0	0	0	0	0	0	0	0	0	0	0	0	1	1
tr|A0A0D3IZ99|A0A0D3IZ99_EMIHU	Uncharacterized protein OS=Emiliania huxleyi OX=2903 PE=4 SV=1	0	0	0	0	0	0	0	0	0	0	0	0	0	0	0	0	1	0	0	0	0	1	0	0	0	2	2
tr|A0A0D3IZL1|A0A0D3IZL1_EMIHU	Uncharacterized protein OS=Emiliania huxleyi OX=2903 PE=4 SV=1	0	0	0	0	0	0	1	0	0	0	0	0	0	0	0	0	0	0	0	0	0	0	0	0	0	1	1
tr|A0A0D3J0B3|A0A0D3J0B3_EMIHU	Uncharacterized protein OS=Emiliania huxleyi OX=2903 PE=4 SV=1	1	0	0	0	0	0	0	1	0	0	0	0	0	0	0	0	0	0	0	0	0	0	0	0	0	2	2
tr|A0A0D3J0R7|A0A0D3J0R7_EMIHU	Uncharacterized protein OS=Emiliania huxleyi OX=2903 PE=4 SV=1	0	0	0	0	0	0	0	0	0	0	0	0	0	0	0	0	0	0	0	0	0	0	0	1	0	1	1
tr|A0A0D3J2I0|A0A0D3J2I0_EMIHU	Uncharacterized protein OS=Emiliania huxleyi OX=2903 PE=3 SV=1	0	0	0	0	0	0	0	0	0	0	0	0	0	0	0	3	0	0	0	0	0	0	0	0	0	3	1
tr|A0A0D3J593|A0A0D3J593_EMIHU	Uncharacterized protein OS=Emiliania huxleyi OX=2903 PE=3 SV=1	0	0	0	0	0	1	0	0	0	0	0	0	0	0	0	0	0	0	0	0	0	0	0	0	0	1	1
tr|A0A0D3J5E7|A0A0D3J5E7_EMIHU	Uncharacterized protein OS=Emiliania huxleyi OX=2903 PE=3 SV=1	0	0	0	0	0	0	0	0	0	0	0	0	0	0	0	0	0	0	0	0	0	1	0	0	0	1	1
tr|A0A0D3J6V5|A0A0D3J6V5_EMIHU	Uncharacterized protein OS=Emiliania huxleyi OX=2903 PE=4 SV=1	0	0	0	1	0	0	0	0	0	0	0	0	0	0	0	0	0	0	0	0	0	0	0	0	0	1	1
tr|A0A0D3J7Y9|A0A0D3J7Y9_EMIHU	Uncharacterized protein OS=Emiliania huxleyi OX=2903 PE=4 SV=1	0	0	1	0	0	0	1	0	0	0	0	0	0	0	0	0	0	0	0	0	0	0	0	0	0	2	2
tr|A0A0D3J8S8|A0A0D3J8S8_EMIHU	Uncharacterized protein OS=Emiliania huxleyi OX=2903 PE=4 SV=1	0	0	0	0	0	1	0	0	0	0	0	0	0	0	0	0	0	0	0	0	0	0	0	0	0	1	1
tr|A0A0D3J9G5|A0A0D3J9G5_EMIHU	Uncharacterized protein OS=Emiliania huxleyi OX=2903 PE=4 SV=1	0	0	0	1	0	0	0	0	0	0	0	0	0	0	0	0	0	0	0	1	0	0	0	0	0	2	2
tr|A0A0D3J9K7|A0A0D3J9K7_EMIHU	Uncharacterized protein OS=Emiliania huxleyi OX=2903 PE=3 SV=1	0	0	0	0	0	0	0	0	0	2	0	0	0	0	0	0	3	0	0	0	0	0	0	0	0	5	2
tr|A0A0D3JA33|A0A0D3JA33_EMIHU	Uncharacterized protein OS=Emiliania huxleyi OX=2903 PE=4 SV=1	0	0	1	0	0	0	1	0	0	0	0	0	0	0	0	0	0	0	0	0	0	0	0	0	0	2	2
tr|A0A0D3JA83|A0A0D3JA83_EMIHU	Uncharacterized protein OS=Emiliania huxleyi OX=2903 PE=4 SV=1	0	0	0	0	0	0	0	0	0	0	0	0	0	0	0	0	0	0	0	0	0	0	1	0	0	1	1
tr|A0A0D3JAD7|A0A0D3JAD7_EMIHU	Uncharacterized protein OS=Emiliania huxleyi OX=2903 PE=4 SV=1	0	0	0	1	0	0	0	0	0	0	0	0	0	0	0	0	0	0	0	0	0	0	0	0	0	1	1
tr|A0A0D3JC51|A0A0D3JC51_EMIHU	Uncharacterized protein OS=Emiliania huxleyi OX=2903 PE=4 SV=1	0	0	0	0	0	0	0	0	0	0	0	0	0	1	0	0	0	0	0	0	0	0	0	0	0	1	1
tr|A0A0D3JCH4|A0A0D3JCH4_EMIHU	Uncharacterized protein OS=Emiliania huxleyi OX=2903 PE=4 SV=1	0	0	0	0	0	0	0	0	0	0	0	1	0	0	0	0	0	0	0	0	0	0	0	0	0	1	1
tr|A0A0D3JGP6|A0A0D3JGP6_EMIHU,tr|R1E373|R1E373_EMIHU	Uncharacterized protein OS=Emiliania huxleyi OX=2903 PE=4 SV=1	0	0	0	1	0	0	0	0	0	0	0	0	0	0	0	0	0	0	0	0	0	0	0	0	0	1	1
tr|A0A0D3JGR7|A0A0D3JGR7_EMIHU	Uncharacterized protein OS=Emiliania huxleyi OX=2903 PE=4 SV=1	0	0	0	0	0	0	0	1	0	0	0	0	0	0	0	0	0	0	0	0	0	0	0	0	0	1	1
tr|A0A0D3JRT7|A0A0D3JRT7_EMIHU	Uncharacterized protein OS=Emiliania huxleyi OX=2903 PE=3 SV=1	1	0	0	0	0	0	0	0	0	0	0	0	0	0	0	0	0	0	0	0	0	0	0	0	0	1	1
tr|A0A0D3JRV1|A0A0D3JRV1_EMIHU	Uncharacterized protein OS=Emiliania huxleyi OX=2903 PE=4 SV=1	0	0	0	0	1	0	0	0	0	0	0	0	0	0	0	0	0	0	0	0	0	0	0	0	0	1	1
tr|A0A0D3JSS2|A0A0D3JSS2_EMIHU,tr|R1CRU6|R1CRU6_EMIHU,tr|R1EJN3|R1EJN3_EMIHU,tr|R1CAL2|R1CAL2_EMIHU,tr|R1EKI9|R1EKI9_EMIHU,tr|A0A0D3IPC7|A0A0D3IPC7_EMIHU	Uncharacterized protein OS=Emiliania huxleyi OX=2903 PE=4 SV=1	0	0	0	0	0	0	0	0	0	0	1	0	2	0	0	0	0	0	0	0	0	0	0	0	0	3	2
tr|A0A0D3JU26|A0A0D3JU26_EMIHU	Uncharacterized protein OS=Emiliania huxleyi OX=2903 PE=4 SV=1	0	0	1	0	0	0	1	0	0	0	0	0	0	0	0	0	0	0	0	0	0	0	0	0	0	2	2
tr|A0A0D3JUI3|A0A0D3JUI3_EMIHU	Uncharacterized protein OS=Emiliania huxleyi OX=2903 PE=4 SV=1	0	0	0	0	0	0	0	0	0	0	1	0	2	0	0	0	0	0	0	0	0	0	0	0	0	3	2
tr|A0A0D3JZF8|A0A0D3JZF8_EMIHU	Uncharacterized protein OS=Emiliania huxleyi OX=2903 PE=4 SV=1	0	0	0	0	0	0	0	0	1	0	0	0	0	0	0	0	0	0	0	0	0	0	0	0	0	1	1
tr|A0A0D3K1W7|A0A0D3K1W7_EMIHU	Uncharacterized protein OS=Emiliania huxleyi OX=2903 PE=4 SV=1	0	0	0	0	0	0	0	0	0	0	0	0	0	0	0	0	0	0	0	0	1	0	0	0	0	1	1
tr|A0A0D3K2R5|A0A0D3K2R5_EMIHU	Uncharacterized protein OS=Emiliania huxleyi OX=2903 PE=4 SV=1	0	0	0	0	0	0	0	0	0	0	0	0	0	0	0	0	0	0	0	1	0	0	0	0	0	1	1
tr|A0A0D3K678|A0A0D3K678_EMIHU	Uncharacterized protein OS=Emiliania huxleyi OX=2903 PE=4 SV=1	2	0	0	0	0	0	0	0	0	0	0	0	0	0	0	0	0	0	0	0	0	0	0	0	0	2	1
tr|A0A0D3K8E0|A0A0D3K8E0_EMIHU	Uncharacterized protein OS=Emiliania huxleyi OX=2903 PE=4 SV=1	0	0	1	0	0	0	0	0	0	0	0	0	0	0	0	0	0	0	0	0	0	0	0	0	0	1	1
tr|A0A0D3K967|A0A0D3K967_EMIHU	Uncharacterized protein OS=Emiliania huxleyi OX=2903 PE=4 SV=1	0	0	0	4	0	0	0	0	0	0	0	0	0	0	0	0	0	0	0	0	0	0	0	0	0	4	1
tr|A0A0D3KA92|A0A0D3KA92_EMIHU	Uncharacterized protein OS=Emiliania huxleyi OX=2903 PE=4 SV=1	0	0	0	0	0	0	0	0	0	0	0	0	0	0	0	0	0	0	1	0	0	0	0	0	0	1	1
tr|A0A0D3KIW6|A0A0D3KIW6_EMIHU	Uncharacterized protein OS=Emiliania huxleyi OX=2903 PE=4 SV=1	0	0	0	1	0	0	0	0	0	0	0	0	0	0	0	0	0	0	0	0	0	0	0	0	0	1	1
tr|A0A0D3KJD2|A0A0D3KJD2_EMIHU	Uncharacterized protein OS=Emiliania huxleyi OX=2903 PE=4 SV=1	0	1	0	0	0	0	0	0	0	0	0	0	0	0	0	0	0	0	0	0	0	0	0	0	0	1	1
tr|A0A0D3KJN9|A0A0D3KJN9_EMIHU	Uncharacterized protein OS=Emiliania huxleyi OX=2903 PE=4 SV=1	0	0	0	0	0	0	0	0	0	0	0	0	0	0	0	0	0	0	0	1	0	0	0	0	0	1	1
tr|A0A0D3KJR3|A0A0D3KJR3_EMIHU	Uncharacterized protein OS=Emiliania huxleyi OX=2903 PE=4 SV=1	0	0	0	0	0	0	1	0	0	0	0	0	0	0	0	0	0	0	0	0	0	0	0	0	0	1	1
tr|A0A0D3KMU5|A0A0D3KMU5_EMIHU	Uncharacterized protein OS=Emiliania huxleyi OX=2903 PE=4 SV=1	0	0	0	3	0	0	0	0	0	0	2	0	0	0	0	0	0	0	0	0	0	0	0	0	0	5	2
tr|A0A0D3KNW4|A0A0D3KNW4_EMIHU	Uncharacterized protein OS=Emiliania huxleyi OX=2903 PE=4 SV=1	0	0	0	1	0	0	0	0	0	0	0	0	0	0	0	0	0	0	0	0	0	0	0	0	0	1	1
tr|A0A0D3KR07|A0A0D3KR07_EMIHU	Uncharacterized protein OS=Emiliania huxleyi OX=2903 PE=3 SV=1	1	0	0	0	0	0	0	0	0	0	0	0	0	0	0	0	0	0	0	0	0	0	0	0	0	1	1
tr|A0A0D3KYQ4|A0A0D3KYQ4_EMIHU	Uncharacterized protein OS=Emiliania huxleyi OX=2903 PE=4 SV=1	1	0	0	0	0	0	0	0	0	0	0	0	0	0	0	0	0	0	0	0	0	0	0	0	0	1	1
tr|A0A0D3L1A7|A0A0D3L1A7_EMIHU	Uncharacterized protein OS=Emiliania huxleyi OX=2903 PE=4 SV=1	0	0	0	0	0	0	0	0	0	0	0	0	0	0	0	0	0	1	0	0	0	0	0	0	0	1	1
tr|A0A0M3SAM9|A0A0M3SAM9_EMIHU,tr|A0A0M4J7N2|A0A0M4J7N2_EMIHU	Adaptor protein complex 2 subunit mu OS=Emiliania huxleyi OX=2903 GN=AP2M PE=3 SV=1	1	0	0	0	0	0	0	0	0	0	0	0	0	0	0	0	0	0	1	0	0	0	0	0	0	2	2
tr|A0A0M4JKJ3|A0A0M4JKJ3_EMIHU	AP complex subunit sigma OS=Emiliania huxleyi OX=2903 GN=AP2S PE=3 SV=1	0	0	0	0	0	0	0	1	0	0	0	0	0	0	0	0	0	0	0	0	0	0	0	0	0	1	1
tr|R1B267|R1B267_EMIHU,tr|R1CLU3|R1CLU3_EMIHU	Uncharacterized protein OS=Emiliania huxleyi OX=2903 GN=EMIHUDRAFT_471332 PE=4 SV=1	1	0	1	0	0	0	0	0	0	0	0	0	0	0	0	0	0	0	0	0	0	0	0	0	0	2	2
tr|R1B279|R1B279_EMIHU	Uncharacterized protein OS=Emiliania huxleyi OX=2903 GN=EMIHUDRAFT_221800 PE=4 SV=1	1	0	0	0	0	0	0	0	0	0	0	0	0	0	0	0	0	0	0	0	0	0	0	0	0	1	1
tr|R1B2A7|R1B2A7_EMIHU,tr|R1FYH2|R1FYH2_EMIHU	Uncharacterized protein OS=Emiliania huxleyi OX=2903 GN=EMIHUDRAFT_439382 PE=4 SV=1	2	0	0	0	0	0	0	0	0	0	0	0	0	0	0	0	0	0	0	0	0	1	0	0	0	3	2
tr|R1B2C3|R1B2C3_EMIHU	Uncharacterized protein OS=Emiliania huxleyi OX=2903 GN=EMIHUDRAFT_466351 PE=3 SV=1	1	0	0	0	0	0	0	0	0	0	0	0	0	0	0	0	0	0	0	0	0	0	0	0	0	1	1
tr|R1B2I4|R1B2I4_EMIHU	Uncharacterized protein OS=Emiliania huxleyi OX=2903 GN=EMIHUDRAFT_439403 PE=4 SV=1	1	0	0	0	0	0	0	0	1	0	0	0	0	0	0	0	0	0	0	0	0	0	0	0	0	2	2
tr|R1B2T4|R1B2T4_EMIHU	Uncharacterized protein OS=Emiliania huxleyi OX=2903 GN=EMIHUDRAFT_221645 PE=4 SV=1	0	1	0	0	0	0	0	0	0	0	0	0	0	0	0	0	0	0	0	0	0	0	0	0	0	1	1
tr|R1B2U0|R1B2U0_EMIHU	Uncharacterized protein OS=Emiliania huxleyi OX=2903 GN=EMIHUDRAFT_439332 PE=4 SV=1	0	1	0	0	0	0	0	0	0	0	0	1	0	0	0	0	0	0	0	0	0	0	0	0	0	2	2
tr|R1B2V1|R1B2V1_EMIHU	Uncharacterized protein OS=Emiliania huxleyi OX=2903 GN=EMIHUDRAFT_108010 PE=4 SV=1	0	0	0	0	0	0	0	0	0	0	0	0	0	0	0	0	0	0	0	0	1	0	0	0	0	1	1
tr|R1B2W7|R1B2W7_EMIHU	Uncharacterized protein (Fragment) OS=Emiliania huxleyi OX=2903 GN=EMIHUDRAFT_45172 PE=4 SV=1	0	0	0	0	0	0	0	0	0	0	0	0	0	3	0	0	0	0	0	0	0	0	0	0	0	3	1
tr|R1B2Z2|R1B2Z2_EMIHU	Uncharacterized protein OS=Emiliania huxleyi OX=2903 GN=EMIHUDRAFT_221726 PE=4 SV=1	0	0	1	0	0	0	0	0	0	0	0	0	0	0	0	0	0	0	0	0	0	0	0	0	0	1	1
tr|R1B302|R1B302_EMIHU	Cell division cycle protein 48 OS=Emiliania huxleyi OX=2903 GN=EMIHUDRAFT_439359 PE=3 SV=1	0	0	0	0	1	0	0	0	0	0	0	0	0	0	0	0	0	0	0	0	0	0	0	0	0	1	1
tr|R1B302|R1B302_EMIHU,tr|R1F027|R1F027_EMIHU	Cell division cycle protein 48 OS=Emiliania huxleyi OX=2903 GN=EMIHUDRAFT_439359 PE=3 SV=1	0	0	0	0	0	0	0	1	0	0	0	0	0	0	0	0	0	0	0	0	0	0	0	0	0	1	1
tr|R1B352|R1B352_EMIHU,tr|R1CMT6|R1CMT6_EMIHU	Light harvesting protein OS=Emiliania huxleyi OX=2903 GN=Lhcf15_2 PE=4 SV=1	1	0	1	2	0	0	0	0	0	0	0	0	0	0	0	0	0	0	0	0	0	0	0	0	0	4	3
tr|R1B352|R1B352_EMIHU,tr|R1CMT6|R1CMT6_EMIHU,tr|R1DPY6|R1DPY6_EMIHU	Light harvesting protein OS=Emiliania huxleyi OX=2903 GN=Lhcf15_2 PE=4 SV=1	0	0	0	0	0	0	0	0	0	1	0	0	0	0	0	0	0	0	0	0	0	0	0	0	0	1	1
tr|R1B377|R1B377_EMIHU	Uncharacterized protein OS=Emiliania huxleyi OX=2903 GN=EMIHUDRAFT_250748 PE=4 SV=1	0	0	0	0	0	0	0	0	0	0	1	0	0	0	0	0	0	0	0	0	0	0	0	0	0	1	1
tr|R1B394|R1B394_EMIHU	Uncharacterized protein OS=Emiliania huxleyi OX=2903 GN=EMIHUDRAFT_471318 PE=4 SV=1	1	0	0	0	0	0	0	0	0	0	0	0	0	0	0	0	0	0	0	0	0	0	0	0	0	1	1
tr|R1B3D6|R1B3D6_EMIHU	Light harvesting protein (Fragment) OS=Emiliania huxleyi OX=2903 GN=Lhcf26_1 PE=4 SV=1	0	0	1	0	0	0	0	0	0	0	0	0	0	0	0	0	0	0	0	0	0	0	0	0	0	1	1
tr|R1B3F4|R1B3F4_EMIHU	Uncharacterized protein OS=Emiliania huxleyi OX=2903 GN=EMIHUDRAFT_360441 PE=4 SV=1	0	0	0	0	0	0	1	0	0	0	0	0	0	0	0	0	0	0	0	0	0	0	0	0	0	1	1
tr|R1B3H0|R1B3H0_EMIHU	Uncharacterized protein OS=Emiliania huxleyi OX=2903 GN=EMIHUDRAFT_453971 PE=4 SV=1	0	1	0	0	0	0	0	0	0	0	0	0	0	0	0	0	0	0	0	0	0	0	0	0	0	1	1
tr|R1B3H5|R1B3H5_EMIHU	Uncharacterized protein OS=Emiliania huxleyi OX=2903 GN=EMIHUDRAFT_439295 PE=4 SV=1	0	0	0	0	0	0	0	0	0	0	0	0	0	0	0	0	0	0	0	0	0	0	0	1	0	1	1
tr|R1B3H8|R1B3H8_EMIHU	Uncharacterized protein OS=Emiliania huxleyi OX=2903 GN=EMIHUDRAFT_466294 PE=3 SV=1	0	1	0	0	0	0	0	0	0	0	0	0	0	0	0	0	0	0	0	0	0	0	0	0	0	1	1
tr|R1B3K1|R1B3K1_EMIHU	Uncharacterized protein OS=Emiliania huxleyi OX=2903 GN=EMIHUDRAFT_221581 PE=4 SV=1	0	1	0	0	0	0	0	0	0	0	0	0	0	0	0	0	0	0	0	0	0	0	0	0	0	1	1
tr|R1B3L4|R1B3L4_EMIHU	Uncharacterized protein OS=Emiliania huxleyi OX=2903 GN=EMIHUDRAFT_233283 PE=4 SV=1	0	0	0	0	0	0	0	0	0	0	1	0	0	0	0	0	0	0	0	0	0	0	0	0	0	1	1
tr|R1B3M3|R1B3M3_EMIHU,tr|R1BFT0|R1BFT0_EMIHU	Uncharacterized protein OS=Emiliania huxleyi OX=2903 GN=EMIHUDRAFT_121765 PE=4 SV=1	0	0	1	0	0	0	0	0	0	0	0	0	0	0	0	0	0	0	0	0	0	0	0	0	0	1	1
tr|R1B3P2|R1B3P2_EMIHU	Uncharacterized protein OS=Emiliania huxleyi OX=2903 GN=EMIHUDRAFT_466339 PE=4 SV=1	0	0	0	0	0	0	0	1	0	0	0	0	0	0	0	0	0	0	0	0	0	0	0	0	0	1	1
tr|R1B3S6|R1B3S6_EMIHU	Uncharacterized protein OS=Emiliania huxleyi OX=2903 GN=EMIHUDRAFT_453918 PE=3 SV=1	0	0	0	0	0	2	0	0	0	0	0	0	0	0	0	0	0	0	0	0	0	0	0	0	0	2	1
tr|R1B3U5|R1B3U5_EMIHU	Uncharacterized protein OS=Emiliania huxleyi OX=2903 GN=EMIHUDRAFT_221328 PE=4 SV=1	0	0	0	0	0	0	0	0	0	0	0	0	0	0	0	0	2	0	0	0	0	0	0	0	0	2	1
tr|R1B3W2|R1B3W2_EMIHU	Uncharacterized protein OS=Emiliania huxleyi OX=2903 GN=EMIHUDRAFT_466248 PE=4 SV=1	0	0	0	0	0	0	0	0	0	0	0	1	0	0	0	0	0	0	0	0	0	1	1	0	0	3	3
tr|R1B3X6|R1B3X6_EMIHU	Amino acid\polyamine transporter I OS=Emiliania huxleyi OX=2903 GN=ACPT15 PE=4 SV=1	0	0	0	0	0	0	0	0	1	0	0	0	0	1	0	0	0	0	0	0	0	0	0	0	0	2	2
tr|R1B3Z0|R1B3Z0_EMIHU	Uncharacterized protein (Fragment) OS=Emiliania huxleyi OX=2903 GN=EMIHUDRAFT_439410 PE=4 SV=1	0	0	0	0	0	0	0	1	0	0	0	0	0	0	0	0	0	0	0	0	0	0	0	0	0	1	1
tr|R1B3Z7|R1B3Z7_EMIHU	Uncharacterized protein OS=Emiliania huxleyi OX=2903 GN=EMIHUDRAFT_221430 PE=4 SV=1	0	0	0	0	0	0	0	2	0	0	0	0	0	0	0	0	0	0	0	0	0	0	0	0	0	2	1
tr|R1B3Z9|R1B3Z9_EMIHU,tr|R1EEF7|R1EEF7_EMIHU	Uncharacterized protein (Fragment) OS=Emiliania huxleyi OX=2903 GN=EMIHUDRAFT_372689 PE=4 SV=1	1	0	0	0	0	0	0	0	0	0	0	0	0	0	0	0	0	0	0	0	0	0	0	0	0	1	1
tr|R1B416|R1B416_EMIHU,tr|R1CWE2|R1CWE2_EMIHU	Uncharacterized protein OS=Emiliania huxleyi OX=2903 GN=EMIHUDRAFT_434315 PE=4 SV=1	0	0	1	0	0	0	1	0	0	0	0	0	0	0	0	0	0	0	0	0	0	0	0	0	0	2	2
tr|R1B418|R1B418_EMIHU	Uncharacterized protein OS=Emiliania huxleyi OX=2903 GN=EMIHUDRAFT_121743 PE=4 SV=1	3	0	0	0	0	0	0	0	0	0	0	0	0	0	0	0	0	0	0	0	0	0	0	0	0	3	1
tr|R1B432|R1B432_EMIHU	Uncharacterized protein OS=Emiliania huxleyi OX=2903 GN=EMIHUDRAFT_436312 PE=4 SV=1	0	0	0	0	0	0	0	0	0	0	1	0	0	0	0	0	0	0	0	0	0	0	0	0	0	1	1
tr|R1B434|R1B434_EMIHU	Uncharacterized protein (Fragment) OS=Emiliania huxleyi OX=2903 GN=EMIHUDRAFT_471303 PE=4 SV=1	0	0	0	0	0	0	0	0	0	0	0	0	0	0	0	0	0	0	1	0	0	0	0	0	0	1	1
tr|R1B452|R1B452_EMIHU	Uncharacterized protein (Fragment) OS=Emiliania huxleyi OX=2903 GN=EMIHUDRAFT_69328 PE=3 SV=1	0	0	0	0	0	0	0	0	1	0	0	0	0	0	0	0	0	0	0	0	0	0	0	0	0	1	1
tr|R1B455|R1B455_EMIHU,tr|R1D6G9|R1D6G9_EMIHU	Uncharacterized protein OS=Emiliania huxleyi OX=2903 GN=EMIHUDRAFT_107727 PE=3 SV=1	0	1	0	0	0	0	0	0	0	0	0	0	0	0	0	0	0	0	0	0	0	0	0	0	0	1	1
tr|R1B461|R1B461_EMIHU	Uncharacterized protein OS=Emiliania huxleyi OX=2903 GN=EMIHUDRAFT_221638 PE=4 SV=1	0	0	0	0	0	0	0	0	0	0	0	0	0	0	0	0	0	0	1	0	0	0	0	0	0	1	1
tr|R1B462|R1B462_EMIHU	Uncharacterized protein OS=Emiliania huxleyi OX=2903 GN=EMIHUDRAFT_221124 PE=4 SV=1	0	2	0	0	0	0	0	0	0	0	0	0	1	0	0	0	0	0	0	0	0	0	0	0	0	3	2
tr|R1B467|R1B467_EMIHU	Uncharacterized protein OS=Emiliania huxleyi OX=2903 GN=EMIHUDRAFT_466309 PE=4 SV=1	0	0	0	0	0	0	0	0	0	1	0	0	0	0	0	0	0	0	0	0	0	0	0	0	0	1	1
tr|R1B488|R1B488_EMIHU	Uncharacterized protein OS=Emiliania huxleyi OX=2903 GN=EMIHUDRAFT_453885 PE=4 SV=1	0	0	0	0	0	0	0	0	0	0	0	0	0	0	0	0	1	0	0	0	0	0	0	0	0	1	1
tr|R1B489|R1B489_EMIHU	Uncharacterized protein OS=Emiliania huxleyi OX=2903 GN=EMIHUDRAFT_108014 PE=4 SV=1	0	0	0	0	1	0	0	0	0	0	0	0	0	0	0	0	0	0	0	0	0	0	0	0	0	1	1
tr|R1B4A5|R1B4A5_EMIHU	Acyl---UDP-N-acetylglucosamine acyltransferase OS=Emiliania huxleyi OX=2903 GN=EMIHUDRAFT_422793 PE=4 SV=1	0	0	0	0	0	1	0	0	0	0	0	0	0	0	0	0	0	0	0	0	0	0	0	0	0	1	1
tr|R1B4B0|R1B4B0_EMIHU	Glutamate dehydrogenase OS=Emiliania huxleyi OX=2903 GN=EMIHUDRAFT_69206 PE=3 SV=1	0	0	0	0	0	0	0	0	0	2	0	0	0	0	0	0	0	0	0	0	0	0	0	0	0	2	1
tr|R1B4C3|R1B4C3_EMIHU	Uncharacterized protein OS=Emiliania huxleyi OX=2903 GN=EMIHUDRAFT_107781 PE=4 SV=1	0	0	0	0	0	0	0	1	0	0	0	1	0	0	0	0	0	0	0	0	0	0	0	0	0	2	2
tr|R1B4C7|R1B4C7_EMIHU	Uncharacterized protein OS=Emiliania huxleyi OX=2903 GN=EMIHUDRAFT_69198 PE=4 SV=1	0	0	2	0	0	0	0	0	0	0	0	1	0	0	0	1	0	0	0	0	0	0	0	0	0	4	3
tr|R1B4D8|R1B4D8_EMIHU	Uncharacterized protein OS=Emiliania huxleyi OX=2903 GN=EMIHUDRAFT_221748 PE=4 SV=1	0	0	0	0	0	0	0	0	1	0	0	0	0	0	0	0	0	0	0	0	0	0	0	0	0	1	1
tr|R1B4E7|R1B4E7_EMIHU	Uncharacterized protein OS=Emiliania huxleyi OX=2903 GN=EMIHUDRAFT_221265 PE=4 SV=1	0	0	0	0	0	0	0	0	0	0	0	0	0	0	0	0	0	0	0	1	0	0	0	0	0	1	1
tr|R1B4F1|R1B4F1_EMIHU	Uncharacterized protein OS=Emiliania huxleyi OX=2903 GN=EMIHUDRAFT_439366 PE=4 SV=1	0	0	0	0	0	0	0	0	0	0	0	0	0	0	0	0	0	0	0	0	0	1	0	0	0	1	1
tr|R1B4G2|R1B4G2_EMIHU	Uncharacterized protein OS=Emiliania huxleyi OX=2903 GN=EMIHUDRAFT_259599 PE=4 SV=1	0	0	0	0	0	0	0	0	2	0	0	0	0	1	0	0	0	0	0	0	0	0	0	0	0	3	2
tr|R1B4L2|R1B4L2_EMIHU	Phosphatidylinositol-4-phosphate 5-kinase (Fragment) OS=Emiliania huxleyi OX=2903 GN=PI5K1 PE=4 SV=1	0	0	0	0	0	0	0	0	0	0	0	0	0	0	0	0	0	0	1	0	0	0	0	0	0	1	1
tr|R1B4L6|R1B4L6_EMIHU,tr|R1F4C1|R1F4C1_EMIHU	Uncharacterized protein (Fragment) OS=Emiliania huxleyi OX=2903 GN=EMIHUDRAFT_446690 PE=4 SV=1	0	0	0	0	0	0	0	0	0	0	0	0	0	0	1	0	0	0	0	0	0	0	0	0	0	1	1
tr|R1B4M8|R1B4M8_EMIHU	Uncharacterized protein OS=Emiliania huxleyi OX=2903 GN=EMIHUDRAFT_107658 PE=4 SV=1	1	0	0	0	0	0	0	0	0	0	0	0	0	0	0	0	0	0	0	0	0	0	0	0	0	1	1
tr|R1B4N7|R1B4N7_EMIHU,tr|R1FNI9|R1FNI9_EMIHU	Uncharacterized protein OS=Emiliania huxleyi OX=2903 GN=EMIHUDRAFT_453837 PE=4 SV=1	0	0	0	0	0	0	0	0	0	0	0	0	0	0	0	0	0	0	1	0	0	0	0	0	0	1	1
tr|R1B4S1|R1B4S1_EMIHU,tr|R1FG78|R1FG78_EMIHU	Uncharacterized protein OS=Emiliania huxleyi OX=2903 GN=EMIHUDRAFT_221043 PE=4 SV=1	0	1	0	0	0	0	0	0	0	0	0	0	0	0	0	0	0	0	0	0	0	0	0	0	0	1	1
tr|R1B4S4|R1B4S4_EMIHU	Uncharacterized protein OS=Emiliania huxleyi OX=2903 GN=EMIHUDRAFT_107915 PE=4 SV=1	0	2	0	0	0	0	0	0	0	0	0	0	0	0	0	0	0	0	0	0	0	0	0	0	0	2	1
tr|R1B4S6|R1B4S6_EMIHU	Diacylglycerol kinase OS=Emiliania huxleyi OX=2903 GN=EMIHUDRAFT_107703 PE=3 SV=1	0	0	0	1	0	0	0	0	0	0	0	0	0	0	0	0	0	0	0	0	0	0	0	0	0	1	1
tr|R1B4W6|R1B4W6_EMIHU	Uncharacterized protein OS=Emiliania huxleyi OX=2903 GN=EMIHUDRAFT_221546 PE=4 SV=1	2	0	0	0	0	0	0	0	0	0	0	0	0	0	0	0	0	0	0	0	0	0	0	0	0	2	1
tr|R1B4Y4|R1B4Y4_EMIHU,tr|R1FF07|R1FF07_EMIHU	Uncharacterized protein OS=Emiliania huxleyi OX=2903 GN=EMIHUDRAFT_221579 PE=4 SV=1	0	1	0	0	0	0	0	0	0	0	0	0	0	0	0	0	0	0	0	0	0	0	0	1	0	2	2
tr|R1B4Z8|R1B4Z8_EMIHU	Uncharacterized protein OS=Emiliania huxleyi OX=2903 GN=EMIHUDRAFT_428161 PE=4 SV=1	0	0	0	0	0	0	0	0	0	2	0	0	0	0	0	0	0	0	0	0	0	0	1	0	0	3	2
tr|R1B506|R1B506_EMIHU	Uncharacterized protein OS=Emiliania huxleyi OX=2903 GN=EMIHUDRAFT_220736 PE=4 SV=1	0	0	0	0	0	0	0	0	0	0	0	0	0	0	0	0	0	0	0	0	0	0	1	0	0	1	1
tr|R1B521|R1B521_EMIHU	Uncharacterized protein OS=Emiliania huxleyi OX=2903 GN=EMIHUDRAFT_460273 PE=4 SV=1	0	0	0	0	0	0	1	0	0	0	0	0	0	0	0	0	0	0	0	0	0	0	0	0	0	1	1
tr|R1B538|R1B538_EMIHU	Uncharacterized protein OS=Emiliania huxleyi OX=2903 GN=EMIHUDRAFT_107607 PE=4 SV=1	0	0	0	0	0	0	0	0	1	0	0	0	0	0	0	0	0	0	0	0	0	0	0	0	0	1	1
tr|R1B540|R1B540_EMIHU	Uncharacterized protein OS=Emiliania huxleyi OX=2903 GN=EMIHUDRAFT_363991 PE=4 SV=1	2	0	0	0	0	0	0	0	0	0	0	0	0	0	0	0	0	0	0	0	0	0	0	0	0	2	1
tr|R1B544|R1B544_EMIHU,tr|R1DHJ4|R1DHJ4_EMIHU	Uncharacterized protein OS=Emiliania huxleyi OX=2903 GN=EMIHUDRAFT_250646 PE=4 SV=1	1	0	0	0	0	0	0	0	0	0	0	0	0	0	0	0	0	0	0	0	0	0	0	0	0	1	1
tr|R1B548|R1B548_EMIHU	Uncharacterized protein OS=Emiliania huxleyi OX=2903 GN=EMIHUDRAFT_107807 PE=4 SV=1	0	0	0	0	1	0	0	0	0	0	0	0	0	0	0	0	0	0	0	0	0	0	0	0	0	1	1
tr|R1B551|R1B551_EMIHU,tr|R1D3T6|R1D3T6_EMIHU	Uncharacterized protein OS=Emiliania huxleyi OX=2903 GN=EMIHUDRAFT_466160 PE=4 SV=1	0	0	0	0	0	0	0	0	0	0	0	0	0	0	0	0	0	0	0	0	0	1	0	0	0	1	1
tr|R1B561|R1B561_EMIHU	Uncharacterized protein OS=Emiliania huxleyi OX=2903 GN=EMIHUDRAFT_220860 PE=4 SV=1	0	0	0	0	0	0	0	0	0	0	0	1	0	0	0	0	0	0	0	0	0	0	0	0	0	1	1
tr|R1B563|R1B563_EMIHU	Uncharacterized protein OS=Emiliania huxleyi OX=2903 GN=EMIHUDRAFT_107830 PE=4 SV=1	0	0	0	0	1	0	0	0	0	0	0	0	0	0	0	0	0	0	0	0	0	0	0	0	0	1	1
tr|R1B567|R1B567_EMIHU,tr|R1G0H8|R1G0H8_EMIHU,tr|R1D1E5|R1D1E5_EMIHU	Uncharacterized protein (Fragment) OS=Emiliania huxleyi OX=2903 GN=EMIHUDRAFT_221326 PE=4 SV=1	0	0	0	0	0	0	0	0	1	0	0	0	0	0	0	0	0	0	0	0	0	0	0	0	0	1	1
tr|R1B5C4|R1B5C4_EMIHU	Uncharacterized protein (Fragment) OS=Emiliania huxleyi OX=2903 GN=EMIHUDRAFT_125340 PE=4 SV=1	0	0	0	0	0	2	0	0	0	0	0	0	0	0	0	0	0	0	0	0	0	0	0	0	0	2	1
tr|R1B5D5|R1B5D5_EMIHU	Uncharacterized protein (Fragment) OS=Emiliania huxleyi OX=2903 GN=EMIHUDRAFT_125335 PE=4 SV=1	1	0	0	0	0	0	0	0	0	0	0	0	0	0	0	0	0	0	0	0	0	0	0	0	0	1	1
tr|R1B5F4|R1B5F4_EMIHU	Uncharacterized protein OS=Emiliania huxleyi OX=2903 GN=EMIHUDRAFT_220567 PE=4 SV=1	2	0	0	0	1	0	0	0	0	0	0	0	0	0	0	0	0	0	0	0	2	0	0	0	0	5	3
tr|R1B5G8|R1B5G8_EMIHU	Uncharacterized protein OS=Emiliania huxleyi OX=2903 GN=EMIHUDRAFT_220608 PE=4 SV=1	0	0	2	0	0	0	0	0	0	0	0	0	0	0	0	0	0	0	0	0	0	0	0	0	0	2	1
tr|R1B5I5|R1B5I5_EMIHU	Uncharacterized protein OS=Emiliania huxleyi OX=2903 GN=EMIHUDRAFT_107732 PE=4 SV=1	0	0	0	2	0	0	0	1	0	0	1	0	0	0	0	0	0	0	0	0	0	0	0	0	0	4	3
tr|R1B5J4|R1B5J4_EMIHU	ABC transporter protein OS=Emiliania huxleyi OX=2903 GN=EMIHUDRAFT_466207 PE=4 SV=1	0	0	0	0	0	0	0	0	0	1	0	0	0	0	0	0	0	0	0	0	0	0	0	0	0	1	1
tr|R1B5J5|R1B5J5_EMIHU	KRR1 small subunit processome component OS=Emiliania huxleyi OX=2903 GN=EMIHUDRAFT_439079 PE=3 SV=1	0	0	0	0	0	0	0	0	0	0	0	0	0	0	0	0	0	1	0	0	0	0	0	0	0	1	1
tr|R1B5L2|R1B5L2_EMIHU	Uncharacterized protein OS=Emiliania huxleyi OX=2903 GN=EMIHUDRAFT_312577 PE=4 SV=1	0	0	0	0	0	0	0	0	1	0	0	0	0	0	0	0	0	0	2	0	0	0	0	0	0	3	2
tr|R1B5L5|R1B5L5_EMIHU	Uncharacterized protein OS=Emiliania huxleyi OX=2903 GN=EMIHUDRAFT_439092 PE=4 SV=1	2	0	0	0	0	0	0	0	0	0	0	0	0	0	0	0	0	0	0	0	0	0	0	0	0	2	1
tr|R1B5M3|R1B5M3_EMIHU	Uncharacterized protein OS=Emiliania huxleyi OX=2903 GN=EMIHUDRAFT_439191 PE=4 SV=1	0	0	0	0	0	0	0	0	0	0	0	0	1	0	0	0	0	0	0	0	0	0	0	0	0	1	1
tr|R1B5N6|R1B5N6_EMIHU	Uncharacterized protein OS=Emiliania huxleyi OX=2903 GN=EMIHUDRAFT_221208 PE=4 SV=1	0	0	0	0	0	0	0	0	0	0	0	0	0	0	0	1	0	0	0	0	0	0	0	0	0	1	1
tr|R1B5P3|R1B5P3_EMIHU,tr|R1DBP3|R1DBP3_EMIHU	Uncharacterized protein OS=Emiliania huxleyi OX=2903 GN=EMIHUDRAFT_446612 PE=4 SV=1	0	0	0	0	0	0	0	0	0	0	0	0	0	0	0	0	0	0	0	0	0	0	1	0	0	1	1
tr|R1B5Q0|R1B5Q0_EMIHU	Uncharacterized protein OS=Emiliania huxleyi OX=2903 GN=EMIHUDRAFT_121524 PE=4 SV=1	0	0	0	0	0	0	0	0	0	0	0	0	0	0	0	0	0	0	0	1	0	0	0	0	0	1	1
tr|R1B5Q9|R1B5Q9_EMIHU	Uncharacterized protein OS=Emiliania huxleyi OX=2903 GN=EMIHUDRAFT_107419 PE=4 SV=1	0	0	0	0	0	0	0	0	0	0	0	0	0	0	1	0	0	0	0	0	0	0	0	0	0	1	1
tr|R1B5U9|R1B5U9_EMIHU	Uncharacterized protein OS=Emiliania huxleyi OX=2903 GN=EMIHUDRAFT_446664 PE=4 SV=1	0	0	1	0	0	0	1	0	0	0	0	0	0	0	0	0	0	0	0	0	0	0	0	0	0	2	2
tr|R1B5V0|R1B5V0_EMIHU	Uncharacterized protein OS=Emiliania huxleyi OX=2903 GN=EMIHUDRAFT_466101 PE=4 SV=1	0	0	0	0	0	0	0	0	0	0	1	0	0	0	0	0	0	0	0	0	0	0	0	0	0	1	1
tr|R1B5Y7|R1B5Y7_EMIHU,tr|R1DC50|R1DC50_EMIHU	Uncharacterized protein OS=Emiliania huxleyi OX=2903 GN=EMIHUDRAFT_250523 PE=4 SV=1	0	0	0	0	0	0	0	0	0	0	0	0	0	0	0	0	0	0	0	0	0	1	0	0	0	1	1
tr|R1B5Z4|R1B5Z4_EMIHU	Uncharacterized protein OS=Emiliania huxleyi OX=2903 GN=EMIHUDRAFT_220497 PE=4 SV=1	2	0	0	0	0	0	0	0	0	0	0	0	0	0	0	0	0	0	0	0	0	0	0	0	0	2	1
tr|R1B607|R1B607_EMIHU,tr|R1F6D0|R1F6D0_EMIHU	Uncharacterized protein OS=Emiliania huxleyi OX=2903 GN=EMIHUDRAFT_220527 PE=4 SV=1	3	0	0	0	0	0	0	0	0	0	0	0	0	0	0	0	0	0	0	0	0	0	0	0	0	3	1
tr|R1B610|R1B610_EMIHU	Uncharacterized protein OS=Emiliania huxleyi OX=2903 GN=EMIHUDRAFT_439142 PE=4 SV=1	0	0	0	0	0	0	0	0	0	0	0	0	0	0	0	0	0	0	0	0	0	0	0	0	1	1	1
tr|R1B615|R1B615_EMIHU	Methionine--tRNA ligase OS=Emiliania huxleyi OX=2903 GN=EMIHUDRAFT_417170 PE=3 SV=1	1	0	0	0	0	0	0	0	0	0	0	0	0	0	0	0	0	0	0	0	0	0	0	0	0	1	1
tr|R1B615|R1B615_EMIHU,tr|R1DFZ6|R1DFZ6_EMIHU	Methionine--tRNA ligase OS=Emiliania huxleyi OX=2903 GN=EMIHUDRAFT_417170 PE=3 SV=1	1	0	0	0	0	0	0	0	0	0	0	0	0	0	0	0	0	0	0	0	0	0	0	0	0	1	1
tr|R1B633|R1B633_EMIHU,tr|R1FG44|R1FG44_EMIHU	Uncharacterized protein (Fragment) OS=Emiliania huxleyi OX=2903 GN=EMIHUDRAFT_59791 PE=4 SV=1	2	0	0	0	0	0	0	0	0	0	0	0	0	0	0	0	0	0	0	0	0	0	0	0	0	2	1
tr|R1B638|R1B638_EMIHU	Uncharacterized protein OS=Emiliania huxleyi OX=2903 GN=EMIHUDRAFT_221016 PE=4 SV=1	0	1	0	0	0	0	0	0	0	0	0	0	1	0	0	0	0	0	0	0	0	0	0	0	0	2	2
tr|R1B654|R1B654_EMIHU,tr|R1DHV6|R1DHV6_EMIHU	Serine\threonine-protein phosphatase OS=Emiliania huxleyi OX=2903 GN=EMIHUDRAFT_428593 PE=3 SV=1	1	0	0	0	0	0	0	0	0	0	0	0	0	0	0	0	0	0	0	0	0	0	0	0	0	1	1
tr|R1B669|R1B669_EMIHU	Uncharacterized protein OS=Emiliania huxleyi OX=2903 GN=EMIHUDRAFT_221100 PE=4 SV=1	0	0	0	0	0	0	0	0	1	0	0	0	0	0	0	0	0	0	0	0	0	0	0	0	0	1	1
tr|R1B675|R1B675_EMIHU,tr|R1DTK2|R1DTK2_EMIHU	Uncharacterized protein OS=Emiliania huxleyi OX=2903 GN=EMIHUDRAFT_220187 PE=4 SV=1	0	0	0	0	0	0	0	0	0	0	0	0	0	0	0	0	0	0	0	0	0	0	0	1	0	1	1
tr|R1B676|R1B676_EMIHU	Uncharacterized protein OS=Emiliania huxleyi OX=2903 GN=EMIHUDRAFT_250520 PE=4 SV=1	0	0	0	0	0	0	0	0	0	0	2	0	0	0	0	0	0	0	0	0	0	0	0	0	0	2	1
tr|R1B697|R1B697_EMIHU	Uncharacterized protein OS=Emiliania huxleyi OX=2903 GN=EMIHUDRAFT_220222 PE=4 SV=1	0	0	0	1	0	0	0	0	0	0	0	0	0	0	0	0	0	0	0	0	0	0	0	0	0	1	1
tr|R1B6B9|R1B6B9_EMIHU,tr|R1FZ36|R1FZ36_EMIHU	Taurine catabolism dioxygenase-like protein OS=Emiliania huxleyi OX=2903 GN=EMIHUDRAFT_439006 PE=4 SV=1	0	0	2	0	0	0	1	0	0	0	0	0	0	0	0	0	0	0	0	0	0	0	0	0	0	3	2
tr|R1B6C5|R1B6C5_EMIHU	Uncharacterized protein OS=Emiliania huxleyi OX=2903 GN=EMIHUDRAFT_220735 PE=4 SV=1	1	0	0	0	0	0	0	0	0	0	0	0	0	0	0	0	0	0	0	0	0	0	0	0	0	1	1
tr|R1B6D0|R1B6D0_EMIHU	Uncharacterized protein OS=Emiliania huxleyi OX=2903 GN=EMIHUDRAFT_220271 PE=3 SV=1	0	0	0	0	0	0	0	0	0	0	0	0	0	0	0	0	0	1	0	0	0	0	0	0	0	1	1
tr|R1B6E4|R1B6E4_EMIHU	Uncharacterized protein OS=Emiliania huxleyi OX=2903 GN=EMIHUDRAFT_358508 PE=4 SV=1	1	0	0	0	1	0	0	0	0	0	0	0	0	0	0	0	0	0	0	0	0	0	0	0	0	2	2
tr|R1B6F0|R1B6F0_EMIHU	Uncharacterized protein OS=Emiliania huxleyi OX=2903 GN=EMIHUDRAFT_107392 PE=4 SV=1	1	0	0	1	0	0	0	0	0	0	0	1	0	0	0	0	0	0	0	0	0	0	0	0	0	3	3
tr|R1B6F5|R1B6F5_EMIHU	Uncharacterized protein OS=Emiliania huxleyi OX=2903 GN=EMIHUDRAFT_453708 PE=4 SV=1	0	0	0	0	0	0	0	0	1	0	0	0	0	2	0	0	0	0	0	0	0	0	0	0	0	3	2
tr|R1B6F7|R1B6F7_EMIHU,tr|R1FIE0|R1FIE0_EMIHU	Uncharacterized protein OS=Emiliania huxleyi OX=2903 GN=EMIHUDRAFT_453806 PE=4 SV=1	2	0	0	0	0	0	0	0	0	0	0	0	0	0	0	0	0	0	0	0	0	0	0	0	0	2	1
tr|R1B6G4|R1B6G4_EMIHU	Uncharacterized protein OS=Emiliania huxleyi OX=2903 GN=EMIHUDRAFT_466086 PE=4 SV=1	0	0	0	0	0	0	0	0	0	0	0	0	1	0	0	0	0	0	0	0	0	0	0	0	0	1	1
tr|R1B6I8|R1B6I8_EMIHU,tr|R1BHL5|R1BHL5_EMIHU	Uncharacterized protein OS=Emiliania huxleyi OX=2903 GN=EMIHUDRAFT_439133 PE=4 SV=1	0	0	0	2	0	0	0	0	0	0	0	0	0	0	0	0	0	0	0	0	0	0	0	0	0	2	1
tr|R1B6M4|R1B6M4_EMIHU	Uncharacterized protein OS=Emiliania huxleyi OX=2903 GN=EMIHUDRAFT_448593 PE=4 SV=1	0	0	0	0	0	0	0	0	0	0	0	0	0	0	0	0	0	0	0	1	0	0	0	0	0	1	1
tr|R1B6P4|R1B6P4_EMIHU	Uncharacterized protein OS=Emiliania huxleyi OX=2903 GN=EMIHUDRAFT_448599 PE=4 SV=1	0	0	0	0	0	0	0	0	0	0	0	0	0	0	0	0	0	0	0	0	0	2	0	0	0	2	1
tr|R1B6P8|R1B6P8_EMIHU	Uncharacterized protein OS=Emiliania huxleyi OX=2903 GN=EMIHUDRAFT_198911 PE=3 SV=1	0	0	0	1	0	0	0	0	0	0	0	0	0	0	0	0	0	0	0	0	0	0	0	0	0	1	1
tr|R1B6R9|R1B6R9_EMIHU,tr|R1FX97|R1FX97_EMIHU	Uncharacterized protein OS=Emiliania huxleyi OX=2903 GN=EMIHUDRAFT_220605 PE=4 SV=1	2	0	0	0	0	0	0	0	0	0	0	0	0	0	0	0	0	0	0	0	0	0	0	0	0	2	1
tr|R1B6T9|R1B6T9_EMIHU,tr|R1BD05|R1BD05_EMIHU,tr|R1E6T6|R1E6T6_EMIHU	Putative B-lactamase OS=Emiliania huxleyi OX=2903 GN=EMIHUDRAFT_466127 PE=4 SV=1	0	0	1	0	0	0	0	0	0	0	0	0	0	0	0	0	0	0	0	0	0	0	0	0	0	1	1
tr|R1B6V3|R1B6V3_EMIHU,tr|R1E221|R1E221_EMIHU	Uncharacterized protein OS=Emiliania huxleyi OX=2903 GN=EMIHUDRAFT_107541 PE=4 SV=1	0	0	2	0	0	0	1	0	0	0	0	0	0	0	0	0	0	0	0	0	0	0	0	0	0	3	2
tr|R1B6W1|R1B6W1_EMIHU	Uncharacterized protein OS=Emiliania huxleyi OX=2903 GN=EMIHUDRAFT_453778 PE=4 SV=1	1	0	0	0	0	0	0	0	0	0	0	0	0	0	0	0	1	0	0	0	0	0	0	0	0	2	2
tr|R1B6W1|R1B6W1_EMIHU,tr|R1ED29|R1ED29_EMIHU	Uncharacterized protein OS=Emiliania huxleyi OX=2903 GN=EMIHUDRAFT_453778 PE=4 SV=1	0	0	0	0	0	0	0	0	0	1	0	0	0	0	0	0	0	0	0	0	0	0	0	0	0	1	1
tr|R1B726|R1B726_EMIHU	Uncharacterized protein OS=Emiliania huxleyi OX=2903 GN=EMIHUDRAFT_220404 PE=4 SV=1	0	1	0	0	0	0	0	0	0	0	0	0	0	0	0	0	0	0	0	0	0	0	0	0	0	1	1
tr|R1B737|R1B737_EMIHU,tr|R1DF43|R1DF43_EMIHU	Uncharacterized protein OS=Emiliania huxleyi OX=2903 GN=EMIHUDRAFT_199159 PE=4 SV=1	2	0	0	0	0	0	0	1	0	0	0	0	0	0	0	0	0	0	0	0	0	0	0	0	0	3	2
tr|R1B752|R1B752_EMIHU,tr|R1B752|R1B752_EMIHU	Uncharacterized protein OS=Emiliania huxleyi OX=2903 GN=EMIHUDRAFT_220449 PE=4 SV=1	0	0	0	0	0	0	0	0	0	0	0	0	0	0	1	0	0	0	0	0	0	0	0	0	0	1	1
tr|R1B766|R1B766_EMIHU,tr|R1EE41|R1EE41_EMIHU,tr|R1D1Y6|R1D1Y6_EMIHU	Uncharacterized protein OS=Emiliania huxleyi OX=2903 GN=EMIHUDRAFT_220486 PE=4 SV=1	0	0	0	0	0	0	1	0	0	0	0	0	0	0	0	0	0	0	0	0	0	0	0	0	0	1	1
tr|R1B774|R1B774_EMIHU	Uncharacterized protein OS=Emiliania huxleyi OX=2903 GN=EMIHUDRAFT_107477 PE=4 SV=1	0	0	1	0	0	0	0	0	0	0	0	0	0	0	0	0	0	0	0	0	0	0	0	0	0	1	1
tr|R1B779|R1B779_EMIHU,tr|R1D731|R1D731_EMIHU	Uncharacterized protein OS=Emiliania huxleyi OX=2903 GN=EMIHUDRAFT_107485 PE=4 SV=1	0	0	0	0	0	0	1	0	0	0	0	0	0	0	0	0	0	0	0	0	0	0	0	0	0	1	1
tr|R1B786|R1B786_EMIHU	Uncharacterized protein OS=Emiliania huxleyi OX=2903 GN=EMIHUDRAFT_448672 PE=4 SV=1	0	0	0	0	0	0	1	0	0	0	0	0	0	0	0	0	0	0	0	0	0	0	0	0	0	1	1
tr|R1B787|R1B787_EMIHU	Uncharacterized protein OS=Emiliania huxleyi OX=2903 GN=EMIHUDRAFT_250337 PE=4 SV=1	0	0	0	0	0	0	0	0	0	0	0	0	1	0	0	0	0	0	0	0	0	0	0	0	0	1	1
tr|R1B793|R1B793_EMIHU	Uncharacterized protein OS=Emiliania huxleyi OX=2903 GN=EMIHUDRAFT_471257 PE=4 SV=1	0	1	0	0	0	0	0	0	0	0	0	0	0	0	0	0	0	0	0	0	0	0	0	0	0	1	1
tr|R1B795|R1B795_EMIHU	Uncharacterized protein (Fragment) OS=Emiliania huxleyi OX=2903 GN=EMIHUDRAFT_43966 PE=3 SV=1	0	2	0	0	0	0	0	0	0	0	0	0	0	0	0	0	0	0	0	0	0	0	0	0	0	2	1
tr|R1B798|R1B798_EMIHU	Uncharacterized protein OS=Emiliania huxleyi OX=2903 GN=EMIHUDRAFT_121491 PE=4 SV=1	0	0	0	0	0	0	0	0	0	0	0	0	0	0	0	0	0	0	0	0	1	0	0	0	0	1	1
tr|R1B798|R1B798_EMIHU,tr|R1EMY1|R1EMY1_EMIHU,tr|R1F309|R1F309_EMIHU	Uncharacterized protein OS=Emiliania huxleyi OX=2903 GN=EMIHUDRAFT_121491 PE=4 SV=1	3	0	0	0	0	0	0	0	0	0	0	0	0	0	0	0	0	0	0	0	0	0	0	0	0	3	1
tr|R1B7C2|R1B7C2_EMIHU,tr|R1FI91|R1FI91_EMIHU	Uncharacterized protein OS=Emiliania huxleyi OX=2903 GN=EMIHUDRAFT_107340 PE=4 SV=1	0	0	0	0	2	2	0	0	0	0	0	0	0	0	0	0	0	1	0	0	0	0	0	0	0	5	3
tr|R1B7C3|R1B7C3_EMIHU	Uncharacterized protein OS=Emiliania huxleyi OX=2903 GN=EMIHUDRAFT_97368 PE=4 SV=1	0	1	0	0	0	0	0	0	0	0	0	0	0	0	0	0	0	0	0	0	0	0	0	0	0	1	1
tr|R1B7G2|R1B7G2_EMIHU,tr|R1DUK2|R1DUK2_EMIHU	Uncharacterized protein OS=Emiliania huxleyi OX=2903 GN=EMIHUDRAFT_220257 PE=4 SV=1	0	0	0	0	0	0	0	0	0	0	0	1	0	0	0	0	0	0	0	0	0	0	0	0	0	1	1
tr|R1B7I0|R1B7I0_EMIHU	Uracil phosphoribosyltransferase OS=Emiliania huxleyi OX=2903 GN=EMIHUDRAFT_359108 PE=4 SV=1	0	0	0	0	0	0	0	0	0	0	0	0	1	0	0	0	0	0	0	0	0	0	0	0	0	1	1
tr|R1B7K2|R1B7K2_EMIHU	Uncharacterized protein OS=Emiliania huxleyi OX=2903 GN=EMIHUDRAFT_220325 PE=4 SV=1	0	0	0	0	3	0	0	0	0	0	0	0	1	0	0	0	0	0	0	0	0	0	0	0	0	4	2
tr|R1B7K9|R1B7K9_EMIHU,tr|R1BH39|R1BH39_EMIHU,tr|R1FXM5|R1FXM5_EMIHU	Uncharacterized protein OS=Emiliania huxleyi OX=2903 GN=EMIHUDRAFT_220039 PE=4 SV=1	1	0	0	0	0	0	0	0	0	0	0	0	0	0	0	0	0	0	0	0	0	0	0	0	0	1	1
tr|R1B7L3|R1B7L3_EMIHU,tr|R1CAF3|R1CAF3_EMIHU	Uncharacterized protein OS=Emiliania huxleyi OX=2903 GN=EMIHUDRAFT_466089 PE=4 SV=1	0	0	0	0	0	0	0	0	0	0	0	0	1	0	0	0	0	0	0	0	0	0	0	0	0	1	1
tr|R1B7M0|R1B7M0_EMIHU	Uncharacterized protein OS=Emiliania huxleyi OX=2903 GN=EMIHUDRAFT_220069 PE=4 SV=1	0	0	0	1	1	0	0	0	0	0	0	0	0	0	0	0	0	0	0	0	0	0	0	0	0	2	2
tr|R1B7N4|R1B7N4_EMIHU	Uncharacterized protein OS=Emiliania huxleyi OX=2903 GN=EMIHUDRAFT_414809 PE=3 SV=1	3	0	0	0	0	0	0	0	0	0	0	0	0	0	0	0	0	0	0	0	0	0	0	0	0	3	1
tr|R1B7N6|R1B7N6_EMIHU	Uncharacterized protein OS=Emiliania huxleyi OX=2903 GN=EMIHUDRAFT_453665 PE=4 SV=1	2	0	0	0	0	0	0	0	0	0	0	0	0	0	0	0	0	0	0	0	0	0	0	0	0	2	1
tr|R1B7Q0|R1B7Q0_EMIHU,tr|R1DF05|R1DF05_EMIHU	Uncharacterized protein OS=Emiliania huxleyi OX=2903 GN=EMIHUDRAFT_107310 PE=4 SV=1	0	0	0	0	0	0	0	0	0	1	1	0	0	0	0	0	0	0	0	0	1	0	0	0	0	3	3
tr|R1B7S2|R1B7S2_EMIHU,tr|R1DNP7|R1DNP7_EMIHU	Uncharacterized protein OS=Emiliania huxleyi OX=2903 GN=EMIHUDRAFT_97181 PE=4 SV=1	0	0	1	0	0	0	1	0	0	0	0	0	0	0	0	0	0	0	0	0	0	0	0	0	0	2	2
tr|R1B7T2|R1B7T2_EMIHU	Malate dehydrogenase OS=Emiliania huxleyi OX=2903 GN=EMIHUDRAFT_448597 PE=3 SV=1	0	0	0	0	0	0	0	0	0	0	1	0	0	0	0	0	0	0	0	0	0	0	0	0	0	1	1
tr|R1B7T2|R1B7T2_EMIHU,tr|R1E8Z7|R1E8Z7_EMIHU	Malate dehydrogenase OS=Emiliania huxleyi OX=2903 GN=EMIHUDRAFT_448597 PE=3 SV=1	0	0	0	0	0	0	0	0	0	2	0	0	0	0	0	0	0	0	0	0	0	0	0	0	0	2	1
tr|R1B7U3|R1B7U3_EMIHU	Uncharacterized protein OS=Emiliania huxleyi OX=2903 GN=EMIHUDRAFT_198910 PE=4 SV=1	0	0	0	0	0	0	0	0	0	0	0	0	0	0	0	0	0	0	0	0	0	0	1	0	0	1	1
tr|R1B7V1|R1B7V1_EMIHU	Uncharacterized protein OS=Emiliania huxleyi OX=2903 GN=EMIHUDRAFT_448603 PE=4 SV=1	0	3	0	0	0	0	0	0	0	0	0	0	0	0	0	0	0	0	0	0	0	0	0	0	0	3	1
tr|R1B7V8|R1B7V8_EMIHU	Uncharacterized protein OS=Emiliania huxleyi OX=2903 GN=EMIHUDRAFT_97208 PE=4 SV=1	1	0	0	0	0	0	0	0	1	0	0	0	0	0	0	0	0	0	0	0	0	0	0	0	0	2	2
tr|R1B7X9|R1B7X9_EMIHU,tr|R1CGX6|R1CGX6_EMIHU,tr|R1FCS6|R1FCS6_EMIHU,tr|R1DG46|R1DG46_EMIHU	Uncharacterized protein OS=Emiliania huxleyi OX=2903 GN=EMIHUDRAFT_219784 PE=4 SV=1	0	0	0	0	0	0	0	0	0	0	0	1	0	0	0	0	0	0	0	0	0	0	0	0	0	1	1
tr|R1B7Y8|R1B7Y8_EMIHU	Uncharacterized protein (Fragment) OS=Emiliania huxleyi OX=2903 GN=EMIHUDRAFT_433136 PE=4 SV=1	0	0	0	1	0	0	0	0	0	0	0	0	0	0	0	0	0	0	0	0	0	0	0	0	0	1	1
tr|R1B7Z2|R1B7Z2_EMIHU	Uncharacterized protein OS=Emiliania huxleyi OX=2903 GN=EMIHUDRAFT_198995 PE=4 SV=1	0	0	0	0	0	0	0	0	0	0	0	0	0	1	0	0	0	0	0	0	0	0	0	0	0	1	1
tr|R1B801|R1B801_EMIHU	Uncharacterized protein OS=Emiliania huxleyi OX=2903 GN=EMIHUDRAFT_199008 PE=4 SV=1	0	1	0	0	0	0	0	0	0	0	0	0	0	0	0	0	0	0	0	0	0	0	0	0	0	1	1
tr|R1B805|R1B805_EMIHU	Uncharacterized protein OS=Emiliania huxleyi OX=2903 GN=EMIHUDRAFT_107169 PE=4 SV=1	0	0	0	0	0	2	0	0	1	0	0	0	0	0	0	0	0	0	0	0	0	0	0	0	0	3	2
tr|R1B816|R1B816_EMIHU,tr|R1D774|R1D774_EMIHU	Uncharacterized protein OS=Emiliania huxleyi OX=2903 GN=EMIHUDRAFT_453608 PE=4 SV=1	0	1	0	0	0	0	0	0	0	0	0	0	0	0	0	0	0	0	0	0	0	0	0	0	0	1	1
tr|R1B826|R1B826_EMIHU	Uncharacterized protein OS=Emiliania huxleyi OX=2903 GN=EMIHUDRAFT_448627 PE=4 SV=1	0	0	0	0	0	0	0	1	0	0	0	0	0	0	1	0	0	0	0	0	0	0	0	0	0	2	2
tr|R1B832|R1B832_EMIHU	Uncharacterized protein OS=Emiliania huxleyi OX=2903 GN=EMIHUDRAFT_199049 PE=3 SV=1	0	1	0	0	0	0	0	0	0	0	0	0	0	0	0	0	0	0	0	0	0	0	0	0	0	1	1
tr|R1B834|R1B834_EMIHU	Uncharacterized protein OS=Emiliania huxleyi OX=2903 GN=EMIHUDRAFT_438904 PE=3 SV=1	0	0	0	2	0	0	0	0	0	0	0	0	0	0	0	0	0	0	0	0	0	0	0	0	0	2	1
tr|R1B845|R1B845_EMIHU	Uncharacterized protein OS=Emiliania huxleyi OX=2903 GN=EMIHUDRAFT_453623 PE=4 SV=1	0	1	0	0	0	0	0	0	0	0	0	0	0	0	0	0	0	0	0	0	0	1	0	0	0	2	2
tr|R1B852|R1B852_EMIHU,tr|R1DQ43|R1DQ43_EMIHU	Uncharacterized protein OS=Emiliania huxleyi OX=2903 GN=EMIHUDRAFT_199071 PE=4 SV=1	0	0	0	0	0	0	0	1	0	0	0	0	0	0	0	0	0	0	0	0	0	0	0	0	0	1	1
tr|R1B854|R1B854_EMIHU	Uncharacterized protein OS=Emiliania huxleyi OX=2903 GN=EMIHUDRAFT_219928 PE=4 SV=1	0	0	0	0	0	0	0	0	1	0	0	1	0	0	0	0	0	0	0	0	0	0	0	0	0	2	2
tr|R1B859|R1B859_EMIHU,tr|R1DFQ4|R1DFQ4_EMIHU	Uncharacterized protein OS=Emiliania huxleyi OX=2903 GN=EMIHUDRAFT_219940 PE=4 SV=1	0	0	0	0	0	0	0	0	0	0	0	0	0	0	0	0	0	0	0	0	1	0	0	0	0	1	1
tr|R1B884|R1B884_EMIHU	Uncharacterized protein OS=Emiliania huxleyi OX=2903 GN=EMIHUDRAFT_64708 PE=4 SV=1	0	0	0	1	0	0	0	0	0	0	0	0	0	0	0	0	0	0	0	0	0	0	0	0	0	1	1
tr|R1B8B1|R1B8B1_EMIHU,tr|R1E169|R1E169_EMIHU	Uncharacterized protein (Fragment) OS=Emiliania huxleyi OX=2903 GN=EMIHUDRAFT_259159 PE=4 SV=1	0	0	0	0	0	5	0	0	0	0	0	0	0	0	0	0	0	0	0	0	0	0	0	0	0	5	1
tr|R1B8C6|R1B8C6_EMIHU	Uncharacterized protein OS=Emiliania huxleyi OX=2903 GN=EMIHUDRAFT_97327 PE=4 SV=1	2	0	0	0	0	0	0	0	0	0	0	0	0	0	0	0	0	0	0	0	0	0	0	0	0	2	1
tr|R1B8F9|R1B8F9_EMIHU	Uncharacterized protein OS=Emiliania huxleyi OX=2903 GN=EMIHUDRAFT_448671 PE=4 SV=1	0	0	0	0	0	0	0	1	0	0	0	0	0	0	0	0	0	0	0	0	0	0	0	0	0	1	1
tr|R1B8G3|R1B8G3_EMIHU	Uncharacterized protein OS=Emiliania huxleyi OX=2903 GN=EMIHUDRAFT_107077 PE=4 SV=1	0	0	1	0	0	0	0	0	0	0	0	0	0	0	0	0	0	0	0	0	0	0	0	0	0	1	1
tr|R1B8G4|R1B8G4_EMIHU	Uncharacterized protein OS=Emiliania huxleyi OX=2903 GN=EMIHUDRAFT_448673 PE=4 SV=1	0	0	0	0	0	0	0	0	0	0	0	0	0	0	0	0	0	0	0	0	0	0	0	0	1	1	1
tr|R1B8I2|R1B8I2_EMIHU	Uncharacterized protein OS=Emiliania huxleyi OX=2903 GN=EMIHUDRAFT_219663 PE=4 SV=1	2	0	0	0	0	0	0	0	0	0	1	0	0	0	0	0	0	0	0	0	0	0	0	0	0	3	2
tr|R1B8J7|R1B8J7_EMIHU	Uncharacterized protein (Fragment) OS=Emiliania huxleyi OX=2903 GN=EMIHUDRAFT_259303 PE=4 SV=1	0	2	0	0	0	0	0	0	0	0	0	0	0	0	0	0	0	0	0	0	0	0	0	0	0	2	1
tr|R1B8K3|R1B8K3_EMIHU	Pyrophosphate-dependent fructose-1,6-bisphosphatase OS=Emiliania huxleyi OX=2903 GN=16PFK1 PE=4 SV=1	2	0	0	0	0	0	0	0	0	0	0	0	0	0	0	0	0	0	0	0	0	0	0	0	0	2	1
tr|R1B8L4|R1B8L4_EMIHU,tr|R1DN53|R1DN53_EMIHU	Uncharacterized protein OS=Emiliania huxleyi OX=2903 GN=EMIHUDRAFT_219707 PE=4 SV=1	0	0	0	0	0	0	0	0	0	0	0	0	0	0	0	0	1	0	0	0	0	0	0	0	0	1	1
tr|R1B8L9|R1B8L9_EMIHU	Uncharacterized protein OS=Emiliania huxleyi OX=2903 GN=EMIHUDRAFT_219717 PE=4 SV=1	1	0	0	0	0	0	0	0	0	0	0	0	0	0	0	0	0	0	0	0	0	0	0	0	0	1	1
tr|R1B8M2|R1B8M2_EMIHU	Uncharacterized protein OS=Emiliania huxleyi OX=2903 GN=EMIHUDRAFT_453640 PE=4 SV=1	0	2	1	0	0	0	1	0	0	0	0	0	0	0	0	0	0	0	0	0	0	0	0	0	0	4	3
tr|R1B8N5|R1B8N5_EMIHU	Uncharacterized protein OS=Emiliania huxleyi OX=2903 GN=EMIHUDRAFT_107245 PE=4 SV=1	0	0	3	0	0	0	1	0	0	0	0	0	0	0	0	0	0	0	0	0	0	0	0	0	0	4	2
tr|R1B8N7|R1B8N7_EMIHU,tr|R1CAE2|R1CAE2_EMIHU	Uncharacterized protein OS=Emiliania huxleyi OX=2903 GN=EMIHUDRAFT_107249 PE=4 SV=1	0	0	0	1	0	0	0	0	0	0	0	0	0	0	0	0	0	0	0	1	0	0	0	0	0	2	2
tr|R1B8Q0|R1B8Q0_EMIHU	Uncharacterized protein OS=Emiliania huxleyi OX=2903 GN=EMIHUDRAFT_220045 PE=4 SV=1	0	0	0	0	0	0	0	0	0	0	0	1	0	0	0	0	0	0	0	0	0	0	0	0	0	1	1
tr|R1B8Q1|R1B8Q1_EMIHU	Uncharacterized protein (Fragment) OS=Emiliania huxleyi OX=2903 GN=EMIHUDRAFT_125244 PE=4 SV=1	0	0	0	0	0	0	0	0	0	0	0	0	1	0	0	0	0	0	0	0	0	0	0	0	0	1	1
tr|R1B8Q2|R1B8Q2_EMIHU	Uncharacterized protein OS=Emiliania huxleyi OX=2903 GN=EMIHUDRAFT_438961 PE=4 SV=1	0	0	0	0	2	0	0	0	0	0	0	0	0	0	0	0	0	0	0	0	0	0	0	0	0	2	1
tr|R1B8R4|R1B8R4_EMIHU	Uncharacterized protein OS=Emiliania huxleyi OX=2903 GN=EMIHUDRAFT_359911 PE=3 SV=1	0	0	0	0	1	0	0	0	0	0	0	0	0	0	0	0	0	0	0	0	0	0	0	0	0	1	1
tr|R1B8S3|R1B8S3_EMIHU	Uncharacterized protein (Fragment) OS=Emiliania huxleyi OX=2903 GN=EMIHUDRAFT_453666 PE=4 SV=1	0	0	0	2	0	0	0	0	0	0	0	0	0	0	0	0	0	0	0	0	0	0	0	0	0	2	1
tr|R1B8S4|R1B8S4_EMIHU	Mitochondrial import inner membrane translocase Tim10 OS=Emiliania huxleyi OX=2903 GN=EMIHUDRAFT_212375 PE=4 SV=1	1	0	0	0	0	0	0	0	0	0	0	0	0	0	0	0	0	0	0	0	0	0	0	0	0	1	1
tr|R1B8S7|R1B8S7_EMIHU	Uncharacterized protein OS=Emiliania huxleyi OX=2903 GN=EMIHUDRAFT_417113 PE=4 SV=1	1	0	1	0	0	0	0	0	0	1	1	0	0	0	0	0	0	0	0	0	0	1	0	0	0	5	5
tr|R1B8T9|R1B8T9_EMIHU,tr|R1E5W6|R1E5W6_EMIHU	Uncharacterized protein (Fragment) OS=Emiliania huxleyi OX=2903 GN=EMIHUDRAFT_259079 PE=4 SV=1	1	0	0	0	0	0	0	0	0	0	0	0	0	0	0	0	0	0	0	0	0	0	0	0	0	1	1
tr|R1B8U1|R1B8U1_EMIHU,tr|R1FA90|R1FA90_EMIHU	Uncharacterized protein OS=Emiliania huxleyi OX=2903 GN=EMIHUDRAFT_107321 PE=4 SV=1	1	0	3	1	0	0	0	0	0	0	0	0	0	0	0	0	0	0	0	0	0	0	0	0	0	5	3
tr|R1B8U7|R1B8U7_EMIHU	Uncharacterized protein OS=Emiliania huxleyi OX=2903 GN=EMIHUDRAFT_353576 PE=4 SV=1	0	0	2	0	0	0	0	0	0	0	0	0	0	0	0	0	0	0	0	0	0	0	0	0	0	2	1
tr|R1B8V0|R1B8V0_EMIHU,tr|R1F3H1|R1F3H1_EMIHU	Uncharacterized protein OS=Emiliania huxleyi OX=2903 GN=EMIHUDRAFT_219381 PE=4 SV=1	0	0	0	0	0	0	0	1	0	0	0	0	0	0	0	0	0	0	0	0	0	0	0	0	0	1	1
tr|R1B8V8|R1B8V8_EMIHU	Uncharacterized protein OS=Emiliania huxleyi OX=2903 GN=EMIHUDRAFT_471240 PE=4 SV=1	0	0	0	0	0	0	0	0	0	0	0	0	0	0	0	0	0	0	0	0	0	1	0	0	0	1	1
tr|R1B8W2|R1B8W2_EMIHU,tr|R1CYC6|R1CYC6_EMIHU	Uncharacterized protein OS=Emiliania huxleyi OX=2903 GN=EMIHUDRAFT_219407 PE=4 SV=1	0	1	0	1	0	0	0	0	0	0	0	0	0	0	0	0	0	0	0	0	0	0	0	0	1	3	3
tr|R1B916|R1B916_EMIHU	Uncharacterized protein (Fragment) OS=Emiliania huxleyi OX=2903 GN=EMIHUDRAFT_68776 PE=3 SV=1	0	0	0	0	0	0	0	1	1	0	0	0	0	0	0	0	0	0	0	0	0	0	0	0	0	2	2
tr|R1B932|R1B932_EMIHU,tr|R1C5N9|R1C5N9_EMIHU,tr|R1D0Q9|R1D0Q9_EMIHU	Putative valyl-tRNA synthetase OS=Emiliania huxleyi OX=2903 GN=EMIHUDRAFT_107175 PE=3 SV=1	0	0	0	0	0	0	0	0	0	0	0	0	1	0	0	0	0	0	0	0	0	0	0	0	0	1	1
tr|R1B959|R1B959_EMIHU	Uncharacterized protein OS=Emiliania huxleyi OX=2903 GN=EMIHUDRAFT_438902 PE=4 SV=1	0	0	0	0	0	0	0	0	0	0	0	3	0	0	0	0	0	0	0	0	0	0	0	0	0	3	1
tr|R1B984|R1B984_EMIHU	Uncharacterized protein OS=Emiliania huxleyi OX=2903 GN=EMIHUDRAFT_438929 PE=4 SV=1	0	1	0	0	0	0	0	0	0	0	0	0	0	0	0	0	0	0	0	0	0	0	0	0	0	1	1
tr|R1B9C6|R1B9C6_EMIHU,tr|R1CPN0|R1CPN0_EMIHU,tr|R1DE69|R1DE69_EMIHU,tr|R1C612|R1C612_EMIHU	Uncharacterized protein OS=Emiliania huxleyi OX=2903 GN=EMIHUDRAFT_121411 PE=4 SV=1	1	0	0	0	0	0	0	0	0	0	0	0	0	0	0	0	0	0	0	0	0	0	0	0	0	1	1
tr|R1B9C6|R1B9C6_EMIHU,tr|R1CPN0|R1CPN0_EMIHU,tr|R1DE69|R1DE69_EMIHU,tr|R1FSU3|R1FSU3_EMIHU	Uncharacterized protein OS=Emiliania huxleyi OX=2903 GN=EMIHUDRAFT_121411 PE=4 SV=1	2	0	0	0	0	0	0	0	0	0	0	0	0	0	0	0	0	0	0	0	0	0	0	0	0	2	1
tr|R1B9E6|R1B9E6_EMIHU	Uncharacterized protein OS=Emiliania huxleyi OX=2903 GN=EMIHUDRAFT_460871 PE=4 SV=1	0	0	0	0	0	0	0	0	0	0	0	0	2	0	0	0	0	0	0	0	0	0	0	0	0	2	1
tr|R1B9F6|R1B9F6_EMIHU	Uncharacterized protein OS=Emiliania huxleyi OX=2903 GN=EMIHUDRAFT_219566 PE=4 SV=1	0	0	0	0	0	0	1	0	0	0	0	0	0	0	0	0	0	0	0	0	0	0	0	0	0	1	1
tr|R1B9G7|R1B9G7_EMIHU,tr|R1DW15|R1DW15_EMIHU	Uncharacterized protein OS=Emiliania huxleyi OX=2903 GN=EMIHUDRAFT_453544 PE=4 SV=1	0	0	0	1	0	0	0	0	0	0	0	0	0	0	0	0	0	0	0	0	0	0	0	0	0	1	1
tr|R1B9I6|R1B9I6_EMIHU	Uncharacterized protein OS=Emiliania huxleyi OX=2903 GN=EMIHUDRAFT_249911 PE=4 SV=1	0	0	1	0	0	0	0	0	0	0	0	0	0	0	0	0	0	0	0	0	0	0	0	0	0	1	1
tr|R1B9I7|R1B9I7_EMIHU	Uncharacterized protein OS=Emiliania huxleyi OX=2903 GN=EMIHUDRAFT_453553 PE=4 SV=1	0	0	0	0	0	0	0	0	0	0	0	0	0	0	1	0	0	0	0	0	0	0	0	0	0	1	1
tr|R1B9L5|R1B9L5_EMIHU	Uncharacterized protein OS=Emiliania huxleyi OX=2903 GN=EMIHUDRAFT_219170 PE=4 SV=1	0	0	0	0	0	0	0	0	0	1	0	0	0	0	0	0	0	0	0	0	0	0	0	0	0	1	1
tr|R1B9N0|R1B9N0_EMIHU	Uncharacterized protein OS=Emiliania huxleyi OX=2903 GN=EMIHUDRAFT_107102 PE=4 SV=1	0	0	0	0	0	0	0	0	0	0	0	0	0	0	0	0	0	0	0	0	0	0	0	1	0	1	1
tr|R1B9P9|R1B9P9_EMIHU,tr|R1FN73|R1FN73_EMIHU	Uncharacterized protein OS=Emiliania huxleyi OX=2903 GN=EMIHUDRAFT_219713 PE=4 SV=1	1	0	0	0	0	0	0	0	0	0	0	0	0	0	0	0	0	0	0	0	0	0	0	0	0	1	1
tr|R1B9S2|R1B9S2_EMIHU	Pyruvate dehydrogenase E1, alpha subunit OS=Emiliania huxleyi OX=2903 GN=EMIHUDRAFT_417078 PE=4 SV=1	2	0	0	0	0	0	0	0	0	0	0	0	1	0	0	0	0	0	0	0	0	0	0	0	0	3	2
tr|R1B9U5|R1B9U5_EMIHU	Putative cytochrome c (Fragment) OS=Emiliania huxleyi OX=2903 GN=EMIHUDRAFT_259112 PE=3 SV=1	0	0	0	0	0	0	0	0	0	0	0	0	0	0	1	0	0	0	0	0	0	0	0	0	0	1	1
tr|R1B9V3|R1B9V3_EMIHU	Uncharacterized protein OS=Emiliania huxleyi OX=2903 GN=EMIHUDRAFT_219331 PE=4 SV=1	0	1	0	0	0	0	0	0	0	0	0	0	0	0	0	0	0	0	0	0	0	0	0	0	0	1	1
tr|R1B9V9|R1B9V9_EMIHU	Uncharacterized protein OS=Emiliania huxleyi OX=2903 GN=EMIHUDRAFT_312317 PE=4 SV=1	0	0	0	0	0	0	0	1	0	0	0	0	0	0	0	0	0	0	0	0	0	0	0	0	0	1	1
tr|R1B9X3|R1B9X3_EMIHU	Uncharacterized protein OS=Emiliania huxleyi OX=2903 GN=EMIHUDRAFT_471218 PE=4 SV=1	0	0	1	0	0	0	0	0	0	0	0	0	0	0	0	0	0	0	0	0	0	0	0	0	0	1	1
tr|R1B9X6|R1B9X6_EMIHU	Uncharacterized protein OS=Emiliania huxleyi OX=2903 GN=EMIHUDRAFT_219364 PE=4 SV=1	0	0	0	0	0	0	0	0	0	0	0	0	0	0	0	0	0	0	0	0	0	1	0	0	0	1	1
tr|R1B9Z8|R1B9Z8_EMIHU	Uncharacterized protein OS=Emiliania huxleyi OX=2903 GN=EMIHUDRAFT_106952 PE=4 SV=1	0	0	0	0	0	0	0	0	1	0	0	0	0	1	0	0	0	0	0	0	0	0	0	0	0	2	2
tr|R1BA12|R1BA12_EMIHU	Uncharacterized protein (Fragment) OS=Emiliania huxleyi OX=2903 GN=EMIHUDRAFT_450674 PE=4 SV=1	0	1	0	0	0	0	0	0	0	0	0	0	0	0	0	0	0	0	0	0	0	0	0	0	0	1	1
tr|R1BA20|R1BA20_EMIHU	Uncharacterized protein OS=Emiliania huxleyi OX=2903 GN=EMIHUDRAFT_465924 PE=4 SV=1	1	0	0	0	0	0	0	0	0	0	0	0	0	0	0	0	0	0	0	0	0	0	0	0	0	1	1
tr|R1BA34|R1BA34_EMIHU,tr|R1B7J0|R1B7J0_EMIHU	Uncharacterized protein OS=Emiliania huxleyi OX=2903 GN=EMIHUDRAFT_446504 PE=4 SV=1	0	0	0	0	0	0	0	0	0	0	0	0	1	0	0	0	0	0	0	0	0	0	0	0	0	1	1
tr|R1BA39|R1BA39_EMIHU,tr|R1DUN4|R1DUN4_EMIHU	Uncharacterized protein OS=Emiliania huxleyi OX=2903 GN=EMIHUDRAFT_121280 PE=4 SV=1	0	0	0	0	0	0	0	0	0	0	0	0	0	0	0	0	0	0	0	0	0	1	0	0	0	1	1
tr|R1BA41|R1BA41_EMIHU,tr|R1CWX7|R1CWX7_EMIHU,tr|R1DAG5|R1DAG5_EMIHU	Uncharacterized protein OS=Emiliania huxleyi OX=2903 GN=EMIHUDRAFT_107004 PE=4 SV=1	0	0	0	1	0	0	0	0	0	0	0	0	0	0	0	0	0	0	0	0	0	0	0	0	0	1	1
tr|R1BA47|R1BA47_EMIHU	Uncharacterized protein (Fragment) OS=Emiliania huxleyi OX=2903 GN=EMIHUDRAFT_258872 PE=4 SV=1	0	0	0	0	0	0	0	0	0	0	0	0	0	0	0	0	1	0	0	0	0	0	0	0	0	1	1
tr|R1BA48|R1BA48_EMIHU	Uncharacterized protein OS=Emiliania huxleyi OX=2903 GN=EMIHUDRAFT_219519 PE=4 SV=1	0	0	0	0	0	0	0	0	0	0	0	0	1	0	0	0	0	0	0	0	0	0	0	0	0	1	1
tr|R1BA53|R1BA53_EMIHU	Uncharacterized protein OS=Emiliania huxleyi OX=2903 GN=EMIHUDRAFT_249834 PE=4 SV=1	0	0	0	0	0	0	0	0	0	0	0	1	0	0	0	0	0	0	0	0	0	0	0	0	0	1	1
tr|R1BA58|R1BA58_EMIHU	Uncharacterized protein OS=Emiliania huxleyi OX=2903 GN=EMIHUDRAFT_218964 PE=4 SV=1	2	0	0	0	0	0	0	0	0	0	0	0	0	0	0	0	0	0	0	0	0	0	0	0	0	2	1
tr|R1BA59|R1BA59_EMIHU,tr|R1FY33|R1FY33_EMIHU	Uncharacterized protein OS=Emiliania huxleyi OX=2903 GN=EMIHUDRAFT_438795 PE=4 SV=1	0	0	0	0	0	0	0	0	0	0	0	0	0	0	0	0	0	1	0	0	0	0	0	0	0	1	1
tr|R1BA64|R1BA64_EMIHU	Uncharacterized protein OS=Emiliania huxleyi OX=2903 GN=EMIHUDRAFT_465843 PE=4 SV=1	1	0	0	0	0	0	0	0	1	0	0	0	0	0	0	0	0	0	0	0	0	0	0	0	0	2	2
tr|R1BA80|R1BA80_EMIHU	Uncharacterized protein OS=Emiliania huxleyi OX=2903 GN=EMIHUDRAFT_106783 PE=4 SV=1	3	0	0	0	0	0	0	0	0	0	0	1	0	0	0	0	0	0	0	0	0	0	0	0	0	4	2
tr|R1BA89|R1BA89_EMIHU	Uncharacterized protein OS=Emiliania huxleyi OX=2903 GN=EMIHUDRAFT_121358 PE=4 SV=1	0	3	0	0	0	0	0	0	0	0	0	0	0	0	0	0	0	0	0	0	0	0	0	0	0	3	1
tr|R1BA92|R1BA92_EMIHU	Uncharacterized protein OS=Emiliania huxleyi OX=2903 GN=EMIHUDRAFT_219081 PE=4 SV=1	0	3	0	0	0	0	0	0	0	0	0	0	0	0	0	0	0	0	0	0	0	0	0	0	0	3	1
tr|R1BA94|R1BA94_EMIHU	DNA polymerase epsilon catalytic subunit OS=Emiliania huxleyi OX=2903 GN=POLE1 PE=3 SV=1	0	1	1	0	0	0	0	0	0	0	0	0	0	0	0	0	0	2	0	0	0	0	0	0	0	4	3
tr|R1BA98|R1BA98_EMIHU,tr|R1E5K6|R1E5K6_EMIHU	Uncharacterized protein OS=Emiliania huxleyi OX=2903 GN=EMIHUDRAFT_453444 PE=4 SV=1	0	0	0	0	1	0	0	0	0	0	0	0	0	0	0	0	0	0	0	0	0	0	0	0	0	1	1
tr|R1BAA0|R1BAA0_EMIHU,tr|R1CGZ1|R1CGZ1_EMIHU	Asparagine--tRNA ligase OS=Emiliania huxleyi OX=2903 GN=EMIHUDRAFT_417017 PE=4 SV=1	0	0	0	0	0	0	0	0	0	0	0	0	0	0	0	0	0	0	0	0	1	0	0	0	0	1	1
tr|R1BAA6|R1BAA6_EMIHU,tr|R1EGH1|R1EGH1_EMIHU	Alpha-tubulin OS=Emiliania huxleyi OX=2903 GN=EMIHUDRAFT_106820 PE=3 SV=1	1	0	0	0	0	0	0	0	0	0	0	0	0	0	0	0	0	0	0	0	0	0	0	0	0	1	1
tr|R1BAB8|R1BAB8_EMIHU,tr|R1DXG8|R1DXG8_EMIHU	Uncharacterized protein OS=Emiliania huxleyi OX=2903 GN=EMIHUDRAFT_249981 PE=4 SV=1	0	0	0	0	0	1	0	0	0	0	0	0	0	0	0	0	0	0	0	0	0	0	0	0	0	1	1
tr|R1BAB9|R1BAB9_EMIHU,tr|R1BAB9|R1BAB9_EMIHU	Uncharacterized protein OS=Emiliania huxleyi OX=2903 GN=EMIHUDRAFT_555057 PE=4 SV=1	0	0	0	0	0	0	0	0	0	0	0	1	0	0	0	0	0	0	0	0	0	0	0	0	0	1	1
tr|R1BAE6|R1BAE6_EMIHU	Triosephosphate isomerase OS=Emiliania huxleyi OX=2903 GN=EMIHUDRAFT_446527 PE=3 SV=1	0	0	0	0	0	0	0	0	0	0	0	0	0	0	0	0	0	0	1	0	0	0	0	0	0	1	1
tr|R1BAE6|R1BAE6_EMIHU,tr|R1BGG4|R1BGG4_EMIHU	Triosephosphate isomerase OS=Emiliania huxleyi OX=2903 GN=EMIHUDRAFT_446527 PE=3 SV=1	5	0	0	0	0	0	0	0	0	0	0	0	0	0	0	0	0	0	0	0	0	0	0	0	0	5	1
tr|R1BAF4|R1BAF4_EMIHU	Uncharacterized protein OS=Emiliania huxleyi OX=2903 GN=EMIHUDRAFT_249770 PE=4 SV=1	0	2	0	0	0	0	0	0	0	0	0	0	0	0	0	0	0	0	0	0	0	0	0	0	0	2	1
tr|R1BAK4|R1BAK4_EMIHU	Uncharacterized protein (Fragment) OS=Emiliania huxleyi OX=2903 GN=EMIHUDRAFT_46925 PE=3 SV=1	0	0	0	0	0	0	0	0	0	0	0	0	1	0	0	0	0	0	0	0	0	0	0	0	0	1	1
tr|R1BAL2|R1BAL2_EMIHU,tr|R1D9Z1|R1D9Z1_EMIHU	Uncharacterized protein OS=Emiliania huxleyi OX=2903 GN=EMIHUDRAFT_219163 PE=4 SV=1	0	0	0	0	0	0	0	0	0	0	0	0	1	0	0	0	0	0	0	0	0	0	0	0	0	1	1
tr|R1BAL8|R1BAL8_EMIHU	Alpha-galactosidase OS=Emiliania huxleyi OX=2903 GN=EMIHUDRAFT_68712 PE=3 SV=1	0	0	0	0	0	0	0	0	0	0	0	0	0	0	1	0	0	0	0	0	0	0	0	0	0	1	1
tr|R1BAP0|R1BAP0_EMIHU	Uncharacterized protein OS=Emiliania huxleyi OX=2903 GN=EMIHUDRAFT_350843 PE=4 SV=1	1	0	0	0	0	0	0	0	0	0	0	0	0	0	0	0	0	0	0	0	0	0	0	0	0	1	1
tr|R1BAP5|R1BAP5_EMIHU,tr|R1D8B0|R1D8B0_EMIHU	Uncharacterized protein OS=Emiliania huxleyi OX=2903 GN=EMIHUDRAFT_453388 PE=4 SV=1	0	0	0	0	0	0	0	0	0	1	0	0	0	0	1	0	0	0	0	0	0	0	0	0	0	2	2
tr|R1BAQ5|R1BAQ5_EMIHU,tr|R1DC70|R1DC70_EMIHU	Uncharacterized protein OS=Emiliania huxleyi OX=2903 GN=EMIHUDRAFT_219219 PE=4 SV=1	0	0	0	0	0	0	0	0	0	0	0	0	0	0	0	0	0	0	0	0	0	0	0	0	1	1	1
tr|R1BAR9|R1BAR9_EMIHU,tr|R1FIJ9|R1FIJ9_EMIHU	Putative short chain dehydrogenase OS=Emiliania huxleyi OX=2903 GN=EMIHUDRAFT_438649 PE=3 SV=1	1	0	0	0	0	0	0	0	0	1	0	0	0	0	0	0	0	0	0	0	0	0	0	0	0	2	2
tr|R1BAV2|R1BAV2_EMIHU	Uncharacterized protein (Fragment) OS=Emiliania huxleyi OX=2903 GN=EMIHUDRAFT_438657 PE=4 SV=1	0	0	0	0	1	0	0	0	0	0	0	0	0	0	0	0	0	0	0	0	0	0	0	0	0	1	1
tr|R1BAV5|R1BAV5_EMIHU,tr|R1D650|R1D650_EMIHU	Uncharacterized protein OS=Emiliania huxleyi OX=2903 GN=EMIHUDRAFT_465893 PE=4 SV=1	0	0	0	0	0	0	0	0	0	0	1	0	0	0	0	0	0	0	0	0	0	0	0	0	0	1	1
tr|R1BAV6|R1BAV6_EMIHU	Uncharacterized protein OS=Emiliania huxleyi OX=2903 GN=EMIHUDRAFT_106738 PE=4 SV=1	1	0	0	0	0	0	0	0	0	0	0	0	0	0	0	0	0	0	0	0	0	0	0	0	0	1	1
tr|R1BAW0|R1BAW0_EMIHU	Uncharacterized protein OS=Emiliania huxleyi OX=2903 GN=EMIHUDRAFT_106742 PE=4 SV=1	0	0	0	3	0	0	0	0	0	0	0	0	0	0	0	0	0	0	0	0	0	0	0	0	0	3	1
tr|R1BAW4|R1BAW4_EMIHU	Uncharacterized protein OS=Emiliania huxleyi OX=2903 GN=EMIHUDRAFT_218935 PE=4 SV=1	0	0	0	0	0	0	0	0	0	0	0	0	0	0	0	0	0	1	0	0	0	0	0	0	0	1	1
tr|R1BAW4|R1BAW4_EMIHU,tr|R1D7D0|R1D7D0_EMIHU	Uncharacterized protein OS=Emiliania huxleyi OX=2903 GN=EMIHUDRAFT_218935 PE=4 SV=1	0	0	1	0	0	0	1	0	0	0	0	0	0	0	0	0	0	0	0	0	0	0	0	0	0	2	2
tr|R1BAW9|R1BAW9_EMIHU,tr|R1BAR1|R1BAR1_EMIHU	Uncharacterized protein OS=Emiliania huxleyi OX=2903 GN=EMIHUDRAFT_219308 PE=4 SV=1	0	0	1	0	0	0	0	0	0	0	0	0	0	0	0	0	0	0	0	0	0	0	0	0	0	1	1
tr|R1BB16|R1BB16_EMIHU	Uncharacterized protein OS=Emiliania huxleyi OX=2903 GN=EMIHUDRAFT_249628 PE=4 SV=1	0	0	0	1	0	0	0	0	0	0	0	0	0	0	0	0	0	0	0	0	0	0	0	0	0	1	1
tr|R1BB21|R1BB21_EMIHU	Uncharacterized protein OS=Emiliania huxleyi OX=2903 GN=EMIHUDRAFT_258682 PE=4 SV=1	0	0	0	0	0	0	0	0	0	0	1	0	0	0	0	0	0	0	0	0	0	0	0	0	0	1	1
tr|R1BB30|R1BB30_EMIHU	Uncharacterized protein (Fragment) OS=Emiliania huxleyi OX=2903 GN=EMIHUDRAFT_125101 PE=4 SV=1	0	0	2	0	0	0	0	0	0	0	0	0	0	0	0	0	0	0	0	0	0	0	0	0	0	2	1
tr|R1BB64|R1BB64_EMIHU	Uncharacterized protein OS=Emiliania huxleyi OX=2903 GN=EMIHUDRAFT_446503 PE=4 SV=1	1	0	0	0	0	0	0	0	0	0	0	0	0	0	0	0	0	0	0	0	0	0	0	0	0	1	1
tr|R1BB74|R1BB74_EMIHU,tr|R1EUV8|R1EUV8_EMIHU	Uncharacterized protein OS=Emiliania huxleyi OX=2903 GN=EMIHUDRAFT_438618 PE=4 SV=1	1	0	0	0	0	0	0	0	0	0	0	0	0	0	0	0	0	0	0	0	0	0	0	0	0	1	1
tr|R1BB80|R1BB80_EMIHU	Uncharacterized protein OS=Emiliania huxleyi OX=2903 GN=EMIHUDRAFT_438620 PE=4 SV=1	0	0	0	0	0	0	0	0	0	0	0	0	0	0	0	0	0	0	0	0	0	0	0	0	1	1	1
tr|R1BB84|R1BB84_EMIHU	Uncharacterized protein OS=Emiliania huxleyi OX=2903 GN=EMIHUDRAFT_106757 PE=4 SV=1	0	0	0	0	0	0	0	1	0	0	0	0	0	0	0	0	0	0	0	0	0	0	0	0	0	1	1
tr|R1BB89|R1BB89_EMIHU	Uncharacterized protein (Fragment) OS=Emiliania huxleyi OX=2903 GN=EMIHUDRAFT_359479 PE=4 SV=1	0	0	0	0	0	0	0	0	0	1	0	0	0	0	0	0	0	0	0	0	0	0	0	0	0	1	1
tr|R1BB91|R1BB91_EMIHU,tr|R1CEA8|R1CEA8_EMIHU,tr|R1DYI4|R1DYI4_EMIHU	Uncharacterized protein OS=Emiliania huxleyi OX=2903 GN=EMIHUDRAFT_218669 PE=4 SV=1	0	0	0	0	0	0	0	0	1	0	0	0	0	0	0	0	0	0	0	0	0	0	0	0	0	1	1
tr|R1BB94|R1BB94_EMIHU	Uncharacterized protein OS=Emiliania huxleyi OX=2903 GN=EMIHUDRAFT_438625 PE=4 SV=1	0	0	0	0	0	0	0	0	0	0	0	0	0	0	0	1	0	0	0	0	0	0	0	0	0	1	1
tr|R1BBB1|R1BBB1_EMIHU	Pyruvate dehydrogenase E1, alpha subunit OS=Emiliania huxleyi OX=2903 GN=EMIHUDRAFT_428425 PE=4 SV=1	1	0	0	0	0	0	0	0	0	0	0	0	0	0	0	0	0	0	0	0	0	0	0	0	0	1	1
tr|R1BBB5|R1BBB5_EMIHU	Uncharacterized protein (Fragment) OS=Emiliania huxleyi OX=2903 GN=EMIHUDRAFT_68663 PE=4 SV=1	0	0	0	0	0	0	0	0	0	0	0	0	0	0	0	0	0	0	0	0	1	0	0	0	0	1	1
tr|R1BBC2|R1BBC2_EMIHU	Uncharacterized protein OS=Emiliania huxleyi OX=2903 GN=EMIHUDRAFT_106804 PE=4 SV=1	0	0	0	0	1	0	0	0	0	0	0	0	0	0	1	0	0	0	0	0	0	0	0	0	0	2	2
tr|R1BBC9|R1BBC9_EMIHU,tr|R1BBD8|R1BBD8_EMIHU	Uncharacterized protein OS=Emiliania huxleyi OX=2903 GN=EMIHUDRAFT_106658 PE=4 SV=1	0	0	0	0	0	0	0	0	0	0	0	1	0	0	0	0	0	0	0	0	0	0	0	0	0	1	1
tr|R1BBE1|R1BBE1_EMIHU	Putative ABC transporter OS=Emiliania huxleyi OX=2903 GN=EMIHUDRAFT_438642 PE=4 SV=1	1	0	0	0	0	0	0	0	0	0	0	0	0	0	0	0	0	0	0	0	0	0	0	0	0	1	1
tr|R1BBF2|R1BBF2_EMIHU	Coatomer subunit alpha OS=Emiliania huxleyi OX=2903 GN=COPA1-1 PE=4 SV=1	0	0	0	0	0	0	0	0	0	0	0	0	2	0	0	0	0	0	0	0	0	0	0	0	0	2	1
tr|R1BBF2|R1BBF2_EMIHU,tr|R1C143|R1C143_EMIHU	Coatomer subunit alpha OS=Emiliania huxleyi OX=2903 GN=COPA1-1 PE=4 SV=1	0	0	0	0	0	0	0	0	2	0	1	0	0	0	0	0	0	0	0	0	0	0	0	0	0	3	2
tr|R1BBF9|R1BBF9_EMIHU,tr|R1D560|R1D560_EMIHU	Uncharacterized protein OS=Emiliania huxleyi OX=2903 GN=EMIHUDRAFT_96899 PE=4 SV=1	0	0	0	0	0	0	0	0	0	0	0	1	0	0	0	0	0	0	0	0	0	0	0	0	0	1	1
tr|R1BBH4|R1BBH4_EMIHU	Uncharacterized protein OS=Emiliania huxleyi OX=2903 GN=EMIHUDRAFT_350745 PE=3 SV=1	1	0	0	0	0	0	0	0	0	0	0	0	0	0	0	0	0	0	0	0	0	0	0	0	0	1	1
tr|R1BBH8|R1BBH8_EMIHU	Uncharacterized protein OS=Emiliania huxleyi OX=2903 GN=EMIHUDRAFT_198311 PE=4 SV=1	2	0	0	0	0	0	0	0	0	0	0	0	0	0	0	0	0	0	0	0	1	0	0	0	0	3	2
tr|R1BBK2|R1BBK2_EMIHU	Uncharacterized protein OS=Emiliania huxleyi OX=2903 GN=EMIHUDRAFT_461839 PE=4 SV=1	1	0	0	0	0	0	0	0	0	0	0	0	0	0	0	0	0	0	0	0	0	0	0	0	0	1	1
tr|R1BBK8|R1BBK8_EMIHU	Uncharacterized protein OS=Emiliania huxleyi OX=2903 GN=EMIHUDRAFT_249740 PE=4 SV=1	0	0	0	0	0	0	0	0	0	0	0	0	0	0	0	0	0	0	1	0	0	0	0	0	0	1	1
tr|R1BBM9|R1BBM9_EMIHU	Uncharacterized protein (Fragment) OS=Emiliania huxleyi OX=2903 GN=EMIHUDRAFT_350817 PE=4 SV=1	0	0	0	0	0	0	0	0	0	0	0	0	0	0	0	0	0	0	0	0	1	0	0	0	0	1	1
tr|R1BBN4|R1BBN4_EMIHU	Uncharacterized protein (Fragment) OS=Emiliania huxleyi OX=2903 GN=EMIHUDRAFT_461858 PE=4 SV=1	0	0	0	0	0	0	0	0	0	0	1	0	1	0	0	0	0	0	0	0	0	0	0	0	0	2	2
tr|R1BBP8|R1BBP8_EMIHU	Uncharacterized protein OS=Emiliania huxleyi OX=2903 GN=EMIHUDRAFT_249675 PE=4 SV=1	0	0	1	0	0	0	0	0	0	0	0	0	0	0	0	0	0	0	0	0	0	0	0	0	0	1	1
tr|R1BBR1|R1BBR1_EMIHU	Uncharacterized protein OS=Emiliania huxleyi OX=2903 GN=EMIHUDRAFT_461868 PE=4 SV=1	0	0	0	0	1	0	0	0	0	0	0	0	0	0	0	0	1	0	0	0	0	0	0	0	0	2	2
tr|R1BBS5|R1BBS5_EMIHU	Uncharacterized protein OS=Emiliania huxleyi OX=2903 GN=EMIHUDRAFT_218821 PE=4 SV=1	0	0	0	0	0	0	1	0	0	0	0	0	0	0	0	0	0	0	0	0	0	0	0	0	0	1	1
tr|R1BBU9|R1BBU9_EMIHU	Uncharacterized protein OS=Emiliania huxleyi OX=2903 GN=EMIHUDRAFT_198564 PE=4 SV=1	0	0	0	0	0	0	0	0	0	0	0	0	0	2	0	0	0	0	0	0	0	0	0	0	0	2	1
tr|R1BBX4|R1BBX4_EMIHU	Uncharacterized protein OS=Emiliania huxleyi OX=2903 GN=EMIHUDRAFT_106750 PE=4 SV=1	0	0	0	1	0	0	0	0	0	0	0	0	0	0	0	0	0	0	0	0	0	0	0	0	0	1	1
tr|R1BBX8|R1BBX8_EMIHU	Uncharacterized protein OS=Emiliania huxleyi OX=2903 GN=EMIHUDRAFT_121184 PE=4 SV=1	0	0	0	0	2	0	1	0	0	0	0	0	0	0	0	0	0	0	0	0	0	0	0	0	0	3	2
tr|R1BBY0|R1BBY0_EMIHU	Short chain dehydrogenase (Fragment) OS=Emiliania huxleyi OX=2903 GN=EMIHUDRAFT_55122 PE=4 SV=1	1	0	0	0	0	0	0	0	0	0	0	0	0	0	0	0	0	0	0	0	0	0	0	0	0	1	1
tr|R1BBY4|R1BBY4_EMIHU	Uncharacterized protein OS=Emiliania huxleyi OX=2903 GN=EMIHUDRAFT_433048 PE=4 SV=1	0	0	0	0	0	0	0	0	0	0	1	0	0	0	0	2	0	0	0	0	0	0	0	0	0	3	2
tr|R1BC15|R1BC15_EMIHU	Uncharacterized protein OS=Emiliania huxleyi OX=2903 GN=EMIHUDRAFT_121170 PE=4 SV=1	0	0	0	0	0	0	1	0	0	0	0	0	1	0	0	0	0	0	0	0	0	0	0	0	0	2	2
tr|R1BC35|R1BC35_EMIHU	Uncharacterized protein OS=Emiliania huxleyi OX=2903 GN=EMIHUDRAFT_460067 PE=4 SV=1	2	2	0	0	0	0	0	0	0	0	0	0	0	0	0	0	0	0	0	0	1	0	0	0	0	5	3
tr|R1BC82|R1BC82_EMIHU	Uncharacterized protein OS=Emiliania huxleyi OX=2903 GN=EMIHUDRAFT_97136 PE=4 SV=1	0	0	0	0	0	0	0	0	0	0	0	0	0	0	0	0	2	0	0	0	0	0	0	0	0	2	1
tr|R1BC92|R1BC92_EMIHU	Uncharacterized protein OS=Emiliania huxleyi OX=2903 GN=EMIHUDRAFT_106604 PE=4 SV=1	0	0	0	0	0	0	0	1	0	0	0	0	0	0	0	0	0	0	0	0	0	0	0	0	0	1	1
tr|R1BC99|R1BC99_EMIHU	Uncharacterized protein OS=Emiliania huxleyi OX=2903 GN=EMIHUDRAFT_121144 PE=4 SV=1	0	1	0	0	0	0	0	0	0	0	0	0	0	0	0	0	0	0	0	0	0	0	0	0	0	1	1
tr|R1BCB7|R1BCB7_EMIHU	Uncharacterized protein OS=Emiliania huxleyi OX=2903 GN=EMIHUDRAFT_453358 PE=4 SV=1	0	0	0	0	0	0	0	0	0	0	0	0	1	0	0	0	0	0	0	0	0	0	0	0	0	1	1
tr|R1BCC9|R1BCC9_EMIHU,tr|R1EPF4|R1EPF4_EMIHU	Uncharacterized protein OS=Emiliania huxleyi OX=2903 GN=EMIHUDRAFT_446436 PE=4 SV=1	0	1	0	0	0	0	0	0	0	0	0	0	0	0	0	0	0	0	0	0	0	0	0	0	0	1	1
tr|R1BCE3|R1BCE3_EMIHU	Uncharacterized protein OS=Emiliania huxleyi OX=2903 GN=EMIHUDRAFT_471145 PE=4 SV=1	3	0	0	1	0	0	0	0	0	0	0	0	0	0	0	0	0	0	0	0	0	0	0	0	0	4	2
tr|R1BCG3|R1BCG3_EMIHU	Uncharacterized protein OS=Emiliania huxleyi OX=2903 GN=EMIHUDRAFT_471141 PE=4 SV=1	3	0	0	0	0	0	0	0	0	0	0	0	0	0	0	0	0	0	0	0	0	0	0	0	0	3	1
tr|R1BCG6|R1BCG6_EMIHU	Uncharacterized protein OS=Emiliania huxleyi OX=2903 GN=EMIHUDRAFT_453373 PE=4 SV=1	1	0	0	0	0	0	0	0	0	0	0	0	0	0	0	0	0	0	0	0	0	0	0	0	0	1	1
tr|R1BCG6|R1BCG6_EMIHU,tr|R1E4F3|R1E4F3_EMIHU	Uncharacterized protein OS=Emiliania huxleyi OX=2903 GN=EMIHUDRAFT_453373 PE=4 SV=1	1	0	0	0	0	0	0	0	0	1	0	0	0	0	0	0	0	0	0	0	0	0	0	0	0	2	2
tr|R1BCJ6|R1BCJ6_EMIHU	Uncharacterized protein OS=Emiliania huxleyi OX=2903 GN=EMIHUDRAFT_68570 PE=3 SV=1	1	0	0	0	0	0	0	0	0	1	0	0	0	0	1	0	0	0	0	0	0	0	1	0	0	4	4
tr|R1BCJ7|R1BCJ7_EMIHU	Uncharacterized protein OS=Emiliania huxleyi OX=2903 GN=EMIHUDRAFT_218354 PE=4 SV=1	0	0	0	0	0	0	0	0	0	0	0	0	0	0	0	0	0	0	0	0	0	0	1	0	0	1	1
tr|R1BCK9|R1BCK9_EMIHU	Uncharacterized protein OS=Emiliania huxleyi OX=2903 GN=EMIHUDRAFT_312240 PE=4 SV=1	0	0	0	0	0	0	0	0	0	0	0	0	0	0	1	0	0	0	0	0	0	0	0	0	0	1	1
tr|R1BCL5|R1BCL5_EMIHU,tr|R1BAJ9|R1BAJ9_EMIHU	Uncharacterized protein OS=Emiliania huxleyi OX=2903 GN=EMIHUDRAFT_106501 PE=4 SV=1	0	0	0	0	0	0	0	0	0	1	0	0	0	0	0	0	0	0	0	0	0	0	0	0	0	1	1
tr|R1BCM4|R1BCM4_EMIHU,tr|R1B555|R1B555_EMIHU	Uncharacterized protein OS=Emiliania huxleyi OX=2903 GN=EMIHUDRAFT_218770 PE=4 SV=1	2	0	0	0	0	0	0	0	0	0	0	0	0	0	0	0	0	0	0	0	0	0	0	0	0	2	1
tr|R1BCP6|R1BCP6_EMIHU	Uncharacterized protein OS=Emiliania huxleyi OX=2903 GN=EMIHUDRAFT_96915 PE=4 SV=1	0	0	0	0	0	0	0	5	0	0	0	0	0	0	0	0	0	0	0	0	0	0	0	0	0	5	1
tr|R1BCQ3|R1BCQ3_EMIHU	Uncharacterized protein OS=Emiliania huxleyi OX=2903 GN=EMIHUDRAFT_432959 PE=4 SV=1	0	0	0	0	0	0	1	0	0	0	0	0	0	0	0	0	0	0	0	0	0	0	0	0	0	1	1
tr|R1BCQ6|R1BCQ6_EMIHU	Uncharacterized protein OS=Emiliania huxleyi OX=2903 GN=EMIHUDRAFT_432966 PE=4 SV=1	0	0	0	2	1	0	0	0	0	0	0	0	0	0	0	0	0	0	0	0	2	0	0	0	0	5	3
tr|R1BCR3|R1BCR3_EMIHU	ATP-dependent metalloprotease FtsH OS=Emiliania huxleyi OX=2903 GN=EMIHUDRAFT_416950 PE=3 SV=1	0	2	1	0	0	0	0	0	0	0	0	0	0	0	1	0	0	0	0	0	0	0	0	0	0	4	3
tr|R1BCT8|R1BCT8_EMIHU	Uncharacterized protein OS=Emiliania huxleyi OX=2903 GN=EMIHUDRAFT_453331 PE=4 SV=1	0	0	0	0	0	0	0	0	0	1	0	0	1	0	0	0	0	0	0	0	0	0	0	0	0	2	2
tr|R1BD01|R1BD01_EMIHU	Uncharacterized protein OS=Emiliania huxleyi OX=2903 GN=EMIHUDRAFT_198499 PE=4 SV=1	0	0	3	0	0	0	1	0	0	0	0	0	0	0	0	0	0	0	0	0	0	0	0	0	0	4	2
tr|R1BD11|R1BD11_EMIHU	Uncharacterized protein OS=Emiliania huxleyi OX=2903 GN=EMIHUDRAFT_249464 PE=4 SV=1	2	0	0	0	0	0	0	0	0	0	0	0	0	0	0	0	0	0	0	0	0	0	0	0	0	2	1
tr|R1BD21|R1BD21_EMIHU	Uncharacterized protein OS=Emiliania huxleyi OX=2903 GN=EMIHUDRAFT_359368 PE=4 SV=1	0	0	0	0	1	0	0	0	0	0	0	0	0	0	0	0	0	0	0	0	0	0	0	0	0	1	1
tr|R1BD24|R1BD24_EMIHU,tr|R1EUH1|R1EUH1_EMIHU,tr|R1EMA3|R1EMA3_EMIHU,tr|R1CXN2|R1CXN2_EMIHU,tr|R1BBS9|R1BBS9_EMIHU,tr|R1E0A7|R1E0A7_EMIHU,tr|R1BKS0|R1BKS0_EMIHU,tr|R1DNS0|R1DNS0_EMIHU,tr|R1CN86|R1CN86_EMIHU	Uncharacterized protein OS=Emiliania huxleyi OX=2903 GN=EMIHUDRAFT_448520 PE=4 SV=1	0	1	0	0	0	0	0	0	0	0	0	0	0	0	0	0	0	0	0	0	0	0	0	0	0	1	1
tr|R1BD31|R1BD31_EMIHU	Uncharacterized protein OS=Emiliania huxleyi OX=2903 GN=EMIHUDRAFT_198557 PE=4 SV=1	0	0	0	0	0	1	0	0	0	0	0	0	0	0	0	0	0	0	0	0	0	0	0	0	0	1	1
tr|R1BD38|R1BD38_EMIHU	Uncharacterized protein OS=Emiliania huxleyi OX=2903 GN=EMIHUDRAFT_461883 PE=4 SV=1	0	0	0	0	0	1	0	0	0	0	0	0	0	0	0	0	0	0	0	0	0	0	0	0	0	1	1
tr|R1BD44|R1BD44_EMIHU,tr|R1D8K6|R1D8K6_EMIHU,tr|R1BB42|R1BB42_EMIHU,tr|R1BL26|R1BL26_EMIHU,tr|R1CXN2|R1CXN2_EMIHU,tr|R1B3Y7|R1B3Y7_EMIHU,tr|R1BBS9|R1BBS9_EMIHU,tr|R1E0A7|R1E0A7_EMIHU,tr|R1BKS0|R1BKS0_EMIHU,tr|R1D7J4|R1D7J4_EMIHU	Uncharacterized protein OS=Emiliania huxleyi OX=2903 GN=EMIHUDRAFT_433028 PE=4 SV=1	0	0	0	0	1	0	0	0	0	0	0	0	0	0	0	0	0	0	0	0	1	0	0	0	0	2	2
tr|R1BD52|R1BD52_EMIHU	DNA-directed RNA polymerase subunit OS=Emiliania huxleyi OX=2903 GN=EMIHUDRAFT_62211 PE=3 SV=1	0	0	0	1	0	0	0	0	0	0	0	0	0	0	0	0	0	0	0	1	0	0	0	0	0	2	2
tr|R1BD65|R1BD65_EMIHU	Uncharacterized protein OS=Emiliania huxleyi OX=2903 GN=EMIHUDRAFT_106417 PE=4 SV=1	0	0	0	0	0	1	0	0	0	0	0	0	0	0	0	0	0	0	0	0	0	0	0	0	0	1	1
tr|R1BD65|R1BD65_EMIHU,tr|R1D9M1|R1D9M1_EMIHU	Uncharacterized protein OS=Emiliania huxleyi OX=2903 GN=EMIHUDRAFT_106417 PE=4 SV=1	0	0	1	0	0	0	0	0	0	0	0	0	0	0	0	0	0	0	0	0	0	0	0	0	0	1	1
tr|R1BD69|R1BD69_EMIHU	Uncharacterized protein OS=Emiliania huxleyi OX=2903 GN=EMIHUDRAFT_218201 PE=4 SV=1	0	0	0	0	0	0	0	0	0	0	0	0	0	0	0	0	0	0	0	0	0	1	0	0	0	1	1
tr|R1BD71|R1BD71_EMIHU	Uncharacterized protein OS=Emiliania huxleyi OX=2903 GN=EMIHUDRAFT_438491 PE=4 SV=1	0	0	0	0	0	0	1	0	0	0	0	0	0	0	0	0	0	0	0	0	0	0	0	0	0	1	1
tr|R1BD75|R1BD75_EMIHU	Uncharacterized protein OS=Emiliania huxleyi OX=2903 GN=EMIHUDRAFT_218215 PE=4 SV=1	0	0	0	2	0	0	0	0	0	0	0	0	0	0	0	0	0	0	0	2	0	0	0	0	0	4	2
tr|R1BD78|R1BD78_EMIHU	Uncharacterized protein OS=Emiliania huxleyi OX=2903 GN=EMIHUDRAFT_218222 PE=4 SV=1	2	0	0	0	0	0	0	0	0	0	0	0	0	0	0	0	0	0	0	0	0	0	0	0	0	2	1
tr|R1BD80|R1BD80_EMIHU,tr|R1DE40|R1DE40_EMIHU	Methionine S-adenosyl transferase OS=Emiliania huxleyi OX=2903 GN=EMIHUDRAFT_198673 PE=4 SV=1	3	0	2	0	0	0	1	1	2	1	0	0	0	0	0	0	2	0	0	0	0	0	0	0	0	12	7
tr|R1BD85|R1BD85_EMIHU	Uncharacterized protein OS=Emiliania huxleyi OX=2903 GN=EMIHUDRAFT_97092 PE=4 SV=1	3	0	0	0	1	0	0	0	0	0	0	0	0	0	0	0	0	0	0	0	0	0	0	0	0	4	2
tr|R1BD85|R1BD85_EMIHU,tr|R1DX44|R1DX44_EMIHU	Uncharacterized protein OS=Emiliania huxleyi OX=2903 GN=EMIHUDRAFT_97092 PE=4 SV=1	0	0	0	0	0	0	0	0	0	0	1	0	0	0	0	0	0	0	0	0	0	0	0	0	0	1	1
tr|R1BD98|R1BD98_EMIHU	Uncharacterized protein OS=Emiliania huxleyi OX=2903 GN=EMIHUDRAFT_97105 PE=4 SV=1	0	0	0	3	0	0	0	0	0	0	0	0	0	0	0	0	0	0	0	0	0	0	0	0	0	3	1
tr|R1BDC0|R1BDC0_EMIHU	Proteasome subunit beta OS=Emiliania huxleyi OX=2903 GN=EMIHUDRAFT_218298 PE=3 SV=1	0	0	0	0	0	0	0	0	0	0	0	0	0	0	1	0	0	0	0	0	0	0	0	0	0	1	1
tr|R1BDD9|R1BDD9_EMIHU	Uncharacterized protein OS=Emiliania huxleyi OX=2903 GN=EMIHUDRAFT_416928 PE=4 SV=1	1	0	0	0	0	0	0	0	0	0	0	0	0	0	0	0	0	0	0	0	0	0	0	0	0	1	1
tr|R1BDE0|R1BDE0_EMIHU	Uncharacterized protein OS=Emiliania huxleyi OX=2903 GN=EMIHUDRAFT_198779 PE=4 SV=1	0	0	0	0	0	0	0	0	0	0	0	1	0	0	0	0	0	1	0	0	0	0	0	0	0	2	2
tr|R1BDL4|R1BDL4_EMIHU,tr|R1E3U7|R1E3U7_EMIHU,tr|R1E8R3|R1E8R3_EMIHU	Uncharacterized protein OS=Emiliania huxleyi OX=2903 GN=EMIHUDRAFT_249558 PE=4 SV=1	0	0	0	1	0	0	0	0	0	0	0	0	0	0	0	0	0	0	0	0	0	0	0	0	0	1	1
tr|R1BDR0|R1BDR0_EMIHU,tr|R1DKY3|R1DKY3_EMIHU	Uncharacterized protein OS=Emiliania huxleyi OX=2903 GN=EMIHUDRAFT_218365 PE=4 SV=1	0	0	0	0	0	0	0	0	1	0	0	0	0	0	0	0	0	0	0	0	0	0	0	0	0	1	1
tr|R1BDS5|R1BDS5_EMIHU	Pyruvate dehydrogenase E1 component subunit alpha OS=Emiliania huxleyi OX=2903 GN=EMIHUDRAFT_359239 PE=4 SV=1	1	0	0	0	0	0	0	1	0	0	0	0	0	0	0	0	0	0	0	0	0	0	0	0	0	2	2
tr|R1BDT8|R1BDT8_EMIHU	Uncharacterized protein OS=Emiliania huxleyi OX=2903 GN=EMIHUDRAFT_218410 PE=4 SV=1	0	3	0	0	0	0	0	0	0	0	0	0	0	0	0	0	0	0	0	0	0	0	0	0	0	3	1
tr|R1BDU6|R1BDU6_EMIHU	Uncharacterized protein OS=Emiliania huxleyi OX=2903 GN=EMIHUDRAFT_438553 PE=4 SV=1	0	1	0	0	0	0	0	0	0	0	0	0	0	0	0	0	0	0	0	0	0	0	0	0	0	1	1
tr|R1BDW2|R1BDW2_EMIHU	Uncharacterized protein OS=Emiliania huxleyi OX=2903 GN=EMIHUDRAFT_106524 PE=4 SV=1	0	0	0	0	0	0	0	0	0	0	1	0	0	0	0	0	0	0	0	0	0	0	0	0	0	1	1
tr|R1BDX3|R1BDX3_EMIHU,tr|R1BB18|R1BB18_EMIHU	Uncharacterized protein OS=Emiliania huxleyi OX=2903 GN=EMIHUDRAFT_218443 PE=4 SV=1	1	0	0	0	0	0	0	0	0	0	0	0	0	0	0	0	0	0	0	0	0	0	0	0	0	1	1
tr|R1BDY1|R1BDY1_EMIHU	Uncharacterized protein OS=Emiliania huxleyi OX=2903 GN=EMIHUDRAFT_218471 PE=4 SV=1	0	0	0	0	0	0	0	0	1	0	0	0	0	0	0	0	0	0	0	0	0	0	0	0	0	1	1
tr|R1BDY7|R1BDY7_EMIHU	Uncharacterized protein OS=Emiliania huxleyi OX=2903 GN=EMIHUDRAFT_359285 PE=4 SV=1	0	2	0	1	0	0	0	0	0	0	0	0	0	0	0	0	0	0	0	0	0	0	0	0	0	3	2
tr|R1BDZ3|R1BDZ3_EMIHU,tr|R1CN21|R1CN21_EMIHU	Uncharacterized protein OS=Emiliania huxleyi OX=2903 GN=EMIHUDRAFT_106557 PE=4 SV=1	0	0	0	2	0	0	0	0	0	0	0	0	0	0	0	0	0	0	0	1	0	0	0	0	0	3	2
tr|R1BE08|R1BE08_EMIHU,tr|R1CPF2|R1CPF2_EMIHU	Uncharacterized protein OS=Emiliania huxleyi OX=2903 GN=EMIHUDRAFT_465781 PE=4 SV=1	0	0	0	0	0	0	0	0	0	0	0	0	0	0	1	0	0	0	0	0	0	0	0	0	0	1	1
tr|R1BE11|R1BE11_EMIHU	Uncharacterized protein OS=Emiliania huxleyi OX=2903 GN=EMIHUDRAFT_106581 PE=4 SV=1	0	0	2	0	2	0	0	0	0	0	0	0	0	0	0	0	0	0	0	0	0	0	0	0	0	4	2
tr|R1BE46|R1BE46_EMIHU,tr|R1FS34|R1FS34_EMIHU	Uncharacterized protein (Fragment) OS=Emiliania huxleyi OX=2903 GN=EMIHUDRAFT_125073 PE=4 SV=1	0	0	0	1	0	0	0	0	0	0	0	0	0	0	0	0	0	0	0	0	0	0	0	0	0	1	1
tr|R1BE52|R1BE52_EMIHU,tr|R1B7I4|R1B7I4_EMIHU	Uncharacterized protein OS=Emiliania huxleyi OX=2903 GN=EMIHUDRAFT_218002 PE=4 SV=1	2	0	0	1	0	0	0	0	0	0	0	0	0	0	0	0	0	0	0	1	0	0	0	0	0	4	3
tr|R1BE61|R1BE61_EMIHU	Uncharacterized protein OS=Emiliania huxleyi OX=2903 GN=EMIHUDRAFT_249441 PE=4 SV=1	1	0	0	0	0	0	0	0	0	0	0	0	0	0	0	0	0	0	0	0	0	0	0	0	0	1	1
tr|R1BE64|R1BE64_EMIHU	Uncharacterized protein OS=Emiliania huxleyi OX=2903 GN=EMIHUDRAFT_218105 PE=4 SV=1	0	0	0	0	0	0	0	0	0	0	0	0	0	0	0	0	0	0	1	0	0	2	0	0	0	3	2
tr|R1BE67|R1BE67_EMIHU	Uncharacterized protein OS=Emiliania huxleyi OX=2903 GN=EMIHUDRAFT_438450 PE=4 SV=1	0	0	1	0	0	0	0	0	0	0	0	0	0	0	0	0	0	0	0	0	0	0	0	0	0	1	1
tr|R1BE72|R1BE72_EMIHU	Uncharacterized protein (Fragment) OS=Emiliania huxleyi OX=2903 GN=EMIHUDRAFT_51716 PE=4 SV=1	0	0	0	3	0	0	0	0	0	0	0	0	0	0	0	0	0	0	0	0	0	0	0	0	0	3	1
tr|R1BE76|R1BE76_EMIHU	Uncharacterized protein OS=Emiliania huxleyi OX=2903 GN=EMIHUDRAFT_422544 PE=4 SV=1	0	0	0	0	0	0	0	1	0	0	0	0	0	0	0	0	0	0	0	0	0	0	0	0	0	1	1
tr|R1BE80|R1BE80_EMIHU	Uncharacterized protein OS=Emiliania huxleyi OX=2903 GN=EMIHUDRAFT_218135 PE=4 SV=1	0	0	0	0	0	0	0	0	0	0	0	0	0	0	0	0	0	0	2	0	0	0	0	0	0	2	1
tr|R1BEA4|R1BEA4_EMIHU,tr|R1DSK7|R1DSK7_EMIHU	Uncharacterized protein OS=Emiliania huxleyi OX=2903 GN=EMIHUDRAFT_218098 PE=4 SV=1	0	0	0	0	0	1	0	0	0	0	0	0	0	0	0	0	0	0	0	0	0	0	0	0	0	1	1
tr|R1BEB0|R1BEB0_EMIHU	Uncharacterized protein (Fragment) OS=Emiliania huxleyi OX=2903 GN=EMIHUDRAFT_76861 PE=4 SV=1	2	0	0	0	0	0	0	0	0	0	0	0	0	0	0	0	0	0	0	0	0	0	0	0	0	2	1
tr|R1BEB4|R1BEB4_EMIHU	Uncharacterized protein OS=Emiliania huxleyi OX=2903 GN=EMIHUDRAFT_120984 PE=4 SV=1	3	0	0	0	0	0	0	0	0	0	0	0	0	0	0	0	0	0	0	0	0	0	0	0	0	3	1
tr|R1BEB6|R1BEB6_EMIHU,tr|R1D8E8|R1D8E8_EMIHU	Uncharacterized protein OS=Emiliania huxleyi OX=2903 GN=EMIHUDRAFT_460010 PE=4 SV=1	0	1	0	0	0	0	0	0	0	0	0	0	0	0	0	0	0	0	0	0	0	0	0	0	0	1	1
tr|R1BEC3|R1BEC3_EMIHU	Uncharacterized protein (Fragment) OS=Emiliania huxleyi OX=2903 GN=EMIHUDRAFT_43728 PE=4 SV=1	2	0	0	0	0	0	0	0	0	0	0	0	0	0	0	0	0	0	0	0	0	0	0	0	0	2	1
tr|R1BED4|R1BED4_EMIHU	Uncharacterized protein OS=Emiliania huxleyi OX=2903 GN=EMIHUDRAFT_249208 PE=4 SV=1	0	0	0	0	0	0	0	0	0	0	0	0	0	0	0	1	0	0	0	0	0	0	0	0	0	1	1
tr|R1BEE7|R1BEE7_EMIHU,tr|R1BDQ7|R1BDQ7_EMIHU	Uncharacterized protein OS=Emiliania huxleyi OX=2903 GN=EMIHUDRAFT_465727 PE=4 SV=1	0	0	0	0	0	0	0	0	0	0	0	0	0	0	0	0	1	0	0	0	0	0	0	0	0	1	1
tr|R1BEF1|R1BEF1_EMIHU	Uncharacterized protein OS=Emiliania huxleyi OX=2903 GN=EMIHUDRAFT_217645 PE=4 SV=1	2	0	0	0	0	0	0	0	0	0	0	0	0	0	0	0	0	0	0	0	0	0	0	0	0	2	1
tr|R1BEH6|R1BEH6_EMIHU	Uncharacterized protein OS=Emiliania huxleyi OX=2903 GN=EMIHUDRAFT_218313 PE=4 SV=1	1	0	0	0	0	0	0	0	0	0	0	0	0	0	0	0	0	0	0	0	0	0	0	0	0	1	1
tr|R1BEI1|R1BEI1_EMIHU	Poly [ADP-ribose] polymerase OS=Emiliania huxleyi OX=2903 GN=EMIHUDRAFT_218321 PE=4 SV=1	0	0	0	0	0	0	1	0	0	0	0	0	0	0	0	0	0	0	0	0	0	0	0	0	0	1	1
tr|R1BEI3|R1BEI3_EMIHU	Polynucleotide phosphorylase\polyadenylase OS=Emiliania huxleyi OX=2903 GN=EMIHUDRAFT_465631 PE=4 SV=1	0	0	1	0	0	0	1	0	0	0	0	1	0	0	0	0	1	0	0	0	0	0	0	0	0	4	4
tr|R1BEI7|R1BEI7_EMIHU	Uncharacterized protein OS=Emiliania huxleyi OX=2903 GN=EMIHUDRAFT_218325 PE=4 SV=1	0	0	1	0	0	0	0	0	0	0	0	0	0	0	0	0	0	0	0	0	0	0	0	0	0	1	1
tr|R1BEI9|R1BEI9_EMIHU,tr|R1E7I6|R1E7I6_EMIHU	Uncharacterized protein OS=Emiliania huxleyi OX=2903 GN=EMIHUDRAFT_106191 PE=4 SV=1	0	1	0	0	0	0	0	0	0	0	0	0	0	0	0	0	0	0	0	0	0	0	0	0	0	1	1
tr|R1BEJ1|R1BEJ1_EMIHU	Uncharacterized protein OS=Emiliania huxleyi OX=2903 GN=EMIHUDRAFT_465637 PE=4 SV=1	0	0	0	0	0	0	0	1	0	0	0	0	0	0	0	0	0	0	0	0	0	0	0	0	0	1	1
tr|R1BEJ5|R1BEJ5_EMIHU,tr|R1EDK7|R1EDK7_EMIHU	Uncharacterized protein OS=Emiliania huxleyi OX=2903 GN=EMIHUDRAFT_428294 PE=4 SV=1	3	0	0	0	0	0	0	0	0	0	0	0	0	0	0	0	0	0	0	0	0	0	0	0	0	3	1
tr|R1BEK0|R1BEK0_EMIHU	Uncharacterized protein (Fragment) OS=Emiliania huxleyi OX=2903 GN=EMIHUDRAFT_47157 PE=4 SV=1	0	0	0	0	0	0	0	0	0	0	0	0	0	0	0	1	0	0	0	0	0	0	0	0	0	1	1
tr|R1BEK7|R1BEK7_EMIHU	Uncharacterized protein (Fragment) OS=Emiliania huxleyi OX=2903 GN=EMIHUDRAFT_438403 PE=4 SV=1	0	2	0	0	0	0	0	0	0	0	0	0	0	0	0	0	0	0	0	0	0	0	0	0	0	2	1
tr|R1BEM5|R1BEM5_EMIHU	Uncharacterized protein OS=Emiliania huxleyi OX=2903 GN=EMIHUDRAFT_106227 PE=4 SV=1	0	2	0	0	0	0	0	0	0	0	0	0	0	0	0	0	0	0	0	0	0	0	0	0	0	2	1
tr|R1BEN6|R1BEN6_EMIHU	Uncharacterized protein OS=Emiliania huxleyi OX=2903 GN=EMIHUDRAFT_438414 PE=4 SV=1	3	0	0	0	0	0	0	0	0	0	0	0	0	0	0	0	0	0	0	0	0	0	0	0	0	3	1
tr|R1BEP3|R1BEP3_EMIHU	Uncharacterized protein OS=Emiliania huxleyi OX=2903 GN=EMIHUDRAFT_249384 PE=4 SV=1	0	0	0	0	0	0	0	0	0	0	0	1	0	0	0	0	0	0	0	0	0	0	0	0	0	1	1
tr|R1BEP5|R1BEP5_EMIHU	Uncharacterized protein OS=Emiliania huxleyi OX=2903 GN=EMIHUDRAFT_465658 PE=4 SV=1	0	0	2	0	0	0	0	0	0	0	0	0	0	0	0	0	0	0	0	0	0	0	0	0	0	2	1
tr|R1BEQ0|R1BEQ0_EMIHU	Uncharacterized protein OS=Emiliania huxleyi OX=2903 GN=EMIHUDRAFT_249373 PE=4 SV=1	0	0	1	0	0	0	2	0	0	0	0	0	0	0	0	0	0	0	0	0	0	0	0	0	0	3	2
tr|R1BER6|R1BER6_EMIHU,tr|R1F871|R1F871_EMIHU	Putative target of rapamycin protein OS=Emiliania huxleyi OX=2903 GN=TOR2 PE=3 SV=1	2	0	0	0	0	0	0	0	1	0	0	0	0	0	0	0	0	0	0	0	0	0	0	0	0	3	2
tr|R1BES5|R1BES5_EMIHU	Uncharacterized protein OS=Emiliania huxleyi OX=2903 GN=EMIHUDRAFT_446374 PE=4 SV=1	0	0	0	0	0	0	0	0	0	0	0	0	0	0	0	1	0	0	0	0	0	0	0	0	0	1	1
tr|R1BES5|R1BES5_EMIHU,tr|R1EI33|R1EI33_EMIHU	Uncharacterized protein OS=Emiliania huxleyi OX=2903 GN=EMIHUDRAFT_446374 PE=4 SV=1	1	0	0	0	0	0	0	0	0	0	0	0	0	0	0	0	0	0	0	0	0	0	0	0	0	1	1
tr|R1BES8|R1BES8_EMIHU,tr|R1EKQ7|R1EKQ7_EMIHU	Alpha-galactosidase (Fragment) OS=Emiliania huxleyi OX=2903 GN=EMIHUDRAFT_258328 PE=3 SV=1	0	0	0	0	0	0	0	0	0	0	0	0	0	0	0	0	0	0	0	0	0	0	1	0	0	1	1
tr|R1BF08|R1BF08_EMIHU	Uncharacterized protein OS=Emiliania huxleyi OX=2903 GN=EMIHUDRAFT_217474 PE=4 SV=1	0	0	0	0	0	2	0	0	0	0	0	0	0	0	0	0	0	0	0	0	0	0	0	0	0	2	1
tr|R1BF44|R1BF44_EMIHU	Uncharacterized protein OS=Emiliania huxleyi OX=2903 GN=EMIHUDRAFT_465579 PE=3 SV=1	0	0	0	0	0	0	0	0	0	0	0	0	0	0	0	0	0	0	0	0	0	1	0	0	0	1	1
tr|R1BF53|R1BF53_EMIHU	Uncharacterized protein OS=Emiliania huxleyi OX=2903 GN=EMIHUDRAFT_217521 PE=4 SV=1	0	0	0	1	0	0	0	0	0	0	0	0	0	0	0	0	0	0	0	0	0	0	0	0	0	1	1
tr|R1BF57|R1BF57_EMIHU	Uncharacterized protein OS=Emiliania huxleyi OX=2903 GN=EMIHUDRAFT_217957 PE=4 SV=1	0	0	0	0	0	1	0	0	0	0	0	0	0	0	0	0	0	0	0	0	0	0	0	0	0	1	1
tr|R1BF67|R1BF67_EMIHU	Uncharacterized protein OS=Emiliania huxleyi OX=2903 GN=EMIHUDRAFT_453109 PE=4 SV=1	0	0	0	0	0	0	0	0	0	0	0	1	0	0	0	0	0	0	0	0	0	0	0	0	0	1	1
tr|R1BF90|R1BF90_EMIHU	3-hydroxyisobutyryl-CoA hydrolase, mitochondrial OS=Emiliania huxleyi OX=2903 GN=EMIHUDRAFT_106318 PE=3 SV=1	0	0	0	0	0	1	0	0	0	0	0	0	0	0	0	0	0	0	0	0	0	0	0	0	0	1	1
tr|R1BF93|R1BF93_EMIHU	Uncharacterized protein OS=Emiliania huxleyi OX=2903 GN=EMIHUDRAFT_465597 PE=4 SV=1	0	0	0	0	0	0	0	0	0	0	0	0	0	0	0	0	0	1	0	0	0	0	0	0	0	1	1
tr|R1BFA2|R1BFA2_EMIHU	Uncharacterized protein OS=Emiliania huxleyi OX=2903 GN=EMIHUDRAFT_453141 PE=4 SV=1	0	0	0	0	0	0	0	0	0	0	0	0	0	2	0	0	0	0	0	0	0	0	0	0	0	2	1
tr|R1BFB1|R1BFB1_EMIHU,tr|R1CYL8|R1CYL8_EMIHU	Histone deacetylase OS=Emiliania huxleyi OX=2903 GN=EMIHUDRAFT_453147 PE=3 SV=1	0	0	0	0	0	1	0	0	0	0	0	0	0	0	0	0	0	0	0	0	0	0	0	0	0	1	1
tr|R1BFC2|R1BFC2_EMIHU,tr|R1D9T5|R1D9T5_EMIHU	Uncharacterized protein OS=Emiliania huxleyi OX=2903 GN=EMIHUDRAFT_453237 PE=4 SV=1	0	0	1	0	0	0	0	0	0	0	0	0	0	0	0	0	0	0	0	0	0	0	0	0	0	1	1
tr|R1BFC3|R1BFC3_EMIHU	Uncharacterized protein (Fragment) OS=Emiliania huxleyi OX=2903 GN=EMIHUDRAFT_438357 PE=4 SV=1	0	0	0	2	0	0	0	0	0	0	0	0	0	0	0	0	0	0	0	2	0	0	0	0	0	4	2
tr|R1BFD8|R1BFD8_EMIHU	Uncharacterized protein OS=Emiliania huxleyi OX=2903 GN=EMIHUDRAFT_471081 PE=4 SV=1	0	0	0	0	0	0	0	0	0	0	0	0	0	0	0	0	0	0	0	0	0	1	0	0	0	1	1
tr|R1BFE0|R1BFE0_EMIHU	Uncharacterized protein OS=Emiliania huxleyi OX=2903 GN=EMIHUDRAFT_465693 PE=4 SV=1	0	0	0	0	1	0	0	0	0	0	0	0	0	0	0	0	0	0	0	0	0	0	0	0	0	1	1
tr|R1BFF2|R1BFF2_EMIHU	Uncharacterized protein OS=Emiliania huxleyi OX=2903 GN=EMIHUDRAFT_438471 PE=4 SV=1	0	0	0	0	0	0	0	0	0	0	0	0	0	0	0	0	0	0	0	0	0	0	1	0	0	1	1
tr|R1BFG3|R1BFG3_EMIHU	Uncharacterized protein (Fragment) OS=Emiliania huxleyi OX=2903 GN=EMIHUDRAFT_120894 PE=4 SV=1	0	0	0	1	0	0	0	0	0	0	0	0	0	0	0	0	0	0	0	0	0	0	0	0	0	1	1
tr|R1BFI0|R1BFI0_EMIHU,tr|R1C1G5|R1C1G5_EMIHU	Uncharacterized protein OS=Emiliania huxleyi OX=2903 GN=EMIHUDRAFT_249216 PE=4 SV=1	0	0	0	2	0	0	0	0	0	0	0	0	0	0	0	0	0	0	0	1	0	0	0	0	0	3	2
tr|R1BFK2|R1BFK2_EMIHU	Uncharacterized protein OS=Emiliania huxleyi OX=2903 GN=EMIHUDRAFT_106145 PE=3 SV=1	0	2	0	0	1	0	0	0	0	0	0	0	0	0	0	0	0	0	0	0	0	0	0	0	0	3	2
tr|R1BFK9|R1BFK9_EMIHU	Uncharacterized protein OS=Emiliania huxleyi OX=2903 GN=EMIHUDRAFT_217656 PE=4 SV=1	0	0	0	2	0	0	0	0	0	0	0	0	0	0	0	1	0	0	0	0	0	0	0	0	0	3	2
tr|R1BFL4|R1BFL4_EMIHU,tr|R1FPR9|R1FPR9_EMIHU	Uncharacterized protein (Fragment) OS=Emiliania huxleyi OX=2903 GN=EMIHUDRAFT_258228 PE=4 SV=1	0	1	0	0	0	0	0	0	0	0	0	0	0	0	0	0	0	0	0	0	0	0	0	0	0	1	1
tr|R1BFL6|R1BFL6_EMIHU,tr|R1DZ47|R1DZ47_EMIHU	Uncharacterized protein (Fragment) OS=Emiliania huxleyi OX=2903 GN=EMIHUDRAFT_460862 PE=4 SV=1	0	0	0	0	0	0	0	1	0	0	0	0	0	0	0	0	0	0	0	0	0	0	0	0	0	1	1
tr|R1BFM0|R1BFM0_EMIHU	Uncharacterized protein OS=Emiliania huxleyi OX=2903 GN=EMIHUDRAFT_446335 PE=4 SV=1	0	0	2	0	0	0	2	0	0	0	0	0	0	0	0	0	0	0	0	0	0	0	0	0	0	4	2
tr|R1BFR3|R1BFR3_EMIHU	Uncharacterized protein OS=Emiliania huxleyi OX=2903 GN=EMIHUDRAFT_465518 PE=4 SV=1	0	1	1	0	0	0	0	0	0	0	0	0	0	0	0	0	0	0	0	0	0	0	0	0	0	2	2
tr|R1BFR6|R1BFR6_EMIHU	40S ribosomal protein S3a OS=Emiliania huxleyi OX=2903 GN=EMIHUDRAFT_438398 PE=3 SV=1	1	0	0	0	0	0	0	0	0	0	0	0	0	0	0	0	0	0	0	0	0	0	0	0	0	1	1
tr|R1BFR6|R1BFR6_EMIHU,tr|R1C8J6|R1C8J6_EMIHU	40S ribosomal protein S3a OS=Emiliania huxleyi OX=2903 GN=EMIHUDRAFT_438398 PE=3 SV=1	0	0	0	0	0	0	0	0	0	0	0	0	0	0	1	0	0	0	0	0	0	0	0	0	0	1	1
tr|R1BFS0|R1BFS0_EMIHU	Uncharacterized protein OS=Emiliania huxleyi OX=2903 GN=EMIHUDRAFT_217280 PE=4 SV=1	0	0	1	0	0	0	0	0	0	0	0	0	0	0	0	0	0	0	0	0	0	0	0	0	0	1	1
tr|R1BFS1|R1BFS1_EMIHU	Uncharacterized protein OS=Emiliania huxleyi OX=2903 GN=EMIHUDRAFT_217754 PE=4 SV=1	1	0	0	0	0	0	0	0	0	0	0	0	0	0	0	0	0	0	0	0	0	0	0	0	0	1	1
tr|R1BFT1|R1BFT1_EMIHU,tr|R1FQ49|R1FQ49_EMIHU	Uncharacterized protein (Fragment) OS=Emiliania huxleyi OX=2903 GN=EMIHUDRAFT_438263 PE=4 SV=1	0	0	0	1	0	0	0	0	0	0	0	0	0	0	0	0	0	0	0	1	0	0	0	0	0	2	2
tr|R1BFT5|R1BFT5_EMIHU	Uncharacterized protein OS=Emiliania huxleyi OX=2903 GN=EMIHUDRAFT_105977 PE=4 SV=1	0	0	1	0	0	0	0	0	0	0	1	0	0	0	0	0	0	0	0	0	0	0	0	0	0	2	2
tr|R1BFV8|R1BFV8_EMIHU	Uncharacterized protein OS=Emiliania huxleyi OX=2903 GN=EMIHUDRAFT_465653 PE=4 SV=1	0	0	0	0	0	0	0	0	0	0	0	1	0	0	0	0	0	0	0	0	0	0	0	0	0	1	1
tr|R1BFV8|R1BFV8_EMIHU,tr|R1DNP8|R1DNP8_EMIHU	Uncharacterized protein OS=Emiliania huxleyi OX=2903 GN=EMIHUDRAFT_465653 PE=4 SV=1	0	0	0	0	0	1	0	0	0	0	0	0	0	0	0	0	0	0	0	0	0	0	0	0	0	1	1
tr|R1BFW5|R1BFW5_EMIHU	Uncharacterized protein OS=Emiliania huxleyi OX=2903 GN=EMIHUDRAFT_453200 PE=4 SV=1	0	0	0	0	0	0	0	0	0	0	0	0	0	0	0	0	0	0	0	0	1	0	0	0	0	1	1
tr|R1BFX0|R1BFX0_EMIHU	Uncharacterized protein OS=Emiliania huxleyi OX=2903 GN=EMIHUDRAFT_106249 PE=4 SV=1	1	0	0	0	0	0	0	0	0	0	0	0	0	0	0	0	0	0	0	0	0	0	0	0	0	1	1
tr|R1BFX6|R1BFX6_EMIHU	Uncharacterized protein OS=Emiliania huxleyi OX=2903 GN=EMIHUDRAFT_106019 PE=4 SV=1	1	0	0	0	1	0	0	0	1	0	0	0	0	0	0	0	0	0	0	0	0	0	0	0	0	3	3
tr|R1BFY3|R1BFY3_EMIHU,tr|R1FGU5|R1FGU5_EMIHU	Uncharacterized protein OS=Emiliania huxleyi OX=2903 GN=EMIHUDRAFT_217402 PE=4 SV=1	0	0	0	0	0	0	0	0	0	0	0	0	0	0	0	0	0	0	0	0	0	0	1	0	0	1	1
tr|R1BFZ2|R1BFZ2_EMIHU	V-type proton ATPase subunit OS=Emiliania huxleyi OX=2903 GN=ATPVd PE=3 SV=1	1	0	0	0	0	0	0	0	1	0	0	1	0	0	0	0	0	0	0	0	0	0	0	0	0	3	3
tr|R1BFZ3|R1BFZ3_EMIHU	Putative urea transporter OS=Emiliania huxleyi OX=2903 GN=DUR5 PE=4 SV=1	0	0	0	0	0	0	0	0	1	0	0	0	0	0	0	0	0	0	0	0	0	0	0	0	0	1	1
tr|R1BG29|R1BG29_EMIHU,tr|R1DZ04|R1DZ04_EMIHU	Glycosyl transferase, family 2 OS=Emiliania huxleyi OX=2903 GN=EMIHUDRAFT_459949 PE=4 SV=1	0	0	0	0	0	0	0	0	1	0	0	0	0	0	0	0	0	0	0	0	0	0	0	0	0	1	1
tr|R1BG64|R1BG64_EMIHU	Uncharacterized protein OS=Emiliania huxleyi OX=2903 GN=EMIHUDRAFT_105820 PE=4 SV=1	0	0	0	0	0	0	0	0	0	0	0	0	0	0	0	0	0	0	0	0	0	0	1	0	0	1	1
tr|R1BG81|R1BG81_EMIHU	Uncharacterized protein OS=Emiliania huxleyi OX=2903 GN=EMIHUDRAFT_438212 PE=4 SV=1	0	0	0	0	0	0	0	0	0	0	0	0	0	0	0	0	1	0	0	0	0	0	0	0	0	1	1
tr|R1BGC6|R1BGC6_EMIHU	Uncharacterized protein OS=Emiliania huxleyi OX=2903 GN=EMIHUDRAFT_217103 PE=4 SV=1	0	0	1	0	0	0	2	0	0	0	0	0	0	0	0	0	0	0	0	0	0	0	0	0	0	3	2
tr|R1BGD8|R1BGD8_EMIHU,tr|R1F8P5|R1F8P5_EMIHU	Uncharacterized protein OS=Emiliania huxleyi OX=2903 GN=EMIHUDRAFT_217123 PE=4 SV=1	2	0	0	0	0	0	0	0	0	0	0	0	0	0	0	0	0	0	0	0	0	0	0	0	0	2	1
tr|R1BGF2|R1BGF2_EMIHU	Uncharacterized protein OS=Emiliania huxleyi OX=2903 GN=EMIHUDRAFT_217142 PE=4 SV=1	0	0	0	0	0	0	0	0	0	0	0	0	0	0	0	0	0	0	0	0	0	0	2	0	0	2	1
tr|R1BGG6|R1BGG6_EMIHU	Uncharacterized protein OS=Emiliania huxleyi OX=2903 GN=EMIHUDRAFT_217162 PE=4 SV=1	3	0	0	0	0	0	0	0	0	0	0	0	0	0	0	0	0	0	0	0	0	0	0	0	0	3	1
tr|R1BGI2|R1BGI2_EMIHU	Uncharacterized protein OS=Emiliania huxleyi OX=2903 GN=EMIHUDRAFT_438352 PE=4 SV=1	0	0	0	0	0	0	0	0	0	0	0	0	0	0	0	0	0	0	1	0	0	0	0	0	0	1	1
tr|R1BGI8|R1BGI8_EMIHU,tr|R1CN17|R1CN17_EMIHU	Uncharacterized protein OS=Emiliania huxleyi OX=2903 GN=EMIHUDRAFT_453146 PE=4 SV=1	2	0	0	0	0	0	0	0	1	0	0	0	0	0	0	0	0	0	0	0	0	0	0	0	0	3	2
tr|R1BGJ3|R1BGJ3_EMIHU	Putative replication factor C subunit 5 OS=Emiliania huxleyi OX=2903 GN=RFC5 PE=4 SV=1	2	0	0	0	0	0	0	0	0	0	0	0	0	0	0	0	0	0	0	0	0	0	0	0	0	2	1
tr|R1BGJ9|R1BGJ9_EMIHU	Uncharacterized protein OS=Emiliania huxleyi OX=2903 GN=EMIHUDRAFT_120833 PE=4 SV=1	0	1	0	0	0	0	0	0	0	0	0	0	0	0	0	0	0	0	0	0	0	0	0	0	0	1	1
tr|R1BGL0|R1BGL0_EMIHU	Uncharacterized protein OS=Emiliania huxleyi OX=2903 GN=EMIHUDRAFT_374437 PE=4 SV=1	3	0	0	0	0	0	0	0	0	0	0	0	0	0	0	0	0	0	0	0	0	0	0	0	0	3	1
tr|R1BGL2|R1BGL2_EMIHU	Uncharacterized protein OS=Emiliania huxleyi OX=2903 GN=EMIHUDRAFT_120821 PE=4 SV=1	1	0	0	0	0	0	0	0	0	0	0	0	0	0	0	0	0	0	0	0	0	0	0	0	0	1	1
tr|R1BGN7|R1BGN7_EMIHU	Uncharacterized protein OS=Emiliania huxleyi OX=2903 GN=EMIHUDRAFT_120809 PE=4 SV=1	2	0	0	0	0	0	0	0	0	0	0	0	0	0	0	0	0	0	0	0	0	0	0	0	0	2	1
tr|R1BGN7|R1BGN7_EMIHU,tr|R1C2Z3|R1C2Z3_EMIHU	Uncharacterized protein OS=Emiliania huxleyi OX=2903 GN=EMIHUDRAFT_120809 PE=4 SV=1	0	0	0	0	0	0	0	0	0	0	0	0	0	0	0	0	0	0	0	1	0	0	0	0	0	1	1
tr|R1BGP4|R1BGP4_EMIHU,tr|R1D7M0|R1D7M0_EMIHU	Uncharacterized protein OS=Emiliania huxleyi OX=2903 GN=EMIHUDRAFT_248875 PE=4 SV=1	0	0	0	0	1	0	0	0	0	0	0	0	0	0	0	0	0	0	0	0	1	0	0	0	0	2	2
tr|R1BGR2|R1BGR2_EMIHU	Uncharacterized protein OS=Emiliania huxleyi OX=2903 GN=EMIHUDRAFT_248869 PE=4 SV=1	3	0	0	0	0	0	0	0	0	0	0	0	0	0	0	0	0	0	0	0	1	0	0	0	0	4	2
tr|R1BGR8|R1BGR8_EMIHU,tr|R1FBM2|R1FBM2_EMIHU	Uncharacterized protein OS=Emiliania huxleyi OX=2903 GN=EMIHUDRAFT_120796 PE=4 SV=1	0	1	0	0	1	0	0	0	0	0	0	0	0	0	0	0	0	0	0	0	0	0	0	0	0	2	2
tr|R1BGS7|R1BGS7_EMIHU	Uncharacterized protein OS=Emiliania huxleyi OX=2903 GN=EMIHUDRAFT_471072 PE=4 SV=1	0	0	0	2	0	0	0	0	0	0	0	0	0	0	0	0	1	0	0	0	0	0	0	0	0	3	2
tr|R1BGU6|R1BGU6_EMIHU,tr|R1DJK7|R1DJK7_EMIHU	Uncharacterized protein OS=Emiliania huxleyi OX=2903 GN=EMIHUDRAFT_217210 PE=4 SV=1	0	0	0	0	3	0	0	0	0	0	0	0	0	0	0	0	0	0	0	0	0	0	0	0	0	3	1
tr|R1BGV4|R1BGV4_EMIHU	Uncharacterized protein OS=Emiliania huxleyi OX=2903 GN=EMIHUDRAFT_217233 PE=4 SV=1	0	0	0	0	0	0	0	1	0	0	0	0	0	0	0	0	0	0	0	0	0	0	0	0	0	1	1
tr|R1BGW2|R1BGW2_EMIHU	Uncharacterized protein OS=Emiliania huxleyi OX=2903 GN=EMIHUDRAFT_453021 PE=4 SV=1	1	0	0	0	0	0	0	0	0	0	0	0	0	0	0	0	0	0	0	0	0	0	0	0	0	1	1
tr|R1BGY9|R1BGY9_EMIHU	Glycerol-3-phosphate dehydrogenase [NAD(+)] OS=Emiliania huxleyi OX=2903 GN=EMIHUDRAFT_217317 PE=3 SV=1	1	0	0	0	0	0	0	0	0	0	0	0	0	0	0	0	0	0	0	0	0	0	0	0	0	1	1
tr|R1BH19|R1BH19_EMIHU	Uncharacterized protein OS=Emiliania huxleyi OX=2903 GN=EMIHUDRAFT_106008 PE=4 SV=1	0	0	1	0	0	0	2	0	0	0	0	0	0	0	0	0	0	0	0	0	0	0	0	0	0	3	2
tr|R1BH28|R1BH28_EMIHU	Uncharacterized protein (Fragment) OS=Emiliania huxleyi OX=2903 GN=EMIHUDRAFT_44073 PE=4 SV=1	0	0	0	3	0	0	0	0	0	0	0	0	0	0	0	0	0	0	0	0	0	0	0	0	0	3	1
tr|R1BH43|R1BH43_EMIHU	Eukaryotic translation initiation factor 3 subunit I OS=Emiliania huxleyi OX=2903 GN=EMIHUDRAFT_438175 PE=3 SV=1	0	0	0	0	0	0	0	0	0	0	0	0	0	0	0	0	0	0	1	0	0	0	0	0	0	1	1
tr|R1BH53|R1BH53_EMIHU,tr|R1F798|R1F798_EMIHU,tr|A0A0D3IMK1|A0A0D3IMK1_EMIHU	Uncharacterized protein OS=Emiliania huxleyi OX=2903 GN=EMIHUDRAFT_106033 PE=4 SV=1	0	0	0	0	0	0	0	0	0	0	2	0	0	1	0	0	0	0	0	0	0	0	0	0	0	3	2
tr|R1BH64|R1BH64_EMIHU,tr|R1DQ47|R1DQ47_EMIHU	Uncharacterized protein OS=Emiliania huxleyi OX=2903 GN=EMIHUDRAFT_249026 PE=4 SV=1	0	0	0	0	0	1	0	0	0	0	0	0	0	0	0	0	0	0	0	0	0	0	0	0	0	1	1
tr|R1BH66|R1BH66_EMIHU,tr|R1E961|R1E961_EMIHU	Uncharacterized protein OS=Emiliania huxleyi OX=2903 GN=EMIHUDRAFT_249012 PE=4 SV=1	0	2	0	0	0	0	0	0	0	0	0	0	0	0	0	0	0	0	0	0	0	0	0	0	0	2	1
tr|R1BH92|R1BH92_EMIHU	Uncharacterized protein OS=Emiliania huxleyi OX=2903 GN=EMIHUDRAFT_248839 PE=4 SV=1	0	0	0	0	1	0	0	0	0	0	0	0	0	0	0	0	0	0	0	0	0	0	0	0	0	1	1
tr|R1BHB4|R1BHB4_EMIHU,tr|R1EP29|R1EP29_EMIHU	Uncharacterized protein OS=Emiliania huxleyi OX=2903 GN=EMIHUDRAFT_248960 PE=4 SV=1	0	0	0	0	0	0	0	0	0	0	0	1	0	0	0	0	0	0	0	0	0	0	0	0	0	1	1
tr|R1BHC7|R1BHC7_EMIHU	Uncharacterized protein OS=Emiliania huxleyi OX=2903 GN=EMIHUDRAFT_452973 PE=4 SV=1	1	0	0	0	0	1	0	0	0	0	0	0	0	0	0	0	0	0	0	0	0	0	0	0	0	2	2
tr|R1BHD2|R1BHD2_EMIHU	Uncharacterized protein OS=Emiliania huxleyi OX=2903 GN=EMIHUDRAFT_115392 PE=4 SV=1	1	0	0	0	0	0	0	0	0	1	0	0	0	0	0	0	0	0	0	0	0	0	0	0	0	2	2
tr|R1BHD5|R1BHD5_EMIHU	Uncharacterized protein OS=Emiliania huxleyi OX=2903 GN=EMIHUDRAFT_217010 PE=4 SV=1	0	0	0	0	0	1	0	0	0	0	0	0	0	0	0	0	0	0	0	0	0	0	0	0	0	1	1
tr|R1BHD7|R1BHD7_EMIHU,tr|R1EEV8|R1EEV8_EMIHU	3-hydroxy-3-methylglutaryl coenzyme A reductase OS=Emiliania huxleyi OX=2903 GN=HMGR2 PE=3 SV=1	1	0	0	0	0	0	0	0	0	0	0	0	0	0	0	0	0	0	0	0	0	0	0	0	0	1	1
tr|R1BHF4|R1BHF4_EMIHU	Uncharacterized protein (Fragment) OS=Emiliania huxleyi OX=2903 GN=EMIHUDRAFT_50949 PE=4 SV=1	0	0	0	1	0	0	0	0	0	0	0	0	0	0	0	0	0	0	1	0	0	0	0	0	0	2	2
tr|R1BHF5|R1BHF5_EMIHU	Uncharacterized protein OS=Emiliania huxleyi OX=2903 GN=EMIHUDRAFT_216548 PE=4 SV=1	0	1	0	0	0	0	0	0	0	0	0	0	0	0	0	0	0	0	0	0	0	0	0	0	0	1	1
tr|R1BHF8|R1BHF8_EMIHU	Uncharacterized protein OS=Emiliania huxleyi OX=2903 GN=EMIHUDRAFT_217054 PE=4 SV=1	0	0	0	0	0	0	0	0	0	0	0	0	0	0	0	0	0	0	0	0	1	0	0	0	0	1	1
tr|R1BHH3|R1BHH3_EMIHU	Uncharacterized protein OS=Emiliania huxleyi OX=2903 GN=EMIHUDRAFT_105623 PE=4 SV=1	0	1	1	0	0	0	0	0	0	0	0	2	0	0	2	0	1	0	0	0	0	0	0	0	0	7	5
tr|R1BHI2|R1BHI2_EMIHU	Cytochrome P450 24A1, mitochondrial (P450-CC24) 24-hydroxylase OS=Emiliania huxleyi OX=2903 GN=EMIHUDRAFT_217091 PE=4 SV=1	0	0	0	0	0	0	0	0	0	0	0	0	1	0	0	0	0	0	0	0	0	0	0	0	0	1	1
tr|R1BHK1|R1BHK1_EMIHU,tr|R1F8N9|R1F8N9_EMIHU	Peptidase M16 OS=Emiliania huxleyi OX=2903 GN=EMIHUDRAFT_428226 PE=4 SV=1	1	0	0	0	0	0	1	0	0	0	0	0	0	0	0	0	0	0	0	0	0	0	0	0	0	2	2
tr|R1BHM0|R1BHM0_EMIHU	Uncharacterized protein OS=Emiliania huxleyi OX=2903 GN=EMIHUDRAFT_358766 PE=4 SV=1	0	0	0	0	0	0	0	0	0	0	0	0	0	1	1	0	0	0	0	0	0	0	0	0	0	2	2
tr|R1BHP0|R1BHP0_EMIHU,tr|R1B589|R1B589_EMIHU	Uncharacterized protein OS=Emiliania huxleyi OX=2903 GN=EMIHUDRAFT_216728 PE=4 SV=1	0	0	0	0	0	0	0	0	0	0	0	1	0	0	0	0	0	0	0	0	0	1	0	0	0	2	2
tr|R1BHP7|R1BHP7_EMIHU	Uncharacterized protein OS=Emiliania huxleyi OX=2903 GN=EMIHUDRAFT_216734 PE=4 SV=1	0	0	0	0	1	0	0	0	0	0	0	0	0	0	0	0	0	0	0	0	0	0	0	0	0	1	1
tr|R1BHR0|R1BHR0_EMIHU	Uncharacterized protein OS=Emiliania huxleyi OX=2903 GN=EMIHUDRAFT_197695 PE=4 SV=1	0	0	0	0	0	0	0	0	0	1	0	0	0	0	1	0	0	0	0	0	0	0	0	0	0	2	2
tr|R1BHS4|R1BHS4_EMIHU	RNA methyltransferase OS=Emiliania huxleyi OX=2903 GN=EMIHUDRAFT_62124 PE=4 SV=1	0	0	0	0	1	0	0	0	0	0	0	0	0	0	0	0	0	0	1	0	0	0	0	0	0	2	2
tr|R1BHU4|R1BHU4_EMIHU,tr|R1DXY0|R1DXY0_EMIHU	Uncharacterized protein (Fragment) OS=Emiliania huxleyi OX=2903 GN=EMIHUDRAFT_414703 PE=4 SV=1	0	0	0	0	0	0	0	0	0	0	0	0	0	1	0	0	0	0	0	0	0	0	0	0	0	1	1
tr|R1BHU9|R1BHU9_EMIHU	Uncharacterized protein OS=Emiliania huxleyi OX=2903 GN=EMIHUDRAFT_432806 PE=4 SV=1	0	0	3	0	0	0	0	0	0	0	0	0	0	0	0	0	0	0	0	0	0	0	0	0	0	3	1
tr|R1BHX9|R1BHX9_EMIHU	Uncharacterized protein (Fragment) OS=Emiliania huxleyi OX=2903 GN=EMIHUDRAFT_350565 PE=4 SV=1	0	0	0	0	0	0	0	0	0	0	1	0	0	0	0	0	0	0	0	0	0	0	0	0	0	1	1
tr|R1BHY3|R1BHY3_EMIHU,tr|R1EVN4|R1EVN4_EMIHU	Uncharacterized protein OS=Emiliania huxleyi OX=2903 GN=EMIHUDRAFT_105705 PE=4 SV=1	0	0	0	0	0	0	0	1	0	0	0	0	0	0	0	0	0	0	0	0	0	0	0	0	0	1	1
tr|R1BHZ3|R1BHZ3_EMIHU	Uncharacterized protein OS=Emiliania huxleyi OX=2903 GN=EMIHUDRAFT_216781 PE=3 SV=1	0	0	0	0	0	0	0	0	0	0	1	0	0	0	0	0	0	0	0	0	0	0	0	0	0	1	1
tr|R1BHZ3|R1BHZ3_EMIHU,tr|R1FQV9|R1FQV9_EMIHU	Uncharacterized protein OS=Emiliania huxleyi OX=2903 GN=EMIHUDRAFT_216781 PE=3 SV=1	0	0	2	0	0	0	1	0	0	0	0	0	0	0	0	0	0	0	0	0	0	0	0	0	0	3	2
tr|R1BI09|R1BI09_EMIHU,tr|R1FJA5|R1FJA5_EMIHU	Uncharacterized protein OS=Emiliania huxleyi OX=2903 GN=EMIHUDRAFT_452932 PE=4 SV=1	1	0	0	0	0	0	0	0	0	0	0	0	0	0	0	0	0	0	0	0	0	0	0	0	0	1	1
tr|R1BI12|R1BI12_EMIHU,tr|R1F9H2|R1F9H2_EMIHU	Uncharacterized protein OS=Emiliania huxleyi OX=2903 GN=EMIHUDRAFT_216821 PE=4 SV=1	1	0	0	0	0	0	0	0	0	0	0	0	0	0	0	0	0	0	0	0	0	0	0	0	0	1	1
tr|R1BI19|R1BI19_EMIHU	Uncharacterized protein OS=Emiliania huxleyi OX=2903 GN=EMIHUDRAFT_465453 PE=4 SV=1	0	0	0	0	0	1	0	0	0	0	0	0	0	0	0	0	0	0	0	0	0	0	0	0	0	1	1
tr|R1BI21|R1BI21_EMIHU	Uncharacterized protein OS=Emiliania huxleyi OX=2903 GN=EMIHUDRAFT_420576 PE=4 SV=1	0	0	0	0	0	0	0	0	0	0	1	0	0	0	0	0	0	0	0	0	0	0	1	0	0	2	2
tr|R1BI24|R1BI24_EMIHU	Uncharacterized protein OS=Emiliania huxleyi OX=2903 GN=EMIHUDRAFT_216839 PE=4 SV=1	0	0	2	0	0	0	1	0	0	0	0	0	0	0	0	0	0	0	0	0	0	0	0	0	0	3	2
tr|R1BI32|R1BI32_EMIHU	Uncharacterized protein OS=Emiliania huxleyi OX=2903 GN=EMIHUDRAFT_216860 PE=4 SV=1	1	0	0	2	0	0	0	0	0	0	0	0	0	0	0	0	1	0	0	0	0	0	0	0	0	4	3
tr|R1BI35|R1BI35_EMIHU	Uncharacterized protein OS=Emiliania huxleyi OX=2903 GN=EMIHUDRAFT_67969 PE=4 SV=1	0	0	0	0	0	0	0	0	0	0	0	0	0	0	0	0	2	0	0	0	0	0	0	0	0	2	1
tr|R1BI43|R1BI43_EMIHU	Uncharacterized protein (Fragment) OS=Emiliania huxleyi OX=2903 GN=EMIHUDRAFT_358643 PE=4 SV=1	0	0	0	0	1	0	0	0	0	0	0	0	0	0	0	0	0	0	0	0	0	0	0	0	0	1	1
tr|R1BI48|R1BI48_EMIHU	Uncharacterized protein OS=Emiliania huxleyi OX=2903 GN=EMIHUDRAFT_452958 PE=4 SV=1	2	0	0	0	0	0	0	0	0	0	0	0	0	0	0	0	0	0	0	0	0	0	0	0	0	2	1
tr|R1BI50|R1BI50_EMIHU	Uncharacterized protein OS=Emiliania huxleyi OX=2903 GN=EMIHUDRAFT_216904 PE=4 SV=1	0	1	0	0	0	0	0	0	0	0	0	0	0	0	0	0	0	0	0	0	0	0	0	0	0	1	1
tr|R1BI59|R1BI59_EMIHU	Uncharacterized protein OS=Emiliania huxleyi OX=2903 GN=EMIHUDRAFT_216921 PE=4 SV=1	0	0	0	0	0	0	0	0	0	0	0	0	0	0	0	0	0	0	0	0	0	0	0	1	0	1	1
tr|R1BI62|R1BI62_EMIHU	Uncharacterized protein OS=Emiliania huxleyi OX=2903 GN=EMIHUDRAFT_465472 PE=4 SV=1	0	0	0	0	0	1	0	0	0	0	0	0	0	0	0	0	0	0	0	0	0	0	0	0	0	1	1
tr|R1BI65|R1BI65_EMIHU	Uncharacterized protein OS=Emiliania huxleyi OX=2903 GN=EMIHUDRAFT_448377 PE=4 SV=1	0	0	0	0	0	0	0	0	2	0	0	0	0	0	0	0	0	0	0	0	0	0	0	0	0	2	1
tr|R1BI67|R1BI67_EMIHU	Uncharacterized protein OS=Emiliania huxleyi OX=2903 GN=EMIHUDRAFT_416776 PE=4 SV=1	0	0	1	0	0	0	0	0	0	0	0	0	0	0	0	0	0	0	0	0	0	0	2	0	0	3	2
tr|R1BI70|R1BI70_EMIHU	Uncharacterized protein OS=Emiliania huxleyi OX=2903 GN=EMIHUDRAFT_105794 PE=4 SV=1	0	0	0	0	0	0	0	0	0	0	0	1	0	0	0	0	0	0	0	0	0	0	0	0	0	1	1
tr|R1BI77|R1BI77_EMIHU	Uncharacterized protein OS=Emiliania huxleyi OX=2903 GN=EMIHUDRAFT_452970 PE=4 SV=1	0	0	0	0	0	1	0	0	0	0	0	0	0	0	0	0	0	0	0	0	0	0	0	0	0	1	1
tr|R1BI84|R1BI84_EMIHU	Uncharacterized protein OS=Emiliania huxleyi OX=2903 GN=EMIHUDRAFT_428205 PE=4 SV=1	0	0	0	0	0	0	0	0	0	0	0	0	1	0	0	0	0	0	0	0	0	0	0	0	0	1	1
tr|R1BIA3|R1BIA3_EMIHU	Uncharacterized protein OS=Emiliania huxleyi OX=2903 GN=EMIHUDRAFT_432887 PE=4 SV=1	0	3	0	0	1	0	0	0	0	0	0	0	0	0	0	1	0	0	0	0	0	0	0	0	0	5	3
tr|R1BIB0|R1BIB0_EMIHU	Uncharacterized protein OS=Emiliania huxleyi OX=2903 GN=EMIHUDRAFT_350646 PE=4 SV=1	0	0	0	0	0	0	0	0	0	0	0	0	0	0	0	0	0	0	0	0	0	1	0	0	0	1	1
tr|R1BIC2|R1BIC2_EMIHU	Uncharacterized protein OS=Emiliania huxleyi OX=2903 GN=EMIHUDRAFT_198006 PE=4 SV=1	1	0	0	0	0	0	0	0	0	0	0	0	0	0	0	0	0	0	0	0	0	0	0	0	0	1	1
tr|R1BIC9|R1BIC9_EMIHU,tr|R1BPH7|R1BPH7_EMIHU	Uncharacterized protein OS=Emiliania huxleyi OX=2903 GN=EMIHUDRAFT_120752 PE=4 SV=1	0	1	0	0	0	0	0	0	0	0	0	0	0	0	0	0	0	0	0	0	0	0	0	0	0	1	1
tr|R1BIG4|R1BIG4_EMIHU	Uncharacterized protein (Fragment) OS=Emiliania huxleyi OX=2903 GN=EMIHUDRAFT_52656 PE=4 SV=1	0	0	0	0	0	0	0	0	0	0	0	0	0	0	0	0	0	0	0	0	0	2	0	0	0	2	1
tr|R1BII1|R1BII1_EMIHU	Uncharacterized protein OS=Emiliania huxleyi OX=2903 GN=EMIHUDRAFT_198149 PE=4 SV=1	0	0	0	0	0	0	0	0	0	0	0	0	0	0	0	0	0	0	0	0	1	0	0	0	0	1	1
tr|R1BII6|R1BII6_EMIHU	Putative abortive infection protein OS=Emiliania huxleyi OX=2903 GN=EMIHUDRAFT_96857 PE=4 SV=1	0	0	0	2	0	0	0	0	0	0	0	0	0	0	0	0	0	0	0	0	0	0	0	0	0	2	1
tr|R1BIJ4|R1BIJ4_EMIHU	Coproporphyrinogen oxidase OS=Emiliania huxleyi OX=2903 GN=CPO PE=4 SV=1	3	0	0	0	0	0	0	0	0	0	0	0	0	0	0	0	0	0	0	0	0	0	0	0	0	3	1
tr|R1BIK2|R1BIK2_EMIHU	Uncharacterized protein OS=Emiliania huxleyi OX=2903 GN=EMIHUDRAFT_198201 PE=4 SV=1	0	1	0	0	0	0	0	0	0	0	0	0	0	0	0	0	0	0	0	0	0	0	0	0	0	1	1
tr|R1BIK5|R1BIK5_EMIHU	Uncharacterized protein OS=Emiliania huxleyi OX=2903 GN=EMIHUDRAFT_448439 PE=3 SV=1	0	0	0	0	0	1	0	0	0	0	0	0	0	0	0	0	0	0	0	0	0	0	0	0	0	1	1
tr|R1BIM0|R1BIM0_EMIHU	RME1B, RME-1\EHD family protein OS=Emiliania huxleyi OX=2903 GN=RME1B PE=3 SV=1	0	0	0	0	0	0	0	1	0	0	0	0	0	0	0	0	0	0	0	0	0	0	0	0	0	1	1
tr|R1BIM1|R1BIM1_EMIHU	Uncharacterized protein OS=Emiliania huxleyi OX=2903 GN=EMIHUDRAFT_216667 PE=4 SV=1	0	0	0	0	0	0	0	0	0	0	0	0	0	0	0	0	0	0	1	0	0	0	0	0	0	1	1
tr|R1BIM5|R1BIM5_EMIHU	Uncharacterized protein OS=Emiliania huxleyi OX=2903 GN=EMIHUDRAFT_216673 PE=4 SV=1	0	0	2	0	0	0	0	0	0	0	0	0	0	0	0	0	0	0	0	0	0	1	0	0	0	3	2
tr|R1BIM9|R1BIM9_EMIHU,tr|R1B6I3|R1B6I3_EMIHU	Putative short chain dehydrogenase OS=Emiliania huxleyi OX=2903 GN=EMIHUDRAFT_67936 PE=4 SV=1	0	0	1	1	0	0	0	0	0	0	0	0	0	0	0	0	0	0	0	0	0	0	0	0	0	2	2
tr|R1BIN1|R1BIN1_EMIHU,tr|R1CKH4|R1CKH4_EMIHU	Uncharacterized protein OS=Emiliania huxleyi OX=2903 GN=EMIHUDRAFT_257982 PE=4 SV=1	0	0	1	0	0	0	2	0	0	0	0	0	0	0	0	0	0	0	0	0	0	0	0	0	0	3	2
tr|R1BIP4|R1BIP4_EMIHU	Uncharacterized protein OS=Emiliania huxleyi OX=2903 GN=EMIHUDRAFT_120723 PE=4 SV=1	0	0	0	0	0	0	0	0	0	0	0	0	0	0	0	0	1	0	0	0	0	0	0	0	0	1	1
tr|R1BIP8|R1BIP8_EMIHU	Uncharacterized protein (Fragment) OS=Emiliania huxleyi OX=2903 GN=EMIHUDRAFT_374391 PE=4 SV=1	0	0	0	0	1	0	0	0	0	0	0	0	0	0	0	0	0	0	0	0	0	0	0	0	0	1	1
tr|R1BIS3|R1BIS3_EMIHU	Uncharacterized protein OS=Emiliania huxleyi OX=2903 GN=EMIHUDRAFT_197694 PE=4 SV=1	0	0	0	0	0	0	0	0	0	1	0	0	0	0	0	0	0	0	0	0	0	0	0	0	0	1	1
tr|R1BIT1|R1BIT1_EMIHU	Uncharacterized protein (Fragment) OS=Emiliania huxleyi OX=2903 GN=EMIHUDRAFT_55028 PE=4 SV=1	0	0	0	0	0	0	1	0	0	0	0	0	0	0	0	0	0	0	0	0	0	0	0	0	0	1	1
tr|R1BIT6|R1BIT6_EMIHU	Uncharacterized protein OS=Emiliania huxleyi OX=2903 GN=EMIHUDRAFT_432789 PE=4 SV=1	1	0	1	0	1	0	0	1	0	1	0	1	0	0	1	1	0	0	0	0	0	0	0	0	0	8	8
tr|R1BIT6|R1BIT6_EMIHU,tr|R1E274|R1E274_EMIHU	Uncharacterized protein OS=Emiliania huxleyi OX=2903 GN=EMIHUDRAFT_432789 PE=4 SV=1	0	0	0	0	0	0	0	0	0	2	0	0	0	0	0	0	0	0	0	0	0	0	0	0	0	2	1
tr|R1BIU3|R1BIU3_EMIHU	Uncharacterized protein OS=Emiliania huxleyi OX=2903 GN=EMIHUDRAFT_420555 PE=4 SV=1	0	0	0	0	0	0	0	0	0	0	0	1	0	0	0	0	1	0	0	0	0	1	0	0	0	3	3
tr|R1BIV2|R1BIV2_EMIHU	Uncharacterized protein OS=Emiliania huxleyi OX=2903 GN=EMIHUDRAFT_414699 PE=3 SV=1	1	0	2	0	0	0	1	0	0	0	0	0	0	0	0	0	0	0	0	0	0	0	0	0	0	4	3
tr|R1BIV2|R1BIV2_EMIHU,tr|R1DXY0|R1DXY0_EMIHU	Uncharacterized protein OS=Emiliania huxleyi OX=2903 GN=EMIHUDRAFT_414699 PE=3 SV=1	0	0	0	0	0	0	0	0	1	0	0	0	0	0	0	0	0	0	0	0	0	0	0	0	0	1	1
tr|R1BIV4|R1BIV4_EMIHU,tr|R1BQL4|R1BQL4_EMIHU	Uncharacterized protein OS=Emiliania huxleyi OX=2903 GN=EMIHUDRAFT_216352 PE=4 SV=1	0	0	1	0	0	0	0	0	0	0	0	0	0	0	0	0	0	0	0	0	0	0	0	0	0	1	1
tr|R1BIW1|R1BIW1_EMIHU	Uncharacterized protein OS=Emiliania huxleyi OX=2903 GN=EMIHUDRAFT_432808 PE=4 SV=1	0	0	0	0	0	0	0	1	0	0	0	0	0	0	0	0	0	0	0	0	0	0	0	0	0	1	1
tr|R1BIX4|R1BIX4_EMIHU	Uncharacterized protein OS=Emiliania huxleyi OX=2903 GN=EMIHUDRAFT_461719 PE=4 SV=1	0	0	0	0	0	0	0	0	0	0	1	0	1	0	0	0	0	0	0	0	0	0	0	0	0	2	2
tr|R1BIX5|R1BIX5_EMIHU	Uncharacterized protein OS=Emiliania huxleyi OX=2903 GN=EMIHUDRAFT_216406 PE=4 SV=1	0	0	0	1	0	0	0	0	0	0	0	0	0	0	0	0	0	0	0	0	0	0	0	0	0	1	1
tr|R1BIX8|R1BIX8_EMIHU	Uncharacterized protein OS=Emiliania huxleyi OX=2903 GN=EMIHUDRAFT_465373 PE=4 SV=1	4	0	0	0	0	0	0	0	0	0	0	1	0	0	0	0	0	0	1	0	0	0	1	0	0	7	4
tr|R1BIX8|R1BIX8_EMIHU,tr|R1CWH2|R1CWH2_EMIHU	Uncharacterized protein OS=Emiliania huxleyi OX=2903 GN=EMIHUDRAFT_465373 PE=4 SV=1	0	0	1	0	0	0	0	0	0	0	0	0	0	0	0	0	0	0	0	0	0	0	0	0	0	1	1
tr|R1BIX8|R1BIX8_EMIHU,tr|R1FYU4|R1FYU4_EMIHU,tr|R1DDW3|R1DDW3_EMIHU,tr|R1CWH2|R1CWH2_EMIHU	Uncharacterized protein OS=Emiliania huxleyi OX=2903 GN=EMIHUDRAFT_465373 PE=4 SV=1	0	0	0	1	0	0	0	0	0	0	0	0	0	0	0	0	0	0	0	0	0	0	0	0	0	1	1
tr|R1BIY2|R1BIY2_EMIHU	Uncharacterized protein (Fragment) OS=Emiliania huxleyi OX=2903 GN=EMIHUDRAFT_46526 PE=4 SV=1	0	0	0	0	2	2	0	0	0	0	0	0	0	0	0	0	0	0	0	0	0	0	0	0	0	4	2
tr|R1BIY8|R1BIY8_EMIHU	Heat shock protein 90 OS=Emiliania huxleyi OX=2903 GN=EMIHUDRAFT_448346 PE=3 SV=1	0	0	0	0	1	0	0	0	1	0	0	0	0	0	0	0	0	0	0	0	0	0	0	0	0	2	2
tr|R1BIZ5|R1BIZ5_EMIHU	Uncharacterized protein OS=Emiliania huxleyi OX=2903 GN=EMIHUDRAFT_428142 PE=4 SV=1	0	0	0	0	0	0	0	1	0	0	0	0	0	0	0	0	0	0	0	0	0	0	0	0	0	1	1
tr|R1BIZ8|R1BIZ8_EMIHU	Uncharacterized protein OS=Emiliania huxleyi OX=2903 GN=EMIHUDRAFT_448355 PE=4 SV=1	0	0	0	0	0	1	0	0	0	0	0	0	0	0	0	0	0	0	0	0	0	0	0	0	0	1	1
tr|R1BIZ9|R1BIZ9_EMIHU	Uncharacterized protein OS=Emiliania huxleyi OX=2903 GN=EMIHUDRAFT_452842 PE=4 SV=1	0	0	0	0	0	0	0	0	0	0	0	0	0	0	0	0	1	0	0	0	0	0	0	0	0	1	1
tr|R1BJ12|R1BJ12_EMIHU	Uncharacterized protein (Fragment) OS=Emiliania huxleyi OX=2903 GN=EMIHUDRAFT_55834 PE=3 SV=1	1	0	0	0	0	0	0	0	0	0	0	0	0	0	0	0	0	0	0	0	0	0	0	0	0	1	1
tr|R1BJ15|R1BJ15_EMIHU	Uncharacterized protein OS=Emiliania huxleyi OX=2903 GN=EMIHUDRAFT_461741 PE=4 SV=1	4	0	1	1	2	0	0	0	0	0	0	0	0	0	0	0	0	0	0	0	0	0	0	0	0	8	4
tr|R1BJ36|R1BJ36_EMIHU,tr|R1F9Q2|R1F9Q2_EMIHU	Uncharacterized protein OS=Emiliania huxleyi OX=2903 GN=EMIHUDRAFT_120691 PE=4 SV=1	0	0	1	0	0	0	1	0	0	0	0	0	0	0	0	0	0	0	0	0	0	0	0	0	0	2	2
tr|R1BJ39|R1BJ39_EMIHU	Uncharacterized protein (Fragment) OS=Emiliania huxleyi OX=2903 GN=EMIHUDRAFT_448373 PE=4 SV=1	0	0	0	1	0	0	0	0	0	0	1	0	0	0	0	0	0	0	0	0	0	0	0	0	0	2	2
tr|R1BJ45|R1BJ45_EMIHU	Glycerol-3-phosphate dehydrogenase [NAD(+)] OS=Emiliania huxleyi OX=2903 GN=EMIHUDRAFT_432864 PE=3 SV=1	3	0	1	0	0	0	0	0	0	1	0	0	0	0	0	0	0	1	0	0	0	0	0	0	0	6	4
tr|R1BJ45|R1BJ45_EMIHU,tr|R1DG23|R1DG23_EMIHU	Glycerol-3-phosphate dehydrogenase [NAD(+)] OS=Emiliania huxleyi OX=2903 GN=EMIHUDRAFT_432864 PE=3 SV=1	1	0	0	0	0	0	0	0	0	0	0	0	0	0	0	0	2	0	0	0	0	0	0	0	0	3	2
tr|R1BJ47|R1BJ47_EMIHU	Uncharacterized protein OS=Emiliania huxleyi OX=2903 GN=EMIHUDRAFT_471012 PE=4 SV=1	0	0	0	0	0	0	0	0	0	0	0	0	0	0	0	0	0	1	0	0	0	0	0	0	0	1	1
tr|R1BJ54|R1BJ54_EMIHU	Uncharacterized protein OS=Emiliania huxleyi OX=2903 GN=EMIHUDRAFT_120673 PE=4 SV=1	0	0	0	0	0	0	0	0	0	0	0	0	0	0	0	0	0	0	0	0	0	0	0	1	0	1	1
tr|R1BJ59|R1BJ59_EMIHU	Uncharacterized protein OS=Emiliania huxleyi OX=2903 GN=EMIHUDRAFT_448382 PE=4 SV=1	0	0	0	0	0	0	0	0	0	0	0	0	0	0	0	0	0	0	1	0	0	0	0	0	0	1	1
tr|R1BJ64|R1BJ64_EMIHU	Apm4, medium subunit of the adaptin 4 complex OS=Emiliania huxleyi OX=2903 GN=Apm4 PE=3 SV=1	3	0	0	0	0	0	0	0	0	0	0	0	0	0	0	0	0	1	0	0	0	0	0	0	0	4	2
tr|R1BJ71|R1BJ71_EMIHU	Uncharacterized protein OS=Emiliania huxleyi OX=2903 GN=EMIHUDRAFT_448391 PE=4 SV=1	3	0	0	0	0	0	0	0	0	0	0	0	0	0	0	0	0	0	0	0	0	0	0	0	0	3	1
tr|R1BJ75|R1BJ75_EMIHU	Uncharacterized protein OS=Emiliania huxleyi OX=2903 GN=EMIHUDRAFT_96773 PE=4 SV=1	0	0	0	0	0	0	0	0	0	0	0	0	0	0	0	0	0	0	2	0	0	0	0	0	0	2	1
tr|R1BJ84|R1BJ84_EMIHU	Uncharacterized protein OS=Emiliania huxleyi OX=2903 GN=EMIHUDRAFT_198014 PE=4 SV=1	0	0	1	0	0	0	1	0	0	0	0	0	0	0	0	0	0	0	0	0	0	0	0	0	0	2	2
tr|R1BJ92|R1BJ92_EMIHU	Mitochondrial inner membrane protease subunit OS=Emiliania huxleyi OX=2903 GN=EMIHUDRAFT_350660 PE=3 SV=1	0	0	0	0	0	0	0	0	0	0	0	0	0	0	0	0	0	0	0	0	1	0	0	0	0	1	1
tr|R1BJB5|R1BJB5_EMIHU	Uncharacterized protein OS=Emiliania huxleyi OX=2903 GN=EMIHUDRAFT_465304 PE=4 SV=1	0	0	0	0	0	0	0	0	0	0	0	0	0	0	0	1	0	0	0	0	0	0	0	0	0	1	1
tr|R1BJC4|R1BJC4_EMIHU	Uncharacterized protein OS=Emiliania huxleyi OX=2903 GN=EMIHUDRAFT_96831 PE=3 SV=1	0	0	1	0	0	0	0	0	0	1	0	0	0	0	0	0	0	0	0	0	0	0	0	0	1	3	3
tr|R1BJG6|R1BJG6_EMIHU,tr|R1BV60|R1BV60_EMIHU	Uncharacterized protein OS=Emiliania huxleyi OX=2903 GN=EMIHUDRAFT_465316 PE=4 SV=1	2	0	0	0	0	0	0	0	0	0	0	0	0	0	0	0	0	0	0	0	0	0	0	0	0	2	1
tr|R1BJH5|R1BJH5_EMIHU	Uncharacterized protein OS=Emiliania huxleyi OX=2903 GN=EMIHUDRAFT_67811 PE=4 SV=1	0	1	2	1	0	0	1	0	0	0	0	0	0	0	0	0	0	0	0	0	0	0	0	0	0	5	4
tr|R1BJI4|R1BJI4_EMIHU	Uncharacterized protein OS=Emiliania huxleyi OX=2903 GN=EMIHUDRAFT_452770 PE=4 SV=1	0	0	0	0	2	0	0	0	0	0	0	0	0	0	0	0	0	0	0	0	0	0	0	0	0	2	1
tr|R1BJI5|R1BJI5_EMIHU	Uncharacterized protein OS=Emiliania huxleyi OX=2903 GN=EMIHUDRAFT_461817 PE=4 SV=1	0	0	0	0	1	0	0	0	0	0	0	0	0	0	0	0	0	0	0	0	0	0	0	0	0	1	1
tr|R1BJJ5|R1BJJ5_EMIHU	V-type proton ATPase subunit C OS=Emiliania huxleyi OX=2903 GN=ATPVC PE=3 SV=1	1	0	0	0	0	0	0	0	0	1	0	0	0	0	0	1	0	1	0	0	0	0	0	0	0	4	4
tr|R1BJK4|R1BJK4_EMIHU	Uncharacterized protein OS=Emiliania huxleyi OX=2903 GN=EMIHUDRAFT_216165 PE=4 SV=1	0	0	0	0	2	0	0	0	0	0	0	0	0	0	0	0	0	0	0	0	1	0	0	0	0	3	2
tr|R1BJK5|R1BJK5_EMIHU	Uncharacterized protein OS=Emiliania huxleyi OX=2903 GN=EMIHUDRAFT_459912 PE=4 SV=1	0	0	0	0	0	0	0	0	0	0	0	1	0	0	1	0	0	0	0	0	0	0	0	0	0	2	2
tr|R1BJL4|R1BJL4_EMIHU	Uncharacterized protein OS=Emiliania huxleyi OX=2903 GN=EMIHUDRAFT_216187 PE=4 SV=1	1	0	0	0	1	0	0	0	0	0	0	0	0	0	0	0	1	0	0	0	0	0	0	0	0	3	3
tr|R1BJN9|R1BJN9_EMIHU	Uncharacterized protein OS=Emiliania huxleyi OX=2903 GN=EMIHUDRAFT_105460 PE=4 SV=1	0	0	0	0	0	0	0	0	0	0	0	0	0	0	0	0	0	0	0	0	0	0	1	0	0	1	1
tr|R1BJP2|R1BJP2_EMIHU	Phosphoinositide phospholipase C OS=Emiliania huxleyi OX=2903 GN=EMIHUDRAFT_248696 PE=4 SV=1	0	1	0	1	0	0	0	0	0	0	0	0	0	0	0	0	0	0	0	0	0	0	0	0	0	2	2
tr|R1BJP8|R1BJP8_EMIHU,tr|R1DW50|R1DW50_EMIHU	Uncharacterized protein OS=Emiliania huxleyi OX=2903 GN=EMIHUDRAFT_471020 PE=3 SV=1	0	0	0	0	0	0	0	0	1	0	0	2	0	0	0	0	0	0	0	0	0	0	0	0	0	3	2
tr|R1BJR4|R1BJR4_EMIHU,tr|R1CXG8|R1CXG8_EMIHU	Uncharacterized protein OS=Emiliania huxleyi OX=2903 GN=EMIHUDRAFT_120704 PE=4 SV=1	0	0	0	0	0	1	0	0	0	0	0	0	0	0	0	0	0	0	0	0	0	0	0	0	0	1	1
tr|R1BJR7|R1BJR7_EMIHU,tr|R1DP77|R1DP77_EMIHU	Ferredoxin-sulfite reductase OS=Emiliania huxleyi OX=2903 GN=SIR1 PE=4 SV=1	0	0	0	0	0	0	0	0	0	1	0	0	0	0	0	0	0	0	0	0	0	0	0	0	0	1	1
tr|R1BJS4|R1BJS4_EMIHU	Purple acid phosphatase OS=Emiliania huxleyi OX=2903 GN=EMIHUDRAFT_248535 PE=3 SV=1	0	0	0	0	0	0	0	0	0	0	0	0	0	0	0	0	0	2	0	0	0	0	0	0	0	2	1
tr|R1BJT8|R1BJT8_EMIHU,tr|R1FLM6|R1FLM6_EMIHU	Uncharacterized protein OS=Emiliania huxleyi OX=2903 GN=EMIHUDRAFT_105484 PE=4 SV=1	0	1	0	0	0	0	0	0	0	0	0	0	0	0	0	0	0	0	0	0	0	0	0	0	0	1	1
tr|R1BJY3|R1BJY3_EMIHU	Uncharacterized protein OS=Emiliania huxleyi OX=2903 GN=EMIHUDRAFT_452817 PE=4 SV=1	0	0	0	0	0	0	0	0	1	0	0	0	0	1	0	0	0	0	0	1	0	0	0	0	0	3	3
tr|R1BJY8|R1BJY8_EMIHU	Quinone oxidoreductase OS=Emiliania huxleyi OX=2903 GN=EMIHUDRAFT_465364 PE=4 SV=1	3	0	0	0	0	0	0	0	0	0	0	0	0	0	0	0	0	0	0	0	1	0	0	0	0	4	2
tr|R1BJZ3|R1BJZ3_EMIHU,tr|R1DNA9|R1DNA9_EMIHU	Uncharacterized protein OS=Emiliania huxleyi OX=2903 GN=EMIHUDRAFT_437891 PE=4 SV=1	0	1	0	1	0	0	0	0	1	0	0	0	0	0	0	0	0	0	0	0	0	0	0	0	0	3	3
tr|R1BJZ5|R1BJZ5_EMIHU	Uncharacterized protein OS=Emiliania huxleyi OX=2903 GN=EMIHUDRAFT_452826 PE=4 SV=1	1	0	0	0	0	0	0	0	0	0	0	0	0	0	0	0	0	0	0	0	0	0	0	0	0	1	1
tr|R1BK42|R1BK42_EMIHU	Uncharacterized protein OS=Emiliania huxleyi OX=2903 GN=EMIHUDRAFT_215905 PE=4 SV=1	0	0	0	0	0	0	0	0	0	0	0	0	0	0	0	0	2	0	0	0	0	0	0	0	0	2	1
tr|R1BK52|R1BK52_EMIHU	Uncharacterized protein OS=Emiliania huxleyi OX=2903 GN=EMIHUDRAFT_105305 PE=4 SV=1	0	2	0	0	0	0	0	0	0	1	0	0	0	0	0	0	0	0	0	0	0	0	0	0	0	3	2
tr|R1BK71|R1BK71_EMIHU	Glucose-6-phosphate dehydrogenase OS=Emiliania huxleyi OX=2903 GN=G6PDH2 PE=3 SV=1	0	0	0	0	0	0	0	0	0	0	1	0	0	0	0	0	0	0	0	0	0	0	0	0	0	1	1
tr|R1BK96|R1BK96_EMIHU	Uncharacterized protein OS=Emiliania huxleyi OX=2903 GN=EMIHUDRAFT_216008 PE=4 SV=1	0	1	0	0	0	0	0	0	0	0	0	0	0	0	1	0	0	0	0	0	0	0	0	0	0	2	2
tr|R1BK99|R1BK99_EMIHU,tr|A0A0D3IPQ5|A0A0D3IPQ5_EMIHU	Uncharacterized protein (Fragment) OS=Emiliania huxleyi OX=2903 GN=EMIHUDRAFT_67751 PE=4 SV=1	0	0	0	1	0	0	0	0	0	0	0	0	0	0	0	0	0	0	0	0	0	0	0	0	0	1	1
tr|R1BKA5|R1BKA5_EMIHU	Uncharacterized protein OS=Emiliania huxleyi OX=2903 GN=EMIHUDRAFT_446261 PE=4 SV=1	0	0	0	0	0	0	0	0	1	0	0	0	0	0	0	0	0	0	0	0	0	0	0	0	0	1	1
tr|R1BKA6|R1BKA6_EMIHU	Uncharacterized protein (Fragment) OS=Emiliania huxleyi OX=2903 GN=EMIHUDRAFT_465301 PE=4 SV=1	0	0	0	0	0	0	0	0	0	0	0	1	0	1	0	1	0	0	0	0	1	0	0	0	0	4	4
tr|R1BKD3|R1BKD3_EMIHU,tr|R1BQR5|R1BQR5_EMIHU	Uncharacterized protein OS=Emiliania huxleyi OX=2903 GN=EMIHUDRAFT_471004 PE=4 SV=1	0	0	1	0	0	0	1	0	0	0	0	0	0	0	0	0	0	0	0	0	0	0	0	0	0	2	2
tr|R1BKI7|R1BKI7_EMIHU	Uncharacterized protein OS=Emiliania huxleyi OX=2903 GN=EMIHUDRAFT_216072 PE=4 SV=1	0	0	0	1	0	0	0	0	0	0	0	0	0	0	0	0	0	0	0	2	0	0	0	0	0	3	2
tr|R1BKM5|R1BKM5_EMIHU	Glyceraldehyde-3-phosphate dehydrogenase OS=Emiliania huxleyi OX=2903 GN=EMIHUDRAFT_105413 PE=4 SV=1	0	0	1	0	0	0	0	0	0	0	0	0	0	0	0	0	0	0	0	0	0	0	0	0	0	1	1
tr|R1BKP8|R1BKP8_EMIHU,tr|R1EHJ0|R1EHJ0_EMIHU	Uncharacterized protein OS=Emiliania huxleyi OX=2903 GN=EMIHUDRAFT_452666 PE=4 SV=1	0	0	1	0	0	0	1	0	0	0	0	0	0	0	0	0	0	0	0	0	0	0	0	0	0	2	2
tr|R1BKQ6|R1BKQ6_EMIHU	Uncharacterized protein OS=Emiliania huxleyi OX=2903 GN=EMIHUDRAFT_215635 PE=4 SV=1	2	0	0	0	0	0	0	0	0	0	0	0	0	0	0	0	0	0	0	0	0	0	0	0	0	2	1
tr|R1BKQ8|R1BKQ8_EMIHU,tr|R1FEA7|R1FEA7_EMIHU	Uncharacterized protein OS=Emiliania huxleyi OX=2903 GN=EMIHUDRAFT_216233 PE=4 SV=1	0	0	0	0	2	0	0	0	0	0	0	0	0	0	0	0	0	0	0	0	0	0	0	0	0	2	1
tr|R1BKS7|R1BKS7_EMIHU	Roco2, Roco family protein OS=Emiliania huxleyi OX=2903 GN=Roco2 PE=4 SV=1	0	0	0	0	0	0	0	2	0	0	0	0	0	0	0	0	0	0	0	0	0	0	0	0	0	2	1
tr|R1BKT1|R1BKT1_EMIHU	Uncharacterized protein OS=Emiliania huxleyi OX=2903 GN=EMIHUDRAFT_105191 PE=4 SV=1	0	0	0	0	0	0	0	0	0	0	0	0	0	1	0	0	0	0	0	0	0	0	0	0	0	1	1
tr|R1BKU7|R1BKU7_EMIHU	Uncharacterized protein OS=Emiliania huxleyi OX=2903 GN=EMIHUDRAFT_215678 PE=3 SV=1	0	0	1	0	0	0	0	0	0	0	0	0	0	0	0	0	0	0	0	0	0	0	0	0	0	1	1
tr|R1BKV6|R1BKV6_EMIHU,tr|R1CCS6|R1CCS6_EMIHU	Uncharacterized protein OS=Emiliania huxleyi OX=2903 GN=EMIHUDRAFT_371721 PE=4 SV=1	0	0	0	1	0	0	0	0	0	0	0	0	0	0	0	0	0	0	0	0	0	0	0	0	0	1	1
tr|R1BKY9|R1BKY9_EMIHU,tr|R1BKX9|R1BKX9_EMIHU	Uncharacterized protein OS=Emiliania huxleyi OX=2903 GN=EMIHUDRAFT_452705 PE=4 SV=1	0	0	1	0	0	0	0	0	1	0	0	0	0	1	0	0	0	0	0	0	0	0	0	0	0	3	3
tr|R1BKZ9|R1BKZ9_EMIHU	Uncharacterized protein OS=Emiliania huxleyi OX=2903 GN=EMIHUDRAFT_105224 PE=4 SV=1	0	0	0	2	0	0	0	0	0	0	0	0	0	0	0	0	0	0	0	1	0	0	0	0	0	3	2
tr|R1BL06|R1BL06_EMIHU	Uncharacterized protein OS=Emiliania huxleyi OX=2903 GN=EMIHUDRAFT_105287 PE=4 SV=1	0	0	0	0	0	0	0	0	1	0	0	0	0	0	0	0	0	0	0	0	0	0	0	0	0	1	1
tr|R1BL73|R1BL73_EMIHU	Uncharacterized protein OS=Emiliania huxleyi OX=2903 GN=EMIHUDRAFT_216021 PE=4 SV=1	0	0	0	0	1	0	0	0	0	0	0	0	0	0	0	0	0	0	0	0	0	0	0	0	0	1	1
tr|R1BL77|R1BL77_EMIHU	Phosphofructokinase (Fragment) OS=Emiliania huxleyi OX=2903 GN=EMIHUDRAFT_67580 PE=4 SV=1	0	0	0	0	2	0	0	0	0	0	0	0	0	0	0	0	0	0	0	0	1	0	0	0	0	3	2
tr|R1BL80|R1BL80_EMIHU,tr|R1DHL7|R1DHL7_EMIHU	Uncharacterized protein OS=Emiliania huxleyi OX=2903 GN=EMIHUDRAFT_631956 PE=4 SV=1	0	0	0	1	0	0	0	0	0	0	0	0	0	0	0	0	0	0	0	0	0	0	0	0	0	1	1
tr|R1BL81|R1BL81_EMIHU	Uncharacterized protein OS=Emiliania huxleyi OX=2903 GN=EMIHUDRAFT_437779 PE=4 SV=1	0	0	0	1	0	0	0	0	0	0	0	0	0	0	0	0	1	1	1	0	0	0	0	0	0	4	4
tr|R1BL82|R1BL82_EMIHU	Uncharacterized protein OS=Emiliania huxleyi OX=2903 GN=EMIHUDRAFT_420765 PE=4 SV=1	0	0	0	0	2	0	0	0	0	0	0	0	0	0	0	0	0	0	0	0	0	0	0	0	0	2	1
tr|R1BLE6|R1BLE6_EMIHU	Uncharacterized protein OS=Emiliania huxleyi OX=2903 GN=EMIHUDRAFT_67594 PE=4 SV=1	0	0	0	0	0	0	0	0	0	0	0	1	0	0	0	0	0	0	0	0	0	0	0	0	0	1	1
tr|R1BLF2|R1BLF2_EMIHU	Farnesyltranstransferase OS=Emiliania huxleyi OX=2903 GN=EMIHUDRAFT_465220 PE=4 SV=1	0	0	0	1	0	0	0	0	0	0	0	0	0	0	0	0	0	0	0	1	0	0	0	0	0	2	2
tr|R1BLG1|R1BLG1_EMIHU	Uncharacterized protein OS=Emiliania huxleyi OX=2903 GN=EMIHUDRAFT_215522 PE=4 SV=1	0	3	0	0	0	0	0	0	0	0	0	0	0	0	0	0	0	0	1	0	0	0	0	0	0	4	2
tr|R1BLG2|R1BLG2_EMIHU,tr|R1CTE1|R1CTE1_EMIHU	Uncharacterized protein (Fragment) OS=Emiliania huxleyi OX=2903 GN=EMIHUDRAFT_446199 PE=4 SV=1	0	0	0	0	0	0	0	0	0	0	0	0	0	0	0	0	0	0	0	0	0	0	0	1	0	1	1
tr|R1BLH6|R1BLH6_EMIHU	Uncharacterized protein OS=Emiliania huxleyi OX=2903 GN=EMIHUDRAFT_215597 PE=4 SV=1	3	0	0	0	0	0	0	0	0	0	0	0	0	0	0	0	0	0	0	0	0	0	0	0	0	3	1
tr|R1BLI6|R1BLI6_EMIHU	Uncharacterized protein OS=Emiliania huxleyi OX=2903 GN=EMIHUDRAFT_452662 PE=4 SV=1	0	1	0	0	0	0	0	0	0	0	0	0	0	0	0	0	0	0	0	0	0	0	0	0	0	1	1
tr|R1BLK5|R1BLK5_EMIHU	Uncharacterized protein OS=Emiliania huxleyi OX=2903 GN=EMIHUDRAFT_215646 PE=3 SV=1	0	0	0	1	0	0	0	0	0	0	0	0	0	0	0	0	0	0	0	0	0	0	0	0	0	1	1
tr|R1BLP2|R1BLP2_EMIHU,tr|R1BM27|R1BM27_EMIHU	Uncharacterized protein OS=Emiliania huxleyi OX=2903 GN=EMIHUDRAFT_248176 PE=4 SV=1	1	0	0	0	0	0	0	0	0	0	0	0	0	0	0	0	0	0	0	0	0	0	0	0	0	1	1
tr|R1BLQ7|R1BLQ7_EMIHU	Uncharacterized protein OS=Emiliania huxleyi OX=2903 GN=EMIHUDRAFT_215087 PE=3 SV=1	0	0	0	0	0	0	0	0	0	0	0	0	0	0	0	0	0	0	0	0	0	0	0	1	0	1	1
tr|R1BLQ8|R1BLQ8_EMIHU	Uncharacterized protein OS=Emiliania huxleyi OX=2903 GN=EMIHUDRAFT_452686 PE=4 SV=1	0	0	0	0	1	0	0	0	0	0	0	0	0	0	0	0	0	0	0	0	0	0	0	0	0	1	1
tr|R1BLR3|R1BLR3_EMIHU	Uncharacterized protein (Fragment) OS=Emiliania huxleyi OX=2903 GN=EMIHUDRAFT_215094 PE=4 SV=1	0	0	0	0	0	0	0	0	2	0	0	0	0	0	0	0	0	0	0	0	0	0	0	0	0	2	1
tr|R1BLR3|R1BLR3_EMIHU,tr|R1D1E5|R1D1E5_EMIHU	Uncharacterized protein (Fragment) OS=Emiliania huxleyi OX=2903 GN=EMIHUDRAFT_215094 PE=4 SV=1	0	0	0	0	0	0	0	0	0	0	0	0	0	2	0	0	0	0	0	0	0	0	0	0	0	2	1
tr|R1BLT5|R1BLT5_EMIHU,tr|R1D1Z2|R1D1Z2_EMIHU	Uncharacterized protein OS=Emiliania huxleyi OX=2903 GN=EMIHUDRAFT_215122 PE=4 SV=1	0	0	1	0	0	0	0	0	0	0	0	0	0	0	0	0	0	0	0	0	0	0	0	0	0	1	1
tr|R1BLU9|R1BLU9_EMIHU	Metalloendopeptidase OS=Emiliania huxleyi OX=2903 GN=EMIHUDRAFT_215150 PE=3 SV=1	0	2	1	0	0	0	0	0	0	0	0	0	0	0	0	0	0	0	0	0	0	0	0	0	0	3	2
tr|R1BLW0|R1BLW0_EMIHU	Uncharacterized protein OS=Emiliania huxleyi OX=2903 GN=EMIHUDRAFT_215185 PE=4 SV=1	0	0	0	0	0	1	0	0	0	0	0	0	0	0	0	0	0	0	0	0	0	0	0	0	0	1	1
tr|R1BLW7|R1BLW7_EMIHU	Uncharacterized protein OS=Emiliania huxleyi OX=2903 GN=EMIHUDRAFT_215332 PE=4 SV=1	0	0	0	0	0	0	0	1	0	0	0	0	0	0	0	0	0	0	0	0	0	0	0	0	0	1	1
tr|R1BLY5|R1BLY5_EMIHU	N-acetylneuraminic acid synthase OS=Emiliania huxleyi OX=2903 GN=NEUB PE=4 SV=1	1	0	0	0	0	0	0	0	0	0	0	0	0	0	0	0	0	0	0	0	0	0	0	0	0	1	1
tr|R1BLZ7|R1BLZ7_EMIHU	Uncharacterized protein OS=Emiliania huxleyi OX=2903 GN=EMIHUDRAFT_215428 PE=4 SV=1	1	0	0	0	0	0	0	0	0	0	0	0	0	0	0	0	0	0	0	0	0	0	0	0	0	1	1
tr|R1BM02|R1BM02_EMIHU,tr|R1CGE5|R1CGE5_EMIHU	Uncharacterized protein OS=Emiliania huxleyi OX=2903 GN=EMIHUDRAFT_465209 PE=4 SV=1	0	0	0	0	0	0	0	0	0	1	0	0	0	0	0	0	0	0	0	0	0	0	0	0	0	1	1
tr|R1BM06|R1BM06_EMIHU	Uncharacterized protein OS=Emiliania huxleyi OX=2903 GN=EMIHUDRAFT_105116 PE=4 SV=1	0	1	0	0	0	0	0	0	0	0	0	0	0	0	0	0	0	0	0	0	0	0	0	0	0	1	1
tr|R1BM09|R1BM09_EMIHU	Uncharacterized protein OS=Emiliania huxleyi OX=2903 GN=EMIHUDRAFT_105120 PE=4 SV=1	0	1	0	0	0	0	0	0	0	0	0	0	0	0	0	0	0	0	0	0	0	0	0	0	0	1	1
tr|R1BM12|R1BM12_EMIHU	Uncharacterized protein OS=Emiliania huxleyi OX=2903 GN=EMIHUDRAFT_215476 PE=4 SV=1	0	0	0	0	0	0	0	0	0	0	3	0	0	0	0	0	0	0	0	0	0	0	0	0	0	3	1
tr|R1BM18|R1BM18_EMIHU	Uncharacterized protein OS=Emiliania huxleyi OX=2903 GN=EMIHUDRAFT_215487 PE=4 SV=1	0	0	0	0	0	0	0	0	0	0	0	0	0	0	3	0	0	0	0	0	0	0	0	0	0	3	1
tr|R1BM19|R1BM19_EMIHU	Uncharacterized protein OS=Emiliania huxleyi OX=2903 GN=EMIHUDRAFT_422285 PE=4 SV=1	4	0	0	0	0	0	0	0	0	0	0	0	0	0	0	0	0	0	0	0	0	0	0	0	0	4	1
tr|R1BM21|R1BM21_EMIHU,tr|R1DLE5|R1DLE5_EMIHU	Uncharacterized protein (Fragment) OS=Emiliania huxleyi OX=2903 GN=EMIHUDRAFT_358127 PE=4 SV=1	0	0	0	0	0	0	0	0	0	0	2	0	0	0	0	0	0	0	0	0	0	0	0	0	0	2	1
tr|R1BM24|R1BM24_EMIHU	Uncharacterized protein OS=Emiliania huxleyi OX=2903 GN=EMIHUDRAFT_465178 PE=4 SV=1	0	0	0	1	0	0	0	0	0	0	0	0	0	0	0	0	0	0	0	0	0	0	0	0	0	1	1
tr|R1BM44|R1BM44_EMIHU,tr|R1DYV9|R1DYV9_EMIHU	Uncharacterized protein OS=Emiliania huxleyi OX=2903 GN=EMIHUDRAFT_248158 PE=4 SV=1	0	0	0	0	0	1	0	0	0	0	0	0	0	0	0	0	0	0	0	0	0	0	0	0	0	1	1
tr|R1BM71|R1BM71_EMIHU,tr|R1CKT7|R1CKT7_EMIHU	Uncharacterized protein OS=Emiliania huxleyi OX=2903 GN=EMIHUDRAFT_316998 PE=4 SV=1	1	0	0	0	0	0	0	0	0	0	0	0	0	0	0	0	0	0	0	0	0	0	0	0	0	1	1
tr|R1BMA0|R1BMA0_EMIHU	Putative ubiquitin-protein ligase (Fragment) OS=Emiliania huxleyi OX=2903 GN=EMIHUDRAFT_54229 PE=4 SV=1	0	0	0	0	0	0	0	0	0	0	0	0	0	0	0	0	1	0	0	0	0	0	0	0	0	1	1
tr|R1BMA7|R1BMA7_EMIHU	Uncharacterized protein OS=Emiliania huxleyi OX=2903 GN=EMIHUDRAFT_67506 PE=4 SV=1	0	0	0	0	0	0	0	0	0	0	0	0	0	0	0	0	1	1	0	0	0	0	0	0	0	2	2
tr|R1BMD1|R1BMD1_EMIHU	Uncharacterized protein OS=Emiliania huxleyi OX=2903 GN=EMIHUDRAFT_452495 PE=4 SV=1	0	0	2	0	0	0	2	0	0	0	0	0	0	0	0	0	0	0	0	0	0	0	0	0	0	4	2
tr|R1BMD4|R1BMD4_EMIHU	Uncharacterized protein OS=Emiliania huxleyi OX=2903 GN=EMIHUDRAFT_214923 PE=4 SV=1	0	0	0	0	0	0	0	0	1	0	0	0	0	1	0	0	0	0	0	0	0	0	0	0	0	2	2
tr|R1BME9|R1BME9_EMIHU	Uncharacterized protein OS=Emiliania huxleyi OX=2903 GN=EMIHUDRAFT_214955 PE=4 SV=1	0	0	0	0	2	0	0	0	0	0	0	0	0	0	0	0	0	0	0	0	1	0	0	0	0	3	2
tr|R1BMF7|R1BMF7_EMIHU	Uncharacterized protein OS=Emiliania huxleyi OX=2903 GN=EMIHUDRAFT_452508 PE=4 SV=1	1	0	0	0	0	0	0	0	0	0	0	0	0	0	0	0	0	0	0	0	0	0	0	0	0	1	1
tr|R1BMG6|R1BMG6_EMIHU	Uncharacterized protein OS=Emiliania huxleyi OX=2903 GN=EMIHUDRAFT_214991 PE=4 SV=1	1	0	0	0	0	0	0	0	0	0	0	0	0	0	0	0	0	0	0	0	0	0	0	0	0	1	1
tr|R1BMG6|R1BMG6_EMIHU,tr|R1CAB3|R1CAB3_EMIHU	Uncharacterized protein OS=Emiliania huxleyi OX=2903 GN=EMIHUDRAFT_214991 PE=4 SV=1	1	0	0	0	0	0	0	0	0	0	0	0	0	0	0	0	0	0	0	0	0	0	0	0	0	1	1
tr|R1BMI0|R1BMI0_EMIHU	Uncharacterized protein OS=Emiliania huxleyi OX=2903 GN=EMIHUDRAFT_357995 PE=4 SV=1	1	0	0	0	0	0	0	0	0	0	0	0	0	0	0	0	0	0	0	0	0	0	0	0	0	1	1
tr|R1BMI4|R1BMI4_EMIHU	Uncharacterized protein OS=Emiliania huxleyi OX=2903 GN=EMIHUDRAFT_215132 PE=4 SV=1	1	0	1	1	0	0	0	0	0	0	0	0	0	0	0	0	0	0	0	0	0	0	0	0	0	3	3
tr|R1BMJ7|R1BMJ7_EMIHU	Uncharacterized protein OS=Emiliania huxleyi OX=2903 GN=EMIHUDRAFT_215058 PE=4 SV=1	0	2	0	0	0	0	0	0	0	0	0	0	0	0	0	0	0	0	0	0	0	0	0	0	0	2	1
tr|R1BMK3|R1BMK3_EMIHU	Uncharacterized protein OS=Emiliania huxleyi OX=2903 GN=EMIHUDRAFT_465135 PE=4 SV=1	0	0	0	0	0	0	0	0	0	0	0	0	0	0	0	0	0	0	0	0	0	1	0	0	0	1	1
tr|R1BMN6|R1BMN6_EMIHU,tr|R1DYY7|R1DYY7_EMIHU	Uncharacterized protein (Fragment) OS=Emiliania huxleyi OX=2903 GN=EMIHUDRAFT_248025 PE=4 SV=1	0	0	0	0	0	0	0	0	0	0	0	0	3	0	0	0	0	0	0	0	0	0	0	0	0	3	1
tr|R1BMN8|R1BMN8_EMIHU	Uncharacterized protein OS=Emiliania huxleyi OX=2903 GN=EMIHUDRAFT_215224 PE=4 SV=1	0	0	0	0	0	0	2	0	0	0	0	0	0	0	0	0	0	0	0	0	0	0	0	0	0	2	1
tr|R1BMP3|R1BMP3_EMIHU	Serine\threonine-protein phosphatase OS=Emiliania huxleyi OX=2903 GN=EMIHUDRAFT_358030 PE=3 SV=1	0	1	0	0	0	0	0	0	0	0	0	0	0	0	0	0	0	0	0	0	0	0	0	0	0	1	1
tr|R1BMP8|R1BMP8_EMIHU	Uncharacterized protein OS=Emiliania huxleyi OX=2903 GN=EMIHUDRAFT_120388 PE=4 SV=1	0	0	0	1	0	0	0	0	0	0	0	0	0	0	0	0	0	0	0	0	0	0	0	0	0	1	1
tr|R1BMQ8|R1BMQ8_EMIHU,tr|R1CDX6|R1CDX6_EMIHU	Qc-snare OS=Emiliania huxleyi OX=2903 GN=EMIHUDRAFT_215260 PE=3 SV=1	0	0	0	0	0	0	0	0	0	0	0	0	0	0	0	1	0	0	0	0	0	0	0	0	0	1	1
tr|R1BMR1|R1BMR1_EMIHU	Uncharacterized protein OS=Emiliania huxleyi OX=2903 GN=EMIHUDRAFT_459781 PE=4 SV=1	0	1	0	0	0	0	0	0	0	0	0	0	0	0	0	0	0	0	0	0	0	0	0	0	0	1	1
tr|R1BMR7|R1BMR7_EMIHU	Uncharacterized protein OS=Emiliania huxleyi OX=2903 GN=EMIHUDRAFT_111819 PE=4 SV=1	0	0	0	0	0	0	0	1	0	0	0	0	0	0	0	0	0	0	0	0	0	0	0	0	0	1	1
tr|R1BMS4|R1BMS4_EMIHU	Uncharacterized protein OS=Emiliania huxleyi OX=2903 GN=EMIHUDRAFT_437767 PE=4 SV=1	0	0	1	0	0	0	1	0	0	0	0	0	0	0	0	0	0	0	0	0	0	0	0	0	0	2	2
tr|R1BMT6|R1BMT6_EMIHU	Uncharacterized protein OS=Emiliania huxleyi OX=2903 GN=EMIHUDRAFT_437768 PE=4 SV=1	0	0	0	0	2	0	0	0	0	0	0	0	0	0	0	0	0	0	0	0	0	0	0	0	0	2	1
tr|R1BMU9|R1BMU9_EMIHU	NADH dehydrogenase iron-sulfur protein 4 OS=Emiliania huxleyi OX=2903 GN=EMIHUDRAFT_449695 PE=4 SV=1	1	0	0	0	0	0	0	0	0	0	0	0	0	0	0	0	0	0	0	0	0	0	0	0	0	1	1
tr|R1BMY0|R1BMY0_EMIHU	Uncharacterized protein OS=Emiliania huxleyi OX=2903 GN=EMIHUDRAFT_104768 PE=4 SV=1	0	0	0	0	0	0	0	0	0	0	0	0	0	2	0	0	0	0	0	0	0	0	0	0	0	2	1
tr|R1BN02|R1BN02_EMIHU	Uncharacterized protein OS=Emiliania huxleyi OX=2903 GN=EMIHUDRAFT_465073 PE=4 SV=1	0	0	0	0	0	0	0	0	0	0	0	0	0	1	0	0	0	0	0	0	0	0	0	0	0	1	1
tr|R1BN08|R1BN08_EMIHU,tr|R1F7S7|R1F7S7_EMIHU	Uncharacterized protein OS=Emiliania huxleyi OX=2903 GN=EMIHUDRAFT_248078 PE=4 SV=1	0	0	0	0	1	0	0	0	0	0	0	0	0	0	0	0	0	0	0	0	0	0	0	0	0	1	1
tr|R1BN16|R1BN16_EMIHU	Uncharacterized protein OS=Emiliania huxleyi OX=2903 GN=EMIHUDRAFT_214829 PE=4 SV=1	0	1	0	0	0	0	0	0	0	0	0	0	0	0	0	0	0	0	0	0	0	0	0	0	0	1	1
tr|R1BN19|R1BN19_EMIHU	Uncharacterized protein OS=Emiliania huxleyi OX=2903 GN=EMIHUDRAFT_104796 PE=4 SV=1	0	0	0	0	3	0	0	0	0	0	0	0	0	0	0	0	0	0	0	0	0	0	0	0	0	3	1
tr|R1BN29|R1BN29_EMIHU,tr|R1CXR3|R1CXR3_EMIHU	Uncharacterized protein OS=Emiliania huxleyi OX=2903 GN=EMIHUDRAFT_214875 PE=4 SV=1	1	0	0	0	0	0	0	0	0	0	0	0	0	0	0	0	0	0	0	0	0	0	0	0	0	1	1
tr|R1BN31|R1BN31_EMIHU	Uncharacterized protein OS=Emiliania huxleyi OX=2903 GN=EMIHUDRAFT_214750 PE=4 SV=1	0	1	0	0	0	0	0	0	0	0	0	0	0	0	0	0	0	0	0	0	0	0	0	0	0	1	1
tr|R1BN31|R1BN31_EMIHU,tr|R1F5F4|R1F5F4_EMIHU	Uncharacterized protein OS=Emiliania huxleyi OX=2903 GN=EMIHUDRAFT_214750 PE=4 SV=1	0	0	0	0	1	0	0	0	0	0	0	0	0	0	0	0	0	0	0	0	2	0	0	0	0	3	2
tr|R1BN49|R1BN49_EMIHU,tr|R1DK98|R1DK98_EMIHU	Uncharacterized protein OS=Emiliania huxleyi OX=2903 GN=EMIHUDRAFT_214915 PE=4 SV=1	0	0	0	0	0	0	0	0	0	0	0	0	0	0	0	0	0	0	2	0	0	0	0	0	0	2	1
tr|R1BN52|R1BN52_EMIHU,tr|R1CXT8|R1CXT8_EMIHU	Uncharacterized protein (Fragment) OS=Emiliania huxleyi OX=2903 GN=EMIHUDRAFT_452496 PE=4 SV=1	1	0	0	0	0	0	0	0	0	0	0	0	0	0	0	0	0	0	0	0	0	0	0	0	0	1	1
tr|R1BN57|R1BN57_EMIHU	Uncharacterized protein OS=Emiliania huxleyi OX=2903 GN=EMIHUDRAFT_214931 PE=4 SV=1	0	0	0	0	0	0	1	0	0	0	0	0	0	0	0	0	0	0	0	0	0	0	0	0	0	1	1
tr|R1BN60|R1BN60_EMIHU,tr|R1CYS9|R1CYS9_EMIHU	Uncharacterized protein OS=Emiliania huxleyi OX=2903 GN=EMIHUDRAFT_465112 PE=4 SV=1	0	0	0	0	0	0	0	0	0	0	1	0	0	0	0	0	0	0	0	0	0	0	0	0	0	1	1
tr|R1BN97|R1BN97_EMIHU,tr|R1ERK6|R1ERK6_EMIHU	Mannose-6-phosphate isomerase (Fragment) OS=Emiliania huxleyi OX=2903 GN=EMIHUDRAFT_52327 PE=3 SV=1	0	0	0	0	0	0	0	0	0	1	0	0	0	0	0	0	0	0	0	0	0	0	0	0	0	1	1
tr|R1BNB2|R1BNB2_EMIHU	Uncharacterized protein OS=Emiliania huxleyi OX=2903 GN=EMIHUDRAFT_104918 PE=4 SV=1	2	0	0	0	0	0	0	0	0	0	0	0	0	0	0	0	0	0	0	0	0	0	0	0	0	2	1
tr|R1BNC0|R1BNC0_EMIHU	Uncharacterized protein OS=Emiliania huxleyi OX=2903 GN=EMIHUDRAFT_247923 PE=4 SV=1	0	1	0	0	0	0	0	0	0	0	0	0	0	0	0	0	0	0	0	0	0	0	0	0	0	1	1
tr|R1BNE8|R1BNE8_EMIHU	Uncharacterized protein OS=Emiliania huxleyi OX=2903 GN=EMIHUDRAFT_435847 PE=4 SV=1	0	0	0	0	0	0	0	0	0	0	4	0	0	0	0	0	0	0	0	0	0	0	0	0	0	4	1
tr|R1BNI1|R1BNI1_EMIHU	Uncharacterized protein OS=Emiliania huxleyi OX=2903 GN=EMIHUDRAFT_214364 PE=4 SV=1	0	0	0	0	0	0	0	0	0	0	0	0	0	0	0	1	0	0	0	0	0	1	0	0	0	2	2
tr|R1BNK7|R1BNK7_EMIHU,tr|R1C903|R1C903_EMIHU	Putative elaC-like protein-2 OS=Emiliania huxleyi OX=2903 GN=EMIHUDRAFT_452384 PE=4 SV=1	0	0	0	0	0	0	0	0	1	0	0	0	0	0	0	0	0	0	0	0	0	0	0	0	0	1	1
tr|R1BNL0|R1BNL0_EMIHU	Uncharacterized protein OS=Emiliania huxleyi OX=2903 GN=EMIHUDRAFT_214436 PE=4 SV=1	0	1	0	0	0	0	0	0	0	0	0	0	0	0	0	0	0	0	0	0	0	0	0	0	0	1	1
tr|R1BNL3|R1BNL3_EMIHU,tr|R1D5X6|R1D5X6_EMIHU	Uncharacterized protein OS=Emiliania huxleyi OX=2903 GN=EMIHUDRAFT_437575 PE=4 SV=1	0	0	0	2	0	1	0	0	0	0	0	0	0	0	0	0	0	0	0	0	0	0	0	0	0	3	2
tr|R1BNL8|R1BNL8_EMIHU,tr|R1D5W4|R1D5W4_EMIHU	Uncharacterized protein OS=Emiliania huxleyi OX=2903 GN=EMIHUDRAFT_214459 PE=4 SV=1	0	0	0	0	0	0	0	0	0	0	0	0	0	0	0	0	1	0	0	0	0	0	0	0	0	1	1
tr|R1BNM7|R1BNM7_EMIHU,tr|R1DJX1|R1DJX1_EMIHU	Uncharacterized protein OS=Emiliania huxleyi OX=2903 GN=EMIHUDRAFT_214578 PE=4 SV=1	0	0	1	0	0	0	0	0	0	0	0	0	0	0	0	0	0	0	0	0	0	0	0	0	0	1	1
tr|R1BNQ4|R1BNQ4_EMIHU,tr|R1DKE0|R1DKE0_EMIHU	Uncharacterized protein OS=Emiliania huxleyi OX=2903 GN=EMIHUDRAFT_452414 PE=4 SV=1	0	0	0	0	0	0	0	0	0	0	0	0	0	0	0	0	0	0	1	0	0	0	0	0	0	1	1
tr|R1BNR8|R1BNR8_EMIHU	Uncharacterized protein OS=Emiliania huxleyi OX=2903 GN=EMIHUDRAFT_67391 PE=4 SV=1	0	0	3	0	0	0	1	0	0	0	0	0	0	0	0	0	0	0	0	0	0	0	0	0	0	4	2
tr|R1BNS0|R1BNS0_EMIHU	Polyketide synthase OS=Emiliania huxleyi OX=2903 GN=PKS9 PE=3 SV=1	0	2	0	0	2	0	0	1	0	0	0	0	0	0	0	0	0	0	0	0	0	0	0	0	0	5	3
tr|R1BNS0|R1BNS0_EMIHU,tr|R1BNS0|R1BNS0_EMIHU	Polyketide synthase OS=Emiliania huxleyi OX=2903 GN=PKS9 PE=3 SV=1	0	0	0	0	0	0	0	0	0	0	0	0	0	0	0	0	0	0	0	0	0	0	2	0	0	2	1
tr|R1BNS0|R1BNS0_EMIHU,tr|R1BNS0|R1BNS0_EMIHU,tr|R1BNS0|R1BNS0_EMIHU	Polyketide synthase OS=Emiliania huxleyi OX=2903 GN=PKS9 PE=3 SV=1	0	0	1	0	0	1	0	0	0	0	0	0	0	0	0	0	0	0	0	0	0	0	0	0	0	2	2
tr|R1BNS0|R1BNS0_EMIHU,tr|R1BNS0|R1BNS0_EMIHU,tr|R1DWN7|R1DWN7_EMIHU	Polyketide synthase OS=Emiliania huxleyi OX=2903 GN=PKS9 PE=3 SV=1	0	0	0	0	0	0	0	0	0	0	0	0	0	1	0	0	0	0	0	0	0	0	0	0	0	1	1
tr|R1BNS4|R1BNS4_EMIHU	Uncharacterized protein (Fragment) OS=Emiliania huxleyi OX=2903 GN=EMIHUDRAFT_57004 PE=4 SV=1	1	0	0	0	0	0	0	0	0	0	0	0	0	0	0	0	0	0	0	0	0	0	0	0	0	1	1
tr|R1BNS8|R1BNS8_EMIHU	Uncharacterized protein OS=Emiliania huxleyi OX=2903 GN=EMIHUDRAFT_438294 PE=4 SV=1	1	0	0	0	0	0	0	0	0	0	0	0	0	0	0	0	0	0	0	0	0	0	0	0	0	1	1
tr|R1BNU0|R1BNU0_EMIHU	Uncharacterized protein OS=Emiliania huxleyi OX=2903 GN=EMIHUDRAFT_214676 PE=4 SV=1	0	0	0	0	0	0	0	0	0	0	0	0	0	1	0	0	0	0	0	0	0	0	0	0	0	1	1
tr|R1BNV7|R1BNV7_EMIHU	Uncharacterized protein OS=Emiliania huxleyi OX=2903 GN=EMIHUDRAFT_214702 PE=4 SV=1	0	0	0	0	0	0	0	1	0	0	0	0	0	0	0	0	0	0	0	0	0	0	0	0	0	1	1
tr|R1BNW2|R1BNW2_EMIHU	Uncharacterized protein OS=Emiliania huxleyi OX=2903 GN=EMIHUDRAFT_257329 PE=4 SV=1	0	0	0	0	0	1	0	0	0	0	0	0	0	0	0	0	0	0	0	0	0	0	0	0	0	1	1
tr|R1BNW5|R1BNW5_EMIHU,tr|R1CMV8|R1CMV8_EMIHU	Uncharacterized protein (Fragment) OS=Emiliania huxleyi OX=2903 GN=EMIHUDRAFT_41100 PE=3 SV=1	0	0	0	0	0	0	1	0	0	0	0	0	0	0	0	0	0	0	0	0	0	0	0	0	0	1	1
tr|R1BNX7|R1BNX7_EMIHU,tr|R1F5E6|R1F5E6_EMIHU	Uncharacterized protein OS=Emiliania huxleyi OX=2903 GN=EMIHUDRAFT_446055 PE=4 SV=1	0	0	0	0	0	0	0	0	0	0	0	0	0	0	0	1	0	0	0	0	0	0	0	0	0	1	1
tr|R1BP03|R1BP03_EMIHU	Uncharacterized protein OS=Emiliania huxleyi OX=2903 GN=EMIHUDRAFT_104811 PE=4 SV=1	0	0	0	0	0	0	0	0	0	0	0	0	0	0	0	0	0	0	0	0	0	0	3	0	0	3	1
tr|R1BP33|R1BP33_EMIHU	Uncharacterized protein OS=Emiliania huxleyi OX=2903 GN=EMIHUDRAFT_452029 PE=4 SV=1	0	0	0	1	0	0	0	0	0	0	0	0	0	0	0	0	0	0	0	0	0	0	0	0	0	1	1
tr|R1BP38|R1BP38_EMIHU,tr|R1EFK9|R1EFK9_EMIHU	Uncharacterized protein OS=Emiliania huxleyi OX=2903 GN=EMIHUDRAFT_214105 PE=4 SV=1	0	0	0	0	0	0	0	0	0	0	0	0	0	0	0	1	0	0	0	0	0	0	0	0	0	1	1
tr|R1BP43|R1BP43_EMIHU	Uncharacterized protein OS=Emiliania huxleyi OX=2903 GN=EMIHUDRAFT_427966 PE=4 SV=1	0	0	0	3	0	0	0	0	0	0	0	0	0	0	0	0	0	0	0	1	0	0	0	0	0	4	2
tr|R1BP74|R1BP74_EMIHU,tr|R1ERJ9|R1ERJ9_EMIHU	Uncharacterized protein OS=Emiliania huxleyi OX=2903 GN=EMIHUDRAFT_459771 PE=4 SV=1	0	0	0	0	0	0	0	0	1	0	0	0	0	0	0	0	0	0	0	0	0	0	0	0	0	1	1
tr|R1BP77|R1BP77_EMIHU	Uncharacterized protein OS=Emiliania huxleyi OX=2903 GN=EMIHUDRAFT_214170 PE=4 SV=1	0	0	0	0	2	0	0	0	0	0	0	0	0	0	0	0	0	0	0	0	0	0	0	0	0	2	1
tr|R1BP90|R1BP90_EMIHU	Uncharacterized protein OS=Emiliania huxleyi OX=2903 GN=EMIHUDRAFT_357618 PE=4 SV=1	0	0	0	0	0	0	0	0	0	0	0	0	1	0	0	0	0	0	0	0	0	0	0	0	0	1	1
tr|R1BPB1|R1BPB1_EMIHU	Uncharacterized protein OS=Emiliania huxleyi OX=2903 GN=EMIHUDRAFT_214243 PE=4 SV=1	0	0	0	0	1	0	0	0	0	0	0	0	0	0	0	0	0	0	0	0	0	0	0	0	0	1	1
tr|R1BPC5|R1BPC5_EMIHU	Uncharacterized protein OS=Emiliania huxleyi OX=2903 GN=EMIHUDRAFT_452339 PE=3 SV=1	1	0	0	0	0	0	0	0	0	0	0	0	0	0	0	0	0	0	0	0	0	0	0	0	0	1	1
tr|R1BPC9|R1BPC9_EMIHU	Uncharacterized protein OS=Emiliania huxleyi OX=2903 GN=EMIHUDRAFT_464972 PE=4 SV=1	0	0	0	0	0	0	0	0	0	3	0	0	0	0	0	0	0	0	0	0	0	0	0	0	0	3	1
tr|R1BPD3|R1BPD3_EMIHU	Uncharacterized protein OS=Emiliania huxleyi OX=2903 GN=EMIHUDRAFT_214286 PE=4 SV=1	0	0	0	0	0	0	0	0	0	0	0	0	0	0	1	0	0	0	0	0	0	0	0	0	0	1	1
tr|R1BPF4|R1BPF4_EMIHU	Uncharacterized protein OS=Emiliania huxleyi OX=2903 GN=EMIHUDRAFT_452363 PE=4 SV=1	3	0	0	0	0	0	0	0	0	0	0	0	0	0	0	0	0	0	0	0	0	0	0	0	0	3	1
tr|R1BPF4|R1BPF4_EMIHU,tr|R1DNV9|R1DNV9_EMIHU	Uncharacterized protein OS=Emiliania huxleyi OX=2903 GN=EMIHUDRAFT_452363 PE=4 SV=1	0	0	0	0	0	0	0	1	0	0	0	0	0	0	0	0	0	0	0	0	0	0	0	0	0	1	1
tr|R1BPG8|R1BPG8_EMIHU,tr|R1DBH9|R1DBH9_EMIHU,tr|R1D9V8|R1D9V8_EMIHU,tr|R1BQI6|R1BQI6_EMIHU	Uncharacterized protein OS=Emiliania huxleyi OX=2903 GN=EMIHUDRAFT_464986 PE=4 SV=1	0	0	1	0	0	0	1	0	0	0	0	0	0	0	0	0	0	0	0	0	0	0	0	0	0	2	2
tr|R1BPH2|R1BPH2_EMIHU,tr|R1DMW6|R1DMW6_EMIHU	Uncharacterized protein OS=Emiliania huxleyi OX=2903 GN=EMIHUDRAFT_104628 PE=4 SV=1	0	2	0	0	0	0	0	0	1	0	0	0	0	1	0	0	0	0	0	0	0	0	0	0	0	4	3
tr|R1BPH5|R1BPH5_EMIHU	Aspartate aminotransferase OS=Emiliania huxleyi OX=2903 GN=AAT1 PE=4 SV=1	1	0	0	0	0	0	0	0	0	0	0	0	0	0	0	0	0	0	0	0	0	0	0	0	0	1	1
tr|R1BPI0|R1BPI0_EMIHU	Uncharacterized protein (Fragment) OS=Emiliania huxleyi OX=2903 GN=EMIHUDRAFT_67329 PE=4 SV=1	0	0	0	0	0	0	0	0	0	0	0	0	0	0	0	0	0	0	0	0	0	0	1	0	0	1	1
tr|R1BPL6|R1BPL6_EMIHU	Uncharacterized protein OS=Emiliania huxleyi OX=2903 GN=EMIHUDRAFT_214474 PE=4 SV=1	0	0	0	0	1	0	0	0	0	0	0	0	0	0	0	0	0	0	0	0	0	0	0	0	0	1	1
tr|R1BPM7|R1BPM7_EMIHU	Uncharacterized protein OS=Emiliania huxleyi OX=2903 GN=EMIHUDRAFT_214494 PE=4 SV=1	0	0	0	0	0	0	0	0	0	0	0	0	0	0	1	0	0	0	0	0	0	0	0	0	0	1	1
tr|R1BPQ0|R1BPQ0_EMIHU	Uncharacterized protein OS=Emiliania huxleyi OX=2903 GN=EMIHUDRAFT_120207 PE=4 SV=1	0	0	0	0	0	0	0	0	0	0	0	0	0	0	0	0	0	0	1	0	0	0	0	0	0	1	1
tr|R1BPU9|R1BPU9_EMIHU	Uncharacterized protein OS=Emiliania huxleyi OX=2903 GN=EMIHUDRAFT_247789 PE=4 SV=1	3	0	0	0	0	1	0	0	0	0	0	0	0	0	0	0	0	0	0	0	0	0	0	0	0	4	2
tr|R1BPV0|R1BPV0_EMIHU	Uncharacterized protein OS=Emiliania huxleyi OX=2903 GN=EMIHUDRAFT_464892 PE=4 SV=1	2	0	0	1	0	0	0	0	0	0	0	0	1	0	0	0	0	0	0	0	0	1	0	0	0	5	4
tr|R1BPW2|R1BPW2_EMIHU	Uncharacterized protein OS=Emiliania huxleyi OX=2903 GN=EMIHUDRAFT_213860 PE=4 SV=1	0	0	0	0	0	0	0	0	0	0	1	0	0	0	0	0	0	0	0	0	0	0	0	0	0	1	1
tr|R1BPY0|R1BPY0_EMIHU	Uncharacterized protein OS=Emiliania huxleyi OX=2903 GN=EMIHUDRAFT_437424 PE=4 SV=1	1	0	0	0	0	0	0	0	0	0	0	0	0	0	0	0	0	0	0	0	0	0	0	0	0	1	1
tr|R1BPY8|R1BPY8_EMIHU	Uncharacterized protein OS=Emiliania huxleyi OX=2903 GN=EMIHUDRAFT_213905 PE=4 SV=1	0	0	0	0	0	2	0	0	2	0	0	0	0	0	0	0	0	0	0	0	0	0	0	0	0	4	2
tr|R1BPZ6|R1BPZ6_EMIHU,tr|R1D0N9|R1D0N9_EMIHU	Uncharacterized protein OS=Emiliania huxleyi OX=2903 GN=EMIHUDRAFT_257304 PE=4 SV=1	0	0	0	1	0	0	0	0	0	0	0	0	0	0	0	0	0	0	0	1	0	0	0	0	0	2	2
tr|R1BQ00|R1BQ00_EMIHU	Uncharacterized protein OS=Emiliania huxleyi OX=2903 GN=EMIHUDRAFT_213942 PE=4 SV=1	0	0	0	0	0	1	0	0	0	0	0	0	0	0	0	0	0	0	0	0	0	0	0	0	0	1	1
tr|R1BQ03|R1BQ03_EMIHU	Uncharacterized protein OS=Emiliania huxleyi OX=2903 GN=EMIHUDRAFT_437431 PE=4 SV=1	1	0	0	0	0	0	0	0	0	0	0	0	0	0	0	0	0	0	0	0	0	0	0	0	0	1	1
tr|R1BQ07|R1BQ07_EMIHU	Uncharacterized protein OS=Emiliania huxleyi OX=2903 GN=EMIHUDRAFT_311470 PE=4 SV=1	1	0	0	0	0	0	0	0	0	0	0	0	0	0	0	0	0	0	0	0	0	0	0	0	0	1	1
tr|R1BQ11|R1BQ11_EMIHU	Uncharacterized protein (Fragment) OS=Emiliania huxleyi OX=2903 GN=EMIHUDRAFT_41159 PE=3 SV=1	0	2	0	0	0	0	0	0	1	0	0	0	0	0	0	0	0	0	0	0	0	0	0	0	0	3	2
tr|R1BQ37|R1BQ37_EMIHU	Uncharacterized protein OS=Emiliania huxleyi OX=2903 GN=EMIHUDRAFT_214030 PE=4 SV=1	0	0	0	0	0	1	0	0	0	0	0	0	0	0	0	0	0	0	0	0	0	0	0	0	0	1	1
tr|R1BQ52|R1BQ52_EMIHU,tr|R1E5H9|R1E5H9_EMIHU	Uncharacterized protein (Fragment) OS=Emiliania huxleyi OX=2903 GN=EMIHUDRAFT_214060 PE=4 SV=1	0	0	0	0	0	1	0	0	0	0	0	0	0	0	0	0	0	0	0	0	0	0	0	0	0	1	1
tr|R1BQ61|R1BQ61_EMIHU,tr|R1CR85|R1CR85_EMIHU	Oxidation resistance protein OS=Emiliania huxleyi OX=2903 GN=EMIHUDRAFT_422189 PE=4 SV=1	0	0	0	0	0	0	0	0	0	0	0	0	0	0	0	0	0	0	0	2	0	0	0	0	0	2	1
tr|R1BQA0|R1BQA0_EMIHU	Uncharacterized protein OS=Emiliania huxleyi OX=2903 GN=EMIHUDRAFT_120149 PE=4 SV=1	0	0	0	0	0	0	0	0	0	0	0	0	0	0	0	0	1	0	0	0	0	0	2	0	0	3	2
tr|R1BQA1|R1BQA1_EMIHU	Uncharacterized protein OS=Emiliania huxleyi OX=2903 GN=EMIHUDRAFT_214220 PE=4 SV=1	1	0	0	0	0	0	0	0	0	0	0	0	0	0	0	0	0	0	0	0	0	0	0	0	0	1	1
tr|R1BQA5|R1BQA5_EMIHU	Uncharacterized protein OS=Emiliania huxleyi OX=2903 GN=EMIHUDRAFT_452332 PE=4 SV=1	2	0	0	0	0	0	0	0	0	0	0	0	1	0	0	0	0	0	0	0	0	0	0	0	0	3	2
tr|R1BQC3|R1BQC3_EMIHU	Uncharacterized protein OS=Emiliania huxleyi OX=2903 GN=EMIHUDRAFT_214254 PE=4 SV=1	0	0	0	2	0	0	0	0	0	0	0	0	0	0	0	0	0	0	0	0	0	0	0	0	0	2	1
tr|R1BQQ1|R1BQQ1_EMIHU	Uncharacterized protein OS=Emiliania huxleyi OX=2903 GN=EMIHUDRAFT_120222 PE=4 SV=1	0	1	0	0	0	0	0	0	0	0	0	0	0	0	0	0	0	0	0	0	0	0	0	0	0	1	1
tr|R1BQR5|R1BQR5_EMIHU	Uncharacterized protein OS=Emiliania huxleyi OX=2903 GN=EMIHUDRAFT_464866 PE=4 SV=1	0	0	0	0	0	0	0	1	0	0	0	0	0	0	0	0	0	0	0	0	0	0	0	0	0	1	1
tr|R1BQS7|R1BQS7_EMIHU	Uncharacterized protein OS=Emiliania huxleyi OX=2903 GN=EMIHUDRAFT_422145 PE=4 SV=1	0	0	0	0	0	0	0	1	0	0	0	0	0	0	0	0	0	0	0	0	0	0	0	0	0	1	1
tr|R1BQW0|R1BQW0_EMIHU	Uncharacterized protein OS=Emiliania huxleyi OX=2903 GN=EMIHUDRAFT_213831 PE=4 SV=1	0	0	0	0	0	0	0	0	0	0	0	0	0	0	0	0	0	0	0	1	0	0	0	0	0	1	1
tr|R1BQW4|R1BQW4_EMIHU,tr|R1BBP0|R1BBP0_EMIHU	Uncharacterized protein OS=Emiliania huxleyi OX=2903 GN=EMIHUDRAFT_437392 PE=4 SV=1	0	0	0	0	1	0	0	0	0	0	0	0	0	0	0	0	0	0	0	0	0	0	0	0	0	1	1
tr|R1BQW9|R1BQW9_EMIHU	Uncharacterized protein (Fragment) OS=Emiliania huxleyi OX=2903 GN=EMIHUDRAFT_67186 PE=4 SV=1	0	0	0	0	0	0	0	0	0	0	0	0	0	0	0	0	0	0	1	0	0	0	0	0	0	1	1
tr|R1BQX9|R1BQX9_EMIHU	Uncharacterized protein OS=Emiliania huxleyi OX=2903 GN=EMIHUDRAFT_452258 PE=3 SV=1	2	0	0	0	0	0	0	0	0	0	0	0	0	0	0	0	0	0	0	0	0	0	0	0	0	2	1
tr|R1BQY3|R1BQY3_EMIHU	Glyceraldehyde 3-phosphate dehydrogenase (Fragment) OS=Emiliania huxleyi OX=2903 GN=EMIHUDRAFT_44530 PE=4 SV=1	1	0	0	0	0	0	0	0	0	2	0	0	0	0	0	0	0	0	0	0	0	0	0	0	0	3	2
tr|R1BQY9|R1BQY9_EMIHU,tr|R1FAD7|R1FAD7_EMIHU	Gamma-glutamyl transferase OS=Emiliania huxleyi OX=2903 GN=GGT1 PE=4 SV=1	1	0	0	0	0	0	0	0	0	0	0	0	0	0	0	0	0	0	0	0	0	0	0	0	0	1	1
tr|R1BQZ5|R1BQZ5_EMIHU	Uncharacterized protein OS=Emiliania huxleyi OX=2903 GN=EMIHUDRAFT_247455 PE=4 SV=1	0	0	0	1	0	0	0	0	0	0	0	0	0	0	0	0	0	0	0	1	0	0	0	0	0	2	2
tr|R1BR01|R1BR01_EMIHU	Uncharacterized protein OS=Emiliania huxleyi OX=2903 GN=EMIHUDRAFT_104404 PE=4 SV=1	0	0	0	0	0	0	0	0	0	0	0	0	0	0	0	0	0	1	0	0	0	0	0	0	0	1	1
tr|R1BR01|R1BR01_EMIHU,tr|R1C819|R1C819_EMIHU	Uncharacterized protein OS=Emiliania huxleyi OX=2903 GN=EMIHUDRAFT_104404 PE=4 SV=1	0	1	0	0	0	0	0	0	0	0	0	0	0	0	0	0	0	0	0	0	0	0	0	0	0	1	1
tr|R1BR47|R1BR47_EMIHU,tr|R1EBW9|R1EBW9_EMIHU	Uncharacterized protein (Fragment) OS=Emiliania huxleyi OX=2903 GN=EMIHUDRAFT_357522 PE=4 SV=1	0	1	0	0	0	0	0	0	0	0	0	0	0	0	0	0	0	0	0	0	0	0	0	0	0	1	1
tr|R1BR52|R1BR52_EMIHU	Uncharacterized protein OS=Emiliania huxleyi OX=2903 GN=EMIHUDRAFT_247380 PE=4 SV=1	0	0	1	0	0	0	2	0	0	0	0	0	0	0	0	0	0	0	0	0	0	0	0	0	0	3	2
tr|R1BR55|R1BR55_EMIHU,tr|R1DCY4|R1DCY4_EMIHU	Uncharacterized protein OS=Emiliania huxleyi OX=2903 GN=EMIHUDRAFT_257108 PE=4 SV=1	0	0	1	0	0	0	0	0	0	0	0	0	0	0	0	0	0	0	0	0	0	0	0	0	0	1	1
tr|R1BR75|R1BR75_EMIHU	Uncharacterized protein OS=Emiliania huxleyi OX=2903 GN=EMIHUDRAFT_214053 PE=4 SV=1	1	0	0	0	0	0	0	0	0	0	0	0	0	0	0	0	0	0	0	0	0	0	0	0	0	1	1
tr|R1BR78|R1BR78_EMIHU	Uncharacterized protein OS=Emiliania huxleyi OX=2903 GN=EMIHUDRAFT_437267 PE=4 SV=1	0	1	0	0	0	0	0	0	0	0	0	0	0	0	0	0	0	0	0	0	0	0	0	0	0	1	1
tr|R1BR84|R1BR84_EMIHU	Uncharacterized protein OS=Emiliania huxleyi OX=2903 GN=EMIHUDRAFT_549921 PE=4 SV=1	0	0	0	0	0	0	0	0	0	0	0	1	0	0	0	0	0	0	0	0	0	0	0	0	0	1	1
tr|R1BR90|R1BR90_EMIHU	Uncharacterized protein OS=Emiliania huxleyi OX=2903 GN=EMIHUDRAFT_104118 PE=4 SV=1	0	1	0	0	0	0	0	0	1	0	0	0	0	0	0	0	0	0	0	0	0	0	0	0	0	2	2
tr|R1BR94|R1BR94_EMIHU	Uncharacterized protein OS=Emiliania huxleyi OX=2903 GN=EMIHUDRAFT_213307 PE=3 SV=1	2	0	0	0	0	0	0	0	0	0	0	0	0	0	0	0	0	0	0	0	0	0	0	0	0	2	1
tr|R1BR96|R1BR96_EMIHU	Uncharacterized protein OS=Emiliania huxleyi OX=2903 GN=EMIHUDRAFT_357248 PE=4 SV=1	0	0	0	1	0	0	0	0	0	0	0	0	0	0	0	0	0	0	0	0	0	0	0	0	0	1	1
tr|R1BRB1|R1BRB1_EMIHU,tr|R1E8X5|R1E8X5_EMIHU	Uncharacterized protein OS=Emiliania huxleyi OX=2903 GN=EMIHUDRAFT_459692 PE=4 SV=1	0	0	0	0	0	0	0	0	0	0	0	0	0	0	0	0	0	0	0	0	0	0	0	1	0	1	1
tr|R1BRC1|R1BRC1_EMIHU	Uncharacterized protein OS=Emiliania huxleyi OX=2903 GN=EMIHUDRAFT_104152 PE=4 SV=1	0	0	0	0	0	0	0	1	0	0	0	0	0	0	0	0	0	0	0	0	0	0	0	0	0	1	1
tr|R1BRE0|R1BRE0_EMIHU	Uncharacterized protein OS=Emiliania huxleyi OX=2903 GN=EMIHUDRAFT_357298 PE=4 SV=1	0	1	0	0	0	0	0	0	0	0	0	0	0	0	0	0	0	0	0	0	0	0	0	0	0	1	1
tr|R1BRG7|R1BRG7_EMIHU	Uncharacterized protein (Fragment) OS=Emiliania huxleyi OX=2903 GN=EMIHUDRAFT_452176 PE=4 SV=1	0	0	0	0	1	0	0	0	0	0	0	0	0	0	0	0	0	1	0	0	0	0	1	0	0	3	3
tr|R1BRH6|R1BRH6_EMIHU	Uncharacterized protein OS=Emiliania huxleyi OX=2903 GN=EMIHUDRAFT_104206 PE=4 SV=1	0	0	0	0	2	0	0	0	0	0	0	0	0	0	0	0	0	0	0	0	0	0	0	0	0	2	1
tr|R1BRI3|R1BRI3_EMIHU	Uncharacterized protein OS=Emiliania huxleyi OX=2903 GN=EMIHUDRAFT_104344 PE=4 SV=1	0	0	1	0	0	0	0	0	0	0	0	0	0	0	0	0	0	0	0	0	0	0	0	0	0	1	1
tr|R1BRJ4|R1BRJ4_EMIHU	Uncharacterized protein OS=Emiliania huxleyi OX=2903 GN=EMIHUDRAFT_247309 PE=4 SV=1	0	0	0	0	0	0	0	0	0	0	0	0	0	0	0	0	0	0	0	0	0	0	0	0	1	1	1
tr|R1BRM6|R1BRM6_EMIHU	Uncharacterized protein OS=Emiliania huxleyi OX=2903 GN=EMIHUDRAFT_247259 PE=4 SV=1	0	0	0	0	0	0	0	0	0	0	0	0	0	0	0	0	0	0	0	0	0	0	0	2	0	2	1
tr|R1BRN0|R1BRN0_EMIHU	Putative ABC transporter OS=Emiliania huxleyi OX=2903 GN=EMIHUDRAFT_247268 PE=4 SV=1	0	0	0	0	0	0	0	0	0	2	0	0	0	0	0	0	0	0	0	0	0	0	0	0	0	2	1
tr|R1BRN3|R1BRN3_EMIHU	Uncharacterized protein OS=Emiliania huxleyi OX=2903 GN=EMIHUDRAFT_67095 PE=4 SV=1	0	0	0	0	0	0	0	0	0	0	0	1	0	0	0	0	0	0	0	0	0	0	0	0	0	1	1
tr|R1BRP2|R1BRP2_EMIHU	Uncharacterized protein (Fragment) OS=Emiliania huxleyi OX=2903 GN=EMIHUDRAFT_213616 PE=4 SV=1	0	0	0	0	0	0	0	0	0	0	0	0	0	0	0	0	0	0	0	0	0	0	2	0	0	2	1
tr|R1BRS6|R1BRS6_EMIHU	Uncharacterized protein OS=Emiliania huxleyi OX=2903 GN=EMIHUDRAFT_104009 PE=4 SV=1	0	0	0	0	1	0	0	0	0	0	0	0	0	0	0	0	0	0	0	0	0	0	0	0	0	1	1
tr|R1BRT4|R1BRT4_EMIHU	Uncharacterized protein OS=Emiliania huxleyi OX=2903 GN=EMIHUDRAFT_104285 PE=3 SV=1	0	0	0	0	1	0	0	0	0	0	0	0	0	0	0	0	0	0	0	0	0	0	0	0	0	1	1
tr|R1BRT6|R1BRT6_EMIHU	Uncharacterized protein OS=Emiliania huxleyi OX=2903 GN=EMIHUDRAFT_213056 PE=4 SV=1	3	0	0	0	0	1	0	0	0	0	0	0	0	0	1	0	0	0	0	0	0	1	0	0	0	6	4
tr|R1BRU0|R1BRU0_EMIHU	Uncharacterized protein OS=Emiliania huxleyi OX=2903 GN=EMIHUDRAFT_422092 PE=4 SV=1	0	0	0	0	3	0	0	0	0	0	0	0	0	0	0	0	0	0	0	0	0	0	0	0	0	3	1
tr|R1BRX6|R1BRX6_EMIHU	DNA topoisomerase 2 OS=Emiliania huxleyi OX=2903 GN=EMIHUDRAFT_464775 PE=3 SV=1	0	0	0	0	0	0	0	0	0	0	0	1	0	0	0	0	0	0	0	0	0	0	0	0	0	1	1
tr|R1BRY3|R1BRY3_EMIHU,tr|R1E431|R1E431_EMIHU	Uncharacterized protein OS=Emiliania huxleyi OX=2903 GN=EMIHUDRAFT_213130 PE=4 SV=1	0	0	0	0	0	1	0	0	0	0	0	0	0	0	0	0	0	0	0	0	0	0	0	0	0	1	1
tr|R1BRZ4|R1BRZ4_EMIHU,tr|A0A0D3KSD5|A0A0D3KSD5_EMIHU	Uncharacterized protein OS=Emiliania huxleyi OX=2903 GN=EMIHUDRAFT_452228 PE=4 SV=1	0	0	1	0	0	0	1	0	0	0	0	0	0	0	0	0	0	0	0	0	0	0	0	0	0	2	2
tr|R1BRZ8|R1BRZ8_EMIHU	Uncharacterized protein OS=Emiliania huxleyi OX=2903 GN=EMIHUDRAFT_213147 PE=4 SV=1	0	0	1	0	0	0	2	0	0	0	0	0	0	0	0	0	0	0	0	0	0	0	0	0	0	3	2
tr|R1BS00|R1BS00_EMIHU	Uncharacterized protein OS=Emiliania huxleyi OX=2903 GN=EMIHUDRAFT_437398 PE=4 SV=1	0	0	1	0	0	0	0	0	0	0	0	0	0	0	0	0	0	0	0	0	0	0	0	0	0	1	1
tr|R1BS05|R1BS05_EMIHU	Uncharacterized protein (Fragment) OS=Emiliania huxleyi OX=2903 GN=EMIHUDRAFT_437241 PE=4 SV=1	0	0	0	0	1	0	0	0	0	0	0	0	0	0	0	0	0	0	0	0	0	0	0	0	0	1	1
tr|R1BS19|R1BS19_EMIHU,tr|R1DYG9|R1DYG9_EMIHU	Uncharacterized protein OS=Emiliania huxleyi OX=2903 GN=EMIHUDRAFT_445986 PE=4 SV=1	1	0	0	0	0	0	0	0	0	0	0	0	0	0	0	0	0	0	0	0	0	0	0	0	0	1	1
tr|R1BS33|R1BS33_EMIHU	Uncharacterized protein OS=Emiliania huxleyi OX=2903 GN=EMIHUDRAFT_120111 PE=4 SV=1	0	0	0	0	0	0	0	0	0	0	0	0	0	0	0	0	1	0	0	0	0	0	0	0	0	1	1
tr|R1BS35|R1BS35_EMIHU	Uncharacterized protein OS=Emiliania huxleyi OX=2903 GN=EMIHUDRAFT_470824 PE=4 SV=1	0	0	0	0	0	0	0	0	0	1	0	0	0	0	1	0	0	0	0	0	0	0	0	0	0	2	2
tr|R1BS35|R1BS35_EMIHU,tr|R1EGZ5|R1EGZ5_EMIHU	Uncharacterized protein OS=Emiliania huxleyi OX=2903 GN=EMIHUDRAFT_470824 PE=4 SV=1	0	0	0	0	0	0	1	0	0	0	0	0	0	0	0	0	0	0	0	0	0	0	0	0	0	1	1
tr|R1BS43|R1BS43_EMIHU	Uncharacterized protein OS=Emiliania huxleyi OX=2903 GN=EMIHUDRAFT_464789 PE=4 SV=1	0	2	0	0	0	0	0	0	0	0	0	0	0	0	0	0	0	0	0	0	0	0	0	0	0	2	1
tr|R1BS63|R1BS63_EMIHU	Uncharacterized protein (Fragment) OS=Emiliania huxleyi OX=2903 GN=EMIHUDRAFT_76680 PE=4 SV=1	3	0	0	0	0	0	0	0	0	0	0	0	0	0	0	0	0	0	0	0	0	0	0	0	0	3	1
tr|R1BS91|R1BS91_EMIHU,tr|R1FWE9|R1FWE9_EMIHU,tr|R1ELQ2|R1ELQ2_EMIHU	Calmodulin-like protein OS=Emiliania huxleyi OX=2903 GN=CAM4 PE=4 SV=1	0	0	0	0	0	0	0	0	0	0	0	1	0	0	0	1	0	0	0	0	1	0	0	0	0	3	3
tr|R1BS91|R1BS91_EMIHU,tr|R1FWE9|R1FWE9_EMIHU,tr|R1ELQ2|R1ELQ2_EMIHU,tr|R1FJW2|R1FJW2_EMIHU	Calmodulin-like protein OS=Emiliania huxleyi OX=2903 GN=CAM4 PE=4 SV=1	2	0	0	1	0	0	0	0	0	0	0	0	0	0	0	0	0	0	0	0	0	0	0	0	0	3	2
tr|R1BS93|R1BS93_EMIHU	Uncharacterized protein OS=Emiliania huxleyi OX=2903 GN=EMIHUDRAFT_213262 PE=4 SV=1	0	1	0	0	0	0	0	0	0	0	0	0	0	0	0	0	0	0	0	0	0	0	0	0	0	1	1
tr|R1BSA2|R1BSA2_EMIHU	Uncharacterized protein (Fragment) OS=Emiliania huxleyi OX=2903 GN=EMIHUDRAFT_437280 PE=4 SV=1	0	0	0	0	0	0	0	1	0	0	0	0	0	0	0	0	0	0	0	0	0	0	0	0	0	1	1
tr|R1BSA5|R1BSA5_EMIHU,tr|R1BSE8|R1BSE8_EMIHU	Uncharacterized protein OS=Emiliania huxleyi OX=2903 GN=EMIHUDRAFT_213291 PE=4 SV=1	0	0	0	0	0	0	0	0	0	0	0	0	0	0	0	0	0	0	0	0	0	0	1	0	0	1	1
tr|R1BSE1|R1BSE1_EMIHU,tr|R1ED80|R1ED80_EMIHU	Uncharacterized protein OS=Emiliania huxleyi OX=2903 GN=EMIHUDRAFT_437298 PE=3 SV=1	1	0	0	3	0	0	0	0	0	0	0	0	0	0	0	0	0	0	0	0	0	0	0	0	0	4	2
tr|R1BSE1|R1BSE1_EMIHU,tr|R1ED80|R1ED80_EMIHU,tr|R1BSA7|R1BSA7_EMIHU	Uncharacterized protein OS=Emiliania huxleyi OX=2903 GN=EMIHUDRAFT_437298 PE=3 SV=1	0	1	0	0	0	0	0	2	0	0	0	0	0	0	0	0	0	0	0	0	0	0	0	0	0	3	2
tr|R1BSE1|R1BSE1_EMIHU,tr|R1ED80|R1ED80_EMIHU,tr|R1BSA7|R1BSA7_EMIHU,tr|R1CA47|R1CA47_EMIHU	Uncharacterized protein OS=Emiliania huxleyi OX=2903 GN=EMIHUDRAFT_437298 PE=3 SV=1	0	1	0	0	0	0	0	0	0	0	0	0	0	0	0	0	0	0	0	0	0	0	0	0	0	1	1
tr|R1BSE7|R1BSE7_EMIHU	Uncharacterized protein OS=Emiliania huxleyi OX=2903 GN=EMIHUDRAFT_247170 PE=4 SV=1	0	0	0	0	0	0	0	0	0	0	0	0	0	0	0	0	1	0	0	0	0	0	0	0	0	1	1
tr|R1BSF4|R1BSF4_EMIHU	Uncharacterized protein OS=Emiliania huxleyi OX=2903 GN=EMIHUDRAFT_464822 PE=3 SV=1	2	0	0	0	0	0	0	0	0	0	0	0	0	0	0	0	0	0	0	0	0	0	0	0	0	2	1
tr|R1BSG2|R1BSG2_EMIHU	Uncharacterized protein (Fragment) OS=Emiliania huxleyi OX=2903 GN=EMIHUDRAFT_119960 PE=4 SV=1	0	1	0	0	0	0	0	0	0	0	0	0	0	0	0	0	0	0	0	0	0	0	0	0	0	1	1
tr|R1BSH0|R1BSH0_EMIHU	Uncharacterized protein (Fragment) OS=Emiliania huxleyi OX=2903 GN=EMIHUDRAFT_371179 PE=4 SV=1	0	0	0	0	0	0	0	0	0	0	0	0	0	0	0	0	0	0	0	1	0	0	0	0	0	1	1
tr|R1BSH4|R1BSH4_EMIHU,tr|R1E8Y0|R1E8Y0_EMIHU	Uncharacterized protein OS=Emiliania huxleyi OX=2903 GN=EMIHUDRAFT_445912 PE=4 SV=1	0	0	0	0	0	0	0	0	0	0	0	0	0	1	0	0	0	0	0	0	0	0	0	0	0	1	1
tr|R1BSJ3|R1BSJ3_EMIHU	Uncharacterized protein OS=Emiliania huxleyi OX=2903 GN=EMIHUDRAFT_213472 PE=4 SV=1	0	0	0	0	0	1	0	0	0	0	0	0	0	0	0	0	0	0	0	0	0	0	0	0	0	1	1
tr|R1BSM6|R1BSM6_EMIHU,tr|R1DXH7|R1DXH7_EMIHU	Uncharacterized protein OS=Emiliania huxleyi OX=2903 GN=EMIHUDRAFT_212847 PE=4 SV=1	0	0	0	1	0	0	0	0	0	0	0	0	0	0	0	0	0	0	0	1	0	0	0	0	0	2	2
tr|R1BSN8|R1BSN8_EMIHU	Uncharacterized protein OS=Emiliania huxleyi OX=2903 GN=EMIHUDRAFT_212876 PE=4 SV=1	0	0	0	0	0	0	0	0	0	0	0	0	0	0	1	0	0	0	0	0	0	0	0	0	0	1	1
tr|R1BSP8|R1BSP8_EMIHU	Uncharacterized protein OS=Emiliania huxleyi OX=2903 GN=EMIHUDRAFT_437185 PE=4 SV=1	0	0	0	0	0	2	0	0	0	0	0	0	0	0	0	0	0	0	0	0	0	0	0	0	0	2	1
tr|R1BSQ6|R1BSQ6_EMIHU,tr|R1DUQ5|R1DUQ5_EMIHU	Uncharacterized protein OS=Emiliania huxleyi OX=2903 GN=EMIHUDRAFT_460832 PE=4 SV=1	2	0	0	0	0	0	0	0	0	0	0	1	0	0	0	0	0	0	0	0	0	0	0	0	0	3	2
tr|R1BSU0|R1BSU0_EMIHU	Uncharacterized protein OS=Emiliania huxleyi OX=2903 GN=EMIHUDRAFT_437207 PE=4 SV=1	0	0	0	0	0	0	0	0	0	0	0	0	0	0	0	0	0	1	0	0	0	0	0	0	0	1	1
tr|R1BSU9|R1BSU9_EMIHU	Uncharacterized protein OS=Emiliania huxleyi OX=2903 GN=EMIHUDRAFT_464749 PE=4 SV=1	0	0	0	0	1	0	0	0	0	0	0	0	0	0	0	0	0	0	0	0	0	0	0	0	0	1	1
tr|R1BSV8|R1BSV8_EMIHU	Uncharacterized protein OS=Emiliania huxleyi OX=2903 GN=EMIHUDRAFT_437215 PE=4 SV=1	0	0	0	1	0	0	0	0	0	0	0	0	0	0	0	0	0	0	0	0	0	0	0	0	0	1	1
tr|R1BSW0|R1BSW0_EMIHU,tr|R1DTV6|R1DTV6_EMIHU	Uncharacterized protein (Fragment) OS=Emiliania huxleyi OX=2903 GN=EMIHUDRAFT_78600 PE=4 SV=1	0	0	0	0	0	0	0	0	0	0	0	1	0	0	0	0	0	0	0	0	0	0	0	0	0	1	1
tr|R1BSW8|R1BSW8_EMIHU,tr|R1DYM9|R1DYM9_EMIHU	Uncharacterized protein (Fragment) OS=Emiliania huxleyi OX=2903 GN=EMIHUDRAFT_558094 PE=4 SV=1	0	0	0	0	0	0	0	1	0	0	0	0	0	0	0	0	0	0	0	0	0	0	0	0	0	1	1
tr|R1BSX7|R1BSX7_EMIHU	Uncharacterized protein OS=Emiliania huxleyi OX=2903 GN=EMIHUDRAFT_464758 PE=4 SV=1	0	0	0	0	0	0	0	0	1	0	0	0	0	0	0	0	0	0	0	1	0	0	0	0	0	2	2
tr|R1BT16|R1BT16_EMIHU	Uncharacterized protein OS=Emiliania huxleyi OX=2903 GN=EMIHUDRAFT_452085 PE=3 SV=1	0	0	0	0	0	0	0	1	0	0	0	0	0	0	0	0	0	0	0	0	0	0	0	0	0	1	1
tr|R1BT21|R1BT21_EMIHU	Uncharacterized protein OS=Emiliania huxleyi OX=2903 GN=EMIHUDRAFT_464769 PE=4 SV=1	0	0	0	0	0	0	0	0	0	0	0	0	2	0	0	0	0	0	0	0	0	0	0	0	0	2	1
tr|R1BT26|R1BT26_EMIHU,tr|R1BR52|R1BR52_EMIHU	Uncharacterized protein (Fragment) OS=Emiliania huxleyi OX=2903 GN=EMIHUDRAFT_66965 PE=4 SV=1	0	0	0	0	0	0	0	0	0	0	0	0	0	1	0	0	0	0	0	0	0	0	0	0	0	1	1
tr|R1BT40|R1BT40_EMIHU	Ferredoxin-sulfite reductase OS=Emiliania huxleyi OX=2903 GN=SIR3 PE=4 SV=1	0	0	0	0	0	0	0	0	0	0	0	0	0	0	0	0	1	0	0	0	0	0	0	0	0	1	1
tr|R1BT76|R1BT76_EMIHU	Uncharacterized protein OS=Emiliania huxleyi OX=2903 GN=EMIHUDRAFT_452107 PE=4 SV=1	0	0	0	1	0	0	0	0	0	0	0	0	0	0	0	0	0	0	0	0	0	0	0	0	0	1	1
tr|R1BTC1|R1BTC1_EMIHU	Uncharacterized protein OS=Emiliania huxleyi OX=2903 GN=EMIHUDRAFT_452118 PE=4 SV=1	2	0	0	0	0	0	0	0	0	0	0	0	0	0	0	0	0	0	0	0	0	0	0	0	0	2	1
tr|R1BTE7|R1BTE7_EMIHU	Uncharacterized protein OS=Emiliania huxleyi OX=2903 GN=EMIHUDRAFT_119829 PE=4 SV=1	0	0	0	0	1	0	0	1	0	0	0	0	1	0	0	0	0	0	0	0	0	0	1	1	0	5	5
tr|R1BTF1|R1BTF1_EMIHU,tr|R1F8N6|R1F8N6_EMIHU	Uncharacterized protein OS=Emiliania huxleyi OX=2903 GN=EMIHUDRAFT_246851 PE=4 SV=1	0	0	0	1	0	0	0	0	0	0	0	0	0	0	0	0	0	0	0	0	0	0	0	0	0	1	1
tr|R1BTJ0|R1BTJ0_EMIHU	Trans-2-enoyl-CoA reductase OS=Emiliania huxleyi OX=2903 GN=EMIHUDRAFT_451950 PE=4 SV=1	0	0	0	0	0	0	0	0	1	0	0	0	0	0	0	0	0	0	0	0	0	0	0	0	0	1	1
tr|R1BTJ1|R1BTJ1_EMIHU	Uncharacterized protein (Fragment) OS=Emiliania huxleyi OX=2903 GN=EMIHUDRAFT_256971 PE=4 SV=1	0	0	0	0	0	0	0	0	0	0	0	0	0	0	0	0	0	2	0	0	0	0	0	0	0	2	1
tr|R1BTJ7|R1BTJ7_EMIHU	Uncharacterized protein OS=Emiliania huxleyi OX=2903 GN=EMIHUDRAFT_212516 PE=4 SV=1	0	0	0	0	1	0	0	0	0	0	0	0	0	0	0	0	0	0	0	0	0	0	0	0	0	1	1
tr|R1BTK3|R1BTK3_EMIHU	Uncharacterized protein OS=Emiliania huxleyi OX=2903 GN=EMIHUDRAFT_212522 PE=4 SV=1	1	0	0	0	0	0	0	0	0	0	0	0	0	0	0	0	0	0	0	0	0	0	0	0	0	1	1
tr|R1BTK9|R1BTK9_EMIHU	Uncharacterized protein OS=Emiliania huxleyi OX=2903 GN=EMIHUDRAFT_66842 PE=3 SV=1	0	0	0	1	0	0	0	0	0	0	0	0	0	0	0	0	0	0	0	0	0	0	0	0	0	1	1
tr|R1BTM8|R1BTM8_EMIHU	Light harvesting protein OS=Emiliania huxleyi OX=2903 GN=Lhcf59 PE=4 SV=1	1	0	2	0	1	0	0	1	0	1	0	0	0	0	0	1	0	0	0	0	0	0	0	0	0	7	6
tr|R1BTN3|R1BTN3_EMIHU,tr|R1CMG5|R1CMG5_EMIHU	Uncharacterized protein OS=Emiliania huxleyi OX=2903 GN=EMIHUDRAFT_464711 PE=4 SV=1	0	0	0	0	0	0	0	1	0	0	0	0	0	0	0	0	0	0	0	0	0	0	0	0	0	1	1
tr|R1BTQ9|R1BTQ9_EMIHU	Putative tropinone reductase OS=Emiliania huxleyi OX=2903 GN=EMIHUDRAFT_212574 PE=4 SV=1	0	0	0	0	0	0	0	0	0	0	0	0	0	0	0	0	0	0	1	0	0	0	0	0	0	1	1
tr|R1BTR2|R1BTR2_EMIHU	Uncharacterized protein OS=Emiliania huxleyi OX=2903 GN=EMIHUDRAFT_212582 PE=4 SV=1	1	0	0	0	0	0	0	0	0	0	0	0	0	0	0	0	0	0	0	0	0	0	0	0	0	1	1
tr|R1BTR5|R1BTR5_EMIHU	Uncharacterized protein OS=Emiliania huxleyi OX=2903 GN=EMIHUDRAFT_103806 PE=4 SV=1	0	0	0	0	0	0	0	0	0	1	0	0	0	0	0	0	0	0	0	0	0	0	0	0	0	1	1
tr|R1BTR6|R1BTR6_EMIHU,tr|R1BVA2|R1BVA2_EMIHU,tr|R1C0B6|R1C0B6_EMIHU,tr|R1DPT0|R1DPT0_EMIHU,tr|R1CJD9|R1CJD9_EMIHU,tr|R1CG50|R1CG50_EMIHU,tr|R1BZ45|R1BZ45_EMIHU,tr|R1C2L0|R1C2L0_EMIHU,tr|R1ETK8|R1ETK8_EMIHU,tr|R1B9R9|R1B9R9_EMIHU	Uncharacterized protein OS=Emiliania huxleyi OX=2903 GN=EMIHUDRAFT_212839 PE=4 SV=1	0	1	0	0	0	0	0	0	0	0	0	0	0	0	0	0	0	0	0	0	0	0	0	0	0	1	1
tr|R1BTW5|R1BTW5_EMIHU	Uncharacterized protein OS=Emiliania huxleyi OX=2903 GN=EMIHUDRAFT_437198 PE=4 SV=1	0	0	0	0	0	0	0	0	0	0	0	0	0	0	0	0	0	0	0	0	0	1	0	0	0	1	1
tr|R1BTY9|R1BTY9_EMIHU	Uncharacterized protein OS=Emiliania huxleyi OX=2903 GN=EMIHUDRAFT_212975 PE=4 SV=1	0	0	0	0	0	1	0	0	0	0	0	0	0	0	0	0	0	0	0	0	0	0	0	0	0	1	1
tr|R1BU11|R1BU11_EMIHU	GTP-binding protein OS=Emiliania huxleyi OX=2903 GN=Rab5b-2 PE=4 SV=1	0	0	0	0	0	0	0	0	0	0	0	0	0	0	0	0	0	1	0	0	0	0	0	0	0	1	1
tr|R1BU66|R1BU66_EMIHU,tr|R1EQ03|R1EQ03_EMIHU	Uncharacterized protein OS=Emiliania huxleyi OX=2903 GN=EMIHUDRAFT_119916 PE=4 SV=1	0	0	0	0	0	0	0	0	0	1	0	0	0	0	0	0	0	0	0	0	0	0	0	0	0	1	1
tr|R1BU69|R1BU69_EMIHU	Uncharacterized protein (Fragment) OS=Emiliania huxleyi OX=2903 GN=EMIHUDRAFT_124428 PE=4 SV=1	2	0	0	0	0	0	0	0	0	0	0	0	0	0	1	0	0	0	0	0	0	0	0	0	0	3	2
tr|R1BU71|R1BU71_EMIHU,tr|R1F647|R1F647_EMIHU	Uncharacterized protein OS=Emiliania huxleyi OX=2903 GN=EMIHUDRAFT_247036 PE=4 SV=1	0	0	0	0	0	0	0	0	0	0	0	0	1	0	0	0	0	0	0	0	0	0	0	0	0	1	1
tr|R1BU90|R1BU90_EMIHU	Lipoyl synthase, mitochondrial OS=Emiliania huxleyi OX=2903 GN=EMIHUDRAFT_414552 PE=3 SV=1	0	0	1	1	0	0	0	0	0	0	0	0	0	0	0	0	0	0	0	0	0	0	0	0	0	2	2
tr|R1BU99|R1BU99_EMIHU	Uncharacterized protein OS=Emiliania huxleyi OX=2903 GN=EMIHUDRAFT_246659 PE=4 SV=1	0	0	0	0	0	0	1	0	0	0	0	0	0	0	0	0	0	0	0	0	0	0	0	0	0	1	1
tr|R1BUB3|R1BUB3_EMIHU	Uncharacterized protein OS=Emiliania huxleyi OX=2903 GN=EMIHUDRAFT_246643 PE=4 SV=1	0	0	0	0	0	0	0	0	0	0	0	0	0	0	0	1	0	0	0	0	0	0	0	0	0	1	1
tr|R1BUE1|R1BUE1_EMIHU	Uncharacterized protein OS=Emiliania huxleyi OX=2903 GN=EMIHUDRAFT_66695 PE=3 SV=1	0	1	0	0	0	0	0	0	0	0	0	0	0	0	0	0	0	0	0	0	0	0	0	0	0	1	1
tr|R1BUG0|R1BUG0_EMIHU	Uncharacterized protein OS=Emiliania huxleyi OX=2903 GN=EMIHUDRAFT_212294 PE=4 SV=1	0	0	0	0	0	0	0	0	1	0	0	0	0	0	0	0	0	0	0	0	0	0	0	0	0	1	1
tr|R1BUG7|R1BUG7_EMIHU	Uncharacterized protein OS=Emiliania huxleyi OX=2903 GN=EMIHUDRAFT_212309 PE=4 SV=1	0	0	1	0	0	0	1	0	0	0	0	0	0	0	0	0	0	0	0	0	0	0	0	0	0	2	2
tr|R1BUH2|R1BUH2_EMIHU	Uncharacterized protein (Fragment) OS=Emiliania huxleyi OX=2903 GN=EMIHUDRAFT_124454 PE=4 SV=1	0	0	0	0	0	0	0	0	0	0	0	0	0	0	0	0	0	0	0	1	0	0	0	0	0	1	1
tr|R1BUI9|R1BUI9_EMIHU	Uncharacterized protein OS=Emiliania huxleyi OX=2903 GN=EMIHUDRAFT_451910 PE=4 SV=1	0	0	0	0	0	0	0	0	0	0	0	0	0	0	0	0	0	3	0	0	0	0	0	0	0	3	1
tr|R1BUJ9|R1BUJ9_EMIHU	Uncharacterized protein OS=Emiliania huxleyi OX=2903 GN=EMIHUDRAFT_212367 PE=4 SV=1	0	0	0	1	0	0	0	0	0	0	0	0	0	0	0	0	0	0	0	0	0	0	0	0	0	1	1
tr|R1BUL2|R1BUL2_EMIHU	RNA-dependent RNA polymerase OS=Emiliania huxleyi OX=2903 GN=EMIHUDRAFT_464640 PE=3 SV=1	0	0	0	0	0	0	0	0	0	0	0	0	1	0	0	0	0	0	0	0	0	0	0	0	1	2	2
tr|R1BUL9|R1BUL9_EMIHU	Uncharacterized protein OS=Emiliania huxleyi OX=2903 GN=EMIHUDRAFT_451926 PE=3 SV=1	1	0	0	0	0	0	0	0	0	0	0	0	0	0	0	0	0	0	0	0	0	0	0	0	0	1	1
tr|R1BUM5|R1BUM5_EMIHU	Uncharacterized protein OS=Emiliania huxleyi OX=2903 GN=EMIHUDRAFT_437049 PE=4 SV=1	0	0	0	0	0	0	0	0	0	0	1	0	2	1	0	0	0	0	0	0	0	0	0	0	0	4	3
tr|R1BUN0|R1BUN0_EMIHU	Uncharacterized protein (Fragment) OS=Emiliania huxleyi OX=2903 GN=EMIHUDRAFT_437054 PE=4 SV=1	3	0	0	0	0	0	0	0	0	0	0	0	1	0	0	0	0	0	0	0	0	0	0	0	0	4	2
tr|R1BUN2|R1BUN2_EMIHU	Uncharacterized protein OS=Emiliania huxleyi OX=2903 GN=EMIHUDRAFT_212500 PE=4 SV=1	0	0	0	1	0	0	0	0	0	0	0	0	0	0	0	0	0	0	0	0	1	0	0	0	0	2	2
tr|R1BUP4|R1BUP4_EMIHU	Uncharacterized protein OS=Emiliania huxleyi OX=2903 GN=EMIHUDRAFT_212460 PE=4 SV=1	0	0	0	1	0	1	0	0	0	0	0	0	0	0	0	0	1	0	0	0	0	0	0	0	0	3	3
tr|R1BUP8|R1BUP8_EMIHU	Uncharacterized protein OS=Emiliania huxleyi OX=2903 GN=EMIHUDRAFT_212521 PE=4 SV=1	1	0	0	0	0	0	0	0	0	0	0	0	0	0	0	0	0	0	0	0	0	0	0	0	0	1	1
tr|R1BUP9|R1BUP9_EMIHU	Mitochondrial carrier protein OS=Emiliania huxleyi OX=2903 GN=EMIHUDRAFT_437063 PE=3 SV=1	3	0	0	0	0	0	0	0	0	0	0	0	0	0	0	0	0	0	0	0	0	0	0	0	0	3	1
tr|R1BUQ8|R1BUQ8_EMIHU	Uncharacterized protein OS=Emiliania huxleyi OX=2903 GN=EMIHUDRAFT_451944 PE=4 SV=1	3	0	1	0	0	0	0	0	0	0	0	0	0	0	0	0	0	0	0	0	0	0	0	0	0	4	2
tr|R1BUS6|R1BUS6_EMIHU	Uncharacterized protein OS=Emiliania huxleyi OX=2903 GN=EMIHUDRAFT_212552 PE=4 SV=1	3	0	0	0	0	0	0	0	0	0	0	0	0	0	0	0	0	0	0	0	0	0	0	0	0	3	1
tr|R1BUW5|R1BUW5_EMIHU,tr|R1CHM2|R1CHM2_EMIHU	Uncharacterized protein OS=Emiliania huxleyi OX=2903 GN=EMIHUDRAFT_103805 PE=4 SV=1	0	0	1	0	0	0	0	0	0	0	0	0	0	0	0	0	0	0	0	0	0	0	0	0	0	1	1
tr|R1BV06|R1BV06_EMIHU	Uncharacterized protein OS=Emiliania huxleyi OX=2903 GN=EMIHUDRAFT_451987 PE=4 SV=1	0	0	0	0	0	0	0	0	0	2	0	0	0	0	0	0	0	0	0	0	0	0	0	0	0	2	1
tr|R1BV19|R1BV19_EMIHU	Uncharacterized protein OS=Emiliania huxleyi OX=2903 GN=EMIHUDRAFT_246516 PE=4 SV=1	2	0	0	1	0	0	0	0	0	0	0	0	0	0	0	0	0	0	0	0	0	0	0	0	0	3	2
tr|R1BV36|R1BV36_EMIHU	Putative ABC transporter (Fragment) OS=Emiliania huxleyi OX=2903 GN=EMIHUDRAFT_53827 PE=4 SV=1	0	1	0	0	0	0	0	0	0	0	0	0	0	0	0	0	0	0	0	0	0	0	0	0	0	1	1
tr|R1BV54|R1BV54_EMIHU,tr|R1FAG7|R1FAG7_EMIHU	Uncharacterized protein OS=Emiliania huxleyi OX=2903 GN=EMIHUDRAFT_451837 PE=4 SV=1	0	0	0	0	0	0	0	0	0	0	1	0	0	0	0	0	0	0	0	0	0	0	0	0	0	1	1
tr|R1BV59|R1BV59_EMIHU,tr|R1DKD2|R1DKD2_EMIHU	Uncharacterized protein OS=Emiliania huxleyi OX=2903 GN=EMIHUDRAFT_451838 PE=4 SV=1	0	0	0	0	0	0	0	0	1	0	0	0	0	0	0	0	0	0	0	0	0	0	0	0	0	1	1
tr|R1BV70|R1BV70_EMIHU	Uncharacterized protein OS=Emiliania huxleyi OX=2903 GN=EMIHUDRAFT_212002 PE=4 SV=1	0	0	0	0	1	0	0	0	0	0	0	0	0	0	0	0	0	0	0	0	0	0	0	0	0	1	1
tr|R1BV78|R1BV78_EMIHU	Uncharacterized protein (Fragment) OS=Emiliania huxleyi OX=2903 GN=EMIHUDRAFT_56234 PE=4 SV=1	0	1	0	0	0	0	0	0	0	0	0	0	0	0	0	0	0	0	0	0	0	0	0	0	0	1	1
tr|R1BV82|R1BV82_EMIHU	Uncharacterized protein OS=Emiliania huxleyi OX=2903 GN=EMIHUDRAFT_103541 PE=4 SV=1	0	0	0	0	0	0	0	1	0	0	0	0	0	0	0	0	0	0	0	0	0	0	0	0	0	1	1
tr|R1BV83|R1BV83_EMIHU	Uncharacterized protein OS=Emiliania huxleyi OX=2903 GN=EMIHUDRAFT_459523 PE=4 SV=1	4	0	0	0	0	0	0	0	0	0	1	0	0	0	0	0	0	0	0	0	0	0	0	0	0	5	2
tr|R1BVA6|R1BVA6_EMIHU,tr|R1EV23|R1EV23_EMIHU	Uncharacterized protein OS=Emiliania huxleyi OX=2903 GN=EMIHUDRAFT_436978 PE=4 SV=1	0	0	0	0	0	0	0	0	0	0	0	0	0	0	0	0	0	0	0	0	0	0	1	0	0	1	1
tr|R1BVB0|R1BVB0_EMIHU,tr|R1D2H4|R1D2H4_EMIHU,tr|R1EJJ4|R1EJJ4_EMIHU	Uncharacterized protein OS=Emiliania huxleyi OX=2903 GN=EMIHUDRAFT_451861 PE=4 SV=1	0	0	0	0	0	0	0	0	2	0	0	0	0	0	0	0	0	0	0	0	0	0	0	0	0	2	1
tr|R1BVB1|R1BVB1_EMIHU	Uncharacterized protein OS=Emiliania huxleyi OX=2903 GN=EMIHUDRAFT_459515 PE=4 SV=1	1	0	0	0	0	0	0	0	0	0	0	0	0	0	0	0	0	0	0	0	0	0	0	0	0	1	1
tr|R1BVB4|R1BVB4_EMIHU,tr|R1BCZ2|R1BCZ2_EMIHU	Uncharacterized protein OS=Emiliania huxleyi OX=2903 GN=EMIHUDRAFT_103574 PE=4 SV=1	2	0	0	1	0	0	0	0	0	0	0	0	0	0	0	0	0	0	0	0	0	0	0	0	0	3	2
tr|R1BVC4|R1BVC4_EMIHU	Uncharacterized protein OS=Emiliania huxleyi OX=2903 GN=EMIHUDRAFT_212128 PE=4 SV=1	0	0	0	0	0	0	0	0	0	0	0	0	0	0	0	0	0	0	0	0	0	0	1	0	0	1	1
tr|R1BVE9|R1BVE9_EMIHU	Uncharacterized protein OS=Emiliania huxleyi OX=2903 GN=EMIHUDRAFT_246658 PE=4 SV=1	0	0	0	0	0	0	1	0	0	0	0	0	0	0	0	0	0	0	0	0	0	0	0	0	0	1	1
tr|R1BVF5|R1BVF5_EMIHU,tr|R1FQG0|R1FQG0_EMIHU	Uncharacterized protein OS=Emiliania huxleyi OX=2903 GN=EMIHUDRAFT_470682 PE=4 SV=1	0	0	0	0	0	0	0	0	0	0	0	0	0	0	0	0	0	0	0	0	0	1	0	0	0	1	1
tr|R1BVH7|R1BVH7_EMIHU	Glucose-6-phosphate dehydrogenase (Fragment) OS=Emiliania huxleyi OX=2903 GN=G6PDH1 PE=4 SV=1	0	0	1	0	0	0	1	0	0	0	0	0	2	0	0	0	0	0	0	0	0	0	0	0	0	4	3
tr|R1BVJ1|R1BVJ1_EMIHU	Uncharacterized protein OS=Emiliania huxleyi OX=2903 GN=EMIHUDRAFT_246397 PE=4 SV=1	0	0	0	1	0	0	0	0	0	0	0	0	0	0	0	0	0	0	0	0	0	0	0	0	0	1	1
tr|R1BVJ6|R1BVJ6_EMIHU,tr|R1CDB1|R1CDB1_EMIHU,tr|R1D270|R1D270_EMIHU	Uncharacterized protein OS=Emiliania huxleyi OX=2903 GN=EMIHUDRAFT_246404 PE=4 SV=1	0	0	0	1	0	0	0	0	0	0	0	0	0	0	0	0	0	0	0	0	0	0	0	0	0	1	1
tr|R1BVJ8|R1BVJ8_EMIHU	Light harvesting protein OS=Emiliania huxleyi OX=2903 GN=Lhcf30_1 PE=4 SV=1	0	0	0	0	0	0	0	0	0	1	2	0	0	0	0	0	0	0	0	0	0	0	0	0	0	3	2
tr|R1BVL5|R1BVL5_EMIHU	Poly [ADP-ribose] polymerase OS=Emiliania huxleyi OX=2903 GN=EMIHUDRAFT_119615 PE=4 SV=1	0	0	0	0	0	0	0	0	0	0	0	0	1	0	0	0	0	0	0	0	0	0	0	0	0	1	1
tr|R1BVL6|R1BVL6_EMIHU	Uncharacterized protein OS=Emiliania huxleyi OX=2903 GN=EMIHUDRAFT_437019 PE=4 SV=1	0	2	0	0	0	0	0	0	0	0	0	0	0	0	0	0	0	0	0	0	0	0	0	0	0	2	1
tr|R1BVP6|R1BVP6_EMIHU,tr|R1DVL7|R1DVL7_EMIHU	Uncharacterized protein OS=Emiliania huxleyi OX=2903 GN=EMIHUDRAFT_103666 PE=4 SV=1	0	0	0	0	0	0	0	0	0	0	0	0	1	0	0	0	0	0	0	0	0	0	0	0	0	1	1
tr|R1BVQ1|R1BVQ1_EMIHU	Uncharacterized protein OS=Emiliania huxleyi OX=2903 GN=EMIHUDRAFT_212327 PE=4 SV=1	0	0	0	0	0	0	0	0	0	0	0	0	0	0	0	0	0	0	1	0	0	0	0	0	0	1	1
tr|R1BVQ6|R1BVQ6_EMIHU	Uncharacterized protein OS=Emiliania huxleyi OX=2903 GN=EMIHUDRAFT_212338 PE=4 SV=1	0	0	0	0	0	0	2	0	0	0	0	0	0	0	0	0	0	0	0	0	1	0	0	0	0	3	2
tr|R1BVQ8|R1BVQ8_EMIHU	Uncharacterized protein OS=Emiliania huxleyi OX=2903 GN=EMIHUDRAFT_246319 PE=4 SV=1	1	0	0	0	0	0	0	0	0	0	0	0	0	0	0	0	0	0	0	0	0	0	0	0	0	1	1
tr|R1BVS9|R1BVS9_EMIHU	Uncharacterized protein OS=Emiliania huxleyi OX=2903 GN=EMIHUDRAFT_356867 PE=4 SV=1	0	0	1	0	0	0	1	0	0	0	0	0	0	0	0	0	0	0	0	0	0	0	0	0	0	2	2
tr|R1BVU0|R1BVU0_EMIHU	Uncharacterized protein OS=Emiliania huxleyi OX=2903 GN=EMIHUDRAFT_103697 PE=4 SV=1	0	0	0	0	0	0	0	0	0	1	0	0	0	1	0	0	0	0	0	0	0	0	0	0	0	2	2
tr|R1BVU4|R1BVU4_EMIHU	Uncharacterized protein (Fragment) OS=Emiliania huxleyi OX=2903 GN=EMIHUDRAFT_55032 PE=4 SV=1	0	0	0	0	0	0	0	0	0	0	0	0	2	0	0	0	0	0	0	0	0	0	0	0	0	2	1
tr|R1BVX9|R1BVX9_EMIHU	Uncharacterized protein OS=Emiliania huxleyi OX=2903 GN=EMIHUDRAFT_212459 PE=4 SV=1	0	0	0	3	0	0	0	0	0	0	0	0	0	0	0	0	0	0	0	0	0	0	0	0	0	3	1
tr|R1BVY8|R1BVY8_EMIHU,tr|R1E6D1|R1E6D1_EMIHU	Uncharacterized protein OS=Emiliania huxleyi OX=2903 GN=EMIHUDRAFT_212472 PE=4 SV=1	0	0	0	0	0	0	0	0	0	0	0	0	0	0	1	0	0	0	0	0	0	0	0	0	0	1	1
tr|R1BW19|R1BW19_EMIHU	Uncharacterized protein OS=Emiliania huxleyi OX=2903 GN=EMIHUDRAFT_211802 PE=4 SV=1	0	1	0	0	0	0	0	0	0	0	0	0	0	0	0	0	0	0	0	0	0	0	0	0	0	1	1
tr|R1BW39|R1BW39_EMIHU	Uncharacterized protein (Fragment) OS=Emiliania huxleyi OX=2903 GN=EMIHUDRAFT_356644 PE=4 SV=1	2	0	0	0	0	0	0	0	0	0	0	0	0	0	0	0	0	0	0	0	0	0	0	0	0	2	1
tr|R1BW50|R1BW50_EMIHU,tr|R1B621|R1B621_EMIHU	Alpha-galactosidase (Fragment) OS=Emiliania huxleyi OX=2903 GN=EMIHUDRAFT_66472 PE=3 SV=1	0	0	0	0	0	0	2	0	0	0	0	0	0	0	0	0	0	0	0	0	0	0	0	0	0	2	1
tr|R1BW57|R1BW57_EMIHU	Putative sensory transduction histidine kinase OS=Emiliania huxleyi OX=2903 GN=EMIHUDRAFT_119687 PE=4 SV=1	0	0	0	0	0	0	0	0	0	0	0	0	0	0	0	0	0	0	0	0	0	0	1	0	0	1	1
tr|R1BW70|R1BW70_EMIHU	Uncharacterized protein OS=Emiliania huxleyi OX=2903 GN=EMIHUDRAFT_211876 PE=4 SV=1	1	0	0	0	0	0	0	0	0	0	0	0	0	0	0	0	0	0	0	0	0	0	0	0	0	1	1
tr|R1BW86|R1BW86_EMIHU,tr|R1E8B1|R1E8B1_EMIHU,tr|R1D7K6|R1D7K6_EMIHU,tr|R1BCB1|R1BCB1_EMIHU	Uncharacterized protein OS=Emiliania huxleyi OX=2903 GN=EMIHUDRAFT_103498 PE=4 SV=1	0	0	0	0	0	0	0	0	0	2	0	0	0	0	0	0	0	0	0	0	0	0	0	0	0	2	1
tr|R1BWA1|R1BWA1_EMIHU	Uncharacterized protein OS=Emiliania huxleyi OX=2903 GN=EMIHUDRAFT_246479 PE=4 SV=1	0	2	0	0	0	0	0	0	0	0	0	0	0	0	0	0	0	0	0	0	0	0	0	0	0	2	1
tr|R1BWA4|R1BWA4_EMIHU	Uncharacterized protein OS=Emiliania huxleyi OX=2903 GN=EMIHUDRAFT_470658 PE=4 SV=1	0	0	0	0	0	0	0	0	0	0	0	0	0	1	0	0	0	0	0	0	0	0	0	0	0	1	1
tr|R1BWB2|R1BWB2_EMIHU	Uncharacterized protein (Fragment) OS=Emiliania huxleyi OX=2903 GN=EMIHUDRAFT_370918 PE=4 SV=1	0	0	0	1	0	0	0	0	0	0	0	0	0	0	0	0	0	0	0	2	0	0	0	0	0	3	2
tr|R1BWD0|R1BWD0_EMIHU	Uncharacterized protein OS=Emiliania huxleyi OX=2903 GN=EMIHUDRAFT_211967 PE=4 SV=1	0	0	0	0	0	0	0	0	0	0	0	1	0	0	2	0	0	0	0	0	0	0	0	0	0	3	2
tr|R1BWG6|R1BWG6_EMIHU	Uncharacterized protein (Fragment) OS=Emiliania huxleyi OX=2903 GN=EMIHUDRAFT_451855 PE=4 SV=1	0	0	0	0	0	0	0	0	0	0	0	0	0	0	0	0	0	0	1	0	0	0	0	0	0	1	1
tr|R1BWG6|R1BWG6_EMIHU,tr|R1DHU7|R1DHU7_EMIHU,tr|R1FFY1|R1FFY1_EMIHU,tr|R1ELH8|R1ELH8_EMIHU	Uncharacterized protein (Fragment) OS=Emiliania huxleyi OX=2903 GN=EMIHUDRAFT_451855 PE=4 SV=1	0	0	0	0	0	0	0	0	0	0	0	0	0	0	0	0	0	0	1	0	0	0	0	0	0	1	1
tr|R1BWH0|R1BWH0_EMIHU	Uncharacterized protein OS=Emiliania huxleyi OX=2903 GN=EMIHUDRAFT_436974 PE=4 SV=1	0	0	0	0	0	0	0	0	0	0	0	0	0	0	0	0	0	1	0	0	0	0	0	0	0	1	1
tr|R1BWH4|R1BWH4_EMIHU	Uncharacterized protein OS=Emiliania huxleyi OX=2903 GN=EMIHUDRAFT_212099 PE=4 SV=1	0	0	0	0	0	0	0	1	0	0	0	0	0	0	0	0	0	0	0	0	0	0	0	0	0	1	1
tr|R1BWK2|R1BWK2_EMIHU	Uncharacterized protein OS=Emiliania huxleyi OX=2903 GN=EMIHUDRAFT_464599 PE=4 SV=1	1	0	0	0	0	0	0	0	0	0	0	0	0	0	0	0	0	0	0	0	0	0	0	0	0	1	1
tr|R1BWK6|R1BWK6_EMIHU	Uncharacterized protein OS=Emiliania huxleyi OX=2903 GN=EMIHUDRAFT_464601 PE=4 SV=1	0	0	0	0	0	0	0	0	0	0	0	0	0	0	0	0	0	0	0	0	0	1	0	0	0	1	1
tr|R1BWL7|R1BWL7_EMIHU	Chaperonin 10 OS=Emiliania huxleyi OX=2903 GN=EMIHUDRAFT_437005 PE=3 SV=1	1	0	0	0	0	0	1	0	0	0	0	0	0	0	0	0	0	0	1	0	0	0	0	0	0	3	3
tr|R1BWL7|R1BWL7_EMIHU,tr|R1BBM8|R1BBM8_EMIHU	Chaperonin 10 OS=Emiliania huxleyi OX=2903 GN=EMIHUDRAFT_437005 PE=3 SV=1	1	0	0	0	0	0	0	0	0	0	0	0	0	0	0	0	0	0	0	0	0	0	0	0	0	1	1
tr|R1BWM0|R1BWM0_EMIHU	Eukaryotic translation initiation factor 3 subunit B (Fragment) OS=Emiliania huxleyi OX=2903 GN=EMIHUDRAFT_51173 PE=3 SV=1	0	0	0	0	0	0	0	1	0	0	0	0	0	0	0	0	0	0	0	0	0	0	0	0	0	1	1
tr|R1BWN0|R1BWN0_EMIHU,tr|R1FAL1|R1FAL1_EMIHU	HCO3 transporter OS=Emiliania huxleyi OX=2903 GN=SLC4-2 PE=4 SV=1	0	3	0	0	0	0	0	0	0	0	0	0	0	0	0	0	0	0	0	0	0	0	0	0	0	3	1
tr|R1BWP2|R1BWP2_EMIHU,tr|R1CUA1|R1CUA1_EMIHU	Uncharacterized protein OS=Emiliania huxleyi OX=2903 GN=EMIHUDRAFT_197005 PE=4 SV=1	0	0	0	1	0	0	0	0	0	0	0	0	0	0	0	0	0	0	0	1	0	0	0	0	0	2	2
tr|R1BWR9|R1BWR9_EMIHU	Uncharacterized protein OS=Emiliania huxleyi OX=2903 GN=EMIHUDRAFT_96318 PE=4 SV=1	0	0	0	0	0	0	0	1	0	0	0	0	0	0	0	0	0	0	0	0	0	0	0	0	0	1	1
tr|R1BWU6|R1BWU6_EMIHU	Uncharacterized protein (Fragment) OS=Emiliania huxleyi OX=2903 GN=EMIHUDRAFT_256612 PE=4 SV=1	0	0	0	0	0	0	0	0	0	0	0	0	0	0	0	0	0	0	0	0	0	1	0	0	0	1	1
tr|R1BWV1|R1BWV1_EMIHU	Uncharacterized protein OS=Emiliania huxleyi OX=2903 GN=EMIHUDRAFT_96349 PE=4 SV=1	0	0	0	0	0	0	0	0	0	0	0	0	0	0	0	0	0	1	0	0	0	0	0	0	0	1	1
tr|R1BWV9|R1BWV9_EMIHU	Uncharacterized protein OS=Emiliania huxleyi OX=2903 GN=EMIHUDRAFT_197154 PE=3 SV=1	0	2	0	0	0	0	0	0	0	0	0	0	0	0	0	0	0	0	0	0	0	0	0	0	0	2	1
tr|R1BWX3|R1BWX3_EMIHU	Uncharacterized protein OS=Emiliania huxleyi OX=2903 GN=EMIHUDRAFT_448167 PE=4 SV=1	0	1	0	0	0	0	0	0	0	0	0	0	0	0	0	0	0	0	0	0	0	0	0	0	0	1	1
tr|R1BWY8|R1BWY8_EMIHU	Uncharacterized protein OS=Emiliania huxleyi OX=2903 GN=EMIHUDRAFT_96385 PE=4 SV=1	1	0	0	0	0	0	0	0	0	1	0	0	0	0	0	0	0	0	0	0	0	0	0	0	0	2	2
tr|R1BX02|R1BX02_EMIHU	Uncharacterized protein OS=Emiliania huxleyi OX=2903 GN=EMIHUDRAFT_197225 PE=4 SV=1	0	0	0	1	0	0	0	0	0	0	0	0	0	0	0	0	0	0	0	0	0	0	0	0	0	1	1
tr|R1BX24|R1BX24_EMIHU	Uncharacterized protein OS=Emiliania huxleyi OX=2903 GN=EMIHUDRAFT_448189 PE=4 SV=1	0	0	0	1	0	0	0	0	0	0	0	0	0	0	0	0	0	0	0	0	0	0	0	0	0	1	1
tr|R1BX35|R1BX35_EMIHU	Uncharacterized protein OS=Emiliania huxleyi OX=2903 GN=EMIHUDRAFT_197284 PE=4 SV=1	0	0	0	0	0	0	0	0	0	0	0	0	1	0	0	0	0	0	0	0	0	0	0	0	0	1	1
tr|R1BX60|R1BX60_EMIHU	Uncharacterized protein OS=Emiliania huxleyi OX=2903 GN=EMIHUDRAFT_432628 PE=4 SV=1	0	0	0	0	0	0	0	0	0	0	0	0	0	0	0	0	0	1	0	0	0	0	0	0	0	1	1
tr|R1BX64|R1BX64_EMIHU,tr|R1CY52|R1CY52_EMIHU	Uncharacterized protein OS=Emiliania huxleyi OX=2903 GN=EMIHUDRAFT_211775 PE=4 SV=1	0	0	0	1	0	0	0	0	0	0	0	0	0	0	0	0	0	0	0	0	0	0	0	0	0	1	1
tr|R1BX65|R1BX65_EMIHU	Uncharacterized protein OS=Emiliania huxleyi OX=2903 GN=EMIHUDRAFT_461595 PE=4 SV=1	2	0	1	0	0	0	1	0	0	0	0	0	0	0	0	0	0	0	0	0	0	0	0	0	0	4	3
tr|R1BX69|R1BX69_EMIHU	Uncharacterized protein OS=Emiliania huxleyi OX=2903 GN=EMIHUDRAFT_436903 PE=4 SV=1	3	0	1	0	0	0	0	0	0	2	0	0	0	0	0	0	0	1	0	0	0	0	0	0	0	7	4
tr|R1BX73|R1BX73_EMIHU	Receptor of activated protein kinase C OS=Emiliania huxleyi OX=2903 GN=EMIHUDRAFT_66551 PE=4 SV=1	1	0	1	0	0	0	0	0	2	0	0	0	0	0	0	0	0	0	0	0	0	0	0	0	0	4	3
tr|R1BX83|R1BX83_EMIHU	Uncharacterized protein OS=Emiliania huxleyi OX=2903 GN=EMIHUDRAFT_461605 PE=4 SV=1	0	0	1	0	0	0	0	0	0	0	0	0	0	0	0	0	0	0	0	0	0	0	0	0	0	1	1
tr|R1BX88|R1BX88_EMIHU	Uncharacterized protein OS=Emiliania huxleyi OX=2903 GN=EMIHUDRAFT_421964 PE=4 SV=1	0	0	0	0	0	0	0	0	1	0	0	0	0	0	0	0	1	0	0	0	0	0	0	0	0	2	2
tr|R1BX89|R1BX89_EMIHU	RBR-type E3 ubiquitin transferase OS=Emiliania huxleyi OX=2903 GN=EMIHUDRAFT_432650 PE=3 SV=1	0	0	0	0	0	0	3	0	0	0	0	0	0	0	0	0	0	0	0	0	0	0	0	0	0	3	1
tr|R1BXC0|R1BXC0_EMIHU	Uncharacterized protein OS=Emiliania huxleyi OX=2903 GN=EMIHUDRAFT_413706 PE=4 SV=1	1	0	0	0	0	0	0	0	0	0	0	0	0	0	0	0	0	0	0	0	0	0	0	0	0	1	1
tr|R1BXD0|R1BXD0_EMIHU	Type II DNA topoisomerase VI subunit A 2 OS=Emiliania huxleyi OX=2903 GN=Top6A PE=4 SV=1	0	0	1	0	0	0	0	0	0	0	0	0	0	0	0	0	0	0	0	0	0	0	0	0	0	1	1
tr|R1BXE3|R1BXE3_EMIHU	Pyridoxine biosynthesis protein OS=Emiliania huxleyi OX=2903 GN=EMIHUDRAFT_426056 PE=3 SV=1	1	0	0	0	0	0	0	0	0	0	0	0	0	0	0	0	0	0	0	0	0	0	0	0	0	1	1
tr|R1BXF1|R1BXF1_EMIHU	Uncharacterized protein OS=Emiliania huxleyi OX=2903 GN=EMIHUDRAFT_197472 PE=4 SV=1	2	0	0	0	0	1	0	0	0	0	0	0	0	0	0	0	0	0	0	0	0	0	0	0	0	3	2
tr|R1BXG5|R1BXG5_EMIHU	Uncharacterized protein (Fragment) OS=Emiliania huxleyi OX=2903 GN=EMIHUDRAFT_432715 PE=4 SV=1	0	0	0	0	0	0	0	0	0	0	0	1	0	0	0	0	0	0	0	0	0	0	0	0	0	1	1
tr|R1BXG8|R1BXG8_EMIHU	Uncharacterized protein OS=Emiliania huxleyi OX=2903 GN=EMIHUDRAFT_432719 PE=4 SV=1	1	0	0	0	0	0	0	0	0	0	0	0	0	0	0	0	0	0	2	0	0	0	0	0	0	3	2
tr|R1BXH1|R1BXH1_EMIHU	Polyketide synthase OS=Emiliania huxleyi OX=2903 GN=PKS10 PE=4 SV=1	0	2	0	1	0	0	0	1	0	0	0	1	0	0	0	0	0	0	0	0	0	0	0	0	0	5	4
tr|R1BXJ2|R1BXJ2_EMIHU	Uncharacterized protein OS=Emiliania huxleyi OX=2903 GN=EMIHUDRAFT_96217 PE=4 SV=1	0	0	0	0	0	0	0	0	0	0	0	0	0	0	0	0	0	0	0	0	1	0	0	0	0	1	1
tr|R1BXK2|R1BXK2_EMIHU	Uncharacterized protein OS=Emiliania huxleyi OX=2903 GN=EMIHUDRAFT_461669 PE=4 SV=1	0	0	1	0	0	0	0	0	0	0	0	0	0	0	0	0	1	0	0	0	0	0	0	0	0	2	2
tr|R1BXK9|R1BXK9_EMIHU	Uncharacterized protein OS=Emiliania huxleyi OX=2903 GN=EMIHUDRAFT_448096 PE=4 SV=1	0	0	0	0	0	0	0	0	0	0	0	0	0	0	0	2	0	0	0	0	0	0	0	0	0	2	1
tr|R1BXL9|R1BXL9_EMIHU	Uncharacterized protein OS=Emiliania huxleyi OX=2903 GN=EMIHUDRAFT_432765 PE=4 SV=1	1	0	0	0	0	0	0	0	0	0	0	0	0	0	0	0	0	0	0	0	0	0	0	0	0	1	1
tr|R1BXP8|R1BXP8_EMIHU	Uncharacterized protein OS=Emiliania huxleyi OX=2903 GN=EMIHUDRAFT_197658 PE=4 SV=1	0	0	0	1	0	0	0	0	0	0	0	0	0	0	0	0	0	0	0	0	0	0	0	0	0	1	1
tr|R1BXQ5|R1BXQ5_EMIHU	Chloroplast beta-keto acyl reductase OS=Emiliania huxleyi OX=2903 GN=EMIHUDRAFT_414681 PE=4 SV=1	0	0	0	0	0	0	0	0	0	0	0	0	0	0	2	0	0	0	0	0	0	0	0	0	0	2	1
tr|R1BXR8|R1BXR8_EMIHU	Uncharacterized protein OS=Emiliania huxleyi OX=2903 GN=EMIHUDRAFT_461517 PE=4 SV=1	0	0	0	0	0	1	0	0	0	0	0	0	0	0	0	0	0	0	0	0	0	0	0	0	0	1	1
tr|R1BXS2|R1BXS2_EMIHU	Uncharacterized protein OS=Emiliania huxleyi OX=2903 GN=EMIHUDRAFT_197012 PE=4 SV=1	1	0	0	0	0	0	0	0	0	0	0	0	0	0	0	0	0	0	0	0	0	0	0	0	0	1	1
tr|R1BXW5|R1BXW5_EMIHU,tr|R1CF86|R1CF86_EMIHU	Uncharacterized protein OS=Emiliania huxleyi OX=2903 GN=EMIHUDRAFT_197111 PE=4 SV=1	0	0	0	0	0	0	0	1	0	0	0	0	0	0	0	0	0	0	0	0	0	0	0	0	0	1	1
tr|R1BXX2|R1BXX2_EMIHU	Uncharacterized protein OS=Emiliania huxleyi OX=2903 GN=EMIHUDRAFT_246225 PE=4 SV=1	0	0	0	0	1	0	0	0	0	0	0	0	0	0	0	0	0	0	0	0	0	0	0	0	0	1	1
tr|R1BXX8|R1BXX8_EMIHU	Uncharacterized protein OS=Emiliania huxleyi OX=2903 GN=EMIHUDRAFT_432551 PE=4 SV=1	1	0	0	0	0	0	0	0	0	0	0	0	0	0	0	0	2	0	0	0	0	0	0	0	0	3	2
tr|R1BXY2|R1BXY2_EMIHU	NAD(P)+ transhydrogenase\PNT OS=Emiliania huxleyi OX=2903 GN=EMIHUDRAFT_426015 PE=4 SV=1	1	0	0	0	0	0	0	0	0	0	0	0	0	0	0	0	0	0	0	0	0	0	0	0	0	1	1
tr|R1BXY6|R1BXY6_EMIHU	Uncharacterized protein OS=Emiliania huxleyi OX=2903 GN=EMIHUDRAFT_459409 PE=4 SV=1	1	0	0	0	0	0	0	0	0	0	0	0	0	0	0	0	0	0	0	0	0	0	0	0	0	1	1
tr|R1BXY6|R1BXY6_EMIHU,tr|R1DAG3|R1DAG3_EMIHU	Uncharacterized protein OS=Emiliania huxleyi OX=2903 GN=EMIHUDRAFT_459409 PE=4 SV=1	0	0	1	0	1	0	0	0	0	0	0	0	0	0	0	0	0	0	0	0	0	0	0	0	0	2	2
tr|R1BXY7|R1BXY7_EMIHU	Uncharacterized protein OS=Emiliania huxleyi OX=2903 GN=EMIHUDRAFT_461548 PE=3 SV=1	0	1	0	0	0	0	0	0	0	0	0	0	0	0	0	0	0	0	0	0	0	0	0	0	0	1	1
tr|R1BXZ1|R1BXZ1_EMIHU	Uncharacterized protein OS=Emiliania huxleyi OX=2903 GN=EMIHUDRAFT_197160 PE=4 SV=1	3	0	0	0	0	0	0	0	0	0	0	0	0	0	0	0	0	0	0	0	0	0	0	0	0	3	1
tr|R1BXZ7|R1BXZ7_EMIHU	Uncharacterized protein (Fragment) OS=Emiliania huxleyi OX=2903 GN=EMIHUDRAFT_48983 PE=4 SV=1	0	0	0	0	0	0	0	0	0	0	1	0	0	0	0	0	0	0	0	0	0	0	0	0	0	1	1
tr|R1BY21|R1BY21_EMIHU	Uncharacterized protein OS=Emiliania huxleyi OX=2903 GN=EMIHUDRAFT_461564 PE=4 SV=1	0	0	0	0	0	0	0	0	0	0	0	0	0	0	0	0	0	2	0	0	0	0	0	0	0	2	1
tr|R1BY38|R1BY38_EMIHU	Uncharacterized protein OS=Emiliania huxleyi OX=2903 GN=EMIHUDRAFT_448179 PE=4 SV=1	0	0	0	1	0	0	0	1	0	0	0	0	0	0	0	0	0	0	0	0	0	0	0	0	0	2	2
tr|R1BY47|R1BY47_EMIHU	Uncharacterized protein OS=Emiliania huxleyi OX=2903 GN=EMIHUDRAFT_420487 PE=4 SV=1	3	0	1	0	0	0	0	0	0	0	0	0	0	0	0	0	0	0	0	0	0	0	0	0	0	4	2
tr|R1BY62|R1BY62_EMIHU	Proteasome subunit beta type OS=Emiliania huxleyi OX=2903 GN=EMIHUDRAFT_459379 PE=3 SV=1	2	0	0	0	0	0	0	0	0	0	0	0	0	0	0	0	0	0	0	0	0	0	0	0	0	2	1
tr|R1BY69|R1BY69_EMIHU	Uncharacterized protein OS=Emiliania huxleyi OX=2903 GN=EMIHUDRAFT_419966 PE=4 SV=1	0	0	1	0	0	0	0	0	0	3	0	0	0	0	0	0	0	0	0	0	0	0	0	0	0	4	2
tr|R1BY88|R1BY88_EMIHU	Uncharacterized protein OS=Emiliania huxleyi OX=2903 GN=EMIHUDRAFT_461590 PE=4 SV=1	0	1	0	0	0	0	0	0	0	0	0	0	0	0	0	0	0	0	0	0	0	0	0	0	0	1	1
tr|R1BYA5|R1BYA5_EMIHU	Uncharacterized protein OS=Emiliania huxleyi OX=2903 GN=EMIHUDRAFT_96456 PE=4 SV=1	0	0	0	0	1	0	0	0	0	0	0	0	0	0	0	0	0	0	0	0	0	0	0	0	0	1	1
tr|R1BYB1|R1BYB1_EMIHU	Putative pyruvate dehydrogenase kinase OS=Emiliania huxleyi OX=2903 GN=PDK2 PE=4 SV=1	0	0	0	0	0	0	0	0	0	0	0	0	0	0	0	0	0	0	0	0	1	0	0	0	0	1	1
tr|R1BYB7|R1BYB7_EMIHU,tr|R1D089|R1D089_EMIHU	Uncharacterized protein OS=Emiliania huxleyi OX=2903 GN=EMIHUDRAFT_119430 PE=4 SV=1	0	0	0	0	0	0	0	0	0	0	0	0	0	0	0	0	0	1	0	0	0	0	0	0	0	1	1
tr|R1BYD6|R1BYD6_EMIHU	Mitochondrial import receptor subunit tom40 OS=Emiliania huxleyi OX=2903 GN=EMIHUDRAFT_432658 PE=4 SV=1	0	0	0	0	0	0	0	0	1	0	0	0	0	1	0	0	0	0	0	1	0	0	0	0	0	3	3
tr|R1BYE5|R1BYE5_EMIHU	Uncharacterized protein OS=Emiliania huxleyi OX=2903 GN=EMIHUDRAFT_245920 PE=4 SV=1	1	0	0	0	0	0	0	0	0	0	0	0	0	0	0	0	0	0	0	0	0	0	0	0	0	1	1
tr|R1BYH7|R1BYH7_EMIHU,tr|R1D500|R1D500_EMIHU	Uncharacterized protein OS=Emiliania huxleyi OX=2903 GN=EMIHUDRAFT_451695 PE=4 SV=1	0	0	0	0	0	0	0	0	0	0	0	0	0	0	0	0	0	0	0	0	1	0	0	0	0	1	1
tr|R1BYI4|R1BYI4_EMIHU	Uncharacterized protein OS=Emiliania huxleyi OX=2903 GN=EMIHUDRAFT_197433 PE=4 SV=1	0	1	0	0	0	0	0	0	0	0	0	0	0	0	0	0	0	0	0	0	0	0	0	0	0	1	1
tr|R1BYJ7|R1BYJ7_EMIHU	Uncharacterized protein (Fragment) OS=Emiliania huxleyi OX=2903 GN=EMIHUDRAFT_46707 PE=4 SV=1	0	0	0	0	0	0	0	0	0	0	0	1	0	0	0	0	0	0	0	0	0	0	0	0	0	1	1
tr|R1BYK3|R1BYK3_EMIHU	Uncharacterized protein OS=Emiliania huxleyi OX=2903 GN=EMIHUDRAFT_211448 PE=4 SV=1	0	0	0	0	0	0	0	0	0	0	0	0	0	0	0	0	0	0	0	1	0	0	0	0	0	1	1
tr|R1BYK4|R1BYK4_EMIHU	rRNA adenine N(6)-methyltransferase OS=Emiliania huxleyi OX=2903 GN=EMIHUDRAFT_197460 PE=3 SV=1	2	0	0	0	0	0	0	0	0	0	0	0	0	0	0	0	0	0	0	0	0	0	0	0	0	2	1
tr|R1BYL8|R1BYL8_EMIHU,tr|R1ECE6|R1ECE6_EMIHU,tr|R1FSK3|R1FSK3_EMIHU	Light harvesting protein OS=Emiliania huxleyi OX=2903 GN=Lhcf6_1 PE=4 SV=1	0	0	1	0	0	0	0	1	0	0	0	0	0	0	0	0	0	0	0	0	0	0	0	0	0	2	2
tr|R1BYL8|R1BYL8_EMIHU,tr|R1FSK3|R1FSK3_EMIHU	Light harvesting protein OS=Emiliania huxleyi OX=2903 GN=Lhcf6_1 PE=4 SV=1	1	0	0	0	0	0	0	0	0	0	0	1	0	0	0	1	0	0	0	0	1	0	0	0	0	4	4
tr|R1BYM1|R1BYM1_EMIHU,tr|R1C7D8|R1C7D8_EMIHU	Uncharacterized protein OS=Emiliania huxleyi OX=2903 GN=EMIHUDRAFT_211484 PE=4 SV=1	0	0	1	0	0	0	0	0	0	0	0	0	0	0	0	0	0	0	0	0	0	0	0	0	0	1	1
tr|R1BYM3|R1BYM3_EMIHU	Uncharacterized protein OS=Emiliania huxleyi OX=2903 GN=EMIHUDRAFT_197490 PE=4 SV=1	1	0	0	0	0	0	0	0	0	0	0	0	0	0	0	0	0	0	0	0	0	0	0	0	0	1	1
tr|R1BYN3|R1BYN3_EMIHU	Uncharacterized protein OS=Emiliania huxleyi OX=2903 GN=EMIHUDRAFT_211503 PE=4 SV=1	0	0	0	0	0	0	0	0	0	0	0	0	1	0	0	0	0	0	0	0	0	0	0	0	0	1	1
tr|R1BYP5|R1BYP5_EMIHU	Uncharacterized protein OS=Emiliania huxleyi OX=2903 GN=EMIHUDRAFT_96548 PE=4 SV=1	0	0	0	2	0	0	0	0	0	0	0	0	0	0	0	0	0	0	0	0	0	0	0	0	0	2	1
tr|R1BYQ2|R1BYQ2_EMIHU	NAD(P)(+)--arginine ADP-ribosyltransferase OS=Emiliania huxleyi OX=2903 GN=EMIHUDRAFT_211533 PE=3 SV=1	0	0	0	1	0	0	0	0	0	0	0	0	0	0	0	0	0	0	0	1	0	0	0	0	0	2	2
tr|R1BYQ5|R1BYQ5_EMIHU	Uncharacterized protein OS=Emiliania huxleyi OX=2903 GN=EMIHUDRAFT_451735 PE=4 SV=1	0	0	0	1	0	0	0	0	0	0	0	0	0	0	0	0	0	0	0	0	0	0	0	0	0	1	1
tr|R1BYU0|R1BYU0_EMIHU	Uncharacterized protein OS=Emiliania huxleyi OX=2903 GN=EMIHUDRAFT_461672 PE=4 SV=1	2	0	0	0	0	0	0	0	0	0	1	0	1	0	0	0	0	0	0	0	0	0	0	0	0	4	3
tr|R1BYU2|R1BYU2_EMIHU	Uncharacterized protein OS=Emiliania huxleyi OX=2903 GN=EMIHUDRAFT_103368 PE=4 SV=1	0	1	0	0	0	0	0	0	0	0	0	0	0	0	0	0	0	0	0	0	0	0	0	0	0	1	1
tr|R1BYU5|R1BYU5_EMIHU	Uncharacterized protein OS=Emiliania huxleyi OX=2903 GN=EMIHUDRAFT_432758 PE=4 SV=1	0	1	0	0	0	0	0	0	0	0	0	0	0	0	0	0	0	0	0	0	0	0	0	0	0	1	1
tr|R1BYU9|R1BYU9_EMIHU	Uncharacterized protein OS=Emiliania huxleyi OX=2903 GN=EMIHUDRAFT_96595 PE=4 SV=1	0	0	0	0	0	0	0	1	0	0	0	0	0	0	0	0	0	0	0	0	0	0	0	0	0	1	1
tr|R1BYV7|R1BYV7_EMIHU	Uncharacterized protein OS=Emiliania huxleyi OX=2903 GN=EMIHUDRAFT_356514 PE=4 SV=1	0	0	0	0	0	0	0	0	0	0	0	0	0	0	0	0	0	0	1	0	0	0	0	0	0	1	1
tr|R1BYV9|R1BYV9_EMIHU	Uncharacterized protein OS=Emiliania huxleyi OX=2903 GN=EMIHUDRAFT_461681 PE=4 SV=1	0	0	0	0	2	0	0	0	0	0	0	0	0	0	0	0	0	0	0	0	0	0	0	0	0	2	1
tr|R1BYY7|R1BYY7_EMIHU	Uncharacterized protein OS=Emiliania huxleyi OX=2903 GN=EMIHUDRAFT_432779 PE=4 SV=1	0	0	0	0	1	0	0	0	0	0	0	0	0	0	0	0	0	0	0	0	0	0	0	0	0	1	1
tr|R1BYZ7|R1BYZ7_EMIHU	Methyltransferase OS=Emiliania huxleyi OX=2903 GN=EMIHUDRAFT_432780 PE=3 SV=1	2	0	0	0	0	0	0	0	0	0	0	0	0	0	0	0	0	0	0	0	0	0	0	0	0	2	1
tr|R1BZ47|R1BZ47_EMIHU	Uncharacterized protein OS=Emiliania huxleyi OX=2903 GN=EMIHUDRAFT_245788 PE=4 SV=1	0	0	0	0	0	0	0	0	0	1	0	0	0	0	0	0	0	0	0	0	0	0	0	0	0	1	1
tr|R1BZ65|R1BZ65_EMIHU	Uncharacterized protein OS=Emiliania huxleyi OX=2903 GN=EMIHUDRAFT_119323 PE=4 SV=1	0	0	0	0	0	0	0	0	2	0	0	0	0	1	0	0	0	0	0	0	0	0	0	0	0	3	2
tr|R1BZ82|R1BZ82_EMIHU	Uncharacterized protein (Fragment) OS=Emiliania huxleyi OX=2903 GN=EMIHUDRAFT_256381 PE=4 SV=1	0	0	0	0	0	0	0	0	0	0	0	1	0	0	0	0	0	0	0	0	0	0	0	0	0	1	1
tr|R1BZ85|R1BZ85_EMIHU	Putative ABC transporter OS=Emiliania huxleyi OX=2903 GN=EMIHUDRAFT_119304 PE=4 SV=1	0	0	0	0	0	0	0	1	0	0	0	0	0	0	0	0	0	0	0	0	0	0	0	0	0	1	1
tr|R1BZ96|R1BZ96_EMIHU,tr|R1FQA0|R1FQA0_EMIHU	Uncharacterized protein OS=Emiliania huxleyi OX=2903 GN=EMIHUDRAFT_470594 PE=4 SV=1	2	0	0	0	0	0	0	1	0	0	0	0	0	0	0	0	0	0	0	0	0	0	0	0	0	3	2
tr|R1BZB8|R1BZB8_EMIHU	Uncharacterized protein OS=Emiliania huxleyi OX=2903 GN=EMIHUDRAFT_370586 PE=4 SV=1	0	0	1	0	0	0	0	0	0	0	0	0	0	0	0	0	0	0	0	0	0	0	0	0	0	1	1
tr|R1BZE2|R1BZE2_EMIHU	Uncharacterized protein OS=Emiliania huxleyi OX=2903 GN=EMIHUDRAFT_470586 PE=4 SV=1	1	0	0	0	0	0	0	0	0	0	0	0	0	0	0	0	0	0	0	0	0	0	0	0	0	1	1
tr|R1BZE7|R1BZE7_EMIHU,tr|R1D5J8|R1D5J8_EMIHU,tr|R1FHY0|R1FHY0_EMIHU,tr|R1ES06|R1ES06_EMIHU,tr|R1EA69|R1EA69_EMIHU,tr|R1EHP8|R1EHP8_EMIHU,tr|R1CQL9|R1CQL9_EMIHU	Uncharacterized protein OS=Emiliania huxleyi OX=2903 GN=EMIHUDRAFT_245997 PE=4 SV=1	0	0	0	0	1	0	0	0	0	0	0	0	0	0	0	0	0	0	0	0	0	0	0	0	0	1	1
tr|R1BZG1|R1BZG1_EMIHU	Uncharacterized protein (Fragment) OS=Emiliania huxleyi OX=2903 GN=EMIHUDRAFT_55608 PE=4 SV=1	0	0	0	0	0	0	0	1	0	0	0	0	0	0	0	0	0	0	0	0	0	0	0	0	0	1	1
tr|R1BZG5|R1BZG5_EMIHU	Uncharacterized protein OS=Emiliania huxleyi OX=2903 GN=EMIHUDRAFT_459357 PE=4 SV=1	2	0	0	0	0	0	0	0	0	0	0	0	0	0	0	0	0	0	0	0	0	0	0	0	0	2	1
tr|R1BZG5|R1BZG5_EMIHU,tr|R1DNL9|R1DNL9_EMIHU	Uncharacterized protein OS=Emiliania huxleyi OX=2903 GN=EMIHUDRAFT_459357 PE=4 SV=1	2	0	0	0	0	0	0	0	0	2	0	0	0	0	0	1	0	1	0	0	0	0	0	0	0	6	4
tr|R1BZG6|R1BZG6_EMIHU	Uncharacterized protein OS=Emiliania huxleyi OX=2903 GN=EMIHUDRAFT_211212 PE=3 SV=1	0	0	0	1	0	0	0	2	0	0	0	0	0	0	0	0	0	0	0	0	0	0	0	0	0	3	2
tr|R1BZH3|R1BZH3_EMIHU,tr|R1DN61|R1DN61_EMIHU	Uncharacterized protein OS=Emiliania huxleyi OX=2903 GN=EMIHUDRAFT_103182 PE=4 SV=1	0	0	2	0	0	0	0	0	0	0	0	0	0	0	0	0	0	0	0	0	0	0	0	0	0	2	1
tr|R1BZI2|R1BZI2_EMIHU	Uncharacterized protein OS=Emiliania huxleyi OX=2903 GN=EMIHUDRAFT_451669 PE=3 SV=1	1	0	0	0	0	0	0	0	1	0	0	0	0	0	0	0	0	0	0	0	0	0	0	0	0	2	2
tr|R1BZL3|R1BZL3_EMIHU	Uncharacterized protein OS=Emiliania huxleyi OX=2903 GN=EMIHUDRAFT_211310 PE=4 SV=1	0	0	0	0	0	0	1	0	0	0	0	0	0	0	0	0	0	0	0	0	0	0	0	0	0	1	1
tr|R1BZN1|R1BZN1_EMIHU	ATP-dependent metalloprotease FtsH OS=Emiliania huxleyi OX=2903 GN=EMIHUDRAFT_427625 PE=3 SV=1	2	0	0	1	0	0	0	0	0	0	0	0	0	0	0	0	0	1	0	0	0	0	0	0	0	4	3
tr|R1BZN4|R1BZN4_EMIHU	Uncharacterized protein OS=Emiliania huxleyi OX=2903 GN=EMIHUDRAFT_103236 PE=4 SV=1	0	0	0	0	0	0	0	0	2	0	0	0	0	0	0	0	0	0	0	0	0	0	0	0	0	2	1
tr|R1BZP3|R1BZP3_EMIHU	Uncharacterized protein OS=Emiliania huxleyi OX=2903 GN=EMIHUDRAFT_437272 PE=4 SV=1	0	0	0	0	0	0	0	0	0	0	0	0	1	0	0	0	0	0	0	0	0	0	0	0	0	1	1
tr|R1BZT3|R1BZT3_EMIHU,tr|R1EG57|R1EG57_EMIHU	Uncharacterized protein OS=Emiliania huxleyi OX=2903 GN=EMIHUDRAFT_211434 PE=4 SV=1	2	0	0	0	0	0	0	0	0	0	0	0	0	0	0	0	0	0	0	0	0	0	0	0	0	2	1
tr|R1BZU3|R1BZU3_EMIHU	Uncharacterized protein (Fragment) OS=Emiliania huxleyi OX=2903 GN=EMIHUDRAFT_57555 PE=4 SV=1	0	0	0	0	0	0	0	0	0	0	0	0	0	0	0	1	0	0	0	0	0	0	0	0	0	1	1
tr|R1BZV7|R1BZV7_EMIHU	Uncharacterized protein OS=Emiliania huxleyi OX=2903 GN=EMIHUDRAFT_211471 PE=4 SV=1	1	0	0	0	0	0	0	0	0	1	0	0	0	0	0	0	0	0	0	1	0	0	0	0	0	3	3
tr|R1BZW8|R1BZW8_EMIHU	Uncharacterized protein OS=Emiliania huxleyi OX=2903 GN=EMIHUDRAFT_424922 PE=4 SV=1	0	0	0	0	0	0	0	0	0	0	0	0	0	0	0	0	0	0	0	0	0	0	1	0	0	1	1
tr|R1BZY0|R1BZY0_EMIHU	Uncharacterized protein OS=Emiliania huxleyi OX=2903 GN=EMIHUDRAFT_245544 PE=4 SV=1	0	0	0	0	0	0	1	0	0	0	0	0	0	0	0	0	0	0	0	0	0	0	0	0	0	1	1
tr|R1BZY1|R1BZY1_EMIHU	Uncharacterized protein OS=Emiliania huxleyi OX=2903 GN=EMIHUDRAFT_211495 PE=4 SV=1	0	0	0	0	1	0	0	0	0	0	0	0	0	0	0	0	0	0	0	0	0	0	0	0	0	1	1
tr|R1C042|R1C042_EMIHU	Uncharacterized protein OS=Emiliania huxleyi OX=2903 GN=EMIHUDRAFT_464495 PE=4 SV=1	0	0	0	2	0	0	0	0	0	0	0	0	0	0	0	0	0	0	0	0	0	0	0	0	0	2	1
tr|R1C052|R1C052_EMIHU	Uncharacterized protein (Fragment) OS=Emiliania huxleyi OX=2903 GN=EMIHUDRAFT_356505 PE=4 SV=1	0	0	0	0	0	1	0	0	0	0	0	0	0	0	0	0	0	0	0	0	0	0	0	0	0	1	1
tr|R1C053|R1C053_EMIHU	Uncharacterized protein OS=Emiliania huxleyi OX=2903 GN=EMIHUDRAFT_316549 PE=4 SV=1	0	0	0	0	0	0	0	0	0	0	0	0	0	0	0	1	0	0	0	0	0	0	0	0	0	1	1
tr|R1C067|R1C067_EMIHU	Uncharacterized protein OS=Emiliania huxleyi OX=2903 GN=EMIHUDRAFT_459231 PE=4 SV=1	1	0	0	0	0	0	0	0	0	0	0	0	0	0	0	0	0	0	0	0	0	0	0	0	0	1	1
tr|R1C081|R1C081_EMIHU,tr|R1ESF9|R1ESF9_EMIHU	Uncharacterized protein OS=Emiliania huxleyi OX=2903 GN=EMIHUDRAFT_427561 PE=4 SV=1	0	0	0	0	0	3	0	0	0	0	0	0	0	0	0	0	0	0	0	0	0	0	0	0	0	3	1
tr|R1C087|R1C087_EMIHU,tr|R1EWF1|R1EWF1_EMIHU	Uncharacterized protein OS=Emiliania huxleyi OX=2903 GN=EMIHUDRAFT_436599 PE=4 SV=1	1	0	0	0	0	0	0	0	0	0	0	0	0	0	0	0	0	0	0	0	0	0	0	0	0	1	1
tr|R1C095|R1C095_EMIHU	Uncharacterized protein OS=Emiliania huxleyi OX=2903 GN=EMIHUDRAFT_211662 PE=4 SV=1	0	0	0	0	0	0	0	1	0	0	0	0	0	0	0	0	0	3	0	0	0	0	0	0	0	4	2
tr|R1C0A0|R1C0A0_EMIHU	Uncharacterized protein OS=Emiliania huxleyi OX=2903 GN=EMIHUDRAFT_211668 PE=4 SV=1	0	0	0	0	0	0	0	0	0	0	0	0	0	0	0	0	0	0	0	0	0	0	1	0	0	1	1
tr|R1C0A8|R1C0A8_EMIHU	Uncharacterized protein OS=Emiliania huxleyi OX=2903 GN=EMIHUDRAFT_451573 PE=4 SV=1	0	0	1	0	0	0	0	0	0	0	0	0	0	0	0	0	0	0	0	0	0	0	0	0	0	1	1
tr|R1C0B1|R1C0B1_EMIHU	Uncharacterized protein OS=Emiliania huxleyi OX=2903 GN=EMIHUDRAFT_470551 PE=4 SV=1	0	2	0	0	0	0	0	0	0	0	0	0	0	0	0	0	0	0	0	0	0	0	0	0	0	2	1
tr|R1C0B8|R1C0B8_EMIHU	Uncharacterized protein OS=Emiliania huxleyi OX=2903 GN=EMIHUDRAFT_451580 PE=4 SV=1	0	0	2	0	0	0	0	0	2	0	0	0	0	1	0	0	0	0	0	0	0	0	0	0	0	5	3
tr|R1C0E9|R1C0E9_EMIHU	Uncharacterized protein OS=Emiliania huxleyi OX=2903 GN=EMIHUDRAFT_464382 PE=3 SV=1	1	0	0	0	0	0	0	0	0	0	0	0	0	0	0	0	0	0	0	0	0	0	0	0	0	1	1
tr|R1C0E9|R1C0E9_EMIHU,tr|R1ECG3|R1ECG3_EMIHU	Uncharacterized protein OS=Emiliania huxleyi OX=2903 GN=EMIHUDRAFT_464382 PE=3 SV=1	3	0	0	1	0	0	0	0	0	0	1	0	0	0	0	0	0	0	0	1	0	0	0	0	1	7	5
tr|R1C0F3|R1C0F3_EMIHU	Uncharacterized protein OS=Emiliania huxleyi OX=2903 GN=EMIHUDRAFT_103065 PE=4 SV=1	0	0	0	0	0	0	0	0	1	0	0	0	0	0	0	0	0	0	0	0	0	0	0	0	0	1	1
tr|R1C0G7|R1C0G7_EMIHU	Uncharacterized protein OS=Emiliania huxleyi OX=2903 GN=EMIHUDRAFT_453099 PE=4 SV=1	0	0	2	0	0	0	1	0	0	0	0	0	0	0	0	0	0	0	0	0	0	0	0	0	0	3	2
tr|R1C0G8|R1C0G8_EMIHU	Uncharacterized protein OS=Emiliania huxleyi OX=2903 GN=EMIHUDRAFT_464402 PE=4 SV=1	1	0	0	1	0	0	0	0	0	0	0	0	0	0	0	0	0	0	0	0	0	0	0	0	0	2	2
tr|R1C0I0|R1C0I0_EMIHU,tr|R1FJY6|R1FJY6_EMIHU,tr|R1FC05|R1FC05_EMIHU,tr|R1FUQ2|R1FUQ2_EMIHU	Uncharacterized protein (Fragment) OS=Emiliania huxleyi OX=2903 GN=EMIHUDRAFT_119322 PE=4 SV=1	0	0	0	0	0	0	0	0	1	0	0	0	0	0	0	0	0	0	0	0	0	0	0	0	0	1	1
tr|R1C0I6|R1C0I6_EMIHU,tr|R1DKR7|R1DKR7_EMIHU,tr|R1G2U6|R1G2U6_EMIHU	Uncharacterized protein (Fragment) OS=Emiliania huxleyi OX=2903 GN=EMIHUDRAFT_78524 PE=4 SV=1	0	0	0	0	0	0	0	0	0	1	0	0	0	0	0	0	0	0	0	0	0	0	0	0	0	1	1
tr|R1C0J0|R1C0J0_EMIHU	Uncharacterized protein OS=Emiliania huxleyi OX=2903 GN=EMIHUDRAFT_459293 PE=4 SV=1	0	0	1	0	0	0	1	0	0	0	0	0	0	0	0	0	0	0	0	0	0	0	0	0	0	2	2
tr|R1C0J2|R1C0J2_EMIHU,tr|R1FF60|R1FF60_EMIHU	Uncharacterized protein OS=Emiliania huxleyi OX=2903 GN=EMIHUDRAFT_211121 PE=4 SV=1	0	0	0	2	0	0	0	0	0	0	0	0	0	0	0	0	0	0	0	0	0	0	0	0	0	2	1
tr|R1C0K2|R1C0K2_EMIHU,tr|R1C5C5|R1C5C5_EMIHU	Uncharacterized protein OS=Emiliania huxleyi OX=2903 GN=EMIHUDRAFT_445503 PE=4 SV=1	0	0	0	0	0	0	0	0	0	0	0	0	0	0	0	0	2	0	0	0	0	0	0	0	0	2	1
tr|R1C0L1|R1C0L1_EMIHU	Uncharacterized protein OS=Emiliania huxleyi OX=2903 GN=EMIHUDRAFT_445555 PE=4 SV=1	0	0	0	1	0	0	0	0	0	0	0	0	0	0	0	0	0	0	0	0	0	0	0	0	0	1	1
tr|R1C0L9|R1C0L9_EMIHU	alpha-1,2-Mannosidase OS=Emiliania huxleyi OX=2903 GN=EMIHUDRAFT_245655 PE=3 SV=1	0	0	0	0	0	2	0	0	0	0	0	0	0	0	0	0	0	0	0	0	0	0	0	0	0	2	1
tr|R1C0N2|R1C0N2_EMIHU	Uncharacterized protein OS=Emiliania huxleyi OX=2903 GN=EMIHUDRAFT_459213 PE=4 SV=1	0	0	0	0	1	0	0	0	0	0	0	0	0	0	0	0	0	0	0	0	0	0	0	0	0	1	1
tr|R1C0P1|R1C0P1_EMIHU	Uncharacterized protein OS=Emiliania huxleyi OX=2903 GN=EMIHUDRAFT_211179 PE=4 SV=1	0	0	0	0	0	0	0	0	0	0	0	0	0	0	0	0	0	0	0	0	0	0	0	2	0	2	1
tr|R1C0Q1|R1C0Q1_EMIHU,tr|R1DB03|R1DB03_EMIHU	Uncharacterized protein (Fragment) OS=Emiliania huxleyi OX=2903 GN=EMIHUDRAFT_370477 PE=4 SV=1	1	0	0	0	0	0	0	0	0	0	0	0	0	0	0	0	0	0	0	0	0	0	0	0	0	1	1
tr|R1C0Q2|R1C0Q2_EMIHU,tr|R1FN51|R1FN51_EMIHU	Uncharacterized protein OS=Emiliania huxleyi OX=2903 GN=EMIHUDRAFT_416204 PE=4 SV=1	0	0	0	0	0	0	0	0	0	0	0	0	0	0	0	0	0	0	0	0	0	1	0	0	0	1	1
tr|R1C0R4|R1C0R4_EMIHU	Uncharacterized protein OS=Emiliania huxleyi OX=2903 GN=EMIHUDRAFT_211211 PE=4 SV=1	0	0	2	0	0	0	2	0	0	0	0	0	0	0	0	0	0	0	0	0	0	0	0	0	0	4	2
tr|R1C0S6|R1C0S6_EMIHU	Uncharacterized protein OS=Emiliania huxleyi OX=2903 GN=EMIHUDRAFT_436725 PE=4 SV=1	0	0	0	0	0	0	0	0	1	0	0	0	0	0	0	0	0	0	0	0	0	0	0	0	0	1	1
tr|R1C0S9|R1C0S9_EMIHU	Uncharacterized protein OS=Emiliania huxleyi OX=2903 GN=EMIHUDRAFT_459203 PE=4 SV=1	0	0	0	0	0	0	0	0	0	0	0	1	0	0	0	0	0	0	0	0	0	0	0	0	0	1	1
tr|R1C0U8|R1C0U8_EMIHU,tr|R1BH65|R1BH65_EMIHU,tr|R1CP00|R1CP00_EMIHU,tr|R1F0Q3|R1F0Q3_EMIHU	Light harvesting protein OS=Emiliania huxleyi OX=2903 GN=Lhcf67 PE=4 SV=1	1	0	1	0	1	0	0	0	0	0	0	0	0	0	0	0	0	0	0	0	0	0	0	0	0	3	3
tr|R1C0U8|R1C0U8_EMIHU,tr|R1BH65|R1BH65_EMIHU,tr|R1D627|R1D627_EMIHU,tr|R1BVJ8|R1BVJ8_EMIHU,tr|R1DNW2|R1DNW2_EMIHU	Light harvesting protein OS=Emiliania huxleyi OX=2903 GN=Lhcf67 PE=4 SV=1	2	0	0	0	0	0	0	1	0	1	0	0	0	0	0	0	0	1	0	0	0	0	0	0	0	5	4
tr|R1C0U8|R1C0U8_EMIHU,tr|R1F723|R1F723_EMIHU,tr|R1BH65|R1BH65_EMIHU,tr|R1CP00|R1CP00_EMIHU,tr|R1CA58|R1CA58_EMIHU,tr|R1F0Q3|R1F0Q3_EMIHU	Light harvesting protein OS=Emiliania huxleyi OX=2903 GN=Lhcf67 PE=4 SV=1	1	0	1	0	0	0	0	0	0	0	0	0	0	0	0	0	0	0	0	0	0	0	0	0	0	2	2
tr|R1C0V2|R1C0V2_EMIHU	Uncharacterized protein OS=Emiliania huxleyi OX=2903 GN=EMIHUDRAFT_245251 PE=4 SV=1	1	0	0	0	0	0	0	0	0	0	0	0	0	0	0	0	0	0	0	0	0	0	0	0	0	1	1
tr|R1C0W3|R1C0W3_EMIHU,tr|R1DRE0|R1DRE0_EMIHU	Uncharacterized protein OS=Emiliania huxleyi OX=2903 GN=EMIHUDRAFT_119084 PE=4 SV=1	2	0	0	0	0	0	0	0	0	0	0	0	0	0	0	0	0	0	0	0	0	0	0	0	0	2	1
tr|R1C0Y8|R1C0Y8_EMIHU	Uncharacterized protein OS=Emiliania huxleyi OX=2903 GN=EMIHUDRAFT_119080 PE=4 SV=1	0	0	0	0	0	0	0	0	0	0	0	0	0	0	0	0	0	0	1	0	0	0	0	0	0	1	1
tr|R1C117|R1C117_EMIHU,tr|R1B333|R1B333_EMIHU	Uncharacterized protein OS=Emiliania huxleyi OX=2903 GN=EMIHUDRAFT_210544 PE=4 SV=1	0	0	0	0	0	0	0	0	1	0	0	0	0	1	0	0	0	0	0	0	0	0	0	0	0	2	2
tr|R1C138|R1C138_EMIHU	Uncharacterized protein OS=Emiliania huxleyi OX=2903 GN=EMIHUDRAFT_102868 PE=4 SV=1	0	0	0	0	0	0	0	0	0	0	0	0	0	0	0	0	0	0	1	0	0	0	0	0	0	1	1
tr|R1C144|R1C144_EMIHU	Isocitrate lyase OS=Emiliania huxleyi OX=2903 GN=ICL1 PE=3 SV=1	1	1	0	0	0	0	0	0	0	0	0	0	0	0	0	0	0	0	0	0	0	0	0	0	0	2	2
tr|R1C148|R1C148_EMIHU	Uncharacterized protein OS=Emiliania huxleyi OX=2903 GN=EMIHUDRAFT_245564 PE=4 SV=1	0	0	0	0	0	0	0	0	0	0	0	0	0	0	0	0	0	0	0	0	1	0	0	0	0	1	1
tr|R1C190|R1C190_EMIHU	Uncharacterized protein OS=Emiliania huxleyi OX=2903 GN=EMIHUDRAFT_370547 PE=4 SV=1	0	0	0	0	0	0	0	0	0	0	0	0	0	0	0	0	1	0	0	0	0	0	0	0	0	1	1
tr|R1C1B3|R1C1B3_EMIHU	Uncharacterized protein (Fragment) OS=Emiliania huxleyi OX=2903 GN=EMIHUDRAFT_245476 PE=4 SV=1	2	0	0	0	0	0	0	0	0	0	0	0	0	0	0	0	0	0	0	0	0	0	0	0	0	2	1
tr|R1C1D5|R1C1D5_EMIHU	Uncharacterized protein OS=Emiliania huxleyi OX=2903 GN=EMIHUDRAFT_119192 PE=4 SV=1	0	0	0	0	0	1	0	0	0	0	0	0	0	0	0	0	0	0	2	0	0	0	0	0	0	3	2
tr|R1C1F3|R1C1F3_EMIHU,tr|R1FWI6|R1FWI6_EMIHU	Uncharacterized protein OS=Emiliania huxleyi OX=2903 GN=EMIHUDRAFT_210750 PE=4 SV=1	0	0	0	0	0	1	0	0	0	0	0	0	0	0	0	0	0	0	0	0	0	0	0	0	0	1	1
tr|R1C1F7|R1C1F7_EMIHU,tr|R1D6G4|R1D6G4_EMIHU	Uncharacterized protein OS=Emiliania huxleyi OX=2903 GN=EMIHUDRAFT_102993 PE=4 SV=1	0	0	0	0	1	0	0	0	0	0	0	0	0	0	0	0	0	0	0	0	0	0	0	0	0	1	1
tr|R1C1F8|R1C1F8_EMIHU	Uncharacterized protein OS=Emiliania huxleyi OX=2903 GN=EMIHUDRAFT_436574 PE=4 SV=1	0	0	0	0	0	0	0	0	0	0	0	0	0	0	0	0	0	0	0	0	0	1	0	0	0	1	1
tr|R1C1G5|R1C1G5_EMIHU	Uncharacterized protein OS=Emiliania huxleyi OX=2903 GN=EMIHUDRAFT_210764 PE=4 SV=1	0	0	1	0	0	0	2	0	0	0	0	0	0	0	0	0	0	0	0	0	0	0	0	0	0	3	2
tr|R1C1H1|R1C1H1_EMIHU	Uncharacterized protein OS=Emiliania huxleyi OX=2903 GN=EMIHUDRAFT_356170 PE=4 SV=1	0	0	0	0	0	0	0	0	0	0	0	0	0	0	0	0	1	0	0	0	0	0	0	0	0	1	1
tr|R1C1K0|R1C1K0_EMIHU	Uncharacterized protein OS=Emiliania huxleyi OX=2903 GN=EMIHUDRAFT_210818 PE=3 SV=1	0	0	0	0	0	0	0	0	0	0	0	0	0	0	0	0	0	0	0	0	0	0	1	0	0	1	1
tr|R1C1L9|R1C1L9_EMIHU,tr|R1EWQ1|R1EWQ1_EMIHU	Uncharacterized protein OS=Emiliania huxleyi OX=2903 GN=EMIHUDRAFT_119062 PE=4 SV=1	0	0	0	0	0	0	1	0	0	0	0	0	0	0	0	0	0	0	0	0	0	0	0	0	0	1	1
tr|R1C1N6|R1C1N6_EMIHU	Uncharacterized protein OS=Emiliania huxleyi OX=2903 GN=EMIHUDRAFT_464381 PE=4 SV=1	1	0	0	0	0	0	0	0	0	0	0	0	0	0	0	0	0	0	0	0	0	0	0	0	0	1	1
tr|R1C1N8|R1C1N8_EMIHU	Uncharacterized protein OS=Emiliania huxleyi OX=2903 GN=EMIHUDRAFT_210973 PE=4 SV=1	2	0	0	0	0	0	0	0	0	0	0	0	0	0	0	0	0	0	0	0	0	0	0	0	0	2	1
tr|R1C1Q5|R1C1Q5_EMIHU	Uncharacterized protein (Fragment) OS=Emiliania huxleyi OX=2903 GN=EMIHUDRAFT_66219 PE=4 SV=1	3	0	0	0	0	0	0	0	0	0	0	0	0	0	0	0	0	0	0	0	0	0	0	0	0	3	1
tr|R1C1Q8|R1C1Q8_EMIHU	Uncharacterized protein OS=Emiliania huxleyi OX=2903 GN=EMIHUDRAFT_103111 PE=4 SV=1	0	0	0	0	0	0	1	0	0	0	0	0	0	0	0	0	0	0	0	0	0	0	0	0	0	1	1
tr|R1C1Q9|R1C1Q9_EMIHU	Uncharacterized protein OS=Emiliania huxleyi OX=2903 GN=EMIHUDRAFT_445415 PE=4 SV=1	0	0	0	1	0	0	0	0	0	0	0	0	0	0	0	0	0	0	0	1	0	0	0	0	0	2	2
tr|R1C1R6|R1C1R6_EMIHU,tr|R1EK45|R1EK45_EMIHU	Proline iminopeptidase (Fragment) OS=Emiliania huxleyi OX=2903 GN=EMIHUDRAFT_76054 PE=3 SV=1	0	0	0	1	0	0	0	0	0	0	0	0	0	0	0	0	0	0	0	0	0	0	0	0	0	1	1
tr|R1C1U2|R1C1U2_EMIHU	Uncharacterized protein (Fragment) OS=Emiliania huxleyi OX=2903 GN=EMIHUDRAFT_370488 PE=4 SV=1	0	0	0	1	0	0	0	0	0	0	0	0	0	0	0	0	0	0	0	0	0	0	0	0	0	1	1
tr|R1C1Z4|R1C1Z4_EMIHU,tr|R1D6Y7|R1D6Y7_EMIHU	Voltage gated chloride channel OS=Emiliania huxleyi OX=2903 GN=CLC-2 PE=4 SV=1	0	1	0	0	0	0	0	0	0	0	0	0	0	0	0	0	0	0	0	0	0	0	0	0	0	1	1
tr|R1C1Z8|R1C1Z8_EMIHU	Uncharacterized protein OS=Emiliania huxleyi OX=2903 GN=EMIHUDRAFT_244962 PE=4 SV=1	0	0	0	1	0	0	0	0	0	0	0	0	0	0	0	0	0	0	0	0	0	0	0	0	0	1	1
tr|R1C246|R1C246_EMIHU	Uncharacterized protein OS=Emiliania huxleyi OX=2903 GN=EMIHUDRAFT_119079 PE=4 SV=1	0	0	0	0	0	0	0	0	0	0	1	0	1	0	0	0	0	0	0	0	0	0	0	0	0	2	2
tr|R1C259|R1C259_EMIHU,tr|R1DV97|R1DV97_EMIHU	Uncharacterized protein OS=Emiliania huxleyi OX=2903 GN=EMIHUDRAFT_118916 PE=4 SV=1	0	0	1	0	0	0	0	0	0	0	0	0	0	0	0	0	0	0	0	0	0	0	0	0	0	1	1
tr|R1C280|R1C280_EMIHU,tr|R1B4G1|R1B4G1_EMIHU	Uncharacterized protein OS=Emiliania huxleyi OX=2903 GN=EMIHUDRAFT_416100 PE=3 SV=1	1	0	0	0	0	0	0	0	0	0	0	0	0	0	1	0	0	0	0	0	0	0	0	0	0	2	2
tr|R1C2B1|R1C2B1_EMIHU	Uncharacterized protein OS=Emiliania huxleyi OX=2903 GN=EMIHUDRAFT_244797 PE=4 SV=1	0	1	0	0	0	1	0	2	0	0	0	0	0	0	0	0	0	0	0	0	0	0	0	0	0	4	3
tr|R1C2B5|R1C2B5_EMIHU	Tryptophane synthase OS=Emiliania huxleyi OX=2903 GN=EMIHUDRAFT_427526 PE=3 SV=1	0	0	0	0	2	0	0	0	0	0	0	0	0	0	0	0	0	0	0	0	0	0	0	0	0	2	1
tr|R1C2B9|R1C2B9_EMIHU	Uncharacterized protein OS=Emiliania huxleyi OX=2903 GN=EMIHUDRAFT_244765 PE=4 SV=1	0	0	0	0	2	0	0	0	0	0	0	0	0	0	0	0	0	0	0	0	0	0	0	0	0	2	1
tr|R1C2C0|R1C2C0_EMIHU	Succinate--CoA ligase [ADP-forming] subunit beta, mitochondrial OS=Emiliania huxleyi OX=2903 GN=EMIHUDRAFT_436533 PE=3 SV=1	6	0	0	0	0	0	0	0	0	0	0	1	0	0	0	0	0	0	0	0	0	0	0	0	0	7	2
tr|R1C2F5|R1C2F5_EMIHU	Uncharacterized protein (Fragment) OS=Emiliania huxleyi OX=2903 GN=EMIHUDRAFT_370209 PE=4 SV=1	3	0	0	0	0	0	0	0	0	0	0	0	0	0	0	0	0	0	0	0	0	0	0	0	0	3	1
tr|R1C2F5|R1C2F5_EMIHU,tr|R1EZH8|R1EZH8_EMIHU	Uncharacterized protein (Fragment) OS=Emiliania huxleyi OX=2903 GN=EMIHUDRAFT_370209 PE=4 SV=1	0	0	0	0	0	0	0	0	0	0	0	1	0	0	0	0	0	0	0	0	0	0	0	0	0	1	1
tr|R1C2H5|R1C2H5_EMIHU,tr|R1CFT7|R1CFT7_EMIHU	DNA-directed RNA polymerase subunit OS=Emiliania huxleyi OX=2903 GN=EMIHUDRAFT_451446 PE=3 SV=1	0	0	0	0	0	0	0	0	0	1	0	0	0	0	0	0	1	0	0	0	0	0	0	0	0	2	2
tr|R1C2H9|R1C2H9_EMIHU	Uncharacterized protein (Fragment) OS=Emiliania huxleyi OX=2903 GN=EMIHUDRAFT_45995 PE=4 SV=1	0	0	0	2	0	0	0	0	0	0	0	0	0	0	0	0	0	0	0	1	0	0	0	0	0	3	2
tr|R1C2I3|R1C2I3_EMIHU	Uncharacterized protein (Fragment) OS=Emiliania huxleyi OX=2903 GN=EMIHUDRAFT_436569 PE=4 SV=1	0	0	1	0	1	0	0	0	0	0	0	0	0	0	0	0	0	0	0	0	0	0	0	0	0	2	2
tr|R1C2J7|R1C2J7_EMIHU	Uncharacterized protein OS=Emiliania huxleyi OX=2903 GN=EMIHUDRAFT_210716 PE=4 SV=1	0	0	0	0	0	0	0	0	0	0	0	0	0	1	0	0	0	0	0	0	0	0	0	0	0	1	1
tr|R1C2J9|R1C2J9_EMIHU	Uncharacterized protein OS=Emiliania huxleyi OX=2903 GN=EMIHUDRAFT_210303 PE=4 SV=1	0	3	0	0	0	0	0	0	0	0	0	0	0	0	0	0	0	0	0	0	1	0	0	0	0	4	2
tr|R1C2L5|R1C2L5_EMIHU	Uncharacterized protein OS=Emiliania huxleyi OX=2903 GN=EMIHUDRAFT_427548 PE=4 SV=1	1	0	0	0	0	0	0	0	0	0	0	0	0	0	0	0	0	0	0	0	0	0	0	0	0	1	1
tr|R1C2M3|R1C2M3_EMIHU	Uncharacterized protein (Fragment) OS=Emiliania huxleyi OX=2903 GN=EMIHUDRAFT_416078 PE=3 SV=1	0	0	0	1	0	0	0	0	0	0	0	0	0	0	0	1	0	0	0	0	0	0	0	0	0	2	2
tr|R1C2P8|R1C2P8_EMIHU	Uncharacterized protein OS=Emiliania huxleyi OX=2903 GN=EMIHUDRAFT_210792 PE=4 SV=1	0	0	0	0	0	0	0	0	0	0	1	0	0	0	0	0	0	0	0	0	0	0	0	0	0	1	1
tr|R1C2Q3|R1C2Q3_EMIHU	Uncharacterized protein OS=Emiliania huxleyi OX=2903 GN=EMIHUDRAFT_451556 PE=4 SV=1	0	0	0	0	0	0	0	0	0	0	0	0	0	0	0	0	0	0	1	0	0	0	0	0	0	1	1
tr|R1C2Q3|R1C2Q3_EMIHU,tr|R1G7Q4|R1G7Q4_EMIHU	Uncharacterized protein OS=Emiliania huxleyi OX=2903 GN=EMIHUDRAFT_451556 PE=4 SV=1	0	1	0	0	0	0	0	0	0	0	0	0	0	0	0	0	0	0	0	0	0	0	0	0	0	1	1
tr|R1C2Q3|R1C2Q3_EMIHU,tr|R1G7Q4|R1G7Q4_EMIHU,tr|R1BU82|R1BU82_EMIHU	Uncharacterized protein OS=Emiliania huxleyi OX=2903 GN=EMIHUDRAFT_451556 PE=4 SV=1	0	0	0	0	0	0	0	0	0	0	0	0	0	0	0	0	0	0	0	0	0	1	0	0	0	1	1
tr|R1C2R8|R1C2R8_EMIHU,tr|R1DFU6|R1DFU6_EMIHU	DNA-directed RNA polymerase subunit OS=Emiliania huxleyi OX=2903 GN=EMIHUDRAFT_451481 PE=3 SV=1	0	0	1	0	0	0	1	0	0	0	0	0	0	1	0	0	0	0	0	0	0	0	0	0	0	3	3
tr|R1C2S3|R1C2S3_EMIHU	NAD(P)+ transhydrogenase\PNT OS=Emiliania huxleyi OX=2903 GN=EMIHUDRAFT_464280 PE=4 SV=1	0	0	0	2	0	3	0	0	0	0	0	0	0	0	0	0	0	0	0	0	0	0	0	0	0	5	2
tr|R1C2T6|R1C2T6_EMIHU,tr|R1FS80|R1FS80_EMIHU	Palmitoyltransferase OS=Emiliania huxleyi OX=2903 GN=EMIHUDRAFT_436500 PE=3 SV=1	0	0	0	0	0	0	0	0	0	0	2	0	0	0	0	0	0	0	0	0	0	0	0	0	0	2	1
tr|R1C2U0|R1C2U0_EMIHU	Uncharacterized protein OS=Emiliania huxleyi OX=2903 GN=EMIHUDRAFT_464287 PE=4 SV=1	0	1	0	0	0	0	0	0	0	0	0	0	0	0	0	0	0	0	0	0	0	0	0	0	0	1	1
tr|R1C2U4|R1C2U4_EMIHU	Uncharacterized protein OS=Emiliania huxleyi OX=2903 GN=EMIHUDRAFT_245111 PE=4 SV=1	0	0	0	0	0	0	0	0	0	0	2	0	0	0	0	0	0	0	0	0	0	0	0	0	0	2	1
tr|R1C2X0|R1C2X0_EMIHU,tr|R1EQ27|R1EQ27_EMIHU	Uncharacterized protein OS=Emiliania huxleyi OX=2903 GN=EMIHUDRAFT_436513 PE=4 SV=1	0	0	0	0	0	0	0	0	0	0	0	0	0	0	1	0	0	0	0	0	0	0	0	0	0	1	1
tr|R1C2X8|R1C2X8_EMIHU	Uncharacterized protein OS=Emiliania huxleyi OX=2903 GN=EMIHUDRAFT_245097 PE=4 SV=1	0	0	1	0	0	0	0	0	0	0	0	0	0	0	0	0	0	0	0	0	0	0	0	0	0	1	1
tr|R1C2Y6|R1C2Y6_EMIHU,tr|R1C2Y6|R1C2Y6_EMIHU,tr|R1D696|R1D696_EMIHU	Uncharacterized protein OS=Emiliania huxleyi OX=2903 GN=EMIHUDRAFT_245104 PE=4 SV=1	0	0	0	0	0	0	0	0	0	0	0	0	0	0	0	0	0	0	0	0	0	1	0	0	0	1	1
tr|R1C2Y6|R1C2Y6_EMIHU,tr|R1D696|R1D696_EMIHU	Uncharacterized protein OS=Emiliania huxleyi OX=2903 GN=EMIHUDRAFT_245104 PE=4 SV=1	0	0	0	0	0	0	0	0	0	0	0	0	0	0	0	1	0	0	0	0	0	0	0	0	0	1	1
tr|R1C337|R1C337_EMIHU	Gamma-glutamylcyclotransferase (Fragment) OS=Emiliania huxleyi OX=2903 GN=EMIHUDRAFT_47921 PE=3 SV=1	0	0	0	0	0	0	0	1	0	0	0	0	0	0	0	0	0	0	0	0	0	0	0	0	0	1	1
tr|R1C353|R1C353_EMIHU,tr|R1DPD6|R1DPD6_EMIHU	Uncharacterized protein OS=Emiliania huxleyi OX=2903 GN=EMIHUDRAFT_445394 PE=4 SV=1	3	0	0	0	0	0	0	0	0	0	0	0	0	0	0	0	0	0	0	0	0	0	0	0	0	3	1
tr|R1C363|R1C363_EMIHU,tr|R1E619|R1E619_EMIHU	Uncharacterized protein OS=Emiliania huxleyi OX=2903 GN=EMIHUDRAFT_118978 PE=4 SV=1	0	0	0	0	1	0	0	0	0	0	0	0	0	0	0	0	1	0	0	0	0	0	0	0	0	2	2
tr|R1C386|R1C386_EMIHU,tr|R1DE89|R1DE89_EMIHU	Uncharacterized protein OS=Emiliania huxleyi OX=2903 GN=EMIHUDRAFT_445379 PE=4 SV=1	0	0	0	0	0	1	0	0	0	0	0	0	0	0	0	0	0	0	0	0	0	0	0	0	0	1	1
tr|R1C392|R1C392_EMIHU,tr|R1B5H9|R1B5H9_EMIHU	Uncharacterized protein OS=Emiliania huxleyi OX=2903 GN=EMIHUDRAFT_419452 PE=4 SV=1	1	0	0	0	0	0	0	0	0	0	0	0	0	0	0	0	0	0	0	0	0	0	0	0	0	1	1
tr|R1C396|R1C396_EMIHU	Uncharacterized protein OS=Emiliania huxleyi OX=2903 GN=EMIHUDRAFT_221336 PE=4 SV=1	0	0	0	0	1	0	0	0	0	0	0	0	0	0	0	0	0	0	0	0	0	0	0	0	0	1	1
tr|R1C3C0|R1C3C0_EMIHU	Uncharacterized protein OS=Emiliania huxleyi OX=2903 GN=EMIHUDRAFT_202837 PE=4 SV=1	0	0	0	0	0	0	0	0	0	0	0	0	0	0	0	0	1	0	1	0	0	0	2	0	0	4	3
tr|R1C3C6|R1C3C6_EMIHU	Uncharacterized protein OS=Emiliania huxleyi OX=2903 GN=EMIHUDRAFT_445358 PE=4 SV=1	1	0	0	0	1	0	0	0	0	0	0	0	0	0	1	0	0	0	0	0	2	0	0	0	0	5	4
tr|R1C3F6|R1C3F6_EMIHU	Uncharacterized protein OS=Emiliania huxleyi OX=2903 GN=EMIHUDRAFT_244446 PE=4 SV=1	3	0	0	0	0	0	0	0	0	0	0	0	0	0	0	0	0	0	0	0	0	0	0	0	0	3	1
tr|R1C3F8|R1C3F8_EMIHU,tr|R1EUN8|R1EUN8_EMIHU	Uncharacterized protein OS=Emiliania huxleyi OX=2903 GN=EMIHUDRAFT_118873 PE=4 SV=1	0	0	0	0	0	0	0	0	0	0	0	0	0	1	0	0	0	0	0	0	0	0	0	0	0	1	1
tr|R1C3J8|R1C3J8_EMIHU	Uncharacterized protein OS=Emiliania huxleyi OX=2903 GN=EMIHUDRAFT_244389 PE=4 SV=1	0	0	1	0	0	0	2	0	0	1	0	0	0	0	0	0	0	0	0	0	0	0	0	0	0	4	3
tr|R1C3L4|R1C3L4_EMIHU	Imidazoleglycerol-phosphate dehydratase OS=Emiliania huxleyi OX=2903 GN=EMIHUDRAFT_66076 PE=3 SV=1	0	0	0	1	0	0	0	0	0	0	0	0	0	0	0	0	0	0	0	0	0	0	0	0	0	1	1
tr|R1C3L9|R1C3L9_EMIHU,tr|R1CZ56|R1CZ56_EMIHU	Uncharacterized protein OS=Emiliania huxleyi OX=2903 GN=EMIHUDRAFT_470320 PE=4 SV=1	0	0	1	0	0	0	0	0	0	0	0	0	0	0	0	0	0	0	0	0	0	0	0	0	0	1	1
tr|R1C3R4|R1C3R4_EMIHU	Diphosphomevalonate decarboxylase OS=Emiliania huxleyi OX=2903 GN=MVD1 PE=3 SV=1	1	0	0	0	0	0	0	0	0	0	0	0	0	0	0	0	0	0	0	1	0	0	0	0	0	2	2
tr|R1C3S1|R1C3S1_EMIHU	Uncharacterized protein OS=Emiliania huxleyi OX=2903 GN=EMIHUDRAFT_102755 PE=4 SV=1	0	0	0	0	0	0	0	0	0	2	0	0	0	0	0	0	0	0	0	0	0	0	0	0	0	2	1
tr|R1C3T1|R1C3T1_EMIHU	Uncharacterized protein OS=Emiliania huxleyi OX=2903 GN=EMIHUDRAFT_436479 PE=4 SV=1	0	0	0	0	0	0	0	0	1	0	0	0	0	0	0	0	0	0	0	0	0	0	0	0	0	1	1
tr|R1C3U4|R1C3U4_EMIHU,tr|R1F5I6|R1F5I6_EMIHU	Uncharacterized protein OS=Emiliania huxleyi OX=2903 GN=EMIHUDRAFT_244241 PE=4 SV=1	0	0	0	0	0	0	0	0	0	0	0	0	0	0	0	0	0	0	0	0	0	0	0	1	0	1	1
tr|R1C3W5|R1C3W5_EMIHU	Uncharacterized protein OS=Emiliania huxleyi OX=2903 GN=EMIHUDRAFT_440226 PE=4 SV=1	0	1	0	0	1	0	0	0	0	0	0	0	0	0	0	0	0	0	0	0	0	0	0	0	0	2	2
tr|R1C3X4|R1C3X4_EMIHU	Uncharacterized protein OS=Emiliania huxleyi OX=2903 GN=EMIHUDRAFT_102797 PE=4 SV=1	0	0	3	0	0	0	0	0	0	0	0	0	0	0	0	0	0	0	0	0	0	0	0	0	0	3	1
tr|R1C3X9|R1C3X9_EMIHU	Uncharacterized protein OS=Emiliania huxleyi OX=2903 GN=EMIHUDRAFT_436495 PE=4 SV=1	6	0	1	0	0	0	0	0	0	0	0	0	0	0	0	1	0	0	1	0	0	0	0	0	0	9	4
tr|R1C3Z5|R1C3Z5_EMIHU,tr|R1C7R0|R1C7R0_EMIHU	Uncharacterized protein OS=Emiliania huxleyi OX=2903 GN=EMIHUDRAFT_459003 PE=4 SV=1	0	0	0	0	0	0	0	0	0	0	0	0	0	0	0	0	0	0	0	0	1	0	0	0	0	1	1
tr|R1C404|R1C404_EMIHU	Uncharacterized protein OS=Emiliania huxleyi OX=2903 GN=EMIHUDRAFT_244147 PE=4 SV=1	0	0	0	0	0	0	0	0	0	0	0	0	0	0	1	0	0	0	0	0	0	0	0	0	0	1	1
tr|R1C405|R1C405_EMIHU,tr|R1DAF2|R1DAF2_EMIHU	Uncharacterized protein OS=Emiliania huxleyi OX=2903 GN=EMIHUDRAFT_102818 PE=4 SV=1	2	0	0	0	0	0	0	0	0	0	0	0	0	0	0	0	0	0	0	0	0	0	0	0	0	2	1
tr|R1C410|R1C410_EMIHU	Uncharacterized protein OS=Emiliania huxleyi OX=2903 GN=EMIHUDRAFT_210482 PE=4 SV=1	0	0	0	0	0	0	0	0	0	0	0	0	0	1	0	0	0	0	0	0	0	0	0	0	0	1	1
tr|R1C429|R1C429_EMIHU,tr|R1FVB5|R1FVB5_EMIHU,tr|R1EQ24|R1EQ24_EMIHU	Uncharacterized protein OS=Emiliania huxleyi OX=2903 GN=EMIHUDRAFT_102833 PE=4 SV=1	0	0	0	0	0	0	0	1	0	0	0	0	0	0	0	0	0	0	0	0	0	0	0	0	0	1	1
tr|R1C447|R1C447_EMIHU	Uncharacterized protein OS=Emiliania huxleyi OX=2903 GN=EMIHUDRAFT_209978 PE=4 SV=1	0	0	0	0	0	0	0	0	0	0	0	0	0	0	1	0	0	0	0	0	0	0	0	0	0	1	1
tr|R1C454|R1C454_EMIHU	Uncharacterized protein OS=Emiliania huxleyi OX=2903 GN=EMIHUDRAFT_118830 PE=4 SV=1	0	0	0	0	0	0	0	0	0	0	0	0	0	0	0	0	0	0	2	0	0	0	0	0	0	2	1
tr|R1C454|R1C454_EMIHU,tr|R1C7N7|R1C7N7_EMIHU	Uncharacterized protein OS=Emiliania huxleyi OX=2903 GN=EMIHUDRAFT_118830 PE=4 SV=1	0	0	0	3	0	0	0	0	0	0	0	0	0	0	0	0	0	0	0	0	0	0	0	0	0	3	1
tr|R1C458|R1C458_EMIHU,tr|R1E2T7|R1E2T7_EMIHU	Putative mitochondrial isoleucine tRNA synthetase OS=Emiliania huxleyi OX=2903 GN=EMIHUDRAFT_65960 PE=3 SV=1	1	0	0	0	0	0	0	0	0	0	0	0	0	0	0	0	0	0	0	0	0	0	0	0	0	1	1
tr|R1C482|R1C482_EMIHU,tr|R1CS12|R1CS12_EMIHU,tr|R1E1P8|R1E1P8_EMIHU	Uncharacterized protein OS=Emiliania huxleyi OX=2903 GN=EMIHUDRAFT_118828 PE=4 SV=1	0	0	0	0	0	0	0	0	0	0	0	0	0	0	0	0	0	0	0	0	0	0	0	1	0	1	1
tr|R1C4D5|R1C4D5_EMIHU	Uncharacterized protein OS=Emiliania huxleyi OX=2903 GN=EMIHUDRAFT_436411 PE=4 SV=1	0	0	0	0	0	0	0	0	0	0	0	0	0	0	0	0	1	0	0	0	0	0	0	0	0	1	1
tr|R1C4F1|R1C4F1_EMIHU	Uncharacterized protein OS=Emiliania huxleyi OX=2903 GN=EMIHUDRAFT_75893 PE=4 SV=1	0	0	0	1	0	0	0	0	0	0	0	0	0	0	0	0	0	0	0	0	0	0	0	0	0	1	1
tr|R1C4G0|R1C4G0_EMIHU,tr|R1EZY6|R1EZY6_EMIHU	Uncharacterized protein OS=Emiliania huxleyi OX=2903 GN=EMIHUDRAFT_370142 PE=4 SV=1	0	0	0	0	0	0	0	0	0	0	0	0	0	0	0	0	0	0	0	0	0	0	0	0	1	1	1
tr|R1C4I0|R1C4I0_EMIHU	Uncharacterized protein OS=Emiliania huxleyi OX=2903 GN=EMIHUDRAFT_118758 PE=4 SV=1	1	0	0	0	0	0	0	0	0	0	0	0	0	0	0	0	0	0	0	0	0	0	0	0	0	1	1
tr|R1C4K7|R1C4K7_EMIHU	Uncharacterized protein OS=Emiliania huxleyi OX=2903 GN=EMIHUDRAFT_244445 PE=4 SV=1	0	0	0	0	0	0	0	0	0	0	0	1	0	0	0	0	0	0	0	0	0	0	0	0	0	1	1
tr|R1C4K9|R1C4K9_EMIHU,tr|R1C799|R1C799_EMIHU	Uncharacterized protein OS=Emiliania huxleyi OX=2903 GN=EMIHUDRAFT_451434 PE=4 SV=1	0	0	0	0	0	1	0	0	0	0	0	0	0	0	0	0	0	0	0	0	0	0	0	0	0	1	1
tr|R1C4M6|R1C4M6_EMIHU,tr|R1FJ19|R1FJ19_EMIHU	Uncharacterized protein OS=Emiliania huxleyi OX=2903 GN=EMIHUDRAFT_459039 PE=4 SV=1	0	1	0	0	0	0	0	0	0	0	0	0	0	0	0	0	0	0	0	0	0	0	0	0	0	1	1
tr|R1C4V0|R1C4V0_EMIHU	Uncharacterized protein OS=Emiliania huxleyi OX=2903 GN=EMIHUDRAFT_244319 PE=4 SV=1	0	0	0	0	0	2	0	0	0	0	0	0	0	0	0	0	0	0	0	0	1	0	0	0	0	3	2
tr|R1C4W2|R1C4W2_EMIHU	Uncharacterized protein OS=Emiliania huxleyi OX=2903 GN=EMIHUDRAFT_458954 PE=4 SV=1	1	0	0	0	0	0	1	0	0	0	0	0	0	0	0	0	0	0	0	0	0	0	0	0	0	2	2
tr|R1C4W7|R1C4W7_EMIHU,tr|R1C4R3|R1C4R3_EMIHU	Uncharacterized protein OS=Emiliania huxleyi OX=2903 GN=EMIHUDRAFT_243957 PE=4 SV=1	0	0	0	0	0	0	1	0	0	0	0	0	0	0	0	0	0	0	0	0	0	0	0	0	0	1	1
tr|R1C4X5|R1C4X5_EMIHU	Uncharacterized protein OS=Emiliania huxleyi OX=2903 GN=EMIHUDRAFT_459017 PE=4 SV=1	3	0	0	0	0	0	0	0	0	0	0	0	0	0	0	0	0	0	0	0	0	0	0	0	0	3	1
tr|R1C4Y8|R1C4Y8_EMIHU,tr|R1DWS4|R1DWS4_EMIHU	Uncharacterized protein OS=Emiliania huxleyi OX=2903 GN=EMIHUDRAFT_243873 PE=4 SV=1	0	1	0	0	0	0	0	0	0	0	0	0	0	0	0	0	0	0	0	0	0	0	0	0	0	1	1
tr|R1C505|R1C505_EMIHU,tr|R1FP13|R1FP13_EMIHU	Uncharacterized protein (Fragment) OS=Emiliania huxleyi OX=2903 GN=EMIHUDRAFT_75737 PE=4 SV=1	0	1	0	0	0	0	0	0	0	0	0	0	0	0	0	0	0	0	0	0	0	0	0	0	0	1	1
tr|R1C507|R1C507_EMIHU	Uncharacterized protein OS=Emiliania huxleyi OX=2903 GN=EMIHUDRAFT_70490 PE=4 SV=1	2	0	0	0	0	0	0	0	0	0	0	0	0	0	0	0	0	0	0	0	0	0	0	0	0	2	1
tr|R1C522|R1C522_EMIHU	Uncharacterized protein OS=Emiliania huxleyi OX=2903 GN=EMIHUDRAFT_118440 PE=4 SV=1	0	0	0	0	0	1	0	1	0	0	0	0	0	0	0	0	0	0	0	0	0	0	0	0	0	2	2
tr|R1C547|R1C547_EMIHU,tr|R1DCJ4|R1DCJ4_EMIHU	Uncharacterized protein OS=Emiliania huxleyi OX=2903 GN=EMIHUDRAFT_118581 PE=4 SV=1	0	0	1	0	0	0	0	0	0	0	0	0	0	0	0	0	0	0	0	0	0	0	0	0	0	1	1
tr|R1C548|R1C548_EMIHU	Uncharacterized protein OS=Emiliania huxleyi OX=2903 GN=EMIHUDRAFT_202029 PE=4 SV=1	0	0	0	0	0	0	0	0	1	0	0	0	0	0	0	0	0	0	0	0	0	0	0	0	0	1	1
tr|R1C553|R1C553_EMIHU	Uncharacterized protein OS=Emiliania huxleyi OX=2903 GN=EMIHUDRAFT_451288 PE=4 SV=1	0	0	0	0	0	0	0	1	0	0	0	0	0	0	0	0	0	0	0	0	0	0	0	0	0	1	1
tr|R1C553|R1C553_EMIHU,tr|R1DPI2|R1DPI2_EMIHU	Uncharacterized protein OS=Emiliania huxleyi OX=2903 GN=EMIHUDRAFT_451288 PE=4 SV=1	1	0	0	0	0	0	0	0	0	0	0	0	0	0	0	0	0	0	0	0	0	0	0	0	0	1	1
tr|R1C564|R1C564_EMIHU	Uncharacterized protein OS=Emiliania huxleyi OX=2903 GN=EMIHUDRAFT_102428 PE=4 SV=1	0	0	0	0	0	1	0	0	0	0	0	0	0	0	0	0	0	0	0	0	0	0	0	0	0	1	1
tr|R1C594|R1C594_EMIHU	Uncharacterized protein OS=Emiliania huxleyi OX=2903 GN=EMIHUDRAFT_427424 PE=4 SV=1	0	0	0	0	1	0	0	0	0	0	0	0	0	0	0	0	0	0	0	0	2	0	0	0	0	3	2
tr|R1C598|R1C598_EMIHU	Uncharacterized protein OS=Emiliania huxleyi OX=2903 GN=EMIHUDRAFT_436373 PE=4 SV=1	0	3	0	0	0	0	0	0	0	0	0	0	0	0	0	0	0	0	0	0	0	0	0	0	0	3	1
tr|R1C5C0|R1C5C0_EMIHU	Uncharacterized protein OS=Emiliania huxleyi OX=2903 GN=EMIHUDRAFT_451387 PE=4 SV=1	0	0	1	0	0	0	0	0	0	0	0	0	0	0	0	0	0	0	0	0	0	0	1	0	0	2	2
tr|R1C5C2|R1C5C2_EMIHU	Uncharacterized protein (Fragment) OS=Emiliania huxleyi OX=2903 GN=EMIHUDRAFT_451313 PE=4 SV=1	3	0	0	0	0	0	0	1	0	0	0	0	0	0	0	0	0	0	0	0	0	0	0	0	0	4	2
tr|R1C5I1|R1C5I1_EMIHU,tr|R1DGL5|R1DGL5_EMIHU	Uncharacterized protein OS=Emiliania huxleyi OX=2903 GN=EMIHUDRAFT_209830 PE=4 SV=1	0	0	0	0	0	0	0	0	0	0	0	0	0	1	0	0	0	0	0	0	0	0	0	0	0	1	1
tr|R1C5I5|R1C5I5_EMIHU	Uncharacterized protein OS=Emiliania huxleyi OX=2903 GN=EMIHUDRAFT_436317 PE=3 SV=1	0	1	0	0	0	0	0	0	0	1	0	0	0	0	0	0	0	0	0	0	0	0	0	0	0	2	2
tr|R1C5I7|R1C5I7_EMIHU	Uncharacterized protein OS=Emiliania huxleyi OX=2903 GN=EMIHUDRAFT_210142 PE=4 SV=1	0	1	0	0	0	0	0	0	0	0	0	0	0	0	0	0	0	0	0	0	0	0	0	0	0	1	1
tr|R1C5M1|R1C5M1_EMIHU	Uncharacterized protein OS=Emiliania huxleyi OX=2903 GN=EMIHUDRAFT_436342 PE=4 SV=1	0	0	0	0	0	0	0	0	0	1	0	0	0	0	0	0	0	0	0	0	0	0	0	0	0	1	1
tr|R1C5M7|R1C5M7_EMIHU,tr|R1DQV1|R1DQV1_EMIHU	Uncharacterized protein OS=Emiliania huxleyi OX=2903 GN=EMIHUDRAFT_436348 PE=4 SV=1	0	0	0	0	0	0	0	0	0	0	0	0	0	0	0	0	0	0	1	0	0	0	0	0	0	1	1
tr|R1C5N0|R1C5N0_EMIHU,tr|R1C8B8|R1C8B8_EMIHU	Uncharacterized protein OS=Emiliania huxleyi OX=2903 GN=EMIHUDRAFT_65966 PE=4 SV=1	0	0	1	0	0	0	0	0	0	1	0	0	0	0	0	0	0	0	0	0	0	0	0	0	0	2	2
tr|R1C5P1|R1C5P1_EMIHU	Uncharacterized protein OS=Emiliania huxleyi OX=2903 GN=EMIHUDRAFT_102700 PE=4 SV=1	1	0	0	0	0	0	0	0	0	0	0	0	0	0	0	0	0	0	0	1	0	0	0	0	0	2	2
tr|R1C5Q5|R1C5Q5_EMIHU	Uncharacterized protein OS=Emiliania huxleyi OX=2903 GN=EMIHUDRAFT_65847 PE=4 SV=1	0	0	0	0	0	0	0	0	1	0	0	0	0	0	0	1	0	0	0	0	0	0	0	0	0	2	2
tr|R1C5Q9|R1C5Q9_EMIHU	Uncharacterized protein OS=Emiliania huxleyi OX=2903 GN=EMIHUDRAFT_244098 PE=4 SV=1	3	0	0	0	0	0	0	0	0	0	0	0	0	0	0	0	0	0	0	0	0	0	0	0	0	3	1
tr|R1C5S3|R1C5S3_EMIHU	Uncharacterized protein OS=Emiliania huxleyi OX=2903 GN=EMIHUDRAFT_195893 PE=4 SV=1	0	0	0	1	0	0	0	0	0	0	0	0	0	0	0	0	0	0	0	0	0	0	0	0	0	1	1
tr|R1C5S6|R1C5S6_EMIHU	Uncharacterized protein OS=Emiliania huxleyi OX=2903 GN=EMIHUDRAFT_244062 PE=4 SV=1	0	0	0	0	0	0	0	0	0	0	0	0	0	0	0	0	0	0	0	0	0	0	0	2	0	2	1
tr|R1C5T0|R1C5T0_EMIHU	Uncharacterized protein OS=Emiliania huxleyi OX=2903 GN=EMIHUDRAFT_195898 PE=4 SV=1	0	0	0	0	0	0	0	0	0	0	1	0	0	0	0	0	0	0	0	0	0	0	0	0	0	1	1
tr|R1C5W2|R1C5W2_EMIHU,tr|R1E0N6|R1E0N6_EMIHU	Uncharacterized protein OS=Emiliania huxleyi OX=2903 GN=EMIHUDRAFT_118535 PE=4 SV=1	0	0	0	0	1	0	0	0	0	0	0	0	1	0	0	0	0	0	0	0	0	0	0	0	0	2	2
tr|R1C5W9|R1C5W9_EMIHU	Uncharacterized protein (Fragment) OS=Emiliania huxleyi OX=2903 GN=EMIHUDRAFT_458956 PE=4 SV=1	1	0	0	0	0	0	0	0	0	0	0	2	0	0	0	0	0	0	0	0	0	0	0	0	0	3	2
tr|R1C625|R1C625_EMIHU,tr|R1FLB6|R1FLB6_EMIHU	Uncharacterized protein OS=Emiliania huxleyi OX=2903 GN=EMIHUDRAFT_196018 PE=4 SV=1	0	1	0	0	0	0	0	0	0	0	0	0	0	0	0	0	0	0	0	0	0	0	0	0	0	1	1
tr|R1C647|R1C647_EMIHU,tr|R1G1X4|R1G1X4_EMIHU	Uncharacterized protein OS=Emiliania huxleyi OX=2903 GN=EMIHUDRAFT_432247 PE=4 SV=1	1	0	0	0	0	0	0	0	0	0	0	0	0	0	0	0	0	0	0	0	0	0	0	0	0	1	1
tr|R1C673|R1C673_EMIHU	Uncharacterized protein (Fragment) OS=Emiliania huxleyi OX=2903 GN=EMIHUDRAFT_45174 PE=4 SV=1	0	0	0	1	0	0	0	0	0	0	0	0	0	0	0	0	0	0	0	0	0	0	0	0	0	1	1
tr|R1C6A1|R1C6A1_EMIHU	Uncharacterized protein OS=Emiliania huxleyi OX=2903 GN=EMIHUDRAFT_464128 PE=4 SV=1	0	0	0	0	0	0	1	0	0	0	0	0	0	0	0	0	0	0	0	0	0	0	0	0	0	1	1
tr|R1C6A2|R1C6A2_EMIHU	Uncharacterized protein OS=Emiliania huxleyi OX=2903 GN=EMIHUDRAFT_196195 PE=4 SV=1	0	0	0	0	0	0	0	0	0	0	0	0	0	1	0	0	0	0	0	0	0	0	0	0	0	1	1
tr|R1C6A6|R1C6A6_EMIHU	Uncharacterized protein OS=Emiliania huxleyi OX=2903 GN=EMIHUDRAFT_461334 PE=4 SV=1	0	0	0	0	0	0	0	0	0	2	0	0	0	0	1	0	0	0	0	0	0	0	0	0	0	3	2
tr|R1C6E1|R1C6E1_EMIHU	Uncharacterized protein (Fragment) OS=Emiliania huxleyi OX=2903 GN=EMIHUDRAFT_432309 PE=4 SV=1	0	0	0	0	0	0	0	0	0	0	0	0	0	2	0	0	0	0	0	0	0	0	0	0	0	2	1
tr|R1C6F2|R1C6F2_EMIHU	Uncharacterized protein OS=Emiliania huxleyi OX=2903 GN=EMIHUDRAFT_209753 PE=4 SV=1	0	0	0	0	1	0	0	0	0	0	1	0	0	0	1	0	0	0	0	0	0	0	0	0	0	3	3
tr|R1C6F3|R1C6F3_EMIHU	Uncharacterized protein OS=Emiliania huxleyi OX=2903 GN=EMIHUDRAFT_196299 PE=4 SV=1	0	0	0	0	0	0	0	0	0	0	0	0	0	0	0	0	1	0	0	0	0	0	0	0	0	1	1
tr|R1C6F8|R1C6F8_EMIHU,tr|R1CHY5|R1CHY5_EMIHU	Uncharacterized protein OS=Emiliania huxleyi OX=2903 GN=EMIHUDRAFT_102485 PE=4 SV=1	0	0	0	0	0	0	0	0	0	0	0	0	0	0	0	0	1	0	0	0	0	0	0	0	0	1	1
tr|R1C6F9|R1C6F9_EMIHU	Uncharacterized protein OS=Emiliania huxleyi OX=2903 GN=EMIHUDRAFT_95977 PE=4 SV=1	2	0	0	0	0	0	0	0	0	0	0	0	0	0	0	0	0	0	0	0	0	0	0	0	0	2	1
tr|R1C6H0|R1C6H0_EMIHU	Uncharacterized protein OS=Emiliania huxleyi OX=2903 GN=EMIHUDRAFT_209786 PE=4 SV=1	0	0	0	0	0	0	0	0	0	0	0	0	0	0	0	0	0	0	0	0	0	0	0	2	0	2	1
tr|R1C6H6|R1C6H6_EMIHU,tr|R1CBM0|R1CBM0_EMIHU	Uncharacterized protein OS=Emiliania huxleyi OX=2903 GN=EMIHUDRAFT_432331 PE=4 SV=1	0	3	0	0	0	1	0	0	0	0	0	0	0	0	0	0	0	0	0	0	0	0	0	0	0	4	2
tr|R1C6H8|R1C6H8_EMIHU,tr|R1ENP7|R1ENP7_EMIHU	Uncharacterized protein OS=Emiliania huxleyi OX=2903 GN=EMIHUDRAFT_209800 PE=4 SV=1	0	0	0	0	3	0	0	0	0	0	0	0	0	0	0	0	0	0	0	0	0	0	0	0	0	3	1
tr|R1C6M0|R1C6M0_EMIHU	Uncharacterized protein OS=Emiliania huxleyi OX=2903 GN=EMIHUDRAFT_196418 PE=4 SV=1	0	0	0	0	1	0	0	0	0	0	0	0	0	0	0	0	0	0	0	0	0	0	0	0	0	1	1
tr|R1C6Q4|R1C6Q4_EMIHU	Uncharacterized protein OS=Emiliania huxleyi OX=2903 GN=EMIHUDRAFT_196475 PE=4 SV=1	1	0	0	0	0	0	0	0	0	0	0	0	0	0	0	0	0	0	0	0	0	0	0	0	0	1	1
tr|R1C6Q9|R1C6Q9_EMIHU	Uncharacterized protein OS=Emiliania huxleyi OX=2903 GN=EMIHUDRAFT_96054 PE=4 SV=1	0	0	0	0	0	0	0	0	0	0	0	1	0	0	0	0	0	0	0	0	0	0	0	0	0	1	1
tr|R1C6V5|R1C6V5_EMIHU	Uncharacterized protein OS=Emiliania huxleyi OX=2903 GN=EMIHUDRAFT_447880 PE=4 SV=1	1	0	0	0	0	0	0	0	0	0	0	0	0	0	0	0	0	0	0	0	0	0	0	0	0	1	1
tr|R1C6W3|R1C6W3_EMIHU,tr|R1DTV8|R1DTV8_EMIHU	Putative phytanoyl-CoA dioxygenase OS=Emiliania huxleyi OX=2903 GN=EMIHUDRAFT_96093 PE=4 SV=1	0	0	1	0	0	0	0	0	0	0	0	0	0	0	0	0	0	0	0	0	0	0	0	0	0	1	1
tr|R1C718|R1C718_EMIHU,tr|R1F776|R1F776_EMIHU	Glutathione S-transferase OS=Emiliania huxleyi OX=2903 GN=EMIHUDRAFT_96138 PE=4 SV=1	0	0	0	0	0	0	0	0	0	1	0	0	0	0	0	0	0	0	0	0	0	0	0	0	0	1	1
tr|R1C746|R1C746_EMIHU	Uncharacterized protein OS=Emiliania huxleyi OX=2903 GN=EMIHUDRAFT_432425 PE=4 SV=1	0	0	0	1	0	1	0	0	0	0	0	0	0	0	0	0	0	0	0	1	0	0	0	0	0	3	3
tr|R1C779|R1C779_EMIHU	Uncharacterized protein OS=Emiliania huxleyi OX=2903 GN=EMIHUDRAFT_432259 PE=4 SV=1	4	1	0	0	0	0	0	0	0	0	0	0	0	0	0	0	0	0	0	0	0	0	0	0	0	5	2
tr|R1C781|R1C781_EMIHU	Uncharacterized protein (Fragment) OS=Emiliania huxleyi OX=2903 GN=EMIHUDRAFT_349835 PE=4 SV=1	0	0	0	0	0	0	0	0	0	0	0	0	2	0	0	0	0	0	0	0	0	0	0	0	0	2	1
tr|R1C786|R1C786_EMIHU	Uncharacterized protein OS=Emiliania huxleyi OX=2903 GN=EMIHUDRAFT_196118 PE=4 SV=1	0	0	0	0	0	3	0	0	0	0	0	0	0	0	0	0	0	0	0	0	0	1	0	0	0	4	2
tr|R1C794|R1C794_EMIHU,tr|R1DG21|R1DG21_EMIHU	Uncharacterized protein OS=Emiliania huxleyi OX=2903 GN=EMIHUDRAFT_425916 PE=4 SV=1	1	0	0	0	0	0	0	0	0	0	0	0	0	0	0	0	0	0	0	0	0	0	0	0	0	1	1
tr|R1C7A3|R1C7A3_EMIHU,tr|R1DG10|R1DG10_EMIHU	FACT complex subunit SSRP1 OS=Emiliania huxleyi OX=2903 GN=EMIHUDRAFT_414529 PE=3 SV=1	0	0	0	0	0	0	0	0	0	1	0	0	0	0	0	0	0	0	0	0	0	0	0	0	0	1	1
tr|R1C7B1|R1C7B1_EMIHU	Uncharacterized protein OS=Emiliania huxleyi OX=2903 GN=EMIHUDRAFT_96198 PE=4 SV=1	0	0	0	0	0	0	0	1	0	0	0	1	0	0	0	0	0	0	1	0	0	0	0	0	0	3	3
tr|R1C7B4|R1C7B4_EMIHU	Uncharacterized protein OS=Emiliania huxleyi OX=2903 GN=EMIHUDRAFT_105479 PE=4 SV=1	0	0	0	1	0	0	0	0	0	0	0	0	0	0	0	0	0	0	0	1	0	0	0	0	0	2	2
tr|R1C7B7|R1C7B7_EMIHU	Uncharacterized protein OS=Emiliania huxleyi OX=2903 GN=EMIHUDRAFT_196201 PE=4 SV=1	0	0	0	1	0	0	0	0	0	0	0	0	0	0	0	0	0	0	0	0	0	0	0	0	0	1	1
tr|R1C7D0|R1C7D0_EMIHU	Uncharacterized protein OS=Emiliania huxleyi OX=2903 GN=EMIHUDRAFT_420385 PE=4 SV=1	0	1	0	0	0	0	0	0	0	0	0	0	0	0	0	0	0	0	0	0	0	0	0	0	0	1	1
tr|R1C7D6|R1C7D6_EMIHU,tr|R1BZW2|R1BZW2_EMIHU,tr|R1DLT4|R1DLT4_EMIHU	Uncharacterized protein OS=Emiliania huxleyi OX=2903 GN=EMIHUDRAFT_458924 PE=4 SV=1	0	0	0	0	0	0	0	0	0	0	0	2	0	0	0	0	0	0	0	0	0	0	0	0	0	2	1
tr|R1C7E8|R1C7E8_EMIHU	Uncharacterized protein OS=Emiliania huxleyi OX=2903 GN=EMIHUDRAFT_432290 PE=4 SV=1	0	0	2	0	0	0	0	0	0	0	0	0	0	0	0	0	0	0	0	0	1	0	0	0	0	3	2
tr|R1C7G4|R1C7G4_EMIHU	Uncharacterized protein OS=Emiliania huxleyi OX=2903 GN=EMIHUDRAFT_243720 PE=4 SV=1	0	0	0	0	0	0	0	0	0	0	0	0	0	0	0	0	0	0	1	0	0	0	0	0	0	1	1
tr|R1C7H2|R1C7H2_EMIHU	Uncharacterized protein OS=Emiliania huxleyi OX=2903 GN=EMIHUDRAFT_243737 PE=4 SV=1	0	0	0	2	0	0	0	0	0	0	0	0	0	0	0	0	0	0	0	0	0	0	0	0	0	2	1
tr|R1C7I9|R1C7I9_EMIHU,tr|R1DMZ5|R1DMZ5_EMIHU	Uncharacterized protein OS=Emiliania huxleyi OX=2903 GN=EMIHUDRAFT_243707 PE=4 SV=1	1	0	0	0	0	0	0	0	0	0	0	0	0	0	0	0	0	0	0	0	0	0	0	0	0	1	1
tr|R1C7L3|R1C7L3_EMIHU	Uncharacterized protein (Fragment) OS=Emiliania huxleyi OX=2903 GN=EMIHUDRAFT_447986 PE=4 SV=1	1	0	0	0	0	0	0	0	0	0	0	0	0	0	0	0	0	0	0	0	0	0	0	0	0	1	1
tr|R1C7L8|R1C7L8_EMIHU,tr|R1C308|R1C308_EMIHU	Uncharacterized protein OS=Emiliania huxleyi OX=2903 GN=EMIHUDRAFT_96009 PE=4 SV=1	0	0	0	1	0	0	0	0	0	0	0	0	0	0	0	0	0	0	0	0	0	0	0	0	0	1	1
tr|R1C7M9|R1C7M9_EMIHU	Uncharacterized protein (Fragment) OS=Emiliania huxleyi OX=2903 GN=EMIHUDRAFT_124048 PE=4 SV=1	0	0	0	0	0	0	0	1	0	0	0	0	0	0	0	0	0	0	0	0	0	0	0	0	0	1	1
tr|R1C7P6|R1C7P6_EMIHU,tr|R1E8N1|R1E8N1_EMIHU	Uncharacterized protein OS=Emiliania huxleyi OX=2903 GN=EMIHUDRAFT_447998 PE=4 SV=1	1	0	0	0	0	0	0	0	0	0	0	0	0	0	0	0	0	0	0	0	0	0	0	0	0	1	1
tr|R1C7Q5|R1C7Q5_EMIHU	Uncharacterized protein OS=Emiliania huxleyi OX=2903 GN=EMIHUDRAFT_419394 PE=4 SV=1	1	0	0	0	0	0	0	0	0	0	0	1	0	0	0	0	0	0	0	0	0	0	0	0	0	2	2
tr|R1C7Q6|R1C7Q6_EMIHU	Uncharacterized protein OS=Emiliania huxleyi OX=2903 GN=EMIHUDRAFT_470207 PE=4 SV=1	0	0	0	0	0	0	0	1	0	0	0	0	0	0	0	0	0	0	0	0	0	0	0	0	0	1	1
tr|R1C7S1|R1C7S1_EMIHU,tr|R1D4S4|R1D4S4_EMIHU	Uncharacterized protein OS=Emiliania huxleyi OX=2903 GN=EMIHUDRAFT_243546 PE=4 SV=1	1	0	0	0	0	0	0	0	0	0	0	0	0	0	0	0	0	0	0	0	0	0	0	0	0	1	1
tr|R1C7S9|R1C7S9_EMIHU,tr|R1C6Q9|R1C6Q9_EMIHU	Uncharacterized protein OS=Emiliania huxleyi OX=2903 GN=EMIHUDRAFT_96053 PE=4 SV=1	0	0	0	0	0	0	0	0	0	0	0	0	0	0	0	0	1	0	0	0	0	0	0	0	0	1	1
tr|R1C7T2|R1C7T2_EMIHU	Uncharacterized protein (Fragment) OS=Emiliania huxleyi OX=2903 GN=EMIHUDRAFT_53158 PE=4 SV=1	0	0	0	0	0	0	2	0	0	0	0	0	0	0	0	0	0	0	0	0	0	0	0	0	0	2	1
tr|R1C7V4|R1C7V4_EMIHU	Uncharacterized protein OS=Emiliania huxleyi OX=2903 GN=EMIHUDRAFT_209281 PE=4 SV=1	0	0	0	0	0	0	0	0	0	0	0	0	0	0	0	0	0	0	0	3	0	0	0	0	0	3	1
tr|R1C7V8|R1C7V8_EMIHU	Ras-related protein OS=Emiliania huxleyi OX=2903 GN=Rab1b-1 PE=4 SV=1	1	0	0	0	0	0	0	0	0	0	0	0	0	0	0	0	0	0	0	0	0	0	0	0	0	1	1
tr|R1C7W7|R1C7W7_EMIHU	Uncharacterized protein OS=Emiliania huxleyi OX=2903 GN=EMIHUDRAFT_451200 PE=4 SV=1	1	0	1	0	0	0	1	0	1	0	0	0	0	0	0	0	0	0	0	0	0	0	0	0	0	4	4
tr|R1C7X3|R1C7X3_EMIHU,tr|R1DCA0|R1DCA0_EMIHU	Uncharacterized protein OS=Emiliania huxleyi OX=2903 GN=EMIHUDRAFT_448031 PE=4 SV=1	2	0	0	0	0	0	0	0	0	0	0	0	0	0	0	0	0	0	0	0	0	0	0	0	0	2	1
tr|R1C7Z5|R1C7Z5_EMIHU	Uncharacterized protein OS=Emiliania huxleyi OX=2903 GN=EMIHUDRAFT_209374 PE=4 SV=1	0	0	1	0	0	0	1	0	0	0	0	0	0	0	0	0	0	0	0	0	0	0	0	0	0	2	2
tr|R1C7Z6|R1C7Z6_EMIHU	Uncharacterized protein OS=Emiliania huxleyi OX=2903 GN=EMIHUDRAFT_432397 PE=4 SV=1	3	0	0	0	0	0	0	0	0	1	0	0	0	0	0	0	0	0	0	0	0	0	0	0	0	4	2
tr|R1C809|R1C809_EMIHU	Uncharacterized protein OS=Emiliania huxleyi OX=2903 GN=EMIHUDRAFT_209397 PE=4 SV=1	0	0	0	0	0	0	0	0	0	0	0	0	0	0	1	0	0	0	0	2	0	0	0	0	0	3	2
tr|R1C821|R1C821_EMIHU	Uncharacterized protein OS=Emiliania huxleyi OX=2903 GN=EMIHUDRAFT_209419 PE=4 SV=1	0	0	0	0	0	0	0	0	0	0	0	0	0	0	0	2	0	0	0	0	0	0	0	0	0	2	1
tr|R1C831|R1C831_EMIHU	Uncharacterized protein OS=Emiliania huxleyi OX=2903 GN=EMIHUDRAFT_209435 PE=4 SV=1	3	0	0	0	0	0	0	0	0	0	0	0	0	0	0	0	0	0	0	0	0	0	0	0	0	3	1
tr|R1C831|R1C831_EMIHU,tr|R1E7B7|R1E7B7_EMIHU	Uncharacterized protein OS=Emiliania huxleyi OX=2903 GN=EMIHUDRAFT_209435 PE=4 SV=1	3	0	0	0	0	0	0	0	0	0	0	0	0	0	0	0	0	0	0	0	0	0	0	0	0	3	1
tr|R1C834|R1C834_EMIHU,tr|R1EX69|R1EX69_EMIHU	Uncharacterized protein OS=Emiliania huxleyi OX=2903 GN=EMIHUDRAFT_96137 PE=4 SV=1	3	0	0	0	0	0	0	0	0	0	0	0	0	0	0	0	0	0	0	0	0	0	0	0	0	3	1
tr|R1C850|R1C850_EMIHU	Defective in cullin neddylation protein OS=Emiliania huxleyi OX=2903 GN=EMIHUDRAFT_436179 PE=4 SV=1	0	0	0	0	0	0	0	1	0	0	0	0	0	0	0	0	0	0	0	0	0	0	0	0	0	1	1
tr|R1C876|R1C876_EMIHU	Uncharacterized protein OS=Emiliania huxleyi OX=2903 GN=EMIHUDRAFT_96168 PE=4 SV=1	1	0	0	0	0	0	0	0	0	0	0	0	0	0	0	0	0	0	0	0	0	0	0	0	0	1	1
tr|R1C877|R1C877_EMIHU	Uncharacterized protein (Fragment) OS=Emiliania huxleyi OX=2903 GN=EMIHUDRAFT_451247 PE=4 SV=1	0	0	0	2	0	0	0	0	0	0	0	0	0	0	0	0	0	0	0	0	0	0	0	0	0	2	1
tr|R1C896|R1C896_EMIHU	Uncharacterized protein OS=Emiliania huxleyi OX=2903 GN=EMIHUDRAFT_413872 PE=3 SV=1	2	0	0	0	0	0	0	0	0	0	0	0	0	0	0	0	0	0	0	0	0	0	0	0	0	2	1
tr|R1C8A7|R1C8A7_EMIHU	Uncharacterized protein OS=Emiliania huxleyi OX=2903 GN=EMIHUDRAFT_96188 PE=3 SV=1	0	0	0	0	0	0	0	1	0	0	0	0	0	0	0	0	0	0	0	0	0	0	0	0	0	1	1
tr|R1C8D1|R1C8D1_EMIHU,tr|R1FFE5|R1FFE5_EMIHU	Uncharacterized protein OS=Emiliania huxleyi OX=2903 GN=EMIHUDRAFT_96197 PE=4 SV=1	2	0	0	0	0	0	0	0	0	0	0	0	0	0	0	0	0	0	0	0	0	0	0	0	0	2	1
tr|R1C8E5|R1C8E5_EMIHU	Polyketide synthase OS=Emiliania huxleyi OX=2903 GN=PKS5 PE=4 SV=1	0	0	0	0	0	0	0	0	0	0	1	0	0	0	0	0	1	0	0	0	0	0	0	0	0	2	2
tr|R1C8F2|R1C8F2_EMIHU,tr|R1E2Z3|R1E2Z3_EMIHU	Uncharacterized protein OS=Emiliania huxleyi OX=2903 GN=EMIHUDRAFT_445147 PE=4 SV=1	0	0	0	0	0	0	0	0	0	0	0	1	0	0	0	0	0	0	0	0	0	0	0	0	0	1	1
tr|R1C8G5|R1C8G5_EMIHU	Uncharacterized protein OS=Emiliania huxleyi OX=2903 GN=EMIHUDRAFT_210980 PE=4 SV=1	0	0	0	0	0	2	0	0	0	0	0	0	0	0	0	0	0	0	0	0	0	0	0	0	0	2	1
tr|R1C8H8|R1C8H8_EMIHU	Uncharacterized protein OS=Emiliania huxleyi OX=2903 GN=EMIHUDRAFT_243717 PE=4 SV=1	0	0	0	0	0	0	0	1	0	0	0	0	0	0	1	0	0	0	0	0	0	0	0	0	0	2	2
tr|R1C8I6|R1C8I6_EMIHU,tr|R1EUB7|R1EUB7_EMIHU	Uncharacterized protein (Fragment) OS=Emiliania huxleyi OX=2903 GN=EMIHUDRAFT_445131 PE=4 SV=1	0	1	0	0	0	0	0	0	0	0	0	0	0	0	0	0	0	0	0	0	0	0	0	0	0	1	1
tr|R1C8N4|R1C8N4_EMIHU	Uncharacterized protein OS=Emiliania huxleyi OX=2903 GN=EMIHUDRAFT_243637 PE=4 SV=1	0	0	1	0	0	0	0	0	0	0	0	0	0	0	0	0	0	0	0	0	0	0	0	0	0	1	1
tr|R1C8S1|R1C8S1_EMIHU,tr|R1C5K5|R1C5K5_EMIHU	Uncharacterized protein OS=Emiliania huxleyi OX=2903 GN=EMIHUDRAFT_243569 PE=4 SV=1	0	0	0	0	0	0	0	0	0	3	0	0	0	0	0	0	0	0	1	0	0	0	0	0	0	4	2
tr|R1C8U3|R1C8U3_EMIHU,tr|R1CUB7|R1CUB7_EMIHU	Uncharacterized protein OS=Emiliania huxleyi OX=2903 GN=EMIHUDRAFT_458871 PE=4 SV=1	0	0	0	0	0	0	0	0	0	0	0	0	0	0	0	1	0	0	0	0	0	0	0	0	0	1	1
tr|R1C8X9|R1C8X9_EMIHU	Uncharacterized protein OS=Emiliania huxleyi OX=2903 GN=EMIHUDRAFT_243530 PE=4 SV=1	0	1	0	0	0	0	0	0	0	0	0	0	0	0	0	0	0	0	0	0	0	0	0	0	0	1	1
tr|R1C8Y0|R1C8Y0_EMIHU	Clathrin light chain (Fragment) OS=Emiliania huxleyi OX=2903 GN=EMIHUDRAFT_445002 PE=3 SV=1	0	0	0	0	0	0	0	0	0	0	0	0	0	0	0	0	0	0	0	0	0	1	0	0	0	1	1
tr|R1C8Z5|R1C8Z5_EMIHU	3-methyl-2-oxobutanoate dehydrogenase (Fragment) OS=Emiliania huxleyi OX=2903 GN=EMIHUDRAFT_243293 PE=4 SV=1	0	0	0	0	0	0	0	0	0	0	0	0	0	0	0	1	0	0	0	0	0	0	0	0	0	1	1
tr|R1C8Z7|R1C8Z7_EMIHU	Uncharacterized protein OS=Emiliania huxleyi OX=2903 GN=EMIHUDRAFT_102266 PE=4 SV=1	1	0	0	0	0	0	0	0	0	0	0	0	0	0	0	0	0	0	0	0	0	0	0	0	0	1	1
tr|R1C902|R1C902_EMIHU	Uncharacterized protein OS=Emiliania huxleyi OX=2903 GN=EMIHUDRAFT_102271 PE=4 SV=1	0	0	0	0	0	0	0	0	0	0	0	0	0	1	0	0	0	0	0	0	0	0	0	0	0	1	1
tr|R1C915|R1C915_EMIHU	Uncharacterized protein OS=Emiliania huxleyi OX=2903 GN=EMIHUDRAFT_470141 PE=4 SV=1	0	0	0	0	0	0	0	0	0	0	0	1	0	0	0	0	0	0	0	0	0	0	0	0	0	1	1
tr|R1C925|R1C925_EMIHU	Ferredoxin OS=Emiliania huxleyi OX=2903 GN=EMIHUDRAFT_430761 PE=3 SV=1	0	1	0	0	0	0	0	0	0	0	0	0	0	0	0	0	0	0	0	0	0	0	0	0	0	1	1
tr|R1C949|R1C949_EMIHU	Uncharacterized protein OS=Emiliania huxleyi OX=2903 GN=EMIHUDRAFT_209404 PE=4 SV=1	0	0	0	0	0	0	0	2	0	0	0	0	0	0	0	0	0	0	0	0	0	0	0	0	0	2	1
tr|R1C961|R1C961_EMIHU,tr|R1F4J0|R1F4J0_EMIHU	Uncharacterized protein OS=Emiliania huxleyi OX=2903 GN=EMIHUDRAFT_458781 PE=4 SV=1	1	0	0	0	0	0	0	0	0	0	0	0	0	0	0	0	0	0	0	0	0	0	0	0	0	1	1
tr|R1C965|R1C965_EMIHU	Uncharacterized protein OS=Emiliania huxleyi OX=2903 GN=EMIHUDRAFT_243151 PE=4 SV=1	0	0	0	0	0	0	0	0	0	0	0	0	0	0	0	0	0	0	0	0	0	0	0	1	0	1	1
tr|R1C975|R1C975_EMIHU,tr|R1C8B4|R1C8B4_EMIHU	Uncharacterized protein OS=Emiliania huxleyi OX=2903 GN=EMIHUDRAFT_102330 PE=4 SV=1	2	0	0	0	0	0	0	0	0	0	0	0	0	0	0	0	0	0	0	0	0	0	0	0	0	2	1
tr|R1C981|R1C981_EMIHU	Uncharacterized protein OS=Emiliania huxleyi OX=2903 GN=EMIHUDRAFT_458777 PE=3 SV=1	0	0	0	0	0	0	0	0	0	0	0	0	0	0	0	0	0	0	0	0	0	0	0	1	0	1	1
tr|R1C984|R1C984_EMIHU	Uncharacterized protein OS=Emiliania huxleyi OX=2903 GN=EMIHUDRAFT_102338 PE=4 SV=1	0	0	0	0	0	0	1	0	0	0	0	0	0	0	0	0	0	0	0	0	0	0	0	0	0	1	1
tr|R1C986|R1C986_EMIHU	Uncharacterized protein OS=Emiliania huxleyi OX=2903 GN=EMIHUDRAFT_444963 PE=4 SV=1	0	0	0	0	0	0	0	0	0	0	0	0	0	1	0	0	0	0	0	0	0	0	0	0	0	1	1
tr|R1C9A0|R1C9A0_EMIHU	Uncharacterized protein (Fragment) OS=Emiliania huxleyi OX=2903 GN=EMIHUDRAFT_75491 PE=3 SV=1	0	0	0	0	0	0	0	0	0	1	0	0	0	0	0	0	0	0	0	0	0	0	0	0	0	1	1
tr|R1C9A7|R1C9A7_EMIHU	Phospholipid-transporting ATPase OS=Emiliania huxleyi OX=2903 GN=EMIHUDRAFT_102357 PE=3 SV=1	0	0	0	0	0	0	0	0	0	0	0	0	0	0	0	0	0	0	1	0	0	0	0	0	0	1	1
tr|R1C9C8|R1C9C8_EMIHU,tr|R1E732|R1E732_EMIHU	Inorganic pyrophosphatase OS=Emiliania huxleyi OX=2903 GN=EMIHUDRAFT_436192 PE=4 SV=1	3	0	0	0	0	0	0	0	0	0	0	0	0	0	0	0	0	0	0	0	0	0	0	0	0	3	1
tr|R1C9E6|R1C9E6_EMIHU	Uncharacterized protein OS=Emiliania huxleyi OX=2903 GN=EMIHUDRAFT_209411 PE=4 SV=1	0	0	0	1	0	0	0	0	0	0	0	0	0	0	0	0	0	0	0	0	0	0	0	0	0	1	1
tr|R1C9F5|R1C9F5_EMIHU,tr|R1DWB0|R1DWB0_EMIHU	Uncharacterized protein OS=Emiliania huxleyi OX=2903 GN=EMIHUDRAFT_451274 PE=4 SV=1	0	0	0	0	0	0	0	0	0	0	0	1	0	0	0	0	0	0	0	0	0	0	0	0	0	1	1
tr|R1C9G8|R1C9G8_EMIHU,tr|R1F1W2|R1F1W2_EMIHU	Uncharacterized protein OS=Emiliania huxleyi OX=2903 GN=EMIHUDRAFT_444913 PE=4 SV=1	0	0	0	0	0	0	2	0	0	0	0	0	0	0	0	0	0	0	0	0	0	0	0	0	0	2	1
tr|R1C9H7|R1C9H7_EMIHU	Uncharacterized protein OS=Emiliania huxleyi OX=2903 GN=EMIHUDRAFT_470091 PE=4 SV=1	0	0	0	2	0	0	0	0	0	0	0	0	0	0	0	0	0	0	0	0	0	0	1	1	0	4	3
tr|R1C9I0|R1C9I0_EMIHU	Uncharacterized protein OS=Emiliania huxleyi OX=2903 GN=EMIHUDRAFT_369509 PE=4 SV=1	0	1	0	0	0	0	0	0	0	0	0	0	0	0	0	0	0	0	0	0	0	0	0	0	0	1	1
tr|R1C9I9|R1C9I9_EMIHU	Uncharacterized protein OS=Emiliania huxleyi OX=2903 GN=EMIHUDRAFT_354031 PE=4 SV=1	0	0	0	0	0	0	0	0	1	0	1	0	0	0	0	0	0	0	0	0	0	0	0	0	0	2	2
tr|R1C9P2|R1C9P2_EMIHU	Uncharacterized protein OS=Emiliania huxleyi OX=2903 GN=EMIHUDRAFT_243453 PE=4 SV=1	0	0	0	0	0	0	0	0	0	0	0	1	0	0	0	0	0	0	0	0	0	0	0	0	0	1	1
tr|R1C9S1|R1C9S1_EMIHU,tr|R1DFD5|R1DFD5_EMIHU	Uncharacterized protein OS=Emiliania huxleyi OX=2903 GN=EMIHUDRAFT_243378 PE=4 SV=1	0	0	0	0	0	0	0	0	0	0	0	0	0	0	0	0	0	0	0	0	0	0	0	1	0	1	1
tr|R1C9S8|R1C9S8_EMIHU	Uncharacterized protein OS=Emiliania huxleyi OX=2903 GN=EMIHUDRAFT_445032 PE=3 SV=1	1	0	0	0	0	0	0	0	0	0	0	0	0	0	0	0	0	0	0	0	0	0	0	0	0	1	1
tr|R1C9U4|R1C9U4_EMIHU	Uncharacterized protein OS=Emiliania huxleyi OX=2903 GN=EMIHUDRAFT_243348 PE=4 SV=1	0	0	0	0	0	0	0	0	0	0	0	1	0	0	0	0	0	0	0	0	0	0	0	0	0	1	1
tr|R1C9V6|R1C9V6_EMIHU	Uncharacterized protein OS=Emiliania huxleyi OX=2903 GN=EMIHUDRAFT_243309 PE=4 SV=1	0	0	0	0	0	0	0	0	0	0	0	0	0	0	0	0	0	0	0	0	0	1	0	0	0	1	1
tr|R1C9X4|R1C9X4_EMIHU,tr|R1D3X2|R1D3X2_EMIHU	Hexosyltransferase OS=Emiliania huxleyi OX=2903 GN=EMIHUDRAFT_458813 PE=3 SV=1	1	0	0	0	0	0	0	2	0	0	0	0	0	0	0	0	0	0	0	0	0	0	0	0	0	3	2
tr|R1C9Y3|R1C9Y3_EMIHU,tr|R1F463|R1F463_EMIHU	Uncharacterized protein OS=Emiliania huxleyi OX=2903 GN=EMIHUDRAFT_424861 PE=4 SV=1	0	0	0	0	0	1	0	0	0	0	0	0	0	0	0	0	0	0	0	0	0	0	0	0	0	1	1
tr|R1C9Z5|R1C9Z5_EMIHU	Uncharacterized protein OS=Emiliania huxleyi OX=2903 GN=EMIHUDRAFT_209022 PE=4 SV=1	0	0	0	0	0	0	0	0	0	0	0	0	0	2	0	0	0	0	0	0	0	0	0	0	0	2	1
tr|R1CA06|R1CA06_EMIHU	Uncharacterized protein OS=Emiliania huxleyi OX=2903 GN=EMIHUDRAFT_243208 PE=4 SV=1	0	0	0	0	0	0	0	0	0	0	0	1	0	0	0	0	0	0	0	0	0	0	0	0	0	1	1
tr|R1CA20|R1CA20_EMIHU	Uncharacterized protein OS=Emiliania huxleyi OX=2903 GN=EMIHUDRAFT_458791 PE=3 SV=1	0	0	0	3	1	0	0	0	0	0	0	0	0	0	2	0	0	0	0	0	0	0	0	0	0	6	3
tr|R1CA24|R1CA24_EMIHU,tr|R1E829|R1E829_EMIHU	Uncharacterized protein OS=Emiliania huxleyi OX=2903 GN=EMIHUDRAFT_470138 PE=4 SV=1	1	0	4	0	2	0	0	2	3	1	1	0	0	0	0	0	0	0	0	0	0	0	0	0	0	14	7
tr|R1CA25|R1CA25_EMIHU	Uncharacterized protein OS=Emiliania huxleyi OX=2903 GN=EMIHUDRAFT_436067 PE=4 SV=1	0	0	0	0	0	0	0	0	0	1	0	0	0	0	0	0	0	0	0	0	0	0	0	0	0	1	1
tr|R1CA44|R1CA44_EMIHU	Uncharacterized protein OS=Emiliania huxleyi OX=2903 GN=EMIHUDRAFT_118094 PE=4 SV=1	0	0	0	1	0	0	0	0	0	0	0	0	0	0	0	0	0	0	0	0	0	0	0	0	0	1	1
tr|R1CA49|R1CA49_EMIHU	Uncharacterized protein OS=Emiliania huxleyi OX=2903 GN=EMIHUDRAFT_243150 PE=4 SV=1	0	0	0	0	0	0	0	0	1	0	0	0	0	2	0	0	0	0	0	0	0	0	0	0	0	3	2
tr|R1CA55|R1CA55_EMIHU	Uncharacterized protein OS=Emiliania huxleyi OX=2903 GN=EMIHUDRAFT_464034 PE=4 SV=1	0	0	0	0	0	0	0	0	0	0	0	3	0	0	0	0	2	0	1	0	0	0	0	0	0	6	3
tr|R1CA64|R1CA64_EMIHU	Uncharacterized protein OS=Emiliania huxleyi OX=2903 GN=EMIHUDRAFT_118080 PE=4 SV=1	0	3	0	0	0	0	0	0	0	0	0	0	0	0	0	0	0	0	0	0	0	0	0	0	0	3	1
tr|R1CA70|R1CA70_EMIHU,tr|R1CA09|R1CA09_EMIHU	Uncharacterized protein OS=Emiliania huxleyi OX=2903 GN=EMIHUDRAFT_451154 PE=4 SV=1	0	0	0	1	0	0	0	0	1	0	0	1	0	0	0	0	0	0	0	0	0	0	0	0	0	3	3
tr|R1CA77|R1CA77_EMIHU	Uncharacterized protein OS=Emiliania huxleyi OX=2903 GN=EMIHUDRAFT_451159 PE=4 SV=1	1	0	0	0	1	0	0	0	0	0	0	0	0	0	0	0	0	0	0	0	0	0	0	0	0	2	2
tr|R1CA89|R1CA89_EMIHU	Uncharacterized protein OS=Emiliania huxleyi OX=2903 GN=EMIHUDRAFT_243068 PE=4 SV=1	0	3	0	0	0	0	0	0	0	0	0	0	0	0	0	0	0	0	0	0	0	0	0	0	0	3	1
tr|R1CA97|R1CA97_EMIHU	Uncharacterized protein OS=Emiliania huxleyi OX=2903 GN=EMIHUDRAFT_436099 PE=4 SV=1	0	0	0	1	0	0	0	0	0	0	0	0	0	0	0	0	0	0	0	0	0	0	0	0	0	1	1
tr|R1CAB2|R1CAB2_EMIHU	Adenylate kinase OS=Emiliania huxleyi OX=2903 GN=EMIHUDRAFT_444171 PE=3 SV=1	1	0	0	2	0	0	0	0	0	0	0	2	0	0	0	0	0	0	0	0	0	0	0	0	0	5	3
tr|R1CAC5|R1CAC5_EMIHU	Uncharacterized protein (Fragment) OS=Emiliania huxleyi OX=2903 GN=EMIHUDRAFT_123978 PE=4 SV=1	0	0	0	0	0	0	0	1	0	0	0	0	0	0	0	0	0	0	0	0	0	0	0	0	0	1	1
tr|R1CAD0|R1CAD0_EMIHU	Uncharacterized protein (Fragment) OS=Emiliania huxleyi OX=2903 GN=EMIHUDRAFT_123975 PE=4 SV=1	0	0	0	0	0	0	0	0	1	0	0	0	0	0	0	0	0	0	0	0	0	0	0	0	0	1	1
tr|R1CAD3|R1CAD3_EMIHU	Uncharacterized protein OS=Emiliania huxleyi OX=2903 GN=EMIHUDRAFT_316125 PE=4 SV=1	0	0	0	0	0	0	0	0	0	0	0	0	0	0	0	1	0	0	0	0	0	0	0	0	0	1	1
tr|R1CAD7|R1CAD7_EMIHU,tr|R1B8P0|R1B8P0_EMIHU	Uncharacterized protein OS=Emiliania huxleyi OX=2903 GN=EMIHUDRAFT_458706 PE=3 SV=1	1	0	1	0	0	0	0	0	0	0	0	0	0	0	0	0	0	1	0	0	0	0	0	0	0	3	3
tr|R1CAF0|R1CAF0_EMIHU	Uncharacterized protein OS=Emiliania huxleyi OX=2903 GN=EMIHUDRAFT_118044 PE=4 SV=1	0	1	0	0	0	0	1	0	0	0	0	0	0	0	0	0	0	0	0	0	0	0	0	0	0	2	2
tr|R1CAI6|R1CAI6_EMIHU	Uncharacterized protein OS=Emiliania huxleyi OX=2903 GN=EMIHUDRAFT_75464 PE=4 SV=1	0	1	0	0	0	0	0	0	0	0	0	1	0	0	0	0	0	0	0	0	0	0	0	0	0	2	2
tr|R1CAJ1|R1CAJ1_EMIHU	Uncharacterized protein OS=Emiliania huxleyi OX=2903 GN=EMIHUDRAFT_242958 PE=4 SV=1	0	0	0	0	0	0	0	0	0	0	0	0	0	0	0	0	0	0	0	0	0	0	1	0	0	1	1
tr|R1CAJ9|R1CAJ9_EMIHU	Uncharacterized protein (Fragment) OS=Emiliania huxleyi OX=2903 GN=EMIHUDRAFT_444854 PE=4 SV=1	3	0	0	0	0	0	0	0	0	0	0	0	0	0	0	0	0	0	0	0	0	0	0	0	0	3	1
tr|R1CAK3|R1CAK3_EMIHU	Uncharacterized protein OS=Emiliania huxleyi OX=2903 GN=EMIHUDRAFT_117896 PE=4 SV=1	0	0	0	0	0	0	0	0	0	0	0	0	0	1	0	0	0	0	0	0	0	0	0	0	0	1	1
tr|R1CAN4|R1CAN4_EMIHU	V-type proton ATPase subunit G OS=Emiliania huxleyi OX=2903 GN=ATPVG PE=3 SV=1	1	0	0	0	0	0	0	0	0	1	0	0	0	0	0	0	0	0	1	0	0	0	0	0	0	3	3
tr|R1CAP2|R1CAP2_EMIHU	Peroxiredoxin OS=Emiliania huxleyi OX=2903 GN=EMIHUDRAFT_470080 PE=4 SV=1	0	0	0	0	0	0	0	0	0	0	0	0	0	0	0	0	0	0	0	0	1	0	0	0	0	1	1
tr|R1CAR3|R1CAR3_EMIHU	Uncharacterized protein OS=Emiliania huxleyi OX=2903 GN=EMIHUDRAFT_242840 PE=4 SV=1	0	0	0	0	2	0	0	0	0	0	0	0	0	0	0	0	0	0	0	0	0	0	0	0	0	2	1
tr|R1CAV3|R1CAV3_EMIHU,tr|R1D1B8|R1D1B8_EMIHU	Uncharacterized protein OS=Emiliania huxleyi OX=2903 GN=EMIHUDRAFT_242514 PE=4 SV=1	3	0	0	0	0	0	0	0	0	0	0	0	0	0	0	0	0	0	0	0	0	0	0	0	0	3	1
tr|R1CAW8|R1CAW8_EMIHU,tr|R1DN34|R1DN34_EMIHU	Uncharacterized protein OS=Emiliania huxleyi OX=2903 GN=EMIHUDRAFT_464004 PE=3 SV=1	0	0	0	0	0	0	0	0	0	0	0	0	0	0	0	0	0	0	0	0	0	3	0	0	0	3	1
tr|R1CAY9|R1CAY9_EMIHU	Uncharacterized protein OS=Emiliania huxleyi OX=2903 GN=EMIHUDRAFT_209028 PE=4 SV=1	0	0	0	0	0	0	0	0	0	0	0	1	0	0	0	0	0	0	0	0	0	0	1	1	0	3	3
tr|R1CAZ6|R1CAZ6_EMIHU	Heat shock protein 90 OS=Emiliania huxleyi OX=2903 GN=EMIHUDRAFT_415924 PE=3 SV=1	2	0	0	0	0	0	0	0	1	0	0	0	0	0	0	0	0	0	0	0	0	0	0	0	0	3	2
tr|R1CB03|R1CB03_EMIHU	Uncharacterized protein OS=Emiliania huxleyi OX=2903 GN=EMIHUDRAFT_444781 PE=4 SV=1	0	0	0	1	0	0	0	0	0	0	0	0	0	0	0	0	0	0	0	1	0	0	0	0	0	2	2
tr|R1CB10|R1CB10_EMIHU	Uncharacterized protein OS=Emiliania huxleyi OX=2903 GN=EMIHUDRAFT_209064 PE=4 SV=1	0	0	0	0	0	0	0	0	0	0	0	0	0	0	0	0	0	0	0	0	0	0	0	1	0	1	1
tr|R1CB42|R1CB42_EMIHU,tr|R1D661|R1D661_EMIHU	Uncharacterized protein OS=Emiliania huxleyi OX=2903 GN=EMIHUDRAFT_209137 PE=4 SV=1	0	0	2	0	0	0	2	0	0	0	0	0	0	0	0	0	0	0	0	0	0	0	0	0	0	4	2
tr|R1CB63|R1CB63_EMIHU	Uncharacterized protein OS=Emiliania huxleyi OX=2903 GN=EMIHUDRAFT_102218 PE=4 SV=1	0	0	2	0	0	0	1	0	0	0	0	0	0	0	0	0	0	0	0	0	0	0	0	0	0	3	2
tr|R1CB67|R1CB67_EMIHU	Uncharacterized protein OS=Emiliania huxleyi OX=2903 GN=EMIHUDRAFT_209193 PE=4 SV=1	0	0	0	1	0	0	0	0	0	0	0	0	0	0	0	0	0	0	0	0	0	0	0	0	0	1	1
tr|R1CB85|R1CB85_EMIHU	Uncharacterized protein (Fragment) OS=Emiliania huxleyi OX=2903 GN=EMIHUDRAFT_435924 PE=4 SV=1	0	0	0	0	0	0	0	0	1	0	0	0	0	0	0	0	0	0	0	0	0	0	0	0	0	1	1
tr|R1CB91|R1CB91_EMIHU	Malate dehydrogenase OS=Emiliania huxleyi OX=2903 GN=EMIHUDRAFT_451022 PE=3 SV=1	0	0	1	0	0	0	0	0	0	0	1	0	0	0	0	0	0	0	0	0	0	0	0	0	0	2	2
tr|R1CBA3|R1CBA3_EMIHU	Uncharacterized protein OS=Emiliania huxleyi OX=2903 GN=EMIHUDRAFT_209266 PE=4 SV=1	0	0	0	0	0	0	0	0	1	0	0	0	0	0	0	0	0	0	0	0	0	0	0	0	0	1	1
tr|R1CBH0|R1CBH0_EMIHU	Uncharacterized protein (Fragment) OS=Emiliania huxleyi OX=2903 GN=EMIHUDRAFT_355272 PE=4 SV=1	0	0	0	0	0	0	0	0	0	0	3	0	0	0	0	0	0	0	0	0	0	0	0	0	0	3	1
tr|R1CBJ9|R1CBJ9_EMIHU	Uncharacterized protein OS=Emiliania huxleyi OX=2903 GN=EMIHUDRAFT_117868 PE=4 SV=1	0	0	0	0	0	0	0	1	0	0	0	0	0	0	0	0	0	0	0	0	0	0	0	0	0	1	1
tr|R1CBN8|R1CBN8_EMIHU,tr|R1FGD4|R1FGD4_EMIHU	Uncharacterized protein OS=Emiliania huxleyi OX=2903 GN=EMIHUDRAFT_470013 PE=4 SV=1	0	0	0	0	0	0	0	0	0	0	0	0	0	0	0	0	0	0	0	1	0	0	0	0	0	1	1
tr|R1CBR7|R1CBR7_EMIHU	Uncharacterized protein OS=Emiliania huxleyi OX=2903 GN=EMIHUDRAFT_204067 PE=4 SV=1	0	0	0	0	0	0	0	2	0	0	0	0	0	0	0	0	0	0	0	0	0	0	0	0	0	2	1
tr|R1CBV2|R1CBV2_EMIHU	Uncharacterized protein OS=Emiliania huxleyi OX=2903 GN=EMIHUDRAFT_469993 PE=4 SV=1	0	0	0	0	0	0	0	2	0	0	0	0	0	0	0	0	0	0	0	0	0	0	0	0	0	2	1
tr|R1CBX8|R1CBX8_EMIHU	Uncharacterized protein OS=Emiliania huxleyi OX=2903 GN=EMIHUDRAFT_424794 PE=4 SV=1	1	0	0	0	0	0	0	0	0	0	0	0	0	0	0	0	0	0	0	0	0	0	0	0	0	1	1
tr|R1CC06|R1CC06_EMIHU	Uncharacterized protein OS=Emiliania huxleyi OX=2903 GN=EMIHUDRAFT_430688 PE=4 SV=1	0	0	0	1	0	0	0	0	0	0	0	0	0	0	0	0	0	0	0	0	0	0	0	0	0	1	1
tr|R1CC10|R1CC10_EMIHU	Uncharacterized protein OS=Emiliania huxleyi OX=2903 GN=EMIHUDRAFT_444719 PE=4 SV=1	0	0	0	0	0	0	0	0	1	0	0	0	0	0	0	0	0	0	0	0	0	0	0	0	0	1	1
tr|R1CC10|R1CC10_EMIHU,tr|R1E5Y5|R1E5Y5_EMIHU	Uncharacterized protein OS=Emiliania huxleyi OX=2903 GN=EMIHUDRAFT_444719 PE=4 SV=1	0	0	0	0	0	0	0	0	0	0	0	0	0	0	1	0	0	0	0	0	0	0	0	0	0	1	1
tr|R1CC30|R1CC30_EMIHU	Uncharacterized protein OS=Emiliania huxleyi OX=2903 GN=EMIHUDRAFT_208609 PE=4 SV=1	0	0	0	0	0	0	0	0	0	0	0	0	0	1	0	0	0	0	0	0	0	0	0	0	0	1	1
tr|R1CC33|R1CC33_EMIHU	Uncharacterized protein OS=Emiliania huxleyi OX=2903 GN=EMIHUDRAFT_242176 PE=4 SV=1	0	0	0	0	2	0	0	0	0	0	0	0	0	0	0	0	0	0	0	0	0	0	0	0	0	2	1
tr|R1CC90|R1CC90_EMIHU	Uncharacterized protein OS=Emiliania huxleyi OX=2903 GN=EMIHUDRAFT_421643 PE=4 SV=1	0	0	0	0	0	0	0	0	0	0	0	0	0	1	0	0	0	0	0	0	0	0	0	0	0	1	1
tr|R1CC99|R1CC99_EMIHU,tr|R1EN59|R1EN59_EMIHU	Uncharacterized protein OS=Emiliania huxleyi OX=2903 GN=EMIHUDRAFT_458569 PE=4 SV=1	0	0	0	0	0	0	0	1	0	0	0	0	0	0	0	0	0	0	0	0	0	0	0	0	0	1	1
tr|R1CCC2|R1CCC2_EMIHU	Uncharacterized protein OS=Emiliania huxleyi OX=2903 GN=EMIHUDRAFT_451041 PE=4 SV=1	0	0	0	0	0	0	0	0	0	0	0	1	0	0	0	0	0	0	0	0	0	0	0	0	0	1	1
tr|R1CCC8|R1CCC8_EMIHU,tr|R1F488|R1F488_EMIHU	Mitochondrial carrier family OS=Emiliania huxleyi OX=2903 GN=EMIHUDRAFT_310595 PE=3 SV=1	0	0	0	0	0	1	0	0	0	0	0	0	0	0	0	0	0	0	0	0	0	0	0	0	0	1	1
tr|R1CCD0|R1CCD0_EMIHU,tr|R1DZX5|R1DZX5_EMIHU	Phosphatidate cytidylyltransferase OS=Emiliania huxleyi OX=2903 GN=EMIHUDRAFT_463851 PE=4 SV=1	0	0	0	0	0	1	0	0	0	0	0	0	0	0	0	0	0	0	0	0	0	0	0	0	0	1	1
tr|R1CCG6|R1CCG6_EMIHU	Uncharacterized protein (Fragment) OS=Emiliania huxleyi OX=2903 GN=EMIHUDRAFT_355325 PE=3 SV=1	0	0	0	0	0	0	0	0	0	0	0	0	0	1	0	0	0	0	0	0	0	0	0	0	0	1	1
tr|R1CCH1|R1CCH1_EMIHU	Uncharacterized protein OS=Emiliania huxleyi OX=2903 GN=EMIHUDRAFT_436011 PE=4 SV=1	0	0	0	1	0	0	0	0	0	0	0	0	0	0	0	0	0	0	0	2	0	0	0	0	0	3	2
tr|R1CCH2|R1CCH2_EMIHU	Uncharacterized protein OS=Emiliania huxleyi OX=2903 GN=EMIHUDRAFT_208283 PE=4 SV=1	0	0	0	0	0	0	0	0	0	0	0	0	0	0	0	0	0	1	0	0	0	0	0	0	0	1	1
tr|R1CCI2|R1CCI2_EMIHU	Uncharacterized protein OS=Emiliania huxleyi OX=2903 GN=EMIHUDRAFT_208925 PE=4 SV=1	0	0	0	0	1	0	0	0	0	0	0	0	0	0	0	0	0	0	0	0	0	0	0	0	0	1	1
tr|R1CCI9|R1CCI9_EMIHU	Uncharacterized protein OS=Emiliania huxleyi OX=2903 GN=EMIHUDRAFT_208941 PE=4 SV=1	2	0	0	1	0	0	0	0	0	0	0	0	0	0	0	0	0	0	0	0	0	0	0	0	0	3	2
tr|R1CCJ8|R1CCJ8_EMIHU	Uncharacterized protein OS=Emiliania huxleyi OX=2903 GN=EMIHUDRAFT_435837 PE=4 SV=1	0	0	2	0	0	0	2	0	0	0	0	0	0	0	0	0	0	0	0	0	0	0	0	0	0	4	2
tr|R1CCL4|R1CCL4_EMIHU	Uncharacterized protein OS=Emiliania huxleyi OX=2903 GN=EMIHUDRAFT_101824 PE=4 SV=1	0	0	0	1	0	0	0	0	0	0	0	0	0	0	0	0	0	0	0	0	0	0	0	0	0	1	1
tr|R1CCM6|R1CCM6_EMIHU	Uncharacterized protein OS=Emiliania huxleyi OX=2903 GN=EMIHUDRAFT_117742 PE=4 SV=1	0	0	0	0	0	0	0	0	0	0	0	0	0	0	0	1	0	0	0	0	0	2	0	0	0	3	2
tr|R1CCM6|R1CCM6_EMIHU,tr|R1B3W2|R1B3W2_EMIHU	Uncharacterized protein OS=Emiliania huxleyi OX=2903 GN=EMIHUDRAFT_117742 PE=4 SV=1	2	0	0	0	0	0	0	0	0	0	0	0	0	0	0	0	0	0	0	0	0	0	0	0	0	2	1
tr|R1CCM8|R1CCM8_EMIHU	2,3-BPG-independent phosphoglycerate mutase OS=Emiliania huxleyi OX=2903 GN=PGMI1 PE=3 SV=1	0	0	0	0	0	1	0	0	0	0	0	1	0	0	0	0	0	0	0	0	0	0	0	0	0	2	2
tr|R1CCP3|R1CCP3_EMIHU	Uncharacterized protein OS=Emiliania huxleyi OX=2903 GN=EMIHUDRAFT_242331 PE=4 SV=1	3	0	0	0	0	0	0	0	0	0	0	0	0	0	0	0	0	0	0	0	0	0	0	0	0	3	1
tr|R1CCP3|R1CCP3_EMIHU,tr|R1G4W3|R1G4W3_EMIHU	Uncharacterized protein OS=Emiliania huxleyi OX=2903 GN=EMIHUDRAFT_242331 PE=4 SV=1	1	0	0	0	0	0	0	0	0	0	0	0	0	0	0	0	0	0	0	0	0	0	0	0	0	1	1
tr|R1CCQ6|R1CCQ6_EMIHU	Uncharacterized protein OS=Emiliania huxleyi OX=2903 GN=EMIHUDRAFT_310533 PE=4 SV=1	0	0	0	0	0	0	0	0	0	1	0	0	0	0	0	0	0	0	0	0	0	0	0	0	0	1	1
tr|R1CCS4|R1CCS4_EMIHU,tr|R1C0E2|R1C0E2_EMIHU	Uncharacterized protein OS=Emiliania huxleyi OX=2903 GN=EMIHUDRAFT_469992 PE=4 SV=1	0	0	1	0	0	0	0	0	0	0	0	0	0	0	0	0	0	0	0	0	0	0	0	0	0	1	1
tr|R1CCT0|R1CCT0_EMIHU	Tubulin alpha chain OS=Emiliania huxleyi OX=2903 GN=EMIHUDRAFT_117708 PE=3 SV=1	0	0	0	0	0	0	0	0	0	0	0	0	0	0	0	0	2	2	0	0	0	0	0	0	0	4	2
tr|R1CCT7|R1CCT7_EMIHU,tr|R1BQ70|R1BQ70_EMIHU	Uncharacterized protein OS=Emiliania huxleyi OX=2903 GN=EMIHUDRAFT_208427 PE=4 SV=1	0	0	0	0	0	0	0	0	0	0	0	0	0	0	0	0	1	0	0	0	0	0	0	0	0	1	1
tr|R1CCV8|R1CCV8_EMIHU	Uncharacterized protein OS=Emiliania huxleyi OX=2903 GN=EMIHUDRAFT_208486 PE=4 SV=1	0	0	0	0	0	0	0	0	0	0	0	0	0	0	0	0	0	0	1	0	0	0	0	0	0	1	1
tr|R1CCW6|R1CCW6_EMIHU,tr|R1D0F9|R1D0F9_EMIHU	Uncharacterized protein OS=Emiliania huxleyi OX=2903 GN=EMIHUDRAFT_208499 PE=4 SV=1	0	0	0	0	0	0	0	0	0	0	0	0	0	0	0	0	0	0	0	0	0	0	0	1	0	1	1
tr|R1CCX4|R1CCX4_EMIHU	Uncharacterized protein OS=Emiliania huxleyi OX=2903 GN=EMIHUDRAFT_101896 PE=4 SV=1	0	0	0	0	0	0	0	0	0	0	0	0	0	0	0	0	0	0	0	0	0	0	1	0	0	1	1
tr|R1CCY2|R1CCY2_EMIHU	Multidrug resistance-associated protein, ABC superfamily OS=Emiliania huxleyi OX=2903 GN=EMIHUDRAFT_208527 PE=4 SV=1	0	0	1	0	0	0	1	0	0	0	0	0	0	0	0	0	0	0	0	0	0	0	0	0	0	2	2
tr|R1CCY7|R1CCY7_EMIHU	Uncharacterized protein OS=Emiliania huxleyi OX=2903 GN=EMIHUDRAFT_424763 PE=4 SV=1	0	0	0	0	0	0	0	1	0	0	0	0	0	0	0	0	0	0	0	0	0	0	0	0	0	1	1
tr|R1CCZ1|R1CCZ1_EMIHU,tr|R1DZV1|R1DZV1_EMIHU	Uncharacterized protein OS=Emiliania huxleyi OX=2903 GN=EMIHUDRAFT_117663 PE=3 SV=1	2	0	0	0	0	0	0	0	0	0	0	0	0	0	0	0	0	0	0	0	0	0	0	0	0	2	1
tr|R1CD00|R1CD00_EMIHU,tr|R1D1F0|R1D1F0_EMIHU	Uncharacterized protein OS=Emiliania huxleyi OX=2903 GN=EMIHUDRAFT_463915 PE=4 SV=1	0	0	0	0	0	0	0	0	0	0	0	0	0	0	0	0	0	1	0	0	0	0	0	0	0	1	1
tr|R1CD20|R1CD20_EMIHU,tr|R1CMF4|R1CMF4_EMIHU	Uncharacterized protein OS=Emiliania huxleyi OX=2903 GN=EMIHUDRAFT_242175 PE=4 SV=1	0	0	0	0	0	0	0	1	0	0	0	0	0	0	0	0	0	0	0	0	0	0	0	0	0	1	1
tr|R1CD24|R1CD24_EMIHU,tr|R1BMP7|R1BMP7_EMIHU	Uncharacterized protein OS=Emiliania huxleyi OX=2903 GN=EMIHUDRAFT_444671 PE=4 SV=1	1	0	0	0	0	0	0	0	0	1	0	1	0	0	1	0	0	0	0	0	0	0	0	0	0	4	4
tr|R1CD27|R1CD27_EMIHU,tr|R1BMQ3|R1BMQ3_EMIHU	Uncharacterized protein OS=Emiliania huxleyi OX=2903 GN=EMIHUDRAFT_242016 PE=4 SV=1	0	0	1	0	0	0	1	0	0	0	0	0	0	0	0	0	0	0	0	0	0	0	0	0	0	2	2
tr|R1CD42|R1CD42_EMIHU	Uncharacterized protein (Fragment) OS=Emiliania huxleyi OX=2903 GN=EMIHUDRAFT_437900 PE=4 SV=1	2	0	0	0	0	0	0	0	0	0	0	0	0	0	0	0	0	0	0	0	0	0	0	0	0	2	1
tr|R1CD46|R1CD46_EMIHU,tr|A0A0D3IG17|A0A0D3IG17_EMIHU	Uncharacterized protein OS=Emiliania huxleyi OX=2903 GN=EMIHUDRAFT_369062 PE=4 SV=1	0	1	0	0	0	0	0	0	0	0	0	0	0	0	0	0	0	0	0	0	0	0	0	0	0	1	1
tr|R1CD58|R1CD58_EMIHU	Uncharacterized protein OS=Emiliania huxleyi OX=2903 GN=EMIHUDRAFT_241980 PE=4 SV=1	3	0	0	0	0	0	0	0	0	0	0	0	0	0	0	0	0	0	0	0	0	0	0	0	0	3	1
tr|R1CD72|R1CD72_EMIHU	Uncharacterized protein (Fragment) OS=Emiliania huxleyi OX=2903 GN=EMIHUDRAFT_255445 PE=4 SV=1	0	0	0	0	0	0	0	0	0	0	0	0	0	0	0	0	0	0	1	0	0	0	0	0	0	1	1
tr|R1CD78|R1CD78_EMIHU	Uncharacterized protein OS=Emiliania huxleyi OX=2903 GN=EMIHUDRAFT_469955 PE=4 SV=1	0	0	0	0	0	0	0	0	0	0	0	0	0	0	0	0	0	0	2	0	0	0	0	0	0	2	1
tr|R1CDB5|R1CDB5_EMIHU	Uncharacterized protein OS=Emiliania huxleyi OX=2903 GN=EMIHUDRAFT_242069 PE=4 SV=1	0	1	0	0	0	0	0	0	0	0	0	0	0	0	0	0	0	0	0	0	0	0	0	0	0	1	1
tr|R1CDB6|R1CDB6_EMIHU	Uncharacterized protein OS=Emiliania huxleyi OX=2903 GN=EMIHUDRAFT_458519 PE=4 SV=1	0	1	0	0	0	0	0	0	0	0	0	0	0	0	0	0	0	0	0	0	0	0	0	1	0	2	2
tr|R1CDC2|R1CDC2_EMIHU	Uncharacterized protein OS=Emiliania huxleyi OX=2903 GN=EMIHUDRAFT_241873 PE=4 SV=1	0	0	0	0	0	0	0	0	0	0	0	0	2	0	0	0	0	0	0	0	0	0	0	0	0	2	1
tr|R1CDD1|R1CDD1_EMIHU,tr|R1CM12|R1CM12_EMIHU	Uncharacterized protein OS=Emiliania huxleyi OX=2903 GN=EMIHUDRAFT_310514 PE=3 SV=1	0	0	1	0	0	0	1	0	0	0	0	0	0	0	0	0	0	0	0	0	0	0	0	0	0	2	2
tr|R1CDF5|R1CDF5_EMIHU,tr|R1C0Z6|R1C0Z6_EMIHU	Uncharacterized protein OS=Emiliania huxleyi OX=2903 GN=EMIHUDRAFT_117487 PE=4 SV=1	0	0	0	0	0	0	0	0	0	0	1	0	0	0	0	0	0	0	0	0	0	0	0	0	0	1	1
tr|R1CDG0|R1CDG0_EMIHU,tr|R1DMJ4|R1DMJ4_EMIHU	Uncharacterized protein OS=Emiliania huxleyi OX=2903 GN=EMIHUDRAFT_469919 PE=4 SV=1	3	0	0	0	0	0	0	0	0	0	0	0	0	0	0	0	0	0	0	0	0	0	0	0	0	3	1
tr|R1CDG7|R1CDG7_EMIHU	Uncharacterized protein OS=Emiliania huxleyi OX=2903 GN=EMIHUDRAFT_208289 PE=4 SV=1	1	0	0	0	0	0	0	0	0	0	0	0	0	0	0	0	0	0	0	0	0	0	0	0	0	1	1
tr|R1CDH1|R1CDH1_EMIHU	Uncharacterized protein OS=Emiliania huxleyi OX=2903 GN=EMIHUDRAFT_469905 PE=4 SV=1	1	0	0	0	0	1	0	0	0	0	0	1	0	0	0	0	0	0	0	0	0	0	0	0	0	3	3
tr|R1CDH2|R1CDH2_EMIHU	Dynein light chain OS=Emiliania huxleyi OX=2903 GN=EMIHUDRAFT_208296 PE=3 SV=1	0	0	0	0	0	0	0	0	1	0	0	0	0	0	0	0	0	0	0	0	0	0	0	0	0	1	1
tr|R1CDI4|R1CDI4_EMIHU	Uncharacterized protein (Fragment) OS=Emiliania huxleyi OX=2903 GN=EMIHUDRAFT_355058 PE=3 SV=1	1	0	0	0	0	0	0	0	0	0	0	0	0	0	0	0	0	0	0	0	0	0	0	0	0	1	1
tr|R1CDL0|R1CDL0_EMIHU	Uncharacterized protein OS=Emiliania huxleyi OX=2903 GN=EMIHUDRAFT_241769 PE=4 SV=1	2	0	0	0	0	0	0	0	0	0	0	0	0	0	0	0	0	0	0	0	0	0	0	0	0	2	1
tr|R1CDL9|R1CDL9_EMIHU,tr|R1E4A8|R1E4A8_EMIHU	Uncharacterized protein OS=Emiliania huxleyi OX=2903 GN=EMIHUDRAFT_117458 PE=4 SV=1	0	0	0	0	0	0	1	0	0	0	0	0	0	0	0	0	0	0	0	0	0	0	0	0	0	1	1
tr|R1CDP4|R1CDP4_EMIHU	Uncharacterized protein OS=Emiliania huxleyi OX=2903 GN=EMIHUDRAFT_450960 PE=4 SV=1	0	0	0	0	0	0	0	0	0	0	0	0	0	0	0	0	0	0	1	0	0	0	0	0	0	1	1
tr|R1CDQ4|R1CDQ4_EMIHU	Uncharacterized protein OS=Emiliania huxleyi OX=2903 GN=EMIHUDRAFT_208442 PE=4 SV=1	0	0	0	0	0	0	0	0	0	0	0	1	0	0	0	0	0	0	0	0	0	0	0	0	0	1	1
tr|R1CDQ8|R1CDQ8_EMIHU	Uncharacterized protein (Fragment) OS=Emiliania huxleyi OX=2903 GN=EMIHUDRAFT_469884 PE=4 SV=1	0	0	0	0	0	0	0	0	0	0	0	0	0	0	0	0	0	0	0	0	0	0	1	0	0	1	1
tr|R1CDU0|R1CDU0_EMIHU	Uncharacterized protein OS=Emiliania huxleyi OX=2903 GN=EMIHUDRAFT_208532 PE=4 SV=1	0	0	0	0	1	0	0	0	0	0	0	0	0	0	0	0	0	0	0	0	0	0	0	0	0	1	1
tr|R1CDU8|R1CDU8_EMIHU	Uncharacterized protein OS=Emiliania huxleyi OX=2903 GN=EMIHUDRAFT_208561 PE=4 SV=1	0	0	0	0	0	0	0	0	1	0	0	0	0	0	0	0	0	0	0	0	0	0	0	0	0	1	1
tr|R1CDX2|R1CDX2_EMIHU,tr|R1FBK7|R1FBK7_EMIHU	Uncharacterized protein OS=Emiliania huxleyi OX=2903 GN=EMIHUDRAFT_463792 PE=4 SV=1	0	0	0	0	0	1	0	0	0	0	0	1	0	0	0	0	0	0	0	0	0	0	0	0	0	2	2
tr|R1CDY0|R1CDY0_EMIHU	Uncharacterized protein OS=Emiliania huxleyi OX=2903 GN=EMIHUDRAFT_207972 PE=4 SV=1	1	0	0	0	0	0	0	0	0	0	0	0	0	0	0	0	0	1	0	0	0	0	0	0	0	2	2
tr|R1CDY1|R1CDY1_EMIHU	Uncharacterized protein OS=Emiliania huxleyi OX=2903 GN=EMIHUDRAFT_241950 PE=4 SV=1	0	0	0	0	0	0	0	0	1	0	0	0	0	0	0	0	1	0	0	0	0	0	0	0	0	2	2
tr|R1CDZ9|R1CDZ9_EMIHU	Uncharacterized protein (Fragment) OS=Emiliania huxleyi OX=2903 GN=EMIHUDRAFT_415819 PE=4 SV=1	0	0	0	0	1	0	0	0	0	0	0	0	0	0	0	0	0	0	0	0	0	0	0	0	0	1	1
tr|R1CE15|R1CE15_EMIHU	Uncharacterized protein OS=Emiliania huxleyi OX=2903 GN=EMIHUDRAFT_208015 PE=4 SV=1	0	3	0	0	0	0	0	0	0	0	0	0	0	0	0	0	0	0	0	0	0	0	0	0	0	3	1
tr|R1CE59|R1CE59_EMIHU	Uncharacterized protein OS=Emiliania huxleyi OX=2903 GN=EMIHUDRAFT_229350 PE=4 SV=1	0	0	0	0	0	0	1	0	0	0	0	0	0	0	0	0	0	0	0	0	0	0	0	0	0	1	1
tr|R1CE68|R1CE68_EMIHU	Uncharacterized protein OS=Emiliania huxleyi OX=2903 GN=EMIHUDRAFT_208061 PE=4 SV=1	0	0	0	2	0	0	0	0	0	0	0	0	0	0	0	0	0	0	0	0	0	0	0	0	0	2	1
tr|R1CE84|R1CE84_EMIHU	Uncharacterized protein (Fragment) OS=Emiliania huxleyi OX=2903 GN=EMIHUDRAFT_458509 PE=4 SV=1	0	0	1	0	0	0	0	0	0	0	0	0	0	0	0	0	0	0	0	0	0	0	0	0	0	1	1
tr|R1CE95|R1CE95_EMIHU	Uncharacterized protein (Fragment) OS=Emiliania huxleyi OX=2903 GN=EMIHUDRAFT_458515 PE=4 SV=1	0	0	0	1	0	0	0	0	0	0	0	0	0	0	0	0	0	0	0	0	0	0	0	0	0	1	1
tr|R1CEA2|R1CEA2_EMIHU,tr|R1BNU7|R1BNU7_EMIHU,tr|R1BB62|R1BB62_EMIHU	Histone H4 OS=Emiliania huxleyi OX=2903 GN=EMIHUDRAFT_435795 PE=3 SV=1	0	0	0	1	0	0	0	0	0	2	0	0	0	0	1	1	0	1	0	0	0	1	0	0	0	7	6
tr|R1CEA4|R1CEA4_EMIHU	Uncharacterized protein OS=Emiliania huxleyi OX=2903 GN=EMIHUDRAFT_208145 PE=4 SV=1	0	0	0	0	0	0	1	0	0	0	0	0	0	0	0	0	0	0	0	0	0	0	0	0	0	1	1
tr|R1CEA7|R1CEA7_EMIHU	Uncharacterized protein (Fragment) OS=Emiliania huxleyi OX=2903 GN=EMIHUDRAFT_123885 PE=4 SV=1	0	0	0	0	0	0	0	0	0	0	0	0	0	0	0	0	1	0	0	0	0	1	0	0	0	2	2
tr|R1CEF2|R1CEF2_EMIHU	Uncharacterized protein OS=Emiliania huxleyi OX=2903 GN=EMIHUDRAFT_117387 PE=4 SV=1	0	0	0	0	0	0	0	0	0	0	0	1	0	0	0	0	0	0	0	0	0	0	0	0	0	1	1
tr|R1CEG6|R1CEG6_EMIHU,tr|R1DTP9|R1DTP9_EMIHU	Uncharacterized protein (Fragment) OS=Emiliania huxleyi OX=2903 GN=EMIHUDRAFT_43297 PE=4 SV=1	3	0	0	0	0	0	0	0	0	0	0	0	0	0	0	0	0	0	0	0	0	0	0	0	0	3	1
tr|R1CEJ5|R1CEJ5_EMIHU,tr|R1E911|R1E911_EMIHU,tr|R1CZE2|R1CZE2_EMIHU	Uncharacterized protein OS=Emiliania huxleyi OX=2903 GN=EMIHUDRAFT_241549 PE=4 SV=1	0	0	0	0	0	1	0	0	0	0	0	0	0	0	0	0	0	0	0	0	0	0	0	0	0	1	1
tr|R1CEJ9|R1CEJ9_EMIHU	Uncharacterized protein OS=Emiliania huxleyi OX=2903 GN=EMIHUDRAFT_469863 PE=4 SV=1	0	0	0	0	0	0	0	0	0	0	0	0	0	0	0	0	0	0	0	0	1	0	0	0	0	1	1
tr|R1CEL0|R1CEL0_EMIHU	Uncharacterized protein OS=Emiliania huxleyi OX=2903 GN=EMIHUDRAFT_117402 PE=4 SV=1	0	1	0	0	0	0	0	0	0	0	0	0	0	0	0	0	0	0	0	0	0	0	0	0	0	1	1
tr|R1CEL4|R1CEL4_EMIHU	Uncharacterized protein (Fragment) OS=Emiliania huxleyi OX=2903 GN=EMIHUDRAFT_44810 PE=4 SV=1	0	0	0	0	0	0	0	0	1	0	0	0	0	0	0	0	0	0	0	0	0	0	0	0	0	1	1
tr|R1CEM8|R1CEM8_EMIHU	Uncharacterized protein OS=Emiliania huxleyi OX=2903 GN=EMIHUDRAFT_458481 PE=4 SV=1	0	0	0	0	0	0	0	0	0	0	0	0	0	0	1	0	0	0	0	0	0	0	0	0	0	1	1
tr|R1CEP8|R1CEP8_EMIHU,tr|R1CB31|R1CB31_EMIHU	Uncharacterized protein OS=Emiliania huxleyi OX=2903 GN=EMIHUDRAFT_444546 PE=4 SV=1	0	0	0	0	0	0	0	1	0	0	0	0	0	0	0	0	0	0	0	0	0	0	0	0	0	1	1
tr|R1CER0|R1CER0_EMIHU,tr|R1DRP3|R1DRP3_EMIHU	Uncharacterized protein OS=Emiliania huxleyi OX=2903 GN=EMIHUDRAFT_241505 PE=4 SV=1	0	0	0	0	0	0	0	0	0	0	0	0	0	0	0	0	0	2	0	0	0	0	0	0	0	2	1
tr|R1CER8|R1CER8_EMIHU,tr|R1D6G0|R1D6G0_EMIHU	Uncharacterized protein OS=Emiliania huxleyi OX=2903 GN=EMIHUDRAFT_450852 PE=4 SV=1	1	0	0	0	0	0	0	0	0	0	0	0	0	0	0	0	0	0	0	0	0	0	0	0	0	1	1
tr|R1CES1|R1CES1_EMIHU	Uncharacterized protein OS=Emiliania huxleyi OX=2903 GN=EMIHUDRAFT_117293 PE=4 SV=1	0	0	0	0	0	0	0	0	0	0	1	0	2	0	0	0	0	0	0	0	0	0	0	0	0	3	2
tr|R1CET2|R1CET2_EMIHU	Uncharacterized protein OS=Emiliania huxleyi OX=2903 GN=EMIHUDRAFT_101649 PE=4 SV=1	0	0	0	0	0	0	1	0	0	0	0	0	0	0	0	0	0	0	0	0	0	0	0	0	0	1	1
tr|R1CET8|R1CET8_EMIHU	Uncharacterized protein (Fragment) OS=Emiliania huxleyi OX=2903 GN=EMIHUDRAFT_435752 PE=4 SV=1	1	0	0	0	0	1	0	0	0	0	0	0	0	0	0	0	0	0	0	0	0	0	0	0	0	2	2
tr|R1CEU8|R1CEU8_EMIHU	Uncharacterized protein OS=Emiliania huxleyi OX=2903 GN=EMIHUDRAFT_241408 PE=4 SV=1	2	0	0	0	0	0	0	0	0	0	0	0	0	0	0	0	0	0	0	0	0	0	0	0	0	2	1
tr|R1CEV8|R1CEV8_EMIHU	Sulfhydryl oxidase OS=Emiliania huxleyi OX=2903 GN=EMIHUDRAFT_450869 PE=4 SV=1	0	0	0	0	0	0	0	0	0	0	0	0	0	0	0	0	1	0	0	0	0	0	0	0	0	1	1
tr|R1CF35|R1CF35_EMIHU	Uncharacterized protein OS=Emiliania huxleyi OX=2903 GN=EMIHUDRAFT_444491 PE=4 SV=1	0	0	2	1	0	0	0	0	0	2	0	0	0	0	0	0	0	0	0	0	0	0	0	0	0	5	3
tr|R1CFA8|R1CFA8_EMIHU,tr|R1EUH1|R1EUH1_EMIHU,tr|R1CN86|R1CN86_EMIHU	Uncharacterized protein OS=Emiliania huxleyi OX=2903 GN=EMIHUDRAFT_241612 PE=4 SV=1	0	0	1	0	0	0	1	0	0	0	0	0	0	0	0	0	0	0	0	0	0	0	0	2	0	4	3
tr|R1CFC0|R1CFC0_EMIHU	Uncharacterized protein OS=Emiliania huxleyi OX=2903 GN=EMIHUDRAFT_117345 PE=4 SV=1	0	0	2	0	0	0	1	0	0	0	0	0	0	0	0	0	0	0	0	0	0	0	0	0	0	3	2
tr|R1CFD2|R1CFD2_EMIHU	Uncharacterized protein OS=Emiliania huxleyi OX=2903 GN=EMIHUDRAFT_368716 PE=4 SV=1	0	0	0	0	0	0	0	0	0	0	0	0	0	0	0	0	0	0	0	0	0	0	0	0	1	1	1
tr|R1CFJ3|R1CFJ3_EMIHU,tr|R1BN02|R1BN02_EMIHU	Uncharacterized protein OS=Emiliania huxleyi OX=2903 GN=EMIHUDRAFT_469843 PE=4 SV=1	0	0	1	0	0	0	2	0	0	0	0	0	0	0	0	0	0	0	0	0	0	0	0	0	0	3	2
tr|R1CFL0|R1CFL0_EMIHU,tr|R1CFL0|R1CFL0_EMIHU,tr|R1DY76|R1DY76_EMIHU,tr|R1DY76|R1DY76_EMIHU	Uncharacterized protein (Fragment) OS=Emiliania huxleyi OX=2903 GN=EMIHUDRAFT_117095 PE=4 SV=1	0	0	0	1	0	0	0	0	0	0	0	0	0	0	0	0	0	0	0	0	0	0	0	0	0	1	1
tr|R1CFN9|R1CFN9_EMIHU	Uncharacterized protein OS=Emiliania huxleyi OX=2903 GN=EMIHUDRAFT_469783 PE=4 SV=1	0	0	0	0	0	1	0	0	1	0	0	0	0	0	0	0	0	0	0	0	0	0	0	0	0	2	2
tr|R1CFP4|R1CFP4_EMIHU,tr|R1CXG7|R1CXG7_EMIHU	Uncharacterized protein (Fragment) OS=Emiliania huxleyi OX=2903 GN=EMIHUDRAFT_117245 PE=4 SV=1	1	0	0	0	0	0	0	0	0	0	0	0	0	0	0	0	0	0	0	0	0	0	0	0	0	1	1
tr|R1CFQ0|R1CFQ0_EMIHU,tr|R1CRK7|R1CRK7_EMIHU	Uncharacterized protein OS=Emiliania huxleyi OX=2903 GN=EMIHUDRAFT_240993 PE=4 SV=1	0	0	0	0	0	3	0	0	0	0	0	0	0	0	0	0	0	0	0	0	0	0	0	0	0	3	1
tr|R1CFR1|R1CFR1_EMIHU	Uncharacterized protein OS=Emiliania huxleyi OX=2903 GN=EMIHUDRAFT_117255 PE=4 SV=1	0	0	0	0	0	0	0	0	0	0	0	0	0	0	0	0	0	0	1	0	0	0	0	0	0	1	1
tr|R1CFT2|R1CFT2_EMIHU	Uncharacterized protein OS=Emiliania huxleyi OX=2903 GN=EMIHUDRAFT_117230 PE=4 SV=1	0	0	0	0	0	0	0	0	0	0	1	0	0	0	0	0	0	0	0	0	0	0	0	0	0	1	1
tr|R1CFT5|R1CFT5_EMIHU	Uncharacterized protein OS=Emiliania huxleyi OX=2903 GN=EMIHUDRAFT_117061 PE=4 SV=1	0	0	0	0	0	0	0	0	0	0	0	0	0	1	0	0	0	0	0	0	0	0	0	0	0	1	1
tr|R1CFT5|R1CFT5_EMIHU,tr|R1D8K6|R1D8K6_EMIHU,tr|R1B3Y7|R1B3Y7_EMIHU,tr|R1F717|R1F717_EMIHU,tr|R1DJ31|R1DJ31_EMIHU	Uncharacterized protein OS=Emiliania huxleyi OX=2903 GN=EMIHUDRAFT_117061 PE=4 SV=1	0	0	0	0	2	0	0	0	0	0	0	0	0	0	0	0	0	0	0	0	0	0	0	0	0	2	1
tr|R1CFV3|R1CFV3_EMIHU	Uncharacterized protein OS=Emiliania huxleyi OX=2903 GN=EMIHUDRAFT_207566 PE=4 SV=1	0	0	0	0	0	0	0	0	0	0	0	0	0	0	0	0	0	0	0	1	0	0	0	0	0	1	1
tr|R1CFY1|R1CFY1_EMIHU	Membrane attack complex\perforin domain-containing protein OS=Emiliania huxleyi OX=2903 GN=EMIHUDRAFT_463739 PE=4 SV=1	0	0	0	0	0	0	0	0	1	0	0	0	0	0	0	0	0	0	0	0	0	0	0	0	0	1	1
tr|R1CFZ9|R1CFZ9_EMIHU,tr|R1D785|R1D785_EMIHU	Uncharacterized protein OS=Emiliania huxleyi OX=2903 GN=EMIHUDRAFT_207694 PE=4 SV=1	0	1	0	0	0	0	0	0	0	0	0	0	0	0	0	0	0	0	0	0	0	0	0	0	0	1	1
tr|R1CG07|R1CG07_EMIHU	Uncharacterized protein OS=Emiliania huxleyi OX=2903 GN=EMIHUDRAFT_241238 PE=4 SV=1	0	0	0	0	0	0	0	0	0	0	0	0	0	0	0	1	0	0	0	0	0	0	0	0	0	1	1
tr|R1CG17|R1CG17_EMIHU	Uncharacterized protein (Fragment) OS=Emiliania huxleyi OX=2903 GN=EMIHUDRAFT_123830 PE=4 SV=1	1	0	0	0	0	0	0	0	0	0	0	0	0	0	0	0	0	0	0	0	0	0	0	0	0	1	1
tr|R1CG23|R1CG23_EMIHU	Uncharacterized protein OS=Emiliania huxleyi OX=2903 GN=EMIHUDRAFT_463755 PE=4 SV=1	0	0	0	0	0	0	1	0	0	0	0	0	0	0	0	0	0	0	0	0	0	0	0	0	0	1	1
tr|R1CG26|R1CG26_EMIHU,tr|R1ELG5|R1ELG5_EMIHU,tr|R1CB07|R1CB07_EMIHU	Uncharacterized protein OS=Emiliania huxleyi OX=2903 GN=EMIHUDRAFT_435682 PE=4 SV=1	0	0	0	0	0	0	0	0	0	0	0	0	0	0	1	0	0	0	0	0	0	0	0	0	0	1	1
tr|R1CG30|R1CG30_EMIHU	Uncharacterized protein OS=Emiliania huxleyi OX=2903 GN=EMIHUDRAFT_435688 PE=4 SV=1	0	0	0	0	0	0	0	0	0	0	0	1	0	0	0	0	0	0	0	0	0	0	0	0	0	1	1
tr|R1CG45|R1CG45_EMIHU,tr|R1DHE0|R1DHE0_EMIHU	Uncharacterized protein OS=Emiliania huxleyi OX=2903 GN=EMIHUDRAFT_427214 PE=4 SV=1	0	0	0	0	0	1	0	0	0	0	0	0	1	0	0	0	0	0	0	0	0	0	0	0	0	2	2
tr|R1CG45|R1CG45_EMIHU,tr|R1DHE0|R1DHE0_EMIHU,tr|R1C347|R1C347_EMIHU	Uncharacterized protein OS=Emiliania huxleyi OX=2903 GN=EMIHUDRAFT_427214 PE=4 SV=1	0	0	1	0	0	0	0	0	0	0	0	0	0	0	0	0	0	0	0	0	0	0	0	0	0	1	1
tr|R1CG68|R1CG68_EMIHU	Uncharacterized protein OS=Emiliania huxleyi OX=2903 GN=EMIHUDRAFT_241148 PE=4 SV=1	0	2	0	0	0	0	0	0	0	0	0	0	0	0	0	0	0	0	0	0	0	0	0	0	0	2	1
tr|R1CG77|R1CG77_EMIHU	Uncharacterized protein (Fragment) OS=Emiliania huxleyi OX=2903 GN=EMIHUDRAFT_60184 PE=4 SV=1	0	0	0	0	0	0	0	2	0	0	0	0	0	0	0	0	0	0	0	0	0	0	0	0	0	2	1
tr|R1CG81|R1CG81_EMIHU,tr|R1F6F9|R1F6F9_EMIHU	Uncharacterized protein OS=Emiliania huxleyi OX=2903 GN=EMIHUDRAFT_463777 PE=4 SV=1	0	0	0	0	0	1	0	0	0	0	0	0	0	0	0	0	1	0	0	0	0	0	0	0	0	2	2
tr|R1CGA0|R1CGA0_EMIHU	Uncharacterized protein OS=Emiliania huxleyi OX=2903 GN=EMIHUDRAFT_117124 PE=4 SV=1	0	0	0	1	0	0	0	0	0	0	0	0	0	0	0	0	0	0	0	1	0	0	0	0	0	2	2
tr|R1CGA1|R1CGA1_EMIHU,tr|R1EQQ7|R1EQQ7_EMIHU	Uncharacterized protein OS=Emiliania huxleyi OX=2903 GN=EMIHUDRAFT_444406 PE=3 SV=1	1	0	0	0	0	0	0	0	0	0	0	0	0	0	0	0	0	0	0	0	0	0	0	0	0	1	1
tr|R1CGA6|R1CGA6_EMIHU	Uncharacterized protein OS=Emiliania huxleyi OX=2903 GN=EMIHUDRAFT_117048 PE=4 SV=1	0	2	0	0	0	0	0	0	0	0	0	0	0	0	0	0	0	0	0	0	0	0	0	0	0	2	1
tr|R1CGB6|R1CGB6_EMIHU	Uncharacterized protein OS=Emiliania huxleyi OX=2903 GN=EMIHUDRAFT_117142 PE=4 SV=1	0	0	2	0	0	0	0	0	0	0	0	0	0	0	0	0	0	0	0	0	0	0	0	0	0	2	1
tr|R1CGB6|R1CGB6_EMIHU,tr|R1BG68|R1BG68_EMIHU	Uncharacterized protein OS=Emiliania huxleyi OX=2903 GN=EMIHUDRAFT_117142 PE=4 SV=1	2	0	0	0	0	0	0	0	0	0	0	0	0	0	0	0	0	0	0	0	0	0	0	0	0	2	1
tr|R1CGC1|R1CGC1_EMIHU	Uncharacterized protein OS=Emiliania huxleyi OX=2903 GN=EMIHUDRAFT_240864 PE=4 SV=1	0	0	0	0	0	0	0	0	0	0	0	0	0	0	0	0	0	0	0	0	1	0	0	0	0	1	1
tr|R1CGC7|R1CGC7_EMIHU	40S ribosomal protein S4 (Fragment) OS=Emiliania huxleyi OX=2903 GN=EMIHUDRAFT_55884 PE=4 SV=1	1	0	0	2	0	0	0	0	0	0	0	0	0	1	0	0	0	0	0	1	0	0	0	0	0	5	4
tr|R1CGD7|R1CGD7_EMIHU,tr|R1DYS1|R1DYS1_EMIHU	Uncharacterized protein OS=Emiliania huxleyi OX=2903 GN=EMIHUDRAFT_207257 PE=4 SV=1	0	0	0	0	0	0	0	0	0	0	0	0	0	0	0	0	0	0	0	0	0	1	0	0	0	1	1
tr|R1CGD9|R1CGD9_EMIHU	Uncharacterized protein (Fragment) OS=Emiliania huxleyi OX=2903 GN=EMIHUDRAFT_368691 PE=4 SV=1	0	0	0	0	0	1	0	0	0	0	0	0	0	0	0	0	0	0	0	0	0	0	0	0	0	1	1
tr|R1CGF0|R1CGF0_EMIHU	Light harvesting protein OS=Emiliania huxleyi OX=2903 GN=Lhcf57 PE=4 SV=1	0	0	0	0	0	0	1	0	0	0	0	0	0	0	0	0	0	0	0	0	0	0	0	0	0	1	1
tr|R1CGG7|R1CGG7_EMIHU	Light harvesting protein OS=Emiliania huxleyi OX=2903 GN=Lhcf21_1 PE=4 SV=1	3	0	4	0	2	0	0	4	2	2	0	1	0	0	0	2	0	0	1	0	0	0	0	0	0	21	9
tr|R1CGG7|R1CGG7_EMIHU,tr|R1C922|R1C922_EMIHU	Light harvesting protein OS=Emiliania huxleyi OX=2903 GN=Lhcf21_1 PE=4 SV=1	0	0	0	0	0	0	0	0	0	0	0	1	0	0	0	0	0	0	0	0	0	0	0	0	0	1	1
tr|R1CGH4|R1CGH4_EMIHU	Putative mitochondrial chaperone BCS1 (Fragment) OS=Emiliania huxleyi OX=2903 GN=EMIHUDRAFT_68829 PE=3 SV=1	0	0	0	0	0	0	0	0	0	0	0	0	0	0	0	0	0	0	0	0	0	0	0	1	0	1	1
tr|R1CGI2|R1CGI2_EMIHU	Uncharacterized protein OS=Emiliania huxleyi OX=2903 GN=EMIHUDRAFT_240968 PE=4 SV=1	0	1	2	0	0	0	2	0	0	0	0	0	0	0	0	0	0	0	0	0	0	0	0	0	0	5	3
tr|R1CGI4|R1CGI4_EMIHU,tr|R1FLF1|R1FLF1_EMIHU	Uncharacterized protein OS=Emiliania huxleyi OX=2903 GN=EMIHUDRAFT_116986 PE=4 SV=1	0	0	0	0	0	0	0	0	0	0	0	1	0	0	0	0	0	0	0	0	0	0	0	0	0	1	1
tr|R1CGI9|R1CGI9_EMIHU	Polyketide synthase OS=Emiliania huxleyi OX=2903 GN=PKS2 PE=4 SV=1	0	0	0	0	0	0	0	0	0	0	0	0	0	0	0	0	0	0	0	0	0	0	0	0	1	1	1
tr|R1CGJ6|R1CGJ6_EMIHU,tr|R1BTS6|R1BTS6_EMIHU	Uncharacterized protein OS=Emiliania huxleyi OX=2903 GN=EMIHUDRAFT_116945 PE=3 SV=1	0	1	0	0	0	0	0	0	0	0	0	0	0	0	0	0	0	0	0	0	0	0	0	0	0	1	1
tr|R1CGJ7|R1CGJ7_EMIHU,tr|R1FZW9|R1FZW9_EMIHU	Methionine synthase OS=Emiliania huxleyi OX=2903 GN=EMIHUDRAFT_463726 PE=4 SV=1	2	0	0	0	0	0	0	0	0	0	0	0	0	0	0	0	0	0	0	0	0	0	0	0	0	2	1
tr|R1CGM1|R1CGM1_EMIHU	Uncharacterized protein OS=Emiliania huxleyi OX=2903 GN=EMIHUDRAFT_240774 PE=4 SV=1	0	0	0	0	0	0	0	0	0	0	1	0	0	0	0	0	0	0	0	0	0	0	0	0	0	1	1
tr|R1CGQ3|R1CGQ3_EMIHU	Uncharacterized protein OS=Emiliania huxleyi OX=2903 GN=EMIHUDRAFT_116938 PE=4 SV=1	0	0	0	0	0	0	0	0	0	0	0	0	0	0	0	0	0	0	1	0	0	0	0	0	0	1	1
tr|R1CGR8|R1CGR8_EMIHU	Uncharacterized protein OS=Emiliania huxleyi OX=2903 GN=EMIHUDRAFT_207766 PE=4 SV=1	0	0	0	0	0	1	0	0	0	0	0	0	0	0	0	0	0	0	0	0	0	0	0	0	0	1	1
tr|R1CGR8|R1CGR8_EMIHU,tr|R1EAT4|R1EAT4_EMIHU	Uncharacterized protein OS=Emiliania huxleyi OX=2903 GN=EMIHUDRAFT_207766 PE=4 SV=1	0	0	0	0	0	0	0	0	0	0	0	0	0	0	0	0	0	0	0	0	1	0	0	0	0	1	1
tr|R1CGS7|R1CGS7_EMIHU,tr|R1CMI8|R1CMI8_EMIHU	Uncharacterized protein OS=Emiliania huxleyi OX=2903 GN=EMIHUDRAFT_450816 PE=4 SV=1	0	0	0	0	0	0	0	0	0	0	0	0	0	0	1	0	0	0	0	0	0	0	0	0	0	1	1
tr|R1CGT3|R1CGT3_EMIHU	Uncharacterized protein OS=Emiliania huxleyi OX=2903 GN=EMIHUDRAFT_101569 PE=4 SV=1	2	0	0	0	0	0	0	0	0	0	0	0	0	0	0	0	0	0	0	0	0	0	0	0	0	2	1
tr|R1CGW1|R1CGW1_EMIHU	Uncharacterized protein OS=Emiliania huxleyi OX=2903 GN=EMIHUDRAFT_116918 PE=4 SV=1	0	0	0	0	0	0	0	0	0	0	0	0	1	0	0	0	0	0	0	0	0	0	0	0	0	1	1
tr|R1CGW4|R1CGW4_EMIHU	Uncharacterized protein OS=Emiliania huxleyi OX=2903 GN=EMIHUDRAFT_207838 PE=4 SV=1	0	2	0	0	0	0	0	0	0	0	0	0	0	0	0	0	0	0	0	0	0	0	0	0	0	2	1
tr|R1CGW5|R1CGW5_EMIHU	Uncharacterized protein OS=Emiliania huxleyi OX=2903 GN=EMIHUDRAFT_202511 PE=4 SV=1	0	0	0	0	0	1	0	0	0	0	0	0	0	0	0	0	0	0	0	0	0	0	0	0	0	1	1
tr|R1CGY9|R1CGY9_EMIHU	Uncharacterized protein OS=Emiliania huxleyi OX=2903 GN=EMIHUDRAFT_240550 PE=4 SV=1	1	0	0	0	0	0	0	0	0	0	0	0	0	0	0	0	0	0	0	0	0	0	0	0	0	1	1
tr|R1CGZ2|R1CGZ2_EMIHU,tr|R1FG80|R1FG80_EMIHU	Uncharacterized protein OS=Emiliania huxleyi OX=2903 GN=EMIHUDRAFT_207885 PE=4 SV=1	0	0	1	0	0	0	0	0	0	0	0	0	0	0	0	0	0	0	0	0	0	0	0	0	0	1	1
tr|R1CGZ8|R1CGZ8_EMIHU	Serine protease OS=Emiliania huxleyi OX=2903 GN=EMIHUDRAFT_368618 PE=3 SV=1	0	0	0	0	0	0	0	0	0	0	0	0	1	0	0	0	0	0	0	0	0	0	0	0	0	1	1
tr|R1CH03|R1CH03_EMIHU	Uncharacterized protein OS=Emiliania huxleyi OX=2903 GN=EMIHUDRAFT_117032 PE=4 SV=1	0	0	0	0	0	0	0	0	0	1	0	0	0	0	0	0	0	0	0	0	0	0	0	0	0	1	1
tr|R1CH14|R1CH14_EMIHU,tr|R1FHQ1|R1FHQ1_EMIHU	Uncharacterized protein OS=Emiliania huxleyi OX=2903 GN=EMIHUDRAFT_458200 PE=4 SV=1	0	0	2	2	0	0	0	0	0	0	0	0	0	0	0	0	0	0	0	0	0	0	0	0	0	4	2
tr|R1CH18|R1CH18_EMIHU	Uncharacterized protein OS=Emiliania huxleyi OX=2903 GN=EMIHUDRAFT_116832 PE=4 SV=1	0	0	0	0	0	0	0	0	0	0	0	0	0	0	0	2	0	0	1	0	0	0	0	0	0	3	2
tr|R1CH33|R1CH33_EMIHU	Uncharacterized protein (Fragment) OS=Emiliania huxleyi OX=2903 GN=EMIHUDRAFT_373983 PE=4 SV=1	0	0	0	0	0	0	0	0	0	0	0	0	0	0	0	0	0	0	0	0	0	0	1	0	0	1	1
tr|R1CH34|R1CH34_EMIHU	Uncharacterized protein OS=Emiliania huxleyi OX=2903 GN=EMIHUDRAFT_240529 PE=4 SV=1	0	0	0	2	0	0	0	2	0	0	0	0	0	0	0	0	0	0	0	0	0	0	0	0	0	4	2
tr|R1CH36|R1CH36_EMIHU	Uncharacterized protein OS=Emiliania huxleyi OX=2903 GN=EMIHUDRAFT_117017 PE=4 SV=1	0	0	0	0	3	0	0	0	0	0	0	0	0	0	0	0	0	0	0	0	0	0	0	0	0	3	1
tr|R1CH53|R1CH53_EMIHU	Uncharacterized protein OS=Emiliania huxleyi OX=2903 GN=EMIHUDRAFT_240879 PE=4 SV=1	1	0	0	0	0	0	0	0	0	0	0	0	0	0	0	0	0	0	0	0	0	0	0	0	0	1	1
tr|R1CH74|R1CH74_EMIHU,tr|R1F7Q3|R1F7Q3_EMIHU	Uncharacterized protein OS=Emiliania huxleyi OX=2903 GN=EMIHUDRAFT_310372 PE=3 SV=1	0	0	0	0	0	0	0	1	0	0	0	0	0	0	0	0	0	0	0	0	0	0	0	0	0	1	1
tr|R1CH99|R1CH99_EMIHU,tr|A0A0D3IHL1|A0A0D3IHL1_EMIHU	Uncharacterized protein OS=Emiliania huxleyi OX=2903 GN=EMIHUDRAFT_458278 PE=3 SV=1	3	0	0	0	0	0	0	0	0	0	0	0	0	0	0	0	0	0	0	0	0	0	0	0	0	3	1
tr|R1CHA6|R1CHA6_EMIHU	Uncharacterized protein OS=Emiliania huxleyi OX=2903 GN=EMIHUDRAFT_463672 PE=3 SV=1	0	0	0	0	0	0	0	0	0	0	0	3	0	0	0	0	0	0	0	0	0	0	0	0	0	3	1
tr|R1CHA9|R1CHA9_EMIHU	Uncharacterized protein (Fragment) OS=Emiliania huxleyi OX=2903 GN=EMIHUDRAFT_45144 PE=4 SV=1	0	0	0	0	0	0	0	0	0	0	0	0	1	0	0	0	0	0	0	0	0	0	0	0	0	1	1
tr|R1CHD4|R1CHD4_EMIHU,tr|R1DYB9|R1DYB9_EMIHU	Uncharacterized protein OS=Emiliania huxleyi OX=2903 GN=EMIHUDRAFT_463684 PE=4 SV=1	1	1	0	0	0	0	0	0	0	0	0	0	0	0	0	0	0	0	0	0	0	0	0	0	0	2	2
tr|R1CHE6|R1CHE6_EMIHU,tr|R1DS27|R1DS27_EMIHU	Uncharacterized protein OS=Emiliania huxleyi OX=2903 GN=EMIHUDRAFT_458270 PE=3 SV=1	1	0	0	0	0	0	0	0	0	0	0	0	0	0	0	0	0	0	0	1	0	0	0	0	0	2	2
tr|R1CHF2|R1CHF2_EMIHU	Uncharacterized protein OS=Emiliania huxleyi OX=2903 GN=EMIHUDRAFT_421529 PE=4 SV=1	0	0	0	0	0	0	0	0	0	0	0	0	0	0	0	0	1	0	0	0	0	0	0	0	0	1	1
tr|R1CHF2|R1CHF2_EMIHU,tr|R1E0V4|R1E0V4_EMIHU	Uncharacterized protein OS=Emiliania huxleyi OX=2903 GN=EMIHUDRAFT_421529 PE=4 SV=1	0	0	0	0	0	0	0	1	0	0	0	0	0	0	0	0	0	0	0	0	0	0	0	0	0	1	1
tr|R1CHH1|R1CHH1_EMIHU	Uncharacterized protein OS=Emiliania huxleyi OX=2903 GN=EMIHUDRAFT_427188 PE=4 SV=1	0	0	0	0	0	0	0	0	0	0	0	0	0	0	0	0	1	0	0	0	0	0	0	0	0	1	1
tr|R1CHH4|R1CHH4_EMIHU,tr|R1D7S1|R1D7S1_EMIHU	Uncharacterized protein OS=Emiliania huxleyi OX=2903 GN=EMIHUDRAFT_240703 PE=4 SV=1	2	0	0	0	0	0	0	0	0	0	0	0	0	0	0	0	0	0	0	0	0	0	0	0	0	2	1
tr|R1CHH6|R1CHH6_EMIHU	40S ribosomal protein S6 OS=Emiliania huxleyi OX=2903 GN=EMIHUDRAFT_354741 PE=3 SV=1	1	1	0	0	0	0	0	0	0	0	0	0	0	0	0	1	0	0	0	0	0	0	0	0	0	3	3
tr|R1CHJ9|R1CHJ9_EMIHU	Uncharacterized protein OS=Emiliania huxleyi OX=2903 GN=EMIHUDRAFT_207490 PE=4 SV=1	0	0	0	0	2	0	0	0	0	0	0	0	0	0	0	0	0	0	0	0	0	0	0	0	0	2	1
tr|R1CHM5|R1CHM5_EMIHU	Uncharacterized protein OS=Emiliania huxleyi OX=2903 GN=EMIHUDRAFT_65110 PE=4 SV=1	1	1	0	1	0	0	0	0	0	1	0	0	0	0	0	0	0	0	0	0	0	0	0	0	0	4	4
tr|R1CHN0|R1CHN0_EMIHU,tr|R1CVX7|R1CVX7_EMIHU,tr|R1G1N6|R1G1N6_EMIHU	Uncharacterized protein OS=Emiliania huxleyi OX=2903 GN=EMIHUDRAFT_255131 PE=4 SV=1	0	0	0	0	0	0	0	0	0	0	0	0	0	0	0	0	0	0	1	0	0	0	0	0	0	1	1
tr|R1CHP6|R1CHP6_EMIHU	Uncharacterized protein OS=Emiliania huxleyi OX=2903 GN=EMIHUDRAFT_240600 PE=4 SV=1	0	0	0	0	0	0	0	0	0	0	0	0	0	0	0	0	0	0	1	0	0	0	0	0	1	2	2
tr|R1CHQ3|R1CHQ3_EMIHU	E3 ubiquitin ligase OS=Emiliania huxleyi OX=2903 GN=EMIHUDRAFT_74696 PE=4 SV=1	0	0	0	0	0	0	0	0	0	0	0	0	0	0	0	0	0	0	0	2	0	0	0	0	0	2	1
tr|R1CHQ7|R1CHQ7_EMIHU,tr|R1F277|R1F277_EMIHU	Uncharacterized protein (Fragment) OS=Emiliania huxleyi OX=2903 GN=EMIHUDRAFT_444330 PE=4 SV=1	0	0	0	0	0	0	0	0	0	0	0	0	0	0	1	0	0	0	0	0	0	0	0	0	0	1	1
tr|R1CHR5|R1CHR5_EMIHU	Uncharacterized protein (Fragment) OS=Emiliania huxleyi OX=2903 GN=EMIHUDRAFT_430491 PE=4 SV=1	0	0	0	0	0	0	0	1	0	0	0	0	0	0	0	0	0	0	0	0	0	0	0	0	0	1	1
tr|R1CHS1|R1CHS1_EMIHU	Uncharacterized protein OS=Emiliania huxleyi OX=2903 GN=EMIHUDRAFT_240566 PE=4 SV=1	0	0	0	0	0	0	0	0	0	0	1	0	2	0	0	0	0	0	0	0	0	0	0	0	0	3	2
tr|R1CHZ0|R1CHZ0_EMIHU	Uncharacterized protein OS=Emiliania huxleyi OX=2903 GN=EMIHUDRAFT_435579 PE=4 SV=1	0	0	0	0	0	0	0	0	0	0	0	0	0	0	0	0	0	0	1	0	0	0	0	0	0	1	1
tr|R1CHZ5|R1CHZ5_EMIHU	Uncharacterized protein OS=Emiliania huxleyi OX=2903 GN=EMIHUDRAFT_435581 PE=4 SV=1	0	0	0	0	0	1	0	0	0	0	0	0	0	0	0	0	0	0	0	0	0	0	0	0	0	1	1
tr|R1CI05|R1CI05_EMIHU	Uncharacterized protein OS=Emiliania huxleyi OX=2903 GN=EMIHUDRAFT_435586 PE=4 SV=1	0	0	0	0	0	0	0	0	0	0	0	0	0	0	0	0	0	0	0	0	1	0	0	0	0	1	1
tr|R1CI10|R1CI10_EMIHU	Uncharacterized protein OS=Emiliania huxleyi OX=2903 GN=EMIHUDRAFT_207318 PE=4 SV=1	0	1	0	0	0	0	0	0	0	1	0	0	0	0	0	0	0	0	0	0	0	0	0	0	0	2	2
tr|R1CI14|R1CI14_EMIHU	Uncharacterized protein (Fragment) OS=Emiliania huxleyi OX=2903 GN=EMIHUDRAFT_450709 PE=4 SV=1	0	0	0	0	0	0	0	0	0	0	0	0	0	0	0	0	0	0	0	0	0	0	0	0	1	1	1
tr|R1CI23|R1CI23_EMIHU,tr|R1BM85|R1BM85_EMIHU	Uncharacterized protein (Fragment) OS=Emiliania huxleyi OX=2903 GN=EMIHUDRAFT_56849 PE=4 SV=1	0	1	0	0	0	0	0	0	0	0	0	0	0	0	0	0	0	0	0	0	0	0	0	0	0	1	1
tr|R1CI30|R1CI30_EMIHU	Uncharacterized protein OS=Emiliania huxleyi OX=2903 GN=EMIHUDRAFT_207352 PE=4 SV=1	0	2	0	0	0	0	0	0	0	0	0	0	0	0	0	0	0	0	0	0	0	0	0	0	0	2	1
tr|R1CI39|R1CI39_EMIHU	Uncharacterized protein OS=Emiliania huxleyi OX=2903 GN=EMIHUDRAFT_463681 PE=4 SV=1	1	0	0	0	0	0	0	0	1	0	0	0	0	2	0	0	1	0	0	0	0	0	0	0	0	5	4
tr|R1CI64|R1CI64_EMIHU	Uncharacterized protein OS=Emiliania huxleyi OX=2903 GN=EMIHUDRAFT_207426 PE=4 SV=1	0	0	0	0	0	0	0	0	0	0	2	0	0	0	0	0	0	0	0	0	0	0	0	0	0	2	1
tr|R1CI70|R1CI70_EMIHU,tr|R1DPN6|R1DPN6_EMIHU	Uncharacterized protein OS=Emiliania huxleyi OX=2903 GN=EMIHUDRAFT_240188 PE=4 SV=1	0	0	0	0	0	0	0	0	3	2	0	0	0	1	0	0	0	0	0	0	0	0	0	0	0	6	3
tr|R1CI86|R1CI86_EMIHU,tr|R1BEV6|R1BEV6_EMIHU	Uncharacterized protein OS=Emiliania huxleyi OX=2903 GN=EMIHUDRAFT_413761 PE=4 SV=1	0	2	0	1	0	0	0	0	0	0	0	0	0	0	0	0	0	0	0	0	0	0	0	0	0	3	2
tr|R1CI92|R1CI92_EMIHU	Uncharacterized protein OS=Emiliania huxleyi OX=2903 GN=EMIHUDRAFT_207461 PE=4 SV=1	0	0	0	0	0	1	0	0	0	0	0	0	0	0	0	0	0	1	0	0	0	0	0	0	0	2	2
tr|R1CI97|R1CI97_EMIHU	Uncharacterized protein OS=Emiliania huxleyi OX=2903 GN=EMIHUDRAFT_101420 PE=4 SV=1	2	0	0	0	0	0	0	0	0	0	0	0	0	0	0	0	0	0	0	0	0	0	0	0	0	2	1
tr|R1CI99|R1CI99_EMIHU	Uncharacterized protein OS=Emiliania huxleyi OX=2903 GN=EMIHUDRAFT_116658 PE=4 SV=1	0	0	0	2	0	0	0	0	0	1	0	0	0	0	0	0	0	0	0	0	0	0	1	0	0	4	3
tr|R1CIB4|R1CIB4_EMIHU	Uncharacterized protein OS=Emiliania huxleyi OX=2903 GN=EMIHUDRAFT_354747 PE=4 SV=1	0	0	2	0	0	0	0	0	0	0	0	0	0	0	0	0	0	0	0	0	0	0	0	0	0	2	1
tr|R1CIB7|R1CIB7_EMIHU	Uncharacterized protein OS=Emiliania huxleyi OX=2903 GN=EMIHUDRAFT_240185 PE=4 SV=1	0	0	0	0	0	0	0	0	1	0	0	0	1	0	0	0	0	0	0	0	0	0	0	0	0	2	2
tr|R1CIC0|R1CIC0_EMIHU	Uncharacterized protein OS=Emiliania huxleyi OX=2903 GN=EMIHUDRAFT_240087 PE=4 SV=1	0	0	0	0	0	0	0	0	0	0	0	0	0	0	0	2	0	0	0	0	0	0	0	0	0	2	1
tr|R1CIC3|R1CIC3_EMIHU	Uncharacterized protein OS=Emiliania huxleyi OX=2903 GN=EMIHUDRAFT_116638 PE=4 SV=1	2	0	0	0	0	0	1	0	0	0	0	0	0	0	0	0	0	0	0	0	0	0	0	0	0	3	2
tr|R1CIG1|R1CIG1_EMIHU,tr|R1E977|R1E977_EMIHU	Uncharacterized protein OS=Emiliania huxleyi OX=2903 GN=EMIHUDRAFT_240076 PE=4 SV=1	0	0	0	0	0	0	0	0	0	0	0	0	0	0	0	0	0	0	0	0	0	0	0	1	0	1	1
tr|R1CIG2|R1CIG2_EMIHU	Uncharacterized protein OS=Emiliania huxleyi OX=2903 GN=EMIHUDRAFT_444299 PE=4 SV=1	0	0	0	0	2	0	0	0	0	0	0	0	0	0	0	0	0	0	0	0	0	0	0	0	0	2	1
tr|R1CIL6|R1CIL6_EMIHU	Uncharacterized protein OS=Emiliania huxleyi OX=2903 GN=EMIHUDRAFT_240419 PE=3 SV=1	0	0	0	0	0	0	1	0	0	0	0	1	0	0	0	0	0	0	0	0	0	0	0	0	0	2	2
tr|R1CIL6|R1CIL6_EMIHU,tr|R1B7N4|R1B7N4_EMIHU	Uncharacterized protein OS=Emiliania huxleyi OX=2903 GN=EMIHUDRAFT_240419 PE=3 SV=1	0	0	0	0	0	0	0	0	0	2	0	0	0	0	0	0	0	0	0	0	0	0	0	0	0	2	1
tr|R1CIN5|R1CIN5_EMIHU	Palmitoyltransferase OS=Emiliania huxleyi OX=2903 GN=EMIHUDRAFT_198859 PE=3 SV=1	0	0	1	0	0	0	0	0	0	0	0	0	0	0	0	0	0	0	0	0	0	0	0	0	0	1	1
tr|R1CIQ2|R1CIQ2_EMIHU,tr|R1DT01|R1DT01_EMIHU	Uncharacterized protein OS=Emiliania huxleyi OX=2903 GN=EMIHUDRAFT_419042 PE=4 SV=1	2	0	0	0	0	0	0	0	0	0	0	0	0	0	0	0	0	0	0	0	0	0	0	0	0	2	1
tr|R1CIS4|R1CIS4_EMIHU	Uncharacterized protein OS=Emiliania huxleyi OX=2903 GN=EMIHUDRAFT_461139 PE=4 SV=1	0	2	0	0	0	0	0	0	2	0	0	0	0	1	0	0	0	0	0	0	0	0	0	0	0	5	3
tr|R1CIS9|R1CIS9_EMIHU	Uncharacterized protein OS=Emiliania huxleyi OX=2903 GN=EMIHUDRAFT_195122 PE=4 SV=1	0	0	0	0	0	0	0	0	0	0	2	0	0	0	0	0	0	0	0	0	0	0	0	0	0	2	1
tr|R1CIV7|R1CIV7_EMIHU	Uncharacterized protein OS=Emiliania huxleyi OX=2903 GN=EMIHUDRAFT_195165 PE=4 SV=1	0	0	3	0	0	2	0	0	0	0	0	0	0	0	0	0	0	0	0	0	0	0	0	0	0	5	2
tr|R1CIY7|R1CIY7_EMIHU	Uncharacterized protein OS=Emiliania huxleyi OX=2903 GN=EMIHUDRAFT_95448 PE=4 SV=1	0	0	0	0	0	0	0	0	0	0	0	0	0	0	0	0	0	0	0	1	0	0	0	0	0	1	1
tr|R1CIZ3|R1CIZ3_EMIHU,tr|R1FWA2|R1FWA2_EMIHU	Uncharacterized protein OS=Emiliania huxleyi OX=2903 GN=EMIHUDRAFT_430467 PE=4 SV=1	2	0	1	1	0	0	0	0	0	0	0	0	0	0	0	0	0	0	0	0	0	0	0	0	0	4	3
tr|R1CJ16|R1CJ16_EMIHU	Uncharacterized protein OS=Emiliania huxleyi OX=2903 GN=EMIHUDRAFT_95474 PE=4 SV=1	0	1	0	0	0	0	0	0	0	0	0	0	0	0	0	0	0	0	0	0	0	0	0	0	0	1	1
tr|R1CJ18|R1CJ18_EMIHU	Uncharacterized protein OS=Emiliania huxleyi OX=2903 GN=EMIHUDRAFT_74571 PE=4 SV=1	2	0	0	0	0	0	0	0	0	0	0	0	0	0	0	0	0	1	0	0	0	0	0	0	0	3	2
tr|R1CJ22|R1CJ22_EMIHU	Uncharacterized protein OS=Emiliania huxleyi OX=2903 GN=EMIHUDRAFT_95479 PE=4 SV=1	0	1	0	0	0	0	0	0	0	0	0	0	0	0	0	0	0	0	0	0	0	0	0	0	0	1	1
tr|R1CJ30|R1CJ30_EMIHU	Uncharacterized protein OS=Emiliania huxleyi OX=2903 GN=EMIHUDRAFT_469625 PE=4 SV=1	0	0	0	0	0	0	0	0	1	0	0	0	0	0	0	0	0	0	0	0	0	0	0	0	0	1	1
tr|R1CJ51|R1CJ51_EMIHU	Uncharacterized protein OS=Emiliania huxleyi OX=2903 GN=EMIHUDRAFT_95497 PE=4 SV=1	0	0	0	0	0	0	0	0	0	0	0	1	0	0	0	0	0	0	0	0	0	0	0	0	0	1	1
tr|R1CJ66|R1CJ66_EMIHU	Uncharacterized protein OS=Emiliania huxleyi OX=2903 GN=EMIHUDRAFT_195330 PE=4 SV=1	0	2	0	0	0	0	0	0	0	0	0	0	0	0	0	0	0	0	0	0	0	0	0	0	0	2	1
tr|R1CJ73|R1CJ73_EMIHU	NDUFA5\B13 subunit of NADH:ubiquinone oxidoreductase (Fragment) OS=Emiliania huxleyi OX=2903 GN=EMIHUDRAFT_430456 PE=4 SV=1	0	0	0	0	0	1	0	0	0	0	0	0	0	0	0	0	0	0	0	0	0	0	0	0	0	1	1
tr|R1CJ99|R1CJ99_EMIHU	Uncharacterized protein OS=Emiliania huxleyi OX=2903 GN=EMIHUDRAFT_195384 PE=4 SV=1	0	0	0	2	0	0	0	0	0	0	0	0	0	0	0	0	0	0	0	0	0	0	0	0	0	2	1
tr|R1CJA3|R1CJA3_EMIHU,tr|R1DPR8|R1DPR8_EMIHU	Protein phosphatase OS=Emiliania huxleyi OX=2903 GN=EMIHUDRAFT_458102 PE=4 SV=1	4	0	0	0	0	0	0	0	0	1	0	0	0	0	0	0	0	0	0	0	0	0	0	0	0	5	2
tr|R1CJA6|R1CJA6_EMIHU	Uncharacterized protein OS=Emiliania huxleyi OX=2903 GN=EMIHUDRAFT_95543 PE=4 SV=1	2	0	0	0	0	0	0	0	0	0	0	0	0	0	0	0	0	0	0	0	0	0	0	0	0	2	1
tr|R1CJC0|R1CJC0_EMIHU	Uncharacterized protein OS=Emiliania huxleyi OX=2903 GN=EMIHUDRAFT_194988 PE=4 SV=1	0	0	0	0	0	0	0	0	0	0	0	0	0	0	0	0	0	0	1	0	0	0	0	0	0	1	1
tr|R1CJC4|R1CJC4_EMIHU	Uncharacterized protein OS=Emiliania huxleyi OX=2903 GN=EMIHUDRAFT_194998 PE=4 SV=1	0	0	1	0	0	0	0	0	0	0	0	0	0	0	0	0	0	0	0	0	0	0	0	0	0	1	1
tr|R1CJF7|R1CJF7_EMIHU	Uncharacterized protein OS=Emiliania huxleyi OX=2903 GN=EMIHUDRAFT_95383 PE=4 SV=1	0	0	0	0	0	0	0	0	0	0	0	0	0	0	0	0	0	0	0	0	0	0	0	2	0	2	1
tr|R1CJG3|R1CJG3_EMIHU	Uncharacterized protein OS=Emiliania huxleyi OX=2903 GN=EMIHUDRAFT_195098 PE=4 SV=1	0	0	0	0	0	0	0	0	0	0	0	0	0	1	0	0	0	0	0	0	0	0	0	0	0	1	1
tr|R1CJG8|R1CJG8_EMIHU	Uncharacterized protein OS=Emiliania huxleyi OX=2903 GN=EMIHUDRAFT_195109 PE=4 SV=1	0	0	0	0	0	0	0	0	0	0	0	0	0	0	0	0	0	0	1	0	0	0	0	0	0	1	1
tr|R1CJH1|R1CJH1_EMIHU,tr|R1CKB4|R1CKB4_EMIHU	Uncharacterized protein OS=Emiliania huxleyi OX=2903 GN=EMIHUDRAFT_195509 PE=4 SV=1	0	0	0	0	0	0	0	0	0	0	0	3	0	0	0	0	0	0	0	0	0	0	0	0	0	3	1
tr|R1CJH4|R1CJH4_EMIHU	DnaK, heat shock protein 70 OS=Emiliania huxleyi OX=2903 GN=EMIHUDRAFT_195121 PE=4 SV=1	0	0	0	0	0	0	0	0	0	0	0	0	1	0	0	0	0	0	0	0	0	0	0	0	0	1	1
tr|R1CJH8|R1CJH8_EMIHU	Uncharacterized protein OS=Emiliania huxleyi OX=2903 GN=EMIHUDRAFT_195127 PE=4 SV=1	0	0	3	0	0	0	1	0	0	0	0	0	0	0	0	0	0	0	0	0	0	0	0	0	0	4	2
tr|R1CJI8|R1CJI8_EMIHU	Uncharacterized protein OS=Emiliania huxleyi OX=2903 GN=EMIHUDRAFT_95626 PE=4 SV=1	0	0	0	0	0	0	0	0	0	0	0	0	0	0	0	0	0	0	0	0	0	0	0	2	0	2	1
tr|R1CJJ0|R1CJJ0_EMIHU	Histone-lysine N-methyltransferase, H3 lysine-79 specific OS=Emiliania huxleyi OX=2903 GN=EMIHUDRAFT_195570 PE=3 SV=1	0	0	0	0	2	0	0	0	0	0	0	0	0	0	0	0	0	0	0	0	0	0	0	0	0	2	1
tr|R1CJK2|R1CJK2_EMIHU,tr|R1CJK2|R1CJK2_EMIHU	Uncharacterized protein OS=Emiliania huxleyi OX=2903 GN=EMIHUDRAFT_432150 PE=4 SV=1	0	0	0	1	0	0	0	0	0	0	0	0	0	0	0	0	0	0	0	0	0	0	0	0	0	1	1
tr|R1CJK4|R1CJK4_EMIHU,tr|R1ES74|R1ES74_EMIHU	Uncharacterized protein OS=Emiliania huxleyi OX=2903 GN=EMIHUDRAFT_95423 PE=4 SV=1	3	0	0	0	0	0	0	0	0	0	0	0	0	0	0	0	0	0	0	0	0	0	0	0	0	3	1
tr|R1CJL0|R1CJL0_EMIHU	Uncharacterized protein OS=Emiliania huxleyi OX=2903 GN=EMIHUDRAFT_447671 PE=4 SV=1	0	0	0	1	0	0	0	0	0	0	0	0	0	0	0	0	0	0	0	0	0	0	0	0	0	1	1
tr|R1CJM6|R1CJM6_EMIHU	Uncharacterized protein OS=Emiliania huxleyi OX=2903 GN=EMIHUDRAFT_447682 PE=4 SV=1	1	0	0	0	0	0	0	0	0	0	0	0	0	0	0	0	0	0	0	0	0	0	0	0	0	1	1
tr|R1CJP1|R1CJP1_EMIHU	Uncharacterized protein OS=Emiliania huxleyi OX=2903 GN=EMIHUDRAFT_447689 PE=4 SV=1	1	0	0	0	0	0	0	0	0	0	0	0	0	0	0	0	0	0	0	0	0	0	0	0	0	1	1
tr|R1CJP3|R1CJP3_EMIHU	Uncharacterized protein OS=Emiliania huxleyi OX=2903 GN=EMIHUDRAFT_447821 PE=4 SV=1	1	0	0	0	0	0	0	0	0	0	0	0	0	0	0	0	0	0	0	0	0	0	0	0	0	1	1
tr|R1CJR5|R1CJR5_EMIHU,tr|R1FB95|R1FB95_EMIHU,tr|R1CJW7|R1CJW7_EMIHU,tr|R1BFQ9|R1BFQ9_EMIHU,tr|R1E1X6|R1E1X6_EMIHU,tr|R1B6U3|R1B6U3_EMIHU	Uncharacterized protein OS=Emiliania huxleyi OX=2903 GN=EMIHUDRAFT_432185 PE=4 SV=1	0	0	0	0	0	0	0	0	0	0	0	0	0	0	0	0	0	0	0	0	0	1	0	0	0	1	1
tr|R1CJR7|R1CJR7_EMIHU	Uncharacterized protein OS=Emiliania huxleyi OX=2903 GN=EMIHUDRAFT_195762 PE=4 SV=1	0	0	0	0	0	0	0	0	0	0	0	0	0	0	0	1	0	0	0	0	0	0	0	0	0	1	1
tr|R1CJT9|R1CJT9_EMIHU	Uncharacterized protein OS=Emiliania huxleyi OX=2903 GN=EMIHUDRAFT_447857 PE=4 SV=1	0	0	0	2	0	0	0	0	0	0	0	0	0	0	0	0	0	0	0	0	0	0	0	0	0	2	1
tr|R1CJU3|R1CJU3_EMIHU	Uncharacterized protein OS=Emiliania huxleyi OX=2903 GN=EMIHUDRAFT_195295 PE=3 SV=1	0	0	0	0	0	0	0	1	0	0	0	0	0	0	0	0	0	0	0	0	0	0	0	0	0	1	1
tr|R1CJU8|R1CJU8_EMIHU	Uncharacterized protein OS=Emiliania huxleyi OX=2903 GN=EMIHUDRAFT_447864 PE=4 SV=1	0	0	0	0	0	0	0	0	0	0	0	0	0	0	0	0	0	0	0	0	0	1	0	0	0	1	1
tr|R1CJX2|R1CJX2_EMIHU	Alpha-1,3-glucosyltransferase (Fragment) OS=Emiliania huxleyi OX=2903 GN=EMIHUDRAFT_43987 PE=3 SV=1	0	1	0	0	0	0	0	0	0	0	0	0	0	0	0	0	0	0	0	0	0	0	0	0	0	1	1
tr|R1CJY6|R1CJY6_EMIHU,tr|R1EL43|R1EL43_EMIHU	Adenylosuccinate synthase OS=Emiliania huxleyi OX=2903 GN=EMIHUDRAFT_447877 PE=4 SV=1	2	0	0	0	0	0	0	0	0	0	0	0	0	0	0	0	0	0	0	0	0	0	0	0	0	2	1
tr|R1CJY7|R1CJY7_EMIHU	Uncharacterized protein (Fragment) OS=Emiliania huxleyi OX=2903 GN=EMIHUDRAFT_47260 PE=3 SV=1	0	0	0	1	0	0	0	0	0	0	0	0	0	0	0	0	0	0	0	0	0	0	0	0	0	1	1
tr|R1CK00|R1CK00_EMIHU,tr|R1E004|R1E004_EMIHU	Uncharacterized protein OS=Emiliania huxleyi OX=2903 GN=EMIHUDRAFT_239930 PE=4 SV=1	0	0	0	0	0	0	0	0	1	0	0	0	0	0	0	0	0	0	0	0	0	0	0	0	0	1	1
tr|R1CK27|R1CK27_EMIHU,tr|R1C6I9|R1C6I9_EMIHU	Formaldehyde dehydrogenase\S-formylglutathione hydrolase OS=Emiliania huxleyi OX=2903 GN=EMIHUDRAFT_414461 PE=4 SV=1	2	0	0	0	0	0	0	0	0	0	0	0	0	0	0	0	0	0	0	0	0	0	0	0	0	2	1
tr|R1CK52|R1CK52_EMIHU	Uncharacterized protein OS=Emiliania huxleyi OX=2903 GN=EMIHUDRAFT_195432 PE=4 SV=1	0	0	0	0	0	1	0	0	0	0	0	0	0	0	0	0	0	0	0	0	0	0	0	0	0	1	1
tr|R1CKA3|R1CKA3_EMIHU	Iron-sulfur cluster assembly accessory protein, HesB\YadR\YfhF OS=Emiliania huxleyi OX=2903 GN=EMIHUDRAFT_61273 PE=4 SV=1	0	0	0	0	0	0	0	0	0	0	0	0	0	0	0	0	0	0	0	0	0	0	0	1	0	1	1
tr|R1CKB7|R1CKB7_EMIHU	Uncharacterized protein OS=Emiliania huxleyi OX=2903 GN=EMIHUDRAFT_461196 PE=4 SV=1	1	1	0	0	0	0	0	0	1	1	0	1	0	0	0	1	0	0	1	0	0	0	0	0	0	7	7
tr|R1CKD6|R1CKD6_EMIHU	Uncharacterized protein OS=Emiliania huxleyi OX=2903 GN=EMIHUDRAFT_432136 PE=4 SV=1	0	0	0	0	0	0	0	0	0	0	0	0	0	0	0	0	0	0	0	1	0	0	0	0	0	1	1
tr|R1CKF4|R1CKF4_EMIHU	Uncharacterized protein OS=Emiliania huxleyi OX=2903 GN=EMIHUDRAFT_231430 PE=4 SV=1	0	0	0	1	0	0	0	0	0	0	0	0	0	0	0	0	0	0	0	0	0	0	0	0	0	1	1
tr|R1CKH9|R1CKH9_EMIHU	Uncharacterized protein (Fragment) OS=Emiliania huxleyi OX=2903 GN=EMIHUDRAFT_52388 PE=3 SV=1	0	0	0	0	0	0	0	0	0	0	0	1	0	0	0	0	0	0	0	0	0	0	0	0	0	1	1
tr|R1CKJ2|R1CKJ2_EMIHU	Uncharacterized protein OS=Emiliania huxleyi OX=2903 GN=EMIHUDRAFT_195674 PE=4 SV=1	0	0	0	0	0	0	0	0	0	0	0	0	0	0	0	0	0	0	0	0	1	0	0	0	0	1	1
tr|R1CKL3|R1CKL3_EMIHU,tr|R1D7X3|R1D7X3_EMIHU	Uncharacterized protein OS=Emiliania huxleyi OX=2903 GN=EMIHUDRAFT_239611 PE=4 SV=1	0	0	0	0	0	0	0	0	1	0	0	0	0	0	0	0	0	0	0	0	0	0	0	0	0	1	1
tr|R1CKL7|R1CKL7_EMIHU	Uncharacterized protein OS=Emiliania huxleyi OX=2903 GN=EMIHUDRAFT_434357 PE=4 SV=1	1	0	0	0	0	0	1	0	0	0	0	0	0	0	0	0	0	0	0	0	0	0	1	0	0	3	3
tr|R1CKM2|R1CKM2_EMIHU	Uncharacterized protein OS=Emiliania huxleyi OX=2903 GN=EMIHUDRAFT_203141 PE=4 SV=1	2	0	0	0	0	3	0	0	0	0	0	0	0	0	0	0	0	0	0	0	0	0	0	0	0	5	2
tr|R1CKP1|R1CKP1_EMIHU	Uncharacterized protein OS=Emiliania huxleyi OX=2903 GN=EMIHUDRAFT_195782 PE=4 SV=1	0	0	0	1	0	0	0	0	0	0	0	0	0	0	0	0	0	0	0	0	0	0	0	0	0	1	1
tr|R1CKR3|R1CKR3_EMIHU	Uncharacterized protein OS=Emiliania huxleyi OX=2903 GN=EMIHUDRAFT_95747 PE=4 SV=1	0	0	1	0	0	0	0	0	0	0	0	0	0	0	0	0	0	0	0	0	0	0	0	0	0	1	1
tr|R1CKS5|R1CKS5_EMIHU	Uncharacterized protein OS=Emiliania huxleyi OX=2903 GN=EMIHUDRAFT_195850 PE=4 SV=1	0	0	0	0	1	0	0	0	0	0	0	0	0	0	0	0	0	0	0	0	0	0	0	0	0	1	1
tr|R1CKT6|R1CKT6_EMIHU	Uncharacterized protein OS=Emiliania huxleyi OX=2903 GN=EMIHUDRAFT_447873 PE=4 SV=1	0	1	0	0	0	0	0	0	0	0	0	0	0	0	0	0	0	0	0	0	0	0	0	0	0	1	1
tr|R1CKY1|R1CKY1_EMIHU	Uncharacterized protein OS=Emiliania huxleyi OX=2903 GN=EMIHUDRAFT_457955 PE=4 SV=1	0	0	0	0	0	0	0	0	0	0	0	0	0	0	0	0	0	0	0	0	0	1	0	0	0	1	1
tr|R1CKY4|R1CKY4_EMIHU,tr|R1CZV9|R1CZV9_EMIHU	Uncharacterized protein OS=Emiliania huxleyi OX=2903 GN=EMIHUDRAFT_74353 PE=3 SV=1	0	0	0	0	1	0	0	0	0	0	0	0	0	0	0	0	0	0	0	0	1	0	0	0	0	2	2
tr|R1CKY8|R1CKY8_EMIHU	Uncharacterized protein OS=Emiliania huxleyi OX=2903 GN=EMIHUDRAFT_458081 PE=4 SV=1	1	0	0	0	0	0	0	0	0	0	0	0	0	0	0	0	0	0	0	0	0	0	0	0	0	1	1
tr|R1CKY8|R1CKY8_EMIHU,tr|R1E7A8|R1E7A8_EMIHU	Uncharacterized protein OS=Emiliania huxleyi OX=2903 GN=EMIHUDRAFT_458081 PE=4 SV=1	0	0	0	0	0	0	0	0	0	1	0	0	0	0	1	0	0	0	0	0	0	0	0	0	0	2	2
tr|R1CKZ4|R1CKZ4_EMIHU	Peptidylprolyl isomerase OS=Emiliania huxleyi OX=2903 GN=EMIHUDRAFT_469573 PE=4 SV=1	1	0	0	0	0	0	0	0	0	0	0	0	0	0	0	0	0	0	0	0	0	0	0	0	0	1	1
tr|R1CKZ5|R1CKZ5_EMIHU,tr|R1EGF5|R1EGF5_EMIHU	Uncharacterized protein OS=Emiliania huxleyi OX=2903 GN=EMIHUDRAFT_239435 PE=4 SV=1	0	0	0	0	0	0	0	0	0	0	0	0	0	0	0	0	0	0	1	0	0	0	0	0	0	1	1
tr|R1CL05|R1CL05_EMIHU,tr|R1EBN8|R1EBN8_EMIHU	Uncharacterized protein OS=Emiliania huxleyi OX=2903 GN=EMIHUDRAFT_116300 PE=4 SV=1	1	0	0	0	0	0	0	0	0	0	0	0	0	0	0	0	0	0	0	0	0	0	0	0	0	1	1
tr|R1CL11|R1CL11_EMIHU	Uncharacterized protein OS=Emiliania huxleyi OX=2903 GN=EMIHUDRAFT_457943 PE=4 SV=1	0	0	0	0	0	0	0	2	0	0	0	0	0	0	0	0	0	0	0	0	0	0	0	0	0	2	1
tr|R1CL22|R1CL22_EMIHU,tr|R1EQZ6|R1EQZ6_EMIHU	Uncharacterized protein OS=Emiliania huxleyi OX=2903 GN=EMIHUDRAFT_458073 PE=4 SV=1	0	0	0	0	0	0	0	0	0	0	0	0	2	0	0	0	0	0	0	0	0	0	0	0	0	2	1
tr|R1CL35|R1CL35_EMIHU	Uncharacterized protein OS=Emiliania huxleyi OX=2903 GN=EMIHUDRAFT_116540 PE=4 SV=1	2	1	0	1	0	0	0	0	0	0	0	0	0	1	0	0	1	0	0	0	0	0	0	0	0	6	5
tr|R1CL45|R1CL45_EMIHU,tr|R1BS49|R1BS49_EMIHU	Uncharacterized protein OS=Emiliania huxleyi OX=2903 GN=EMIHUDRAFT_424551 PE=4 SV=1	0	0	0	0	0	0	0	0	0	0	0	0	0	0	0	0	0	0	0	0	0	0	0	2	0	2	1
tr|R1CL65|R1CL65_EMIHU	Uncharacterized protein OS=Emiliania huxleyi OX=2903 GN=EMIHUDRAFT_239282 PE=4 SV=1	0	0	0	0	1	0	0	0	0	0	0	0	0	0	0	0	0	0	0	0	0	0	0	0	0	1	1
tr|R1CL73|R1CL73_EMIHU,tr|R1EIG0|R1EIG0_EMIHU	Uncharacterized protein OS=Emiliania huxleyi OX=2903 GN=EMIHUDRAFT_469439 PE=4 SV=1	0	0	0	0	0	0	0	0	0	0	0	0	0	0	0	1	0	0	0	0	0	0	0	0	0	1	1
tr|R1CL77|R1CL77_EMIHU,tr|R1EIG5|R1EIG5_EMIHU	Uncharacterized protein OS=Emiliania huxleyi OX=2903 GN=EMIHUDRAFT_239207 PE=4 SV=1	0	0	0	0	1	0	0	0	0	0	0	0	0	0	0	0	0	0	0	0	0	0	0	0	0	1	1
tr|R1CL78|R1CL78_EMIHU	Light harvesting protein OS=Emiliania huxleyi OX=2903 GN=Lhcf74 PE=4 SV=1	1	0	0	0	0	0	0	0	0	0	0	0	0	0	0	0	0	0	0	0	0	0	0	0	0	1	1
tr|R1CL94|R1CL94_EMIHU	Uncharacterized protein OS=Emiliania huxleyi OX=2903 GN=EMIHUDRAFT_112586 PE=4 SV=1	0	0	0	0	0	0	0	1	0	0	0	0	0	0	0	0	0	0	0	0	0	0	0	0	0	1	1
tr|R1CLB1|R1CLB1_EMIHU,tr|R1E0Y9|R1E0Y9_EMIHU	Uncharacterized protein OS=Emiliania huxleyi OX=2903 GN=EMIHUDRAFT_239155 PE=4 SV=1	0	0	0	0	0	0	0	1	0	0	0	0	0	0	0	0	0	0	0	0	0	0	0	0	0	1	1
tr|R1CLB2|R1CLB2_EMIHU	Uncharacterized protein OS=Emiliania huxleyi OX=2903 GN=EMIHUDRAFT_239755 PE=4 SV=1	0	0	0	0	0	0	0	1	0	0	0	0	0	0	0	0	0	0	0	0	0	0	0	0	0	1	1
tr|R1CLB6|R1CLB6_EMIHU	Uncharacterized protein OS=Emiliania huxleyi OX=2903 GN=EMIHUDRAFT_448744 PE=4 SV=1	0	0	0	0	2	0	0	0	0	0	0	0	0	0	0	0	0	0	0	0	0	0	0	0	0	2	1
tr|R1CLE2|R1CLE2_EMIHU	Uncharacterized protein OS=Emiliania huxleyi OX=2903 GN=EMIHUDRAFT_116452 PE=4 SV=1	0	0	0	0	0	0	0	0	0	1	0	0	0	0	0	0	0	0	0	0	0	0	0	0	0	1	1
tr|R1CLF0|R1CLF0_EMIHU	Roco1, Roco family protein OS=Emiliania huxleyi OX=2903 GN=Roco1 PE=4 SV=1	0	0	0	0	0	0	0	0	0	0	1	0	0	0	0	0	0	0	0	0	0	0	0	0	0	1	1
tr|R1CLF6|R1CLF6_EMIHU	Uncharacterized protein OS=Emiliania huxleyi OX=2903 GN=EMIHUDRAFT_239120 PE=4 SV=1	0	3	0	0	0	0	2	0	0	0	0	0	0	0	0	0	0	0	0	0	0	0	0	0	0	5	2
tr|R1CLG9|R1CLG9_EMIHU	DNA helicase OS=Emiliania huxleyi OX=2903 GN=EMIHUDRAFT_239707 PE=4 SV=1	0	0	0	0	0	0	0	0	0	0	0	0	0	0	1	0	0	0	0	0	0	0	0	0	0	1	1
tr|R1CLH9|R1CLH9_EMIHU,tr|R1DZX4|R1DZX4_EMIHU,tr|R1D7Q1|R1D7Q1_EMIHU	Putative hydroxyacyl-coenzyme A dehydrogenase\3-ketoacyl-coenzyme A thiolase\enoyl-coenzyme A hydratase alpha subunit OS=Emiliania huxleyi OX=2903 GN=EMIHUDRAFT_239062 PE=4 SV=1	1	0	0	0	0	0	0	0	0	0	0	0	0	0	0	0	0	0	0	0	0	0	0	0	0	1	1
tr|R1CLJ5|R1CLJ5_EMIHU	Uncharacterized protein (Fragment) OS=Emiliania huxleyi OX=2903 GN=EMIHUDRAFT_458008 PE=4 SV=1	0	1	0	0	0	0	0	0	0	0	0	0	0	1	0	0	0	0	0	0	0	0	0	0	0	2	2
tr|R1CLN1|R1CLN1_EMIHU	Uncharacterized protein (Fragment) OS=Emiliania huxleyi OX=2903 GN=EMIHUDRAFT_469508 PE=4 SV=1	0	2	0	0	0	0	0	0	0	0	0	0	0	0	0	0	0	0	0	0	0	0	0	0	0	2	1
tr|R1CLQ1|R1CLQ1_EMIHU	Uncharacterized protein OS=Emiliania huxleyi OX=2903 GN=EMIHUDRAFT_116410 PE=4 SV=1	0	0	0	0	0	0	0	0	0	0	0	0	0	0	0	0	0	2	0	0	0	0	0	0	0	2	1
tr|R1CLR1|R1CLR1_EMIHU	Uncharacterized protein (Fragment) OS=Emiliania huxleyi OX=2903 GN=EMIHUDRAFT_54213 PE=3 SV=1	0	0	0	0	0	0	0	0	0	0	0	0	0	0	0	0	0	0	0	0	0	1	0	0	0	1	1
tr|R1CLS2|R1CLS2_EMIHU	Uncharacterized protein (Fragment) OS=Emiliania huxleyi OX=2903 GN=EMIHUDRAFT_368084 PE=4 SV=1	0	0	0	0	0	0	0	0	0	0	0	0	0	0	0	0	0	0	0	0	0	2	0	0	0	2	1
tr|R1CLT3|R1CLT3_EMIHU	Uncharacterized protein OS=Emiliania huxleyi OX=2903 GN=EMIHUDRAFT_116378 PE=4 SV=1	0	0	0	0	0	0	0	0	0	0	0	0	0	0	0	0	0	3	0	0	0	0	0	0	0	3	1
tr|R1CLU3|R1CLU3_EMIHU	Uncharacterized protein OS=Emiliania huxleyi OX=2903 GN=EMIHUDRAFT_239514 PE=4 SV=1	0	0	0	0	0	0	0	0	0	0	0	0	0	0	0	0	0	0	1	0	0	0	0	0	0	1	1
tr|R1CLU4|R1CLU4_EMIHU	Uncharacterized protein OS=Emiliania huxleyi OX=2903 GN=EMIHUDRAFT_239521 PE=4 SV=1	0	0	0	0	0	0	0	0	0	1	0	1	0	0	0	0	0	0	0	0	0	0	0	0	0	2	2
tr|R1CLW0|R1CLW0_EMIHU,tr|R1DSK5|R1DSK5_EMIHU	Uncharacterized protein OS=Emiliania huxleyi OX=2903 GN=EMIHUDRAFT_206928 PE=4 SV=1	0	1	0	0	0	1	0	0	0	0	0	0	0	0	0	0	0	0	0	0	0	0	0	0	0	2	2
tr|R1CLW3|R1CLW3_EMIHU	Uncharacterized protein OS=Emiliania huxleyi OX=2903 GN=EMIHUDRAFT_352479 PE=4 SV=1	1	0	0	1	0	0	0	0	0	0	0	0	0	0	0	0	0	0	0	0	0	0	0	0	0	2	2
tr|R1CLX7|R1CLX7_EMIHU,tr|R1DCS1|R1DCS1_EMIHU	Uncharacterized protein (Fragment) OS=Emiliania huxleyi OX=2903 GN=EMIHUDRAFT_469498 PE=4 SV=1	0	0	3	0	0	0	0	0	0	0	0	0	0	0	0	0	0	0	0	0	0	0	0	0	0	3	1
tr|R1CM01|R1CM01_EMIHU,tr|R1D0R8|R1D0R8_EMIHU	Uncharacterized protein OS=Emiliania huxleyi OX=2903 GN=EMIHUDRAFT_444058 PE=3 SV=1	0	0	3	0	0	0	0	0	0	0	0	0	0	0	0	0	0	0	0	0	0	0	0	0	0	3	1
tr|R1CM16|R1CM16_EMIHU	Uncharacterized protein OS=Emiliania huxleyi OX=2903 GN=EMIHUDRAFT_101188 PE=4 SV=1	0	0	0	0	1	0	0	0	0	0	0	0	0	0	0	0	0	0	0	0	0	0	0	0	0	1	1
tr|R1CM17|R1CM17_EMIHU,tr|R1E0S8|R1E0S8_EMIHU	Uncharacterized protein OS=Emiliania huxleyi OX=2903 GN=EMIHUDRAFT_239339 PE=4 SV=1	0	0	0	0	0	0	0	0	0	0	0	0	0	0	0	0	1	0	0	0	0	0	0	0	0	1	1
tr|R1CM26|R1CM26_EMIHU	Uncharacterized protein OS=Emiliania huxleyi OX=2903 GN=EMIHUDRAFT_367986 PE=4 SV=1	0	0	0	0	0	0	0	0	0	0	0	0	0	0	0	0	0	0	0	0	0	0	2	0	0	2	1
tr|R1CM28|R1CM28_EMIHU	Uncharacterized protein OS=Emiliania huxleyi OX=2903 GN=EMIHUDRAFT_457948 PE=4 SV=1	0	0	1	0	0	0	0	0	0	0	0	0	0	0	0	0	0	0	0	0	0	0	0	0	0	1	1
tr|R1CM30|R1CM30_EMIHU	Uncharacterized protein OS=Emiliania huxleyi OX=2903 GN=EMIHUDRAFT_435504 PE=4 SV=1	0	0	1	0	0	0	1	0	0	1	0	0	0	0	0	0	0	0	0	0	0	0	0	0	0	3	3
tr|R1CM44|R1CM44_EMIHU	Uncharacterized protein OS=Emiliania huxleyi OX=2903 GN=EMIHUDRAFT_116283 PE=4 SV=1	0	0	0	0	0	0	0	0	0	0	0	0	0	0	0	0	0	0	0	0	0	0	1	0	0	1	1
tr|R1CM60|R1CM60_EMIHU,tr|R1DDP8|R1DDP8_EMIHU	Uncharacterized protein OS=Emiliania huxleyi OX=2903 GN=EMIHUDRAFT_435516 PE=4 SV=1	1	0	0	0	0	0	0	0	0	0	0	0	0	0	0	0	0	0	0	0	0	0	0	0	0	1	1
tr|R1CM66|R1CM66_EMIHU	Uncharacterized protein OS=Emiliania huxleyi OX=2903 GN=EMIHUDRAFT_469449 PE=4 SV=1	0	2	0	0	0	0	0	0	0	0	0	1	0	0	0	0	0	0	0	0	0	0	0	1	0	4	3
tr|R1CM79|R1CM79_EMIHU	Uncharacterized protein (Fragment) OS=Emiliania huxleyi OX=2903 GN=EMIHUDRAFT_457927 PE=4 SV=1	1	0	0	0	0	0	0	0	0	0	0	0	0	0	0	0	0	0	0	0	0	0	0	0	0	1	1
tr|R1CM81|R1CM81_EMIHU	Seryl-tRNA synthetase (Fragment) OS=Emiliania huxleyi OX=2903 GN=EMIHUDRAFT_421500 PE=4 SV=1	1	0	0	0	0	0	0	1	0	0	0	0	0	0	0	0	0	0	0	0	0	0	0	0	0	2	2
tr|R1CM87|R1CM87_EMIHU	Uncharacterized protein OS=Emiliania huxleyi OX=2903 GN=EMIHUDRAFT_424489 PE=4 SV=1	1	0	0	0	0	0	0	0	0	0	0	0	0	0	0	0	0	0	0	0	0	0	0	0	0	1	1
tr|R1CM97|R1CM97_EMIHU,tr|R1E7Q6|R1E7Q6_EMIHU	Uncharacterized protein OS=Emiliania huxleyi OX=2903 GN=EMIHUDRAFT_116245 PE=4 SV=1	0	0	0	0	0	0	2	0	0	0	0	0	0	0	0	0	0	0	0	0	0	0	0	0	0	2	1
tr|R1CMB5|R1CMB5_EMIHU	Carboxypeptidase OS=Emiliania huxleyi OX=2903 GN=EMIHUDRAFT_450683 PE=3 SV=1	0	0	0	0	1	0	0	0	0	0	0	0	0	0	0	0	0	0	0	0	1	0	0	0	0	2	2
tr|R1CMB6|R1CMB6_EMIHU	Uncharacterized protein OS=Emiliania huxleyi OX=2903 GN=EMIHUDRAFT_116207 PE=4 SV=1	0	0	0	0	0	0	0	0	0	0	0	0	1	0	0	0	0	0	0	0	0	0	1	0	0	2	2
tr|R1CMC6|R1CMC6_EMIHU	Uncharacterized protein OS=Emiliania huxleyi OX=2903 GN=EMIHUDRAFT_434976 PE=4 SV=1	1	0	0	0	0	0	0	0	1	0	0	0	0	0	0	0	0	0	0	0	0	0	0	0	0	2	2
tr|R1CME1|R1CME1_EMIHU	Uncharacterized protein OS=Emiliania huxleyi OX=2903 GN=EMIHUDRAFT_457840 PE=4 SV=1	3	0	0	0	0	0	0	0	0	0	0	0	0	0	0	0	0	0	0	0	0	0	0	0	0	3	1
tr|R1CMF3|R1CMF3_EMIHU,tr|R1E0T3|R1E0T3_EMIHU	Uncharacterized protein OS=Emiliania huxleyi OX=2903 GN=EMIHUDRAFT_443975 PE=4 SV=1	0	0	0	0	0	0	1	0	0	0	3	0	0	0	0	0	0	0	0	0	0	0	0	0	0	4	2
tr|R1CMG3|R1CMG3_EMIHU	Uncharacterized protein OS=Emiliania huxleyi OX=2903 GN=EMIHUDRAFT_239119 PE=4 SV=1	0	0	0	0	0	0	0	0	0	0	0	0	0	0	0	0	0	0	0	0	0	0	1	0	0	1	1
tr|R1CMH9|R1CMH9_EMIHU	Uncharacterized protein OS=Emiliania huxleyi OX=2903 GN=EMIHUDRAFT_469383 PE=4 SV=1	0	1	0	0	0	0	0	0	0	0	0	0	0	0	0	0	0	0	0	0	0	0	0	0	0	1	1
tr|R1CMI6|R1CMI6_EMIHU	Uncharacterized protein (Fragment) OS=Emiliania huxleyi OX=2903 GN=EMIHUDRAFT_254832 PE=4 SV=1	0	0	0	0	0	0	0	0	0	0	0	0	0	0	0	1	0	0	0	0	0	0	0	0	0	1	1
tr|R1CMJ8|R1CMJ8_EMIHU	Uncharacterized protein OS=Emiliania huxleyi OX=2903 GN=EMIHUDRAFT_254866 PE=4 SV=1	0	0	0	0	0	1	0	0	0	0	0	0	0	0	0	0	0	0	0	0	0	0	0	0	0	1	1
tr|R1CMK9|R1CMK9_EMIHU,tr|R1DXZ6|R1DXZ6_EMIHU	Uncharacterized protein OS=Emiliania huxleyi OX=2903 GN=EMIHUDRAFT_457848 PE=4 SV=1	0	0	0	0	0	0	0	0	0	0	0	0	0	0	0	0	0	1	0	0	0	0	0	0	0	1	1
tr|R1CMN7|R1CMN7_EMIHU	Uncharacterized protein OS=Emiliania huxleyi OX=2903 GN=EMIHUDRAFT_238777 PE=4 SV=1	0	0	0	0	0	0	0	0	0	1	0	0	0	0	0	0	0	0	0	0	0	0	0	0	0	1	1
tr|R1CMQ2|R1CMQ2_EMIHU	Uncharacterized protein OS=Emiliania huxleyi OX=2903 GN=EMIHUDRAFT_206855 PE=4 SV=1	1	0	0	0	0	0	0	0	0	0	1	0	1	0	0	0	0	0	0	0	0	0	0	0	0	3	3
tr|R1CMS3|R1CMS3_EMIHU	Uncharacterized protein OS=Emiliania huxleyi OX=2903 GN=EMIHUDRAFT_238703 PE=4 SV=1	0	0	0	0	0	0	3	0	0	0	0	0	0	0	0	0	0	0	0	0	0	0	0	0	0	3	1
tr|R1CMS8|R1CMS8_EMIHU	Choline dehydrogenase OS=Emiliania huxleyi OX=2903 GN=EMIHUDRAFT_115992 PE=4 SV=1	3	0	0	0	0	0	0	0	0	0	0	0	0	0	0	0	0	0	0	0	0	0	0	0	0	3	1
tr|R1CMT6|R1CMT6_EMIHU	Light harvesting protein OS=Emiliania huxleyi OX=2903 GN=Lhcf15_1 PE=4 SV=1	0	0	0	0	0	0	0	0	1	1	0	0	0	0	0	1	0	1	0	0	0	0	0	0	0	4	4
tr|R1CMW2|R1CMW2_EMIHU	Uncharacterized protein OS=Emiliania huxleyi OX=2903 GN=EMIHUDRAFT_115969 PE=4 SV=1	0	0	0	0	0	0	0	0	0	0	0	0	1	0	0	0	0	0	0	0	0	0	0	0	0	1	1
tr|R1CMX6|R1CMX6_EMIHU	Uncharacterized protein OS=Emiliania huxleyi OX=2903 GN=EMIHUDRAFT_101170 PE=4 SV=1	0	1	0	0	0	0	0	0	0	0	0	0	0	0	0	0	0	0	0	0	0	0	0	0	0	1	1
tr|R1CMY0|R1CMY0_EMIHU	Uncharacterized protein OS=Emiliania huxleyi OX=2903 GN=EMIHUDRAFT_457790 PE=4 SV=1	0	0	0	0	0	0	0	0	0	0	0	0	0	1	0	0	0	0	0	0	0	0	0	0	0	1	1
tr|R1CMZ5|R1CMZ5_EMIHU	Uncharacterized protein (Fragment) OS=Emiliania huxleyi OX=2903 GN=EMIHUDRAFT_435500 PE=4 SV=1	0	0	0	0	0	0	0	0	0	0	2	0	1	0	0	0	0	0	0	0	0	0	0	0	0	3	2
tr|R1CN02|R1CN02_EMIHU	Uncharacterized protein OS=Emiliania huxleyi OX=2903 GN=EMIHUDRAFT_101180 PE=4 SV=1	0	5	0	0	0	0	0	0	0	0	0	0	0	0	0	0	0	0	0	0	0	0	0	0	0	5	1
tr|R1CN06|R1CN06_EMIHU	Uncharacterized protein OS=Emiliania huxleyi OX=2903 GN=EMIHUDRAFT_115942 PE=4 SV=1	0	0	0	0	0	0	0	0	0	0	0	0	0	0	0	0	0	0	0	0	1	0	0	0	0	1	1
tr|R1CN10|R1CN10_EMIHU,tr|R1ES83|R1ES83_EMIHU	Uncharacterized protein OS=Emiliania huxleyi OX=2903 GN=EMIHUDRAFT_250872 PE=4 SV=1	0	0	0	0	0	0	0	0	0	0	0	1	0	0	0	0	0	0	0	0	0	0	0	0	0	1	1
tr|R1CN12|R1CN12_EMIHU	Uncharacterized protein OS=Emiliania huxleyi OX=2903 GN=EMIHUDRAFT_238582 PE=4 SV=1	0	0	1	0	1	0	0	0	0	0	0	0	0	0	0	0	0	0	0	0	0	0	0	0	0	2	2
tr|R1CN42|R1CN42_EMIHU	Uncharacterized protein (Fragment) OS=Emiliania huxleyi OX=2903 GN=EMIHUDRAFT_446712 PE=4 SV=1	0	0	0	1	0	0	0	0	0	0	0	0	0	0	0	0	0	0	0	0	0	0	0	0	0	1	1
tr|R1CN53|R1CN53_EMIHU	Uncharacterized protein OS=Emiliania huxleyi OX=2903 GN=EMIHUDRAFT_427164 PE=4 SV=1	0	0	0	0	0	1	0	0	0	0	0	0	0	0	0	0	0	0	0	0	0	0	0	0	0	1	1
tr|R1CN53|R1CN53_EMIHU,tr|R1D922|R1D922_EMIHU,tr|R1DAS0|R1DAS0_EMIHU,tr|R1FFE1|R1FFE1_EMIHU	Uncharacterized protein OS=Emiliania huxleyi OX=2903 GN=EMIHUDRAFT_427164 PE=4 SV=1	0	0	0	0	0	0	0	0	0	0	0	0	0	1	0	0	0	0	0	0	0	0	0	0	0	1	1
tr|R1CN84|R1CN84_EMIHU,tr|R1F4P5|R1F4P5_EMIHU	Putative peroxisomal membrane protein OS=Emiliania huxleyi OX=2903 GN=EMIHUDRAFT_435533 PE=3 SV=1	1	0	0	0	0	0	0	0	0	0	0	0	0	0	0	0	0	0	0	0	0	0	0	0	0	1	1
tr|R1CN86|R1CN86_EMIHU	Uncharacterized protein OS=Emiliania huxleyi OX=2903 GN=EMIHUDRAFT_101254 PE=4 SV=1	0	0	0	0	0	0	0	0	0	0	0	0	0	0	0	0	0	0	0	0	0	0	0	0	1	1	1
tr|R1CN91|R1CN91_EMIHU	Uncharacterized protein OS=Emiliania huxleyi OX=2903 GN=EMIHUDRAFT_101257 PE=4 SV=1	0	1	0	0	0	0	0	0	0	0	0	0	0	0	0	0	0	0	0	0	0	0	0	0	0	1	1
tr|R1CN91|R1CN91_EMIHU,tr|R1EUH6|R1EUH6_EMIHU	Uncharacterized protein OS=Emiliania huxleyi OX=2903 GN=EMIHUDRAFT_101257 PE=4 SV=1	0	0	2	0	0	0	0	0	0	0	0	0	0	0	0	0	0	0	0	0	0	0	0	0	0	2	1
tr|R1CNA1|R1CNA1_EMIHU	Uncharacterized protein OS=Emiliania huxleyi OX=2903 GN=EMIHUDRAFT_207158 PE=4 SV=1	0	0	0	0	0	2	0	0	0	0	0	0	0	0	0	0	0	0	0	0	0	0	0	0	0	2	1
tr|R1CNB0|R1CNB0_EMIHU	Uncharacterized protein OS=Emiliania huxleyi OX=2903 GN=EMIHUDRAFT_64934 PE=4 SV=1	1	0	0	0	0	0	0	0	0	0	0	0	0	0	0	0	0	0	0	0	0	0	0	0	0	1	1
tr|R1CNC6|R1CNC6_EMIHU,tr|R1CRK9|R1CRK9_EMIHU	Uncharacterized protein OS=Emiliania huxleyi OX=2903 GN=EMIHUDRAFT_457738 PE=4 SV=1	1	0	2	0	0	0	1	0	0	0	0	0	0	0	0	0	0	0	0	0	0	0	0	0	0	4	3
tr|R1CND4|R1CND4_EMIHU	Uncharacterized protein OS=Emiliania huxleyi OX=2903 GN=EMIHUDRAFT_115902 PE=4 SV=1	0	0	0	0	0	0	0	0	0	0	0	1	0	0	0	0	0	0	0	0	0	0	0	0	0	1	1
tr|R1CND6|R1CND6_EMIHU,tr|R1F4G3|R1F4G3_EMIHU	Uncharacterized protein OS=Emiliania huxleyi OX=2903 GN=EMIHUDRAFT_116099 PE=4 SV=1	0	0	0	0	0	0	0	1	0	0	0	0	0	0	0	0	0	0	0	0	0	0	0	0	0	1	1
tr|R1CND7|R1CND7_EMIHU	Uncharacterized protein OS=Emiliania huxleyi OX=2903 GN=EMIHUDRAFT_221951 PE=4 SV=1	2	0	0	0	0	0	0	0	0	0	0	0	0	0	0	0	0	0	0	0	0	0	0	0	0	2	1
tr|R1CNG1|R1CNG1_EMIHU,tr|R1F8J8|R1F8J8_EMIHU,tr|A0A0D3IL38|A0A0D3IL38_EMIHU	Uncharacterized protein OS=Emiliania huxleyi OX=2903 GN=EMIHUDRAFT_250823 PE=4 SV=1	0	0	1	0	0	0	0	0	0	0	0	0	0	0	0	0	0	0	0	0	0	0	0	0	0	1	1
tr|R1CNG4|R1CNG4_EMIHU,tr|R1BCW0|R1BCW0_EMIHU	Uncharacterized protein OS=Emiliania huxleyi OX=2903 GN=EMIHUDRAFT_238389 PE=3 SV=1	0	0	0	0	0	1	0	0	0	0	0	0	0	0	0	0	0	0	0	0	0	0	0	0	0	1	1
tr|R1CNI4|R1CNI4_EMIHU,tr|R1DQG8|R1DQG8_EMIHU	Uncharacterized protein OS=Emiliania huxleyi OX=2903 GN=EMIHUDRAFT_250790 PE=4 SV=1	0	0	0	0	1	0	0	0	0	0	0	0	0	0	0	0	0	0	0	0	1	0	0	0	0	2	2
tr|R1CNI7|R1CNI7_EMIHU	Triosephosphate isomerase OS=Emiliania huxleyi OX=2903 GN=TIM PE=3 SV=1	1	0	3	0	0	1	1	0	0	0	1	0	0	0	0	0	0	0	1	0	0	1	0	0	0	9	7
tr|R1CNJ5|R1CNJ5_EMIHU	Uncharacterized protein OS=Emiliania huxleyi OX=2903 GN=EMIHUDRAFT_424459 PE=4 SV=1	0	0	0	1	0	0	0	0	0	0	0	0	0	0	0	0	0	0	0	0	0	0	0	0	0	1	1
tr|R1CNL4|R1CNL4_EMIHU	Uncharacterized protein OS=Emiliania huxleyi OX=2903 GN=EMIHUDRAFT_221628 PE=4 SV=1	0	0	0	0	2	0	0	0	0	0	0	0	1	0	0	0	0	0	0	0	0	0	0	0	0	3	2
tr|R1CNL8|R1CNL8_EMIHU	Uncharacterized protein (Fragment) OS=Emiliania huxleyi OX=2903 GN=EMIHUDRAFT_435337 PE=4 SV=1	0	0	0	0	0	0	0	0	0	0	0	0	1	0	0	0	0	0	0	0	0	0	0	0	0	1	1
tr|R1CNN6|R1CNN6_EMIHU	Uncharacterized protein OS=Emiliania huxleyi OX=2903 GN=EMIHUDRAFT_221658 PE=4 SV=1	0	0	1	0	0	0	0	0	0	0	0	0	0	0	0	0	0	0	0	0	0	0	0	0	0	1	1
tr|R1CNN9|R1CNN9_EMIHU	V-type proton ATPase subunit a OS=Emiliania huxleyi OX=2903 GN=EMIHUDRAFT_64876 PE=3 SV=1	0	1	0	0	0	1	0	0	0	1	0	0	0	0	1	0	0	0	0	0	0	1	0	0	0	5	5
tr|R1CNN9|R1CNN9_EMIHU,tr|R1E918|R1E918_EMIHU	V-type proton ATPase subunit a OS=Emiliania huxleyi OX=2903 GN=EMIHUDRAFT_64876 PE=3 SV=1	1	0	0	0	0	0	0	0	0	0	0	0	0	0	0	0	0	0	0	0	0	0	0	0	0	1	1
tr|R1CNP0|R1CNP0_EMIHU	Uncharacterized protein OS=Emiliania huxleyi OX=2903 GN=EMIHUDRAFT_108008 PE=4 SV=1	0	0	0	0	0	0	0	1	0	0	0	0	0	0	0	0	0	0	0	0	0	0	0	0	0	1	1
tr|R1CNQ5|R1CNQ5_EMIHU	Uncharacterized protein OS=Emiliania huxleyi OX=2903 GN=EMIHUDRAFT_310261 PE=4 SV=1	0	0	0	0	0	0	0	0	0	0	0	0	1	0	0	0	0	0	0	0	0	0	0	0	0	1	1
tr|R1CNS0|R1CNS0_EMIHU,tr|R1DM24|R1DM24_EMIHU	Uncharacterized protein OS=Emiliania huxleyi OX=2903 GN=EMIHUDRAFT_466318 PE=4 SV=1	0	0	0	0	0	0	0	0	0	0	0	0	0	0	0	0	0	0	1	0	0	0	0	0	0	1	1
tr|R1CNS0|R1CNS0_EMIHU,tr|R1EAW1|R1EAW1_EMIHU	Uncharacterized protein OS=Emiliania huxleyi OX=2903 GN=EMIHUDRAFT_466318 PE=4 SV=1	0	0	0	0	0	1	0	0	0	0	0	0	0	0	0	0	0	0	0	0	0	0	0	0	0	1	1
tr|R1CNS5|R1CNS5_EMIHU	Uncharacterized protein OS=Emiliania huxleyi OX=2903 GN=EMIHUDRAFT_69373 PE=3 SV=1	0	0	0	0	0	1	0	0	0	0	0	0	0	0	0	0	0	0	0	0	0	0	0	0	0	1	1
tr|R1CNS7|R1CNS7_EMIHU	Uncharacterized protein OS=Emiliania huxleyi OX=2903 GN=EMIHUDRAFT_206627 PE=4 SV=1	0	0	1	0	0	0	2	0	0	0	0	0	0	0	0	0	0	0	0	0	0	1	0	0	0	4	3
tr|R1CNT0|R1CNT0_EMIHU	Uncharacterized protein OS=Emiliania huxleyi OX=2903 GN=EMIHUDRAFT_435396 PE=4 SV=1	0	0	0	0	1	0	0	0	0	0	0	0	0	0	0	0	0	0	0	0	0	0	0	0	0	1	1
tr|R1CNT2|R1CNT2_EMIHU	Uncharacterized protein OS=Emiliania huxleyi OX=2903 GN=EMIHUDRAFT_450545 PE=4 SV=1	0	0	0	0	0	1	0	0	0	0	0	0	0	0	0	0	0	0	0	0	0	0	0	0	0	1	1
tr|R1CNU5|R1CNU5_EMIHU	Uncharacterized protein OS=Emiliania huxleyi OX=2903 GN=EMIHUDRAFT_463550 PE=4 SV=1	1	0	0	0	0	0	0	0	0	0	0	0	0	0	0	0	0	0	0	0	0	0	0	0	0	1	1
tr|R1CNV1|R1CNV1_EMIHU	Uncharacterized protein OS=Emiliania huxleyi OX=2903 GN=EMIHUDRAFT_221753 PE=4 SV=1	0	0	0	0	1	0	0	0	1	0	0	0	0	0	0	0	0	0	0	0	0	0	0	0	0	2	2
tr|R1CNV6|R1CNV6_EMIHU	Uncharacterized protein OS=Emiliania huxleyi OX=2903 GN=EMIHUDRAFT_108057 PE=4 SV=1	0	0	0	0	0	0	0	0	0	0	0	0	0	0	0	0	0	0	0	1	0	0	0	0	0	1	1
tr|R1CNV7|R1CNV7_EMIHU	Uncharacterized protein (Fragment) OS=Emiliania huxleyi OX=2903 GN=EMIHUDRAFT_435422 PE=4 SV=1	0	0	0	0	0	0	0	0	0	0	0	0	0	0	0	0	1	0	0	0	0	0	0	0	0	1	1
tr|R1CNY4|R1CNY4_EMIHU	Uncharacterized protein OS=Emiliania huxleyi OX=2903 GN=EMIHUDRAFT_450575 PE=4 SV=1	1	0	0	0	0	0	0	0	0	0	1	0	0	0	0	0	0	0	0	0	0	0	0	0	0	2	2
tr|R1CNY7|R1CNY7_EMIHU,tr|R1E4K2|R1E4K2_EMIHU	Uncharacterized protein OS=Emiliania huxleyi OX=2903 GN=EMIHUDRAFT_206752 PE=4 SV=1	0	0	0	0	1	0	0	0	0	0	0	0	0	0	0	0	0	0	0	0	0	0	0	0	0	1	1
tr|R1CNZ5|R1CNZ5_EMIHU	Uncharacterized protein OS=Emiliania huxleyi OX=2903 GN=EMIHUDRAFT_469333 PE=4 SV=1	0	0	0	1	0	0	0	0	0	0	0	0	0	0	0	0	0	0	0	0	0	0	0	0	0	1	1
tr|R1CNZ7|R1CNZ7_EMIHU	Uncharacterized protein OS=Emiliania huxleyi OX=2903 GN=EMIHUDRAFT_206773 PE=3 SV=1	2	0	0	0	0	0	0	0	0	0	0	0	0	0	0	0	0	0	0	0	0	0	0	0	0	2	1
tr|R1CP00|R1CP00_EMIHU,tr|R1CA58|R1CA58_EMIHU,tr|R1F0Q3|R1F0Q3_EMIHU	Light harvesting protein OS=Emiliania huxleyi OX=2903 GN=Lhcf32 PE=4 SV=1	0	0	0	0	0	0	0	0	0	0	0	0	0	0	0	0	0	1	0	0	0	0	0	0	0	1	1
tr|R1CP00|R1CP00_EMIHU,tr|R1F0Q3|R1F0Q3_EMIHU	Light harvesting protein OS=Emiliania huxleyi OX=2903 GN=Lhcf32 PE=4 SV=1	1	0	3	1	0	0	0	1	0	1	0	0	0	0	0	1	0	0	0	0	0	0	0	0	0	8	6
tr|R1CP33|R1CP33_EMIHU	Uncharacterized protein OS=Emiliania huxleyi OX=2903 GN=EMIHUDRAFT_422811 PE=4 SV=1	0	0	0	0	1	0	0	0	0	0	0	0	0	0	0	0	0	0	0	0	0	0	0	0	0	1	1
tr|R1CP36|R1CP36_EMIHU	Uncharacterized protein OS=Emiliania huxleyi OX=2903 GN=EMIHUDRAFT_115915 PE=4 SV=1	0	2	0	0	0	0	0	0	1	0	0	0	0	0	0	0	0	0	0	0	0	0	0	0	0	3	2
tr|R1CP37|R1CP37_EMIHU	Uncharacterized protein OS=Emiliania huxleyi OX=2903 GN=EMIHUDRAFT_69270 PE=4 SV=1	1	0	0	0	0	0	0	0	0	0	0	0	0	0	0	0	0	0	0	0	0	0	0	0	0	1	1
tr|R1CP39|R1CP39_EMIHU	alpha-1,2-Mannosidase OS=Emiliania huxleyi OX=2903 GN=EMIHUDRAFT_64898 PE=3 SV=1	0	0	0	1	0	0	0	0	0	0	0	0	0	0	0	0	0	0	0	0	0	0	0	0	0	1	1
tr|R1CP41|R1CP41_EMIHU	Uncharacterized protein OS=Emiliania huxleyi OX=2903 GN=EMIHUDRAFT_107895 PE=4 SV=1	0	0	0	0	0	3	0	0	0	0	0	0	0	0	0	0	0	0	0	0	0	0	0	0	0	3	1
tr|R1CP52|R1CP52_EMIHU	Uncharacterized protein OS=Emiliania huxleyi OX=2903 GN=EMIHUDRAFT_221475 PE=4 SV=1	0	0	0	0	1	0	0	0	0	0	0	0	0	0	0	0	0	0	0	0	1	0	0	0	0	2	2
tr|R1CP53|R1CP53_EMIHU,tr|R1BJB5|R1BJB5_EMIHU	Uncharacterized protein OS=Emiliania huxleyi OX=2903 GN=EMIHUDRAFT_469290 PE=4 SV=1	1	0	0	0	0	0	0	0	0	0	0	0	0	0	0	0	0	0	0	0	0	0	0	0	0	1	1
tr|R1CP76|R1CP76_EMIHU	Uncharacterized protein OS=Emiliania huxleyi OX=2903 GN=EMIHUDRAFT_457718 PE=4 SV=1	0	0	0	0	0	0	0	0	0	0	0	0	0	0	0	0	0	0	1	0	0	0	0	0	0	1	1
tr|R1CP81|R1CP81_EMIHU,tr|R1FF55|R1FF55_EMIHU,tr|R1DQE5|R1DQE5_EMIHU	Uncharacterized protein (Fragment) OS=Emiliania huxleyi OX=2903 GN=EMIHUDRAFT_123603 PE=4 SV=1	0	0	1	0	0	0	0	0	0	0	0	0	0	0	0	0	0	0	0	0	0	0	0	0	0	1	1
tr|R1CP86|R1CP86_EMIHU	Uncharacterized protein OS=Emiliania huxleyi OX=2903 GN=EMIHUDRAFT_238475 PE=4 SV=1	0	0	0	0	0	0	0	0	2	0	0	0	0	0	0	0	0	0	0	0	0	0	0	0	0	2	1
tr|R1CPA6|R1CPA6_EMIHU	Uncharacterized protein OS=Emiliania huxleyi OX=2903 GN=EMIHUDRAFT_238504 PE=4 SV=1	0	0	0	0	0	0	0	0	0	0	0	0	0	0	0	0	0	0	0	0	1	0	0	0	0	1	1
tr|R1CPC6|R1CPC6_EMIHU	Uncharacterized protein (Fragment) OS=Emiliania huxleyi OX=2903 GN=EMIHUDRAFT_457707 PE=4 SV=1	0	0	0	0	0	0	0	1	0	0	0	0	0	0	0	0	0	0	0	0	0	0	0	0	0	1	1
tr|R1CPF5|R1CPF5_EMIHU	Uncharacterized protein OS=Emiliania huxleyi OX=2903 GN=EMIHUDRAFT_238256 PE=4 SV=1	3	0	0	0	0	0	0	0	0	0	0	0	0	0	0	0	0	0	0	0	0	0	0	0	0	3	1
tr|R1CPG9|R1CPG9_EMIHU,tr|R1EB36|R1EB36_EMIHU	Uncharacterized protein OS=Emiliania huxleyi OX=2903 GN=EMIHUDRAFT_457729 PE=4 SV=1	0	0	0	0	0	0	0	0	0	0	0	0	0	0	0	1	0	0	0	0	0	0	0	1	0	2	2
tr|R1CPH0|R1CPH0_EMIHU,tr|R1DAJ4|R1DAJ4_EMIHU	Uncharacterized protein OS=Emiliania huxleyi OX=2903 GN=EMIHUDRAFT_443786 PE=4 SV=1	0	0	0	0	0	0	0	0	0	0	0	0	0	0	0	0	0	0	0	0	0	0	2	0	0	2	1
tr|R1CPI0|R1CPI0_EMIHU,tr|R1FSH3|R1FSH3_EMIHU	Putative nitrite reductase OS=Emiliania huxleyi OX=2903 GN=NII1 PE=4 SV=1	1	0	1	0	0	0	0	0	2	0	0	0	0	0	0	1	0	0	0	0	0	0	0	0	0	5	4
tr|R1CPI1|R1CPI1_EMIHU	Putative acyl-CoA dehydrogenase OS=Emiliania huxleyi OX=2903 GN=EMIHUDRAFT_453920 PE=3 SV=1	2	0	1	0	0	0	0	0	0	0	0	0	0	0	0	0	0	0	0	0	0	0	0	0	0	3	2
tr|R1CPI2|R1CPI2_EMIHU	NADH-ubiquinone oxidoreductase alpha subcomplex, 13 OS=Emiliania huxleyi OX=2903 GN=EMIHUDRAFT_100956 PE=4 SV=1	0	1	0	0	0	0	0	0	0	0	0	0	0	0	0	0	0	0	0	0	0	0	0	0	0	1	1
tr|R1CPI4|R1CPI4_EMIHU	Uncharacterized protein OS=Emiliania huxleyi OX=2903 GN=EMIHUDRAFT_109298 PE=4 SV=1	1	0	0	0	0	0	0	0	0	0	0	0	0	0	0	0	0	0	0	0	0	0	0	0	0	1	1
tr|R1CPJ7|R1CPJ7_EMIHU	Uncharacterized protein OS=Emiliania huxleyi OX=2903 GN=EMIHUDRAFT_450507 PE=4 SV=1	0	0	0	0	0	0	0	0	0	0	0	0	0	0	0	0	0	0	1	0	0	0	0	0	0	1	1
tr|R1CPQ0|R1CPQ0_EMIHU	Uncharacterized protein OS=Emiliania huxleyi OX=2903 GN=EMIHUDRAFT_463538 PE=4 SV=1	0	0	0	0	0	0	0	0	0	0	0	0	0	0	0	0	0	0	0	1	0	0	0	0	0	1	1
tr|R1CPQ8|R1CPQ8_EMIHU,tr|R1BPI2|R1BPI2_EMIHU	Uncharacterized protein OS=Emiliania huxleyi OX=2903 GN=EMIHUDRAFT_450548 PE=4 SV=1	1	0	0	0	0	0	0	0	0	0	0	0	0	0	0	0	0	0	0	0	0	0	0	0	0	1	1
tr|R1CPR8|R1CPR8_EMIHU	Uncharacterized protein OS=Emiliania huxleyi OX=2903 GN=EMIHUDRAFT_206666 PE=4 SV=1	0	0	0	0	0	0	0	0	0	0	2	0	2	0	0	0	1	0	0	0	0	0	0	0	0	5	3
tr|R1CPS0|R1CPS0_EMIHU	Uncharacterized protein OS=Emiliania huxleyi OX=2903 GN=EMIHUDRAFT_450554 PE=4 SV=1	2	0	0	0	0	0	1	0	0	0	0	0	0	0	0	0	0	0	0	0	0	0	0	0	0	3	2
tr|R1CPS4|R1CPS4_EMIHU	Uncharacterized protein (Fragment) OS=Emiliania huxleyi OX=2903 GN=EMIHUDRAFT_435417 PE=4 SV=1	0	0	0	0	0	0	0	0	0	0	0	0	0	0	0	0	0	0	0	0	0	0	1	0	0	1	1
tr|R1CPS6|R1CPS6_EMIHU	Uncharacterized protein OS=Emiliania huxleyi OX=2903 GN=EMIHUDRAFT_250619 PE=4 SV=1	0	0	0	0	0	0	0	0	0	0	0	0	0	0	0	0	1	0	0	0	0	0	0	0	0	1	1
tr|R1CPS8|R1CPS8_EMIHU	Uncharacterized protein OS=Emiliania huxleyi OX=2903 GN=EMIHUDRAFT_367482 PE=4 SV=1	3	0	0	0	0	0	0	0	0	1	0	0	0	0	0	0	0	0	0	0	0	0	0	0	0	4	2
tr|R1CPU3|R1CPU3_EMIHU	Uncharacterized protein OS=Emiliania huxleyi OX=2903 GN=EMIHUDRAFT_435430 PE=4 SV=1	1	0	0	0	0	0	0	0	0	0	2	0	0	0	0	0	0	0	0	0	0	0	0	0	0	3	2
tr|R1CPU7|R1CPU7_EMIHU	Uncharacterized protein OS=Emiliania huxleyi OX=2903 GN=EMIHUDRAFT_101066 PE=4 SV=1	0	0	0	1	0	0	0	0	0	0	0	0	0	0	0	0	0	0	0	0	0	0	0	0	0	1	1
tr|R1CPV4|R1CPV4_EMIHU	Glucose-6-phosphate 1-epimerase OS=Emiliania huxleyi OX=2903 GN=EMIHUDRAFT_428301 PE=3 SV=1	0	0	0	1	0	0	0	0	0	0	0	0	0	0	0	0	0	0	0	0	0	0	0	0	0	1	1
tr|R1CPW4|R1CPW4_EMIHU	Long-chain specific acyl-CoA dehydrogenase OS=Emiliania huxleyi OX=2903 GN=EMIHUDRAFT_360281 PE=3 SV=1	1	0	0	0	0	0	0	0	0	0	0	0	0	0	0	1	0	0	0	0	0	0	0	0	0	2	2
tr|R1CPX4|R1CPX4_EMIHU,tr|R1D2P8|R1D2P8_EMIHU	Uncharacterized protein OS=Emiliania huxleyi OX=2903 GN=EMIHUDRAFT_430284 PE=3 SV=1	1	0	0	0	0	0	0	0	0	0	0	0	0	0	0	0	0	0	0	0	0	0	0	0	0	1	1
tr|R1CPX5|R1CPX5_EMIHU	Uncharacterized protein OS=Emiliania huxleyi OX=2903 GN=EMIHUDRAFT_221121 PE=4 SV=1	0	0	0	0	0	0	0	0	0	0	0	0	1	0	0	0	0	0	0	0	0	0	0	0	0	1	1
tr|R1CPX8|R1CPX8_EMIHU	Uncharacterized protein OS=Emiliania huxleyi OX=2903 GN=EMIHUDRAFT_450592 PE=4 SV=1	3	0	0	0	0	0	0	0	0	0	0	0	0	0	0	0	0	0	0	0	0	0	0	0	0	3	1
tr|R1CPY1|R1CPY1_EMIHU	Isocitrate dehydrogenase, NADP-dependent OS=Emiliania huxleyi OX=2903 GN=IDH1 PE=4 SV=1	0	1	0	0	0	0	0	0	0	0	0	0	0	0	0	0	0	0	1	0	0	0	0	0	0	2	2
tr|R1CPY5|R1CPY5_EMIHU,tr|R1DQU6|R1DQU6_EMIHU	Uncharacterized protein OS=Emiliania huxleyi OX=2903 GN=EMIHUDRAFT_206817 PE=4 SV=1	0	2	1	0	0	0	0	0	0	0	0	0	0	0	0	0	0	0	0	0	0	0	0	0	0	3	2
tr|R1CQ04|R1CQ04_EMIHU,tr|R1FXS0|R1FXS0_EMIHU	Uncharacterized protein OS=Emiliania huxleyi OX=2903 GN=EMIHUDRAFT_115643 PE=4 SV=1	0	0	0	0	1	0	0	0	0	0	0	0	0	0	0	0	0	0	0	0	0	0	0	0	0	1	1
tr|R1CQ18|R1CQ18_EMIHU	Uncharacterized protein OS=Emiliania huxleyi OX=2903 GN=EMIHUDRAFT_222628 PE=4 SV=1	0	0	0	0	0	0	0	0	0	0	0	0	0	0	0	0	0	0	0	0	0	0	0	1	0	1	1
tr|R1CQ20|R1CQ20_EMIHU,tr|R1DYR3|R1DYR3_EMIHU	Uncharacterized protein OS=Emiliania huxleyi OX=2903 GN=EMIHUDRAFT_443720 PE=4 SV=1	2	0	1	0	0	0	0	1	0	0	1	0	0	0	1	0	0	0	0	0	0	0	0	0	0	6	5
tr|R1CQ20|R1CQ20_EMIHU,tr|R1DYR3|R1DYR3_EMIHU,tr|R1DYR3|R1DYR3_EMIHU	Uncharacterized protein OS=Emiliania huxleyi OX=2903 GN=EMIHUDRAFT_443720 PE=4 SV=1	1	0	0	0	0	0	0	0	0	0	0	0	0	0	0	0	0	0	0	0	0	0	0	0	0	1	1
tr|R1CQ20|R1CQ20_EMIHU,tr|R1DYR3|R1DYR3_EMIHU,tr|R1FJY3|R1FJY3_EMIHU,tr|R1FJY3|R1FJY3_EMIHU,tr|R1D468|R1D468_EMIHU	Uncharacterized protein OS=Emiliania huxleyi OX=2903 GN=EMIHUDRAFT_443720 PE=4 SV=1	1	0	0	0	0	0	0	0	0	0	0	0	0	0	0	0	0	0	0	0	0	0	0	0	0	1	1
tr|R1CQ26|R1CQ26_EMIHU,tr|R1FXU0|R1FXU0_EMIHU	Light-harvesting family OS=Emiliania huxleyi OX=2903 GN=Lhcf36 PE=4 SV=1	0	0	0	0	0	0	0	0	0	0	0	0	0	1	0	0	0	0	0	0	0	0	0	0	0	1	1
tr|R1CQ31|R1CQ31_EMIHU	Uncharacterized protein OS=Emiliania huxleyi OX=2903 GN=EMIHUDRAFT_115844 PE=4 SV=1	1	0	0	0	0	2	0	0	0	0	0	0	0	0	0	0	0	0	0	0	0	0	0	0	0	3	2
tr|R1CQ35|R1CQ35_EMIHU	Alpha-galactosidase OS=Emiliania huxleyi OX=2903 GN=EMIHUDRAFT_466221 PE=3 SV=1	0	0	0	0	0	0	0	0	0	0	1	0	0	0	0	0	0	0	0	0	0	0	0	0	0	1	1
tr|R1CQ42|R1CQ42_EMIHU	Uncharacterized protein OS=Emiliania huxleyi OX=2903 GN=EMIHUDRAFT_107771 PE=4 SV=1	0	0	0	0	0	0	1	0	0	0	0	0	1	0	0	0	0	0	0	0	0	0	0	0	0	2	2
tr|R1CQ52|R1CQ52_EMIHU	Uncharacterized protein OS=Emiliania huxleyi OX=2903 GN=EMIHUDRAFT_435252 PE=4 SV=1	1	0	0	0	0	0	0	0	0	0	0	0	0	0	0	0	0	0	0	0	0	0	0	0	0	1	1
tr|R1CQ84|R1CQ84_EMIHU	Uncharacterized protein OS=Emiliania huxleyi OX=2903 GN=EMIHUDRAFT_206254 PE=4 SV=1	0	0	0	0	0	0	0	0	0	0	0	0	1	0	0	0	0	0	0	0	0	0	0	0	0	1	1
tr|R1CQ87|R1CQ87_EMIHU,tr|R1BE33|R1BE33_EMIHU	Uncharacterized protein OS=Emiliania huxleyi OX=2903 GN=EMIHUDRAFT_206260 PE=4 SV=1	0	0	0	0	0	0	0	0	0	0	0	0	0	0	0	0	1	0	0	0	0	0	0	0	0	1	1
tr|R1CQA4|R1CQA4_EMIHU,tr|R1ESP4|R1ESP4_EMIHU	Uncharacterized protein OS=Emiliania huxleyi OX=2903 GN=EMIHUDRAFT_238253 PE=4 SV=1	0	0	0	0	0	0	0	0	0	0	0	0	0	0	0	0	0	0	0	1	0	0	0	0	0	1	1
tr|R1CQA8|R1CQA8_EMIHU	Uncharacterized protein OS=Emiliania huxleyi OX=2903 GN=EMIHUDRAFT_226175 PE=4 SV=1	0	0	0	0	1	0	0	0	0	0	0	0	0	0	0	0	0	0	0	0	1	0	0	0	0	2	2
tr|R1CQB3|R1CQB3_EMIHU	Uncharacterized protein OS=Emiliania huxleyi OX=2903 GN=EMIHUDRAFT_100885 PE=4 SV=1	0	0	1	0	0	0	0	0	0	0	0	0	0	0	0	0	0	0	0	0	0	0	0	0	0	1	1
tr|R1CQB6|R1CQB6_EMIHU	Uncharacterized protein OS=Emiliania huxleyi OX=2903 GN=EMIHUDRAFT_206332 PE=4 SV=1	0	0	0	0	0	1	0	0	0	0	0	0	0	0	0	0	0	0	0	0	0	0	0	0	0	1	1
tr|R1CQB9|R1CQB9_EMIHU,tr|R1DS60|R1DS60_EMIHU	Uncharacterized protein OS=Emiliania huxleyi OX=2903 GN=EMIHUDRAFT_115794 PE=4 SV=1	0	0	0	0	0	0	0	0	0	0	0	0	0	0	0	0	0	0	0	1	0	0	0	0	0	1	1
tr|R1CQF3|R1CQF3_EMIHU	Uncharacterized protein OS=Emiliania huxleyi OX=2903 GN=EMIHUDRAFT_463495 PE=4 SV=1	0	0	1	0	0	0	0	0	0	0	0	0	0	0	0	0	0	0	0	0	0	0	0	0	0	1	1
tr|R1CQG2|R1CQG2_EMIHU	ATP-dependent DNA helicase OS=Emiliania huxleyi OX=2903 GN=EMIHUDRAFT_115764 PE=3 SV=1	2	0	1	0	0	0	0	0	0	0	0	0	0	0	0	0	0	0	0	0	0	0	0	0	0	3	2
tr|R1CQH6|R1CQH6_EMIHU	Uncharacterized protein OS=Emiliania huxleyi OX=2903 GN=EMIHUDRAFT_453840 PE=4 SV=1	0	0	0	0	0	0	0	0	0	0	0	0	0	0	0	0	0	0	0	0	0	0	2	0	0	2	1
tr|R1CQI5|R1CQI5_EMIHU,tr|R1CPR0|R1CPR0_EMIHU	Uncharacterized protein OS=Emiliania huxleyi OX=2903 GN=EMIHUDRAFT_457646 PE=4 SV=1	0	0	0	0	1	0	0	0	0	0	0	0	0	0	0	0	0	0	0	0	1	1	0	0	0	3	3
tr|R1CQK3|R1CQK3_EMIHU	Uncharacterized protein OS=Emiliania huxleyi OX=2903 GN=EMIHUDRAFT_107705 PE=4 SV=1	1	0	0	0	0	0	0	0	0	0	0	0	0	0	0	0	0	0	0	0	0	0	0	0	0	1	1
tr|R1CQK6|R1CQK6_EMIHU	Uncharacterized protein OS=Emiliania huxleyi OX=2903 GN=EMIHUDRAFT_237928 PE=4 SV=1	0	0	0	2	0	0	0	0	0	0	0	0	1	0	0	0	0	0	0	0	0	0	0	0	0	3	2
tr|R1CQK6|R1CQK6_EMIHU,tr|R1CQK6|R1CQK6_EMIHU	Uncharacterized protein OS=Emiliania huxleyi OX=2903 GN=EMIHUDRAFT_237928 PE=4 SV=1	0	0	0	0	0	0	1	0	0	0	0	0	0	0	0	0	0	0	0	0	0	0	0	0	0	1	1
tr|R1CQS8|R1CQS8_EMIHU,tr|R1DKS6|R1DKS6_EMIHU	Uncharacterized protein OS=Emiliania huxleyi OX=2903 GN=EMIHUDRAFT_439101 PE=4 SV=1	1	0	0	2	0	0	0	0	0	0	0	0	0	0	0	0	0	0	0	0	0	0	0	0	0	3	2
tr|R1CQW4|R1CQW4_EMIHU	Uncharacterized protein OS=Emiliania huxleyi OX=2903 GN=EMIHUDRAFT_107599 PE=4 SV=1	0	0	0	0	0	1	0	0	0	0	0	0	0	0	0	0	0	0	0	0	0	0	0	0	0	1	1
tr|R1CQX0|R1CQX0_EMIHU,tr|R1DEH4|R1DEH4_EMIHU	Uncharacterized protein OS=Emiliania huxleyi OX=2903 GN=EMIHUDRAFT_220816 PE=4 SV=1	0	0	2	0	0	0	0	0	0	0	0	0	0	0	0	0	0	0	0	0	0	0	0	0	0	2	1
tr|R1CQX6|R1CQX6_EMIHU	Uncharacterized protein (Fragment) OS=Emiliania huxleyi OX=2903 GN=EMIHUDRAFT_53517 PE=4 SV=1	0	0	0	0	0	0	2	0	0	0	0	0	0	0	0	0	0	0	0	0	0	0	0	0	0	2	1
tr|R1CQY7|R1CQY7_EMIHU	Uncharacterized protein OS=Emiliania huxleyi OX=2903 GN=EMIHUDRAFT_360192 PE=4 SV=1	0	0	0	0	0	1	0	0	0	0	0	0	0	0	0	0	0	0	0	0	0	0	0	0	0	1	1
tr|R1CR09|R1CR09_EMIHU,tr|R1FSM3|R1FSM3_EMIHU	Uncharacterized protein OS=Emiliania huxleyi OX=2903 GN=EMIHUDRAFT_115527 PE=4 SV=1	0	0	0	0	0	0	0	0	0	0	1	0	0	0	0	0	0	0	0	0	0	0	0	0	0	1	1
tr|R1CR21|R1CR21_EMIHU	Uncharacterized protein OS=Emiliania huxleyi OX=2903 GN=EMIHUDRAFT_463462 PE=4 SV=1	0	0	2	0	0	0	0	0	0	0	0	0	0	0	0	0	0	0	0	0	0	0	0	0	0	2	1
tr|R1CR29|R1CR29_EMIHU	Uncharacterized protein OS=Emiliania huxleyi OX=2903 GN=EMIHUDRAFT_469181 PE=4 SV=1	0	0	0	0	0	0	0	0	0	1	0	0	0	0	0	0	0	0	0	0	0	0	0	0	0	1	1
tr|R1CR36|R1CR36_EMIHU	Uncharacterized protein OS=Emiliania huxleyi OX=2903 GN=EMIHUDRAFT_100848 PE=4 SV=1	0	0	0	0	0	0	0	1	0	0	0	0	0	0	0	0	0	0	0	0	0	0	0	0	0	1	1
tr|R1CR46|R1CR46_EMIHU	Uncharacterized protein OS=Emiliania huxleyi OX=2903 GN=EMIHUDRAFT_413951 PE=4 SV=1	1	0	0	0	0	0	0	0	0	0	0	0	0	0	0	0	0	0	0	0	0	0	0	0	0	1	1
tr|R1CR50|R1CR50_EMIHU	Uncharacterized protein (Fragment) OS=Emiliania huxleyi OX=2903 GN=EMIHUDRAFT_125346 PE=4 SV=1	0	0	0	0	0	0	1	0	0	0	0	0	0	0	0	0	0	0	0	0	0	0	0	0	0	1	1
tr|R1CR54|R1CR54_EMIHU	Uncharacterized protein OS=Emiliania huxleyi OX=2903 GN=EMIHUDRAFT_206258 PE=4 SV=1	0	0	0	0	0	0	0	1	0	0	0	0	0	0	0	0	0	0	0	0	0	0	0	0	0	1	1
tr|R1CR56|R1CR56_EMIHU	Uncharacterized protein OS=Emiliania huxleyi OX=2903 GN=EMIHUDRAFT_237673 PE=4 SV=1	0	0	0	0	0	0	0	0	0	0	0	0	0	0	0	0	0	0	0	0	0	0	0	0	2	2	1
tr|R1CR59|R1CR59_EMIHU	Uncharacterized protein OS=Emiliania huxleyi OX=2903 GN=EMIHUDRAFT_450457 PE=4 SV=1	0	2	0	0	0	0	0	0	0	0	0	0	0	0	0	0	0	0	0	0	0	0	0	0	0	2	1
tr|R1CR62|R1CR62_EMIHU	Uncharacterized protein (Fragment) OS=Emiliania huxleyi OX=2903 GN=EMIHUDRAFT_457547 PE=4 SV=1	2	0	1	0	0	0	0	0	0	0	0	0	0	0	0	0	0	0	0	0	0	0	0	0	0	3	2
tr|R1CR96|R1CR96_EMIHU	Uncharacterized protein OS=Emiliania huxleyi OX=2903 GN=EMIHUDRAFT_453755 PE=4 SV=1	2	0	0	1	0	0	0	0	0	0	0	0	0	0	0	0	0	0	0	0	0	0	0	0	0	3	2
tr|R1CRB5|R1CRB5_EMIHU	Uncharacterized protein OS=Emiliania huxleyi OX=2903 GN=EMIHUDRAFT_237607 PE=4 SV=1	0	0	0	0	0	0	1	0	0	0	0	0	0	0	0	0	0	0	0	0	0	0	0	0	0	1	1
tr|R1CRB6|R1CRB6_EMIHU	Uncharacterized protein OS=Emiliania huxleyi OX=2903 GN=EMIHUDRAFT_107515 PE=4 SV=1	0	0	0	0	0	0	0	1	0	0	0	0	0	0	0	0	0	0	0	0	0	0	0	0	0	1	1
tr|R1CRC7|R1CRC7_EMIHU	Uncharacterized protein OS=Emiliania huxleyi OX=2903 GN=EMIHUDRAFT_435303 PE=4 SV=1	0	0	0	0	0	0	0	0	0	0	0	0	0	0	0	0	0	0	1	0	0	0	0	0	0	1	1
tr|R1CRD4|R1CRD4_EMIHU	Uncharacterized protein OS=Emiliania huxleyi OX=2903 GN=EMIHUDRAFT_447219 PE=4 SV=1	0	0	0	0	0	0	0	0	0	0	0	0	0	0	1	0	0	0	0	0	0	0	0	0	0	1	1
tr|R1CRF3|R1CRF3_EMIHU	Uncharacterized protein OS=Emiliania huxleyi OX=2903 GN=EMIHUDRAFT_115434 PE=4 SV=1	0	0	0	0	0	0	0	0	0	0	0	0	0	0	0	0	0	1	0	0	0	0	0	0	0	1	1
tr|R1CRG8|R1CRG8_EMIHU	Tubulin gamma chain OS=Emiliania huxleyi OX=2903 GN=EMIHUDRAFT_69058 PE=3 SV=1	0	0	0	0	0	0	0	0	0	0	0	0	0	0	0	0	1	0	0	0	0	0	0	0	0	1	1
tr|R1CRJ9|R1CRJ9_EMIHU,tr|R1EP37|R1EP37_EMIHU	Uncharacterized protein (Fragment) OS=Emiliania huxleyi OX=2903 GN=EMIHUDRAFT_259427 PE=4 SV=1	2	0	0	0	0	0	0	0	0	0	0	0	0	0	0	0	0	0	0	0	0	0	0	0	0	2	1
tr|R1CRK5|R1CRK5_EMIHU	Uncharacterized protein OS=Emiliania huxleyi OX=2903 GN=EMIHUDRAFT_250383 PE=4 SV=1	0	0	0	0	0	0	0	1	0	0	0	0	0	0	0	0	0	0	0	0	0	0	0	0	0	1	1
tr|R1CRL0|R1CRL0_EMIHU	Uncharacterized protein OS=Emiliania huxleyi OX=2903 GN=EMIHUDRAFT_121530 PE=4 SV=1	0	0	0	0	0	0	0	0	0	0	0	0	0	0	0	0	0	0	1	0	0	0	0	0	0	1	1
tr|R1CRL4|R1CRL4_EMIHU	Uncharacterized protein OS=Emiliania huxleyi OX=2903 GN=EMIHUDRAFT_237406 PE=4 SV=1	1	0	0	0	0	0	0	0	0	0	0	0	0	0	0	0	0	0	0	0	0	0	0	0	0	1	1
tr|R1CRM3|R1CRM3_EMIHU	Uncharacterized protein OS=Emiliania huxleyi OX=2903 GN=EMIHUDRAFT_469192 PE=4 SV=1	0	0	0	0	1	0	0	0	0	0	0	0	0	0	0	0	0	0	0	0	0	0	0	0	0	1	1
tr|R1CRN7|R1CRN7_EMIHU	Uncharacterized protein OS=Emiliania huxleyi OX=2903 GN=EMIHUDRAFT_457592 PE=4 SV=1	1	0	0	0	0	0	0	0	0	0	0	0	0	0	0	0	0	0	0	0	0	0	0	0	0	1	1
tr|R1CRQ4|R1CRQ4_EMIHU,tr|R1CDU4|R1CDU4_EMIHU	Uncharacterized protein OS=Emiliania huxleyi OX=2903 GN=EMIHUDRAFT_443662 PE=4 SV=1	1	0	0	0	0	0	0	0	0	0	0	0	0	0	0	0	0	0	0	0	0	0	0	0	0	1	1
tr|R1CRQ6|R1CRQ6_EMIHU	Uncharacterized protein OS=Emiliania huxleyi OX=2903 GN=EMIHUDRAFT_220382 PE=4 SV=1	0	0	0	0	0	0	0	0	0	0	0	0	0	0	0	1	0	0	0	0	0	0	0	0	0	1	1
tr|R1CRR8|R1CRR8_EMIHU,tr|R1F4E0|R1F4E0_EMIHU	Uncharacterized protein OS=Emiliania huxleyi OX=2903 GN=EMIHUDRAFT_115562 PE=4 SV=1	0	0	0	1	0	0	0	0	0	0	0	2	0	0	0	0	0	0	0	0	0	0	0	0	0	3	2
tr|R1CRS3|R1CRS3_EMIHU	Uncharacterized protein OS=Emiliania huxleyi OX=2903 GN=EMIHUDRAFT_100656 PE=4 SV=1	0	0	0	0	2	0	0	0	0	0	0	0	0	0	0	0	0	0	0	0	0	0	0	0	0	2	1
tr|R1CRS9|R1CRS9_EMIHU	Uncharacterized protein OS=Emiliania huxleyi OX=2903 GN=EMIHUDRAFT_237803 PE=4 SV=1	0	2	0	0	0	0	0	0	0	0	0	0	0	0	0	0	0	0	0	0	0	0	0	0	0	2	1
tr|R1CRT6|R1CRT6_EMIHU	Uncharacterized protein OS=Emiliania huxleyi OX=2903 GN=EMIHUDRAFT_205805 PE=4 SV=1	0	0	0	0	0	0	0	0	0	0	0	0	0	1	0	0	0	0	0	0	0	0	0	0	0	1	1
tr|R1CRT8|R1CRT8_EMIHU	Uncharacterized protein OS=Emiliania huxleyi OX=2903 GN=EMIHUDRAFT_463399 PE=4 SV=1	2	0	0	0	0	0	0	0	0	0	0	0	0	0	0	0	0	0	0	0	0	0	0	0	0	2	1
tr|R1CRU1|R1CRU1_EMIHU,tr|R1C9J3|R1C9J3_EMIHU	Uncharacterized protein OS=Emiliania huxleyi OX=2903 GN=EMIHUDRAFT_435150 PE=4 SV=1	3	1	0	1	0	1	0	0	1	0	0	0	0	1	0	0	0	0	0	0	0	0	0	0	0	8	6
tr|R1CRW2|R1CRW2_EMIHU,tr|R1DSB5|R1DSB5_EMIHU	Uncharacterized protein OS=Emiliania huxleyi OX=2903 GN=EMIHUDRAFT_450366 PE=4 SV=1	0	0	0	1	0	0	0	0	0	0	0	0	0	0	0	0	0	0	0	0	0	0	0	0	0	1	1
tr|R1CRW3|R1CRW3_EMIHU,tr|R1FC24|R1FC24_EMIHU	Uncharacterized protein OS=Emiliania huxleyi OX=2903 GN=EMIHUDRAFT_466107 PE=4 SV=1	0	0	0	1	0	0	0	0	0	0	0	0	0	0	0	0	0	0	0	0	0	0	0	0	0	1	1
tr|R1CRW8|R1CRW8_EMIHU	ATPase (Fragment) OS=Emiliania huxleyi OX=2903 GN=EMIHUDRAFT_453739 PE=4 SV=1	0	0	0	0	0	0	0	0	0	0	0	0	2	0	0	0	0	0	0	0	0	0	0	0	0	2	1
tr|R1CRW9|R1CRW9_EMIHU	Uncharacterized protein OS=Emiliania huxleyi OX=2903 GN=EMIHUDRAFT_450370 PE=4 SV=1	0	0	0	0	1	0	0	0	0	0	0	0	0	0	0	0	0	0	0	0	0	0	0	0	0	1	1
tr|R1CRX4|R1CRX4_EMIHU	Uncharacterized protein OS=Emiliania huxleyi OX=2903 GN=EMIHUDRAFT_107468 PE=4 SV=1	0	0	0	0	0	0	0	0	0	2	0	0	0	0	0	0	0	0	0	0	0	0	0	0	0	2	1
tr|R1CRY1|R1CRY1_EMIHU	Glyceraldehyde-3-phosphate dehydrogenase OS=Emiliania huxleyi OX=2903 GN=GAPN PE=4 SV=1	0	0	0	0	0	0	0	0	0	0	0	0	0	0	0	0	0	0	3	0	0	0	0	0	0	3	1
tr|R1CRY7|R1CRY7_EMIHU	Uncharacterized protein OS=Emiliania huxleyi OX=2903 GN=EMIHUDRAFT_205917 PE=4 SV=1	2	0	0	0	0	0	0	0	0	0	0	0	0	0	0	0	0	0	0	0	0	0	0	0	0	2	1
tr|R1CRZ0|R1CRZ0_EMIHU	Uncharacterized protein OS=Emiliania huxleyi OX=2903 GN=EMIHUDRAFT_115538 PE=4 SV=1	0	0	0	1	0	0	0	0	0	0	0	0	0	0	0	1	0	0	2	0	0	0	0	0	0	4	3
tr|R1CRZ1|R1CRZ1_EMIHU	Uncharacterized protein OS=Emiliania huxleyi OX=2903 GN=EMIHUDRAFT_435194 PE=4 SV=1	2	0	0	0	0	0	0	0	0	0	0	0	0	0	0	0	0	0	0	0	0	0	0	0	0	2	1
tr|R1CS14|R1CS14_EMIHU	Uncharacterized protein OS=Emiliania huxleyi OX=2903 GN=EMIHUDRAFT_121492 PE=4 SV=1	0	0	0	0	0	0	0	0	0	0	0	2	0	0	0	0	0	0	0	0	0	0	0	0	0	2	1
tr|R1CS17|R1CS17_EMIHU	Uncharacterized protein OS=Emiliania huxleyi OX=2903 GN=EMIHUDRAFT_100738 PE=4 SV=1	0	0	1	0	0	0	0	0	0	0	0	0	0	0	0	0	0	0	0	0	0	0	0	0	0	1	1
tr|R1CS21|R1CS21_EMIHU,tr|R1FNE4|R1FNE4_EMIHU	Uncharacterized protein OS=Emiliania huxleyi OX=2903 GN=EMIHUDRAFT_121489 PE=4 SV=1	0	0	1	0	0	0	1	0	0	0	0	0	0	0	0	0	0	0	0	0	0	0	0	0	0	2	2
tr|R1CS28|R1CS28_EMIHU	Uncharacterized protein OS=Emiliania huxleyi OX=2903 GN=EMIHUDRAFT_469159 PE=4 SV=1	0	0	1	0	0	0	1	0	0	0	0	0	0	0	0	0	0	0	0	0	0	0	0	0	0	2	2
tr|R1CS33|R1CS33_EMIHU	Uncharacterized protein OS=Emiliania huxleyi OX=2903 GN=EMIHUDRAFT_435213 PE=4 SV=1	1	0	0	0	0	0	0	0	0	0	0	0	0	0	0	0	0	0	0	0	0	0	1	0	0	2	2
tr|R1CS55|R1CS55_EMIHU,tr|R1DLT7|R1DLT7_EMIHU	Uncharacterized protein OS=Emiliania huxleyi OX=2903 GN=EMIHUDRAFT_237708 PE=4 SV=1	0	0	0	0	1	0	0	0	0	0	0	0	0	0	0	0	0	0	0	0	1	0	0	0	0	2	2
tr|R1CS63|R1CS63_EMIHU	Uncharacterized protein OS=Emiliania huxleyi OX=2903 GN=EMIHUDRAFT_359972 PE=4 SV=1	0	0	0	0	0	0	0	0	0	0	0	0	0	0	0	0	0	0	0	0	0	1	0	0	1	2	2
tr|R1CS69|R1CS69_EMIHU,tr|R1FI98|R1FI98_EMIHU	Uncharacterized protein OS=Emiliania huxleyi OX=2903 GN=EMIHUDRAFT_206087 PE=4 SV=1	0	0	0	1	0	0	0	0	0	0	0	0	0	0	0	0	0	0	0	0	0	0	0	0	0	1	1
tr|R1CS70|R1CS70_EMIHU,tr|R1DSU9|R1DSU9_EMIHU	Uncharacterized protein (Fragment) OS=Emiliania huxleyi OX=2903 GN=EMIHUDRAFT_457556 PE=4 SV=1	0	0	0	0	0	0	0	0	0	0	0	0	0	0	0	0	0	0	0	0	0	0	0	1	0	1	1
tr|R1CS89|R1CS89_EMIHU,tr|R1DBD6|R1DBD6_EMIHU	Uncharacterized protein (Fragment) OS=Emiliania huxleyi OX=2903 GN=EMIHUDRAFT_367313 PE=4 SV=1	2	0	0	0	0	0	0	0	0	0	0	0	0	0	0	0	0	0	0	0	0	0	0	0	0	2	1
tr|R1CSB5|R1CSB5_EMIHU,tr|R1DQN4|R1DQN4_EMIHU	Uncharacterized protein OS=Emiliania huxleyi OX=2903 GN=EMIHUDRAFT_237648 PE=4 SV=1	1	0	0	0	0	0	0	0	0	0	0	0	0	0	0	0	0	0	0	0	0	0	0	0	0	1	1
tr|R1CSE1|R1CSE1_EMIHU,tr|R1FG02|R1FG02_EMIHU	Uncharacterized protein OS=Emiliania huxleyi OX=2903 GN=EMIHUDRAFT_469145 PE=4 SV=1	0	0	0	2	0	0	0	0	0	0	0	0	0	0	0	0	0	0	0	0	0	0	0	0	0	2	1
tr|R1CSF2|R1CSF2_EMIHU	Uncharacterized protein OS=Emiliania huxleyi OX=2903 GN=EMIHUDRAFT_237584 PE=4 SV=1	0	2	0	0	0	0	0	0	0	0	0	0	0	0	0	0	0	0	0	0	0	0	0	0	0	2	1
tr|R1CSG2|R1CSG2_EMIHU,tr|R1EYA0|R1EYA0_EMIHU	Uncharacterized protein OS=Emiliania huxleyi OX=2903 GN=EMIHUDRAFT_443543 PE=4 SV=1	0	1	0	0	0	0	0	0	0	0	0	0	0	0	0	0	0	0	0	0	0	0	0	0	0	1	1
tr|R1CSH1|R1CSH1_EMIHU	Mitochondrial RNA polymerase (Fragment) OS=Emiliania huxleyi OX=2903 GN=EMIHUDRAFT_42597 PE=4 SV=1	0	2	0	0	0	0	0	0	0	0	0	0	0	0	0	0	0	0	0	0	0	0	0	0	0	2	1
tr|R1CSH6|R1CSH6_EMIHU	Uncharacterized protein OS=Emiliania huxleyi OX=2903 GN=EMIHUDRAFT_237476 PE=4 SV=1	0	0	0	0	0	0	0	0	0	1	0	0	0	0	0	0	0	0	0	0	0	0	0	0	0	1	1
tr|R1CSI3|R1CSI3_EMIHU	Uncharacterized protein OS=Emiliania huxleyi OX=2903 GN=EMIHUDRAFT_198881 PE=4 SV=1	0	3	0	0	0	0	0	0	0	0	0	0	0	0	0	0	0	0	0	0	0	0	0	0	0	3	1
tr|R1CSK3|R1CSK3_EMIHU	Nitrilase OS=Emiliania huxleyi OX=2903 GN=EMIHUDRAFT_198908 PE=4 SV=1	0	0	0	0	0	0	0	0	0	0	0	0	1	0	0	0	0	0	0	0	0	0	0	0	0	1	1
tr|R1CSL8|R1CSL8_EMIHU,tr|R1CPB8|R1CPB8_EMIHU	Uncharacterized protein OS=Emiliania huxleyi OX=2903 GN=EMIHUDRAFT_457495 PE=4 SV=1	0	0	0	0	0	0	0	0	0	0	0	0	0	0	0	0	1	0	0	0	0	0	0	0	0	1	1
tr|R1CSM0|R1CSM0_EMIHU	Uncharacterized protein (Fragment) OS=Emiliania huxleyi OX=2903 GN=EMIHUDRAFT_62444 PE=4 SV=1	0	0	0	0	0	0	0	1	0	0	0	0	0	0	0	0	0	0	0	0	0	0	0	0	0	1	1
tr|R1CSM8|R1CSM8_EMIHU,tr|R1EQF9|R1EQF9_EMIHU	Uncharacterized protein OS=Emiliania huxleyi OX=2903 GN=EMIHUDRAFT_237445 PE=4 SV=1	0	0	0	0	0	0	0	0	0	0	0	0	1	0	0	0	0	0	0	0	0	0	0	0	0	1	1
tr|R1CSN2|R1CSN2_EMIHU	Uncharacterized protein OS=Emiliania huxleyi OX=2903 GN=EMIHUDRAFT_315231 PE=3 SV=1	0	0	0	3	0	0	0	0	0	0	0	0	0	0	0	0	0	0	0	0	0	0	0	0	0	3	1
tr|R1CSN8|R1CSN8_EMIHU,tr|R1EUR1|R1EUR1_EMIHU	Uncharacterized protein OS=Emiliania huxleyi OX=2903 GN=EMIHUDRAFT_100633 PE=3 SV=1	0	0	0	0	0	0	0	0	0	0	0	0	0	0	0	0	0	1	0	0	0	0	0	0	0	1	1
tr|R1CSP5|R1CSP5_EMIHU	Uncharacterized protein OS=Emiliania huxleyi OX=2903 GN=EMIHUDRAFT_461965 PE=4 SV=1	1	0	0	0	0	0	0	0	0	0	0	0	0	0	0	0	0	0	0	0	0	0	0	0	0	1	1
tr|R1CSR9|R1CSR9_EMIHU	Uncharacterized protein OS=Emiliania huxleyi OX=2903 GN=EMIHUDRAFT_100655 PE=4 SV=1	0	0	0	0	0	0	0	0	0	0	0	0	0	0	0	0	0	0	0	0	0	1	0	0	0	1	1
tr|R1CSS5|R1CSS5_EMIHU,tr|R1D4K3|R1D4K3_EMIHU	Uncharacterized protein (Fragment) OS=Emiliania huxleyi OX=2903 GN=EMIHUDRAFT_44463 PE=4 SV=1	0	0	0	0	0	0	0	0	0	0	0	1	0	0	0	0	0	0	0	0	0	0	0	0	0	1	1
tr|R1CST1|R1CST1_EMIHU	Uncharacterized protein OS=Emiliania huxleyi OX=2903 GN=EMIHUDRAFT_115273 PE=4 SV=1	0	0	0	0	0	0	0	0	0	1	0	0	0	0	0	0	0	0	0	0	0	0	0	0	0	1	1
tr|R1CST2|R1CST2_EMIHU,tr|R1DQ24|R1DQ24_EMIHU	Uncharacterized protein OS=Emiliania huxleyi OX=2903 GN=EMIHUDRAFT_448624 PE=4 SV=1	1	1	0	0	0	0	0	0	0	0	0	0	0	0	0	0	0	0	0	0	0	0	0	0	0	2	2
tr|R1CSU6|R1CSU6_EMIHU	Uncharacterized protein OS=Emiliania huxleyi OX=2903 GN=EMIHUDRAFT_100672 PE=4 SV=1	0	0	0	1	0	0	0	0	0	0	0	0	2	0	0	0	0	0	0	1	0	0	0	0	0	4	3
tr|R1CSV4|R1CSV4_EMIHU,tr|R1DZU6|R1DZU6_EMIHU	Uncharacterized protein OS=Emiliania huxleyi OX=2903 GN=EMIHUDRAFT_205834 PE=4 SV=1	0	0	0	0	0	0	0	0	0	0	0	0	0	0	1	0	0	0	0	0	0	0	0	0	0	1	1
tr|R1CSW1|R1CSW1_EMIHU	Uncharacterized protein (Fragment) OS=Emiliania huxleyi OX=2903 GN=EMIHUDRAFT_351077 PE=3 SV=1	2	0	0	0	0	0	0	0	0	1	0	0	0	0	0	0	0	0	0	0	0	0	0	0	0	3	2
tr|R1CSW2|R1CSW2_EMIHU	Uncharacterized protein OS=Emiliania huxleyi OX=2903 GN=EMIHUDRAFT_115228 PE=4 SV=1	3	1	0	0	0	0	0	0	0	0	0	0	0	0	0	0	0	0	0	0	0	0	0	0	0	4	2
tr|R1CSW4|R1CSW4_EMIHU	Uncharacterized protein OS=Emiliania huxleyi OX=2903 GN=EMIHUDRAFT_354052 PE=4 SV=1	0	0	0	0	0	0	0	0	0	0	0	0	0	0	0	1	0	0	0	0	0	0	0	0	0	1	1
tr|R1CSW9|R1CSW9_EMIHU,tr|R1FSE3|R1FSE3_EMIHU	Uncharacterized protein OS=Emiliania huxleyi OX=2903 GN=EMIHUDRAFT_237125 PE=4 SV=1	0	0	1	0	0	0	0	0	0	0	0	0	0	0	0	0	0	0	0	0	0	0	0	0	0	1	1
tr|R1CSX2|R1CSX2_EMIHU,tr|R1FSD7|R1FSD7_EMIHU	Uncharacterized protein OS=Emiliania huxleyi OX=2903 GN=EMIHUDRAFT_443487 PE=4 SV=1	0	0	1	0	0	0	0	0	0	0	0	0	0	0	0	0	0	0	0	0	0	0	0	0	0	1	1
tr|R1CSY3|R1CSY3_EMIHU	Uncharacterized protein (Fragment) OS=Emiliania huxleyi OX=2903 GN=EMIHUDRAFT_73662 PE=4 SV=1	0	0	2	0	0	0	0	0	0	0	0	0	0	0	0	0	0	0	0	0	0	0	0	0	0	2	1
tr|R1CSY6|R1CSY6_EMIHU	Uncharacterized protein OS=Emiliania huxleyi OX=2903 GN=EMIHUDRAFT_199104 PE=4 SV=1	0	2	0	0	0	0	0	0	0	0	0	0	0	0	0	0	0	0	0	0	0	0	0	0	0	2	1
tr|R1CSZ4|R1CSZ4_EMIHU	Uncharacterized protein OS=Emiliania huxleyi OX=2903 GN=EMIHUDRAFT_100704 PE=4 SV=1	0	1	1	0	0	0	0	0	0	0	0	0	0	0	0	0	0	0	0	0	0	0	0	0	0	2	2
tr|R1CSZ6|R1CSZ6_EMIHU	Uncharacterized protein OS=Emiliania huxleyi OX=2903 GN=EMIHUDRAFT_237043 PE=4 SV=1	0	0	0	1	0	0	0	0	0	0	0	0	0	0	0	0	0	0	0	0	0	0	0	0	0	1	1
tr|R1CT00|R1CT00_EMIHU	Uncharacterized protein OS=Emiliania huxleyi OX=2903 GN=EMIHUDRAFT_457417 PE=4 SV=1	0	1	0	0	0	0	0	0	0	0	0	0	0	0	0	0	0	0	0	0	0	0	0	0	0	1	1
tr|R1CT02|R1CT02_EMIHU	Uncharacterized protein OS=Emiliania huxleyi OX=2903 GN=EMIHUDRAFT_237066 PE=4 SV=1	0	0	0	0	0	0	0	0	0	0	0	0	0	0	0	0	0	0	0	0	1	0	0	0	0	1	1
tr|R1CT25|R1CT25_EMIHU	Uncharacterized protein (Fragment) OS=Emiliania huxleyi OX=2903 GN=EMIHUDRAFT_64743 PE=4 SV=1	0	0	0	0	0	0	0	0	0	0	0	0	1	0	0	0	0	0	0	0	0	0	0	0	0	1	1
tr|R1CT31|R1CT31_EMIHU	Uncharacterized protein OS=Emiliania huxleyi OX=2903 GN=EMIHUDRAFT_237001 PE=4 SV=1	0	0	0	0	0	0	1	0	0	0	0	0	0	0	0	0	0	0	0	0	0	0	0	0	0	1	1
tr|R1CT46|R1CT46_EMIHU,tr|R1F8B4|R1F8B4_EMIHU	Uncharacterized protein OS=Emiliania huxleyi OX=2903 GN=EMIHUDRAFT_435208 PE=4 SV=1	0	0	0	0	0	0	0	0	0	0	0	0	0	0	0	1	0	0	0	0	0	0	0	0	0	1	1
tr|R1CT48|R1CT48_EMIHU,tr|R1EZ35|R1EZ35_EMIHU	Uncharacterized protein (Fragment) OS=Emiliania huxleyi OX=2903 GN=EMIHUDRAFT_62400 PE=4 SV=1	0	0	1	0	0	0	0	0	0	0	0	0	0	0	0	0	0	0	0	0	0	0	0	0	0	1	1
tr|R1CT59|R1CT59_EMIHU,tr|R1CT00|R1CT00_EMIHU	Uncharacterized protein OS=Emiliania huxleyi OX=2903 GN=EMIHUDRAFT_462008 PE=4 SV=1	0	0	0	0	0	0	1	0	0	0	0	0	0	0	0	0	0	0	0	0	0	0	0	0	0	1	1
tr|R1CT70|R1CT70_EMIHU	Uncharacterized protein OS=Emiliania huxleyi OX=2903 GN=EMIHUDRAFT_100764 PE=4 SV=1	3	0	0	0	0	0	0	0	0	0	0	0	0	0	0	0	0	0	0	0	0	0	0	0	0	3	1
tr|R1CT71|R1CT71_EMIHU	Uncharacterized protein OS=Emiliania huxleyi OX=2903 GN=EMIHUDRAFT_97353 PE=3 SV=1	0	0	1	0	0	0	1	0	0	0	0	0	0	0	0	0	0	0	0	0	0	0	0	0	0	2	2
tr|R1CT80|R1CT80_EMIHU,tr|R1F8L0|R1F8L0_EMIHU	Uncharacterized protein (Fragment) OS=Emiliania huxleyi OX=2903 GN=EMIHUDRAFT_457370 PE=4 SV=1	1	0	0	0	0	0	0	0	0	0	0	0	0	0	0	0	0	0	0	0	0	0	0	0	0	1	1
tr|R1CT88|R1CT88_EMIHU	Uncharacterized protein OS=Emiliania huxleyi OX=2903 GN=EMIHUDRAFT_462015 PE=4 SV=1	1	0	0	0	0	0	0	0	0	0	0	0	0	0	0	0	0	0	0	0	0	0	0	0	1	2	2
tr|R1CT92|R1CT92_EMIHU	Uncharacterized protein OS=Emiliania huxleyi OX=2903 GN=EMIHUDRAFT_62317 PE=4 SV=1	0	0	0	0	1	0	0	0	0	0	0	0	0	0	0	0	0	0	0	0	0	0	0	0	0	1	1
tr|R1CT92|R1CT92_EMIHU,tr|R1EWB5|R1EWB5_EMIHU	Uncharacterized protein OS=Emiliania huxleyi OX=2903 GN=EMIHUDRAFT_62317 PE=4 SV=1	0	1	0	0	0	0	0	0	0	0	0	0	0	0	0	0	0	0	0	0	0	0	0	0	0	1	1
tr|R1CT95|R1CT95_EMIHU,tr|R1FPD8|R1FPD8_EMIHU	Dihydropyrimidinase (Fragment) OS=Emiliania huxleyi OX=2903 GN=EMIHUDRAFT_64727 PE=4 SV=1	0	0	0	0	0	0	0	0	0	0	0	0	0	0	0	0	0	2	0	0	0	0	0	0	0	2	1
tr|R1CTA4|R1CTA4_EMIHU	NhaA Na+\H+ antiporter OS=Emiliania huxleyi OX=2903 GN=NHA1 PE=3 SV=1	0	0	0	2	0	0	0	0	0	0	0	0	0	0	0	0	0	0	0	0	0	0	0	0	0	2	1
tr|R1CTD0|R1CTD0_EMIHU	Uncharacterized protein OS=Emiliania huxleyi OX=2903 GN=EMIHUDRAFT_236785 PE=4 SV=1	0	0	0	1	0	0	0	0	0	0	0	1	0	0	0	0	0	0	0	0	0	0	0	0	0	2	2
tr|R1CTE1|R1CTE1_EMIHU	Uncharacterized protein OS=Emiliania huxleyi OX=2903 GN=EMIHUDRAFT_115094 PE=4 SV=1	2	0	0	0	0	0	0	0	0	0	0	0	0	0	0	0	0	0	0	0	0	0	0	0	0	2	1
tr|R1CTE9|R1CTE9_EMIHU,tr|R1DAQ5|R1DAQ5_EMIHU	Uncharacterized protein OS=Emiliania huxleyi OX=2903 GN=EMIHUDRAFT_453642 PE=4 SV=1	1	0	0	0	0	0	0	0	0	0	0	0	0	0	0	0	0	0	0	0	0	0	0	0	0	1	1
tr|R1CTF6|R1CTF6_EMIHU,tr|R1E9D9|R1E9D9_EMIHU	Uncharacterized protein OS=Emiliania huxleyi OX=2903 GN=EMIHUDRAFT_422706 PE=4 SV=1	0	0	0	0	1	0	0	1	0	0	0	0	0	0	0	0	0	0	0	0	0	0	0	0	0	2	2
tr|R1CTG0|R1CTG0_EMIHU	Uncharacterized protein OS=Emiliania huxleyi OX=2903 GN=EMIHUDRAFT_205325 PE=4 SV=1	0	0	0	2	0	0	0	0	0	0	0	0	0	0	0	0	0	0	0	2	0	0	0	0	0	4	2
tr|R1CTI5|R1CTI5_EMIHU	Uncharacterized protein OS=Emiliania huxleyi OX=2903 GN=EMIHUDRAFT_438963 PE=4 SV=1	1	0	0	0	0	0	0	0	0	0	0	0	0	0	0	0	0	0	0	0	0	0	0	0	0	1	1
tr|R1CTI6|R1CTI6_EMIHU	Uncharacterized protein OS=Emiliania huxleyi OX=2903 GN=EMIHUDRAFT_237371 PE=4 SV=1	0	0	0	0	0	1	0	0	0	0	0	0	0	0	0	0	0	0	0	0	0	0	0	0	0	1	1
tr|R1CTK1|R1CTK1_EMIHU	Uncharacterized protein OS=Emiliania huxleyi OX=2903 GN=EMIHUDRAFT_205378 PE=4 SV=1	0	2	0	0	0	0	0	0	0	0	0	0	0	0	0	0	0	0	0	0	0	0	0	0	0	2	1
tr|R1CTK7|R1CTK7_EMIHU	Uncharacterized protein OS=Emiliania huxleyi OX=2903 GN=EMIHUDRAFT_450258 PE=4 SV=1	0	0	0	0	0	1	0	0	0	0	0	0	0	0	0	0	0	0	0	0	0	0	0	0	0	1	1
tr|R1CTM7|R1CTM7_EMIHU	Uncharacterized protein OS=Emiliania huxleyi OX=2903 GN=EMIHUDRAFT_259254 PE=4 SV=1	0	0	2	0	0	0	2	0	0	0	0	0	0	0	0	0	0	0	0	0	0	0	0	0	0	4	2
tr|R1CTM8|R1CTM8_EMIHU,tr|R1CNK2|R1CNK2_EMIHU	Uncharacterized protein OS=Emiliania huxleyi OX=2903 GN=EMIHUDRAFT_237254 PE=4 SV=1	0	0	0	0	0	0	0	0	1	0	0	0	0	0	0	0	0	0	0	0	0	0	0	0	0	1	1
tr|R1CTP1|R1CTP1_EMIHU	Uncharacterized protein OS=Emiliania huxleyi OX=2903 GN=EMIHUDRAFT_457462 PE=4 SV=1	0	0	0	0	0	0	0	0	0	0	0	0	0	0	1	0	0	0	0	0	0	0	0	0	0	1	1
tr|R1CTP5|R1CTP5_EMIHU	Uncharacterized protein OS=Emiliania huxleyi OX=2903 GN=EMIHUDRAFT_195029 PE=4 SV=1	0	0	0	0	0	0	0	0	0	0	2	0	0	0	0	0	0	0	0	0	0	0	0	0	0	2	1
tr|R1CTS1|R1CTS1_EMIHU	Uncharacterized protein OS=Emiliania huxleyi OX=2903 GN=EMIHUDRAFT_427005 PE=4 SV=1	0	1	0	0	0	0	0	0	0	0	0	0	0	0	0	0	0	0	0	0	0	0	0	0	0	1	1
tr|R1CTU6|R1CTU6_EMIHU	DNA mismatch repair protein of the MLH3 family (Fragment) OS=Emiliania huxleyi OX=2903 GN=EMIHUDRAFT_60123 PE=4 SV=1	0	0	0	0	0	0	0	0	0	0	0	0	0	0	1	0	0	0	0	0	0	0	0	0	0	1	1
tr|R1CTV6|R1CTV6_EMIHU	Uncharacterized protein OS=Emiliania huxleyi OX=2903 GN=EMIHUDRAFT_435073 PE=4 SV=1	0	2	0	0	0	0	0	0	0	0	0	0	0	0	0	0	0	0	0	0	0	0	0	0	0	2	1
tr|R1CTV8|R1CTV8_EMIHU	Uncharacterized protein OS=Emiliania huxleyi OX=2903 GN=EMIHUDRAFT_226459 PE=4 SV=1	0	0	0	0	0	0	0	0	0	0	0	0	0	0	0	0	0	0	0	0	0	1	0	0	0	1	1
tr|R1CTX1|R1CTX1_EMIHU	Uncharacterized protein OS=Emiliania huxleyi OX=2903 GN=EMIHUDRAFT_115240 PE=4 SV=1	0	0	0	0	0	0	0	0	0	0	0	0	0	1	0	0	0	0	0	0	0	0	0	0	0	1	1
tr|R1CTX7|R1CTX7_EMIHU	Uncharacterized protein OS=Emiliania huxleyi OX=2903 GN=EMIHUDRAFT_421357 PE=4 SV=1	0	0	0	0	0	1	0	0	0	0	0	0	0	0	0	0	1	0	0	0	0	0	0	0	0	2	2
tr|R1CTY6|R1CTY6_EMIHU	Uncharacterized protein OS=Emiliania huxleyi OX=2903 GN=EMIHUDRAFT_457414 PE=4 SV=1	0	1	0	0	0	0	0	0	0	0	0	0	0	0	0	0	0	0	0	0	0	0	0	0	0	1	1
tr|R1CTZ7|R1CTZ7_EMIHU	Uncharacterized protein OS=Emiliania huxleyi OX=2903 GN=EMIHUDRAFT_237054 PE=4 SV=1	1	0	1	0	0	0	0	0	0	0	0	0	0	0	0	0	0	0	0	0	0	0	0	0	0	2	2
tr|R1CU08|R1CU08_EMIHU	Uncharacterized protein (Fragment) OS=Emiliania huxleyi OX=2903 GN=EMIHUDRAFT_123496 PE=4 SV=1	0	0	0	0	0	0	0	1	0	0	0	0	0	0	0	0	0	0	0	0	0	0	0	0	0	1	1
tr|R1CU11|R1CU11_EMIHU	Mitochondrial import inner membrane translocase, subunit TIM17 OS=Emiliania huxleyi OX=2903 GN=EMIHUDRAFT_68884 PE=4 SV=1	0	0	0	0	0	0	0	0	0	0	0	1	0	0	0	0	0	0	0	0	0	0	0	0	0	1	1
tr|R1CU15|R1CU15_EMIHU	Uncharacterized protein OS=Emiliania huxleyi OX=2903 GN=EMIHUDRAFT_219932 PE=4 SV=1	0	0	0	0	0	0	0	0	0	0	1	0	1	0	0	0	0	0	0	0	0	0	1	0	0	3	3
tr|R1CU17|R1CU17_EMIHU	Uncharacterized protein OS=Emiliania huxleyi OX=2903 GN=EMIHUDRAFT_205550 PE=3 SV=1	1	0	0	0	0	0	0	0	0	0	0	0	0	0	0	0	0	0	0	0	0	0	0	0	0	1	1
tr|R1CU21|R1CU21_EMIHU	Uncharacterized protein OS=Emiliania huxleyi OX=2903 GN=EMIHUDRAFT_465241 PE=4 SV=1	3	0	0	0	0	0	0	0	0	1	0	0	0	0	1	1	0	0	0	0	0	0	0	0	0	6	4
tr|R1CU30|R1CU30_EMIHU	Uncharacterized protein OS=Emiliania huxleyi OX=2903 GN=EMIHUDRAFT_443462 PE=4 SV=1	0	0	0	0	0	0	0	0	0	0	1	0	0	0	0	0	0	0	0	0	0	0	0	0	0	1	1
tr|R1CU39|R1CU39_EMIHU	Uncharacterized protein OS=Emiliania huxleyi OX=2903 GN=EMIHUDRAFT_205589 PE=4 SV=1	2	0	0	0	0	0	0	0	0	0	0	0	0	0	0	0	0	0	0	0	0	0	0	0	0	2	1
tr|R1CU39|R1CU39_EMIHU,tr|R1F0F1|R1F0F1_EMIHU	Uncharacterized protein OS=Emiliania huxleyi OX=2903 GN=EMIHUDRAFT_205589 PE=4 SV=1	0	0	0	0	0	0	1	0	0	0	0	0	0	0	0	0	0	0	0	0	0	0	0	0	0	1	1
tr|R1CU41|R1CU41_EMIHU	Uncharacterized protein OS=Emiliania huxleyi OX=2903 GN=EMIHUDRAFT_115184 PE=4 SV=1	0	0	0	0	0	0	0	0	0	0	0	0	0	0	0	0	0	0	0	0	0	0	0	1	0	1	1
tr|R1CU60|R1CU60_EMIHU	Uncharacterized protein OS=Emiliania huxleyi OX=2903 GN=EMIHUDRAFT_457384 PE=4 SV=1	0	0	1	0	0	0	1	0	0	0	0	0	0	0	0	0	0	0	0	0	0	0	0	0	0	2	2
tr|R1CU66|R1CU66_EMIHU	Uncharacterized protein OS=Emiliania huxleyi OX=2903 GN=EMIHUDRAFT_100578 PE=4 SV=1	0	0	2	0	0	0	3	0	0	0	0	0	0	0	0	0	0	0	0	0	0	0	0	0	0	5	2
tr|R1CU85|R1CU85_EMIHU,tr|R1CV39|R1CV39_EMIHU	Uncharacterized protein OS=Emiliania huxleyi OX=2903 GN=EMIHUDRAFT_100598 PE=4 SV=1	0	0	0	0	0	0	0	0	0	0	0	0	0	2	0	0	0	0	0	0	0	0	0	0	0	2	1
tr|R1CU91|R1CU91_EMIHU	Uncharacterized protein OS=Emiliania huxleyi OX=2903 GN=EMIHUDRAFT_233786 PE=3 SV=1	0	0	0	0	0	0	0	0	0	0	0	0	0	0	1	0	0	0	0	0	0	0	0	0	0	1	1
tr|R1CUB0|R1CUB0_EMIHU,tr|R1F089|R1F089_EMIHU	Uncharacterized protein (Fragment) OS=Emiliania huxleyi OX=2903 GN=EMIHUDRAFT_435120 PE=4 SV=1	0	0	0	0	0	2	0	0	0	0	0	0	0	0	0	0	0	0	0	0	0	0	0	0	0	2	1
tr|R1CUB2|R1CUB2_EMIHU,tr|R1CUA7|R1CUA7_EMIHU	Uncharacterized protein OS=Emiliania huxleyi OX=2903 GN=EMIHUDRAFT_115120 PE=4 SV=1	0	0	0	0	0	0	0	0	1	0	0	0	0	0	0	0	0	0	0	0	0	0	0	0	0	1	1
tr|R1CUB5|R1CUB5_EMIHU	Uncharacterized protein OS=Emiliania huxleyi OX=2903 GN=EMIHUDRAFT_205723 PE=4 SV=1	0	0	0	0	0	0	0	0	1	0	0	0	0	0	0	0	0	0	0	0	0	0	0	0	0	1	1
tr|R1CUC8|R1CUC8_EMIHU,tr|R1ESL9|R1ESL9_EMIHU	Uncharacterized protein OS=Emiliania huxleyi OX=2903 GN=EMIHUDRAFT_219601 PE=4 SV=1	0	1	0	0	0	0	0	0	0	0	0	0	0	0	0	0	0	0	0	0	0	0	0	0	0	1	1
tr|R1CUE1|R1CUE1_EMIHU	Uncharacterized protein OS=Emiliania huxleyi OX=2903 GN=EMIHUDRAFT_438823 PE=4 SV=1	0	0	0	0	0	0	0	0	0	0	0	0	0	0	0	0	0	0	0	0	0	0	0	1	0	1	1
tr|R1CUH7|R1CUH7_EMIHU,tr|R1E477|R1E477_EMIHU	Uncharacterized protein OS=Emiliania huxleyi OX=2903 GN=EMIHUDRAFT_465967 PE=4 SV=1	0	0	0	0	0	0	0	0	1	0	0	0	0	0	0	0	0	0	0	0	0	0	0	0	0	1	1
tr|R1CUJ1|R1CUJ1_EMIHU	Uncharacterized protein OS=Emiliania huxleyi OX=2903 GN=EMIHUDRAFT_438850 PE=4 SV=1	0	0	0	0	0	0	0	0	0	0	0	1	0	0	0	0	0	0	0	0	0	0	0	0	0	1	1
tr|R1CUJ9|R1CUJ9_EMIHU,tr|R1DGE6|R1DGE6_EMIHU	Uncharacterized protein OS=Emiliania huxleyi OX=2903 GN=EMIHUDRAFT_100437 PE=4 SV=1	0	0	0	0	0	0	0	0	0	0	0	0	0	0	0	0	0	0	0	0	0	1	0	0	0	1	1
tr|R1CUK9|R1CUK9_EMIHU,tr|R1F593|R1F593_EMIHU	Uncharacterized protein OS=Emiliania huxleyi OX=2903 GN=EMIHUDRAFT_435039 PE=4 SV=1	0	1	0	0	0	0	0	0	0	0	0	0	0	0	0	0	0	0	0	0	0	0	0	0	0	1	1
tr|R1CUL6|R1CUL6_EMIHU	Uncharacterized protein OS=Emiliania huxleyi OX=2903 GN=EMIHUDRAFT_205377 PE=4 SV=1	0	0	0	0	0	0	0	0	0	0	0	1	0	0	0	0	0	0	0	0	0	0	0	0	0	1	1
tr|R1CUL9|R1CUL9_EMIHU	Uncharacterized protein (Fragment) OS=Emiliania huxleyi OX=2903 GN=EMIHUDRAFT_457311 PE=4 SV=1	0	1	0	0	0	0	0	0	0	0	0	0	0	0	0	0	0	0	0	0	0	0	0	0	0	1	1
tr|R1CUM2|R1CUM2_EMIHU	Uncharacterized protein OS=Emiliania huxleyi OX=2903 GN=EMIHUDRAFT_236544 PE=4 SV=1	0	0	0	1	0	0	0	0	0	0	0	0	0	0	0	0	0	0	0	0	0	0	0	0	0	1	1
tr|R1CUM7|R1CUM7_EMIHU	Uncharacterized protein OS=Emiliania huxleyi OX=2903 GN=EMIHUDRAFT_435048 PE=4 SV=1	0	0	0	0	0	1	0	0	0	0	0	0	0	0	0	0	0	0	0	0	0	0	0	0	0	1	1
tr|R1CUN2|R1CUN2_EMIHU	Uncharacterized protein OS=Emiliania huxleyi OX=2903 GN=EMIHUDRAFT_219747 PE=4 SV=1	1	0	0	0	0	0	0	0	0	0	0	0	0	0	0	0	0	0	0	0	0	0	0	0	0	1	1
tr|R1CUN3|R1CUN3_EMIHU,tr|R1DCM4|R1DCM4_EMIHU,tr|R1DZ85|R1DZ85_EMIHU,tr|R1FWJ2|R1FWJ2_EMIHU,tr|R1E065|R1E065_EMIHU	Uncharacterized protein OS=Emiliania huxleyi OX=2903 GN=EMIHUDRAFT_435052 PE=4 SV=1	0	0	0	0	0	0	0	0	0	0	0	0	0	0	1	0	0	0	0	0	0	0	0	0	0	1	1
tr|R1CUN9|R1CUN9_EMIHU	Uncharacterized protein OS=Emiliania huxleyi OX=2903 GN=EMIHUDRAFT_463325 PE=4 SV=1	0	2	2	0	0	0	0	0	1	2	0	0	0	1	0	0	0	0	0	0	0	0	0	0	0	8	5
tr|R1CUP0|R1CUP0_EMIHU	Uncharacterized protein OS=Emiliania huxleyi OX=2903 GN=EMIHUDRAFT_236575 PE=4 SV=1	0	0	0	0	0	0	0	0	0	0	0	1	0	0	0	0	0	0	0	0	0	0	0	0	0	1	1
tr|R1CUP2|R1CUP2_EMIHU	Uncharacterized protein OS=Emiliania huxleyi OX=2903 GN=EMIHUDRAFT_250081 PE=4 SV=1	0	1	0	0	0	0	0	0	0	0	0	0	0	0	0	0	0	0	0	0	0	0	0	0	0	1	1
tr|R1CUP6|R1CUP6_EMIHU	Uncharacterized protein OS=Emiliania huxleyi OX=2903 GN=EMIHUDRAFT_205416 PE=4 SV=1	0	0	2	0	0	0	1	0	0	0	0	0	0	0	0	0	0	0	0	0	0	0	0	0	0	3	2
tr|R1CUP8|R1CUP8_EMIHU,tr|R1C272|R1C272_EMIHU	Uncharacterized protein OS=Emiliania huxleyi OX=2903 GN=EMIHUDRAFT_460159 PE=4 SV=1	0	1	0	0	0	0	0	0	0	0	0	0	0	0	0	0	0	0	0	0	0	0	0	0	0	1	1
tr|R1CUR5|R1CUR5_EMIHU,tr|R1CZ13|R1CZ13_EMIHU	Uncharacterized protein OS=Emiliania huxleyi OX=2903 GN=EMIHUDRAFT_236459 PE=4 SV=1	0	0	0	0	0	0	0	0	0	0	0	0	1	0	0	0	0	0	0	0	0	0	0	0	0	1	1
tr|R1CUS9|R1CUS9_EMIHU,tr|R1EXI2|R1EXI2_EMIHU	Uncharacterized protein OS=Emiliania huxleyi OX=2903 GN=EMIHUDRAFT_465904 PE=4 SV=1	0	0	0	0	0	0	0	0	0	0	0	0	0	1	0	0	0	0	0	0	0	0	0	0	0	1	1
tr|R1CUV2|R1CUV2_EMIHU	Uncharacterized protein OS=Emiliania huxleyi OX=2903 GN=EMIHUDRAFT_236511 PE=4 SV=1	0	0	0	2	0	0	0	0	0	0	0	0	0	0	0	0	0	0	0	0	0	0	0	0	0	2	1
tr|R1CUV4|R1CUV4_EMIHU	Uncharacterized protein OS=Emiliania huxleyi OX=2903 GN=EMIHUDRAFT_106949 PE=4 SV=1	0	0	0	0	0	1	0	0	0	0	0	0	0	0	0	0	0	0	0	0	0	0	0	0	0	1	1
tr|R1CUV7|R1CUV7_EMIHU	Uncharacterized protein OS=Emiliania huxleyi OX=2903 GN=EMIHUDRAFT_460732 PE=4 SV=1	2	0	0	0	0	0	0	0	0	0	0	0	0	0	0	0	0	0	0	0	0	0	0	0	0	2	1
tr|R1CUW4|R1CUW4_EMIHU	Uncharacterized protein OS=Emiliania huxleyi OX=2903 GN=EMIHUDRAFT_205498 PE=4 SV=1	2	0	0	0	0	0	0	0	0	0	0	0	0	0	0	0	0	0	0	0	0	0	0	0	0	2	1
tr|R1CUW5|R1CUW5_EMIHU	Uncharacterized protein OS=Emiliania huxleyi OX=2903 GN=EMIHUDRAFT_438770 PE=4 SV=1	0	0	0	0	0	0	0	0	0	0	0	0	0	0	0	1	0	0	0	0	0	0	1	0	0	2	2
tr|R1CUW9|R1CUW9_EMIHU,tr|R1CY14|R1CY14_EMIHU,tr|R1F2F5|R1F2F5_EMIHU,tr|R1CF43|R1CF43_EMIHU,tr|R1FC15|R1FC15_EMIHU,tr|R1DTJ0|R1DTJ0_EMIHU,tr|R1CYF0|R1CYF0_EMIHU,tr|R1CYF0|R1CYF0_EMIHU	Uncharacterized protein OS=Emiliania huxleyi OX=2903 GN=EMIHUDRAFT_219446 PE=4 SV=1	0	0	0	0	0	0	0	0	0	0	0	0	0	0	0	1	0	0	0	1	0	0	0	0	0	2	2
tr|R1CUX5|R1CUX5_EMIHU	Uncharacterized protein OS=Emiliania huxleyi OX=2903 GN=EMIHUDRAFT_219461 PE=4 SV=1	0	0	0	0	2	0	0	0	0	0	0	0	0	0	0	0	0	0	0	0	0	0	0	0	0	2	1
tr|R1CUY5|R1CUY5_EMIHU,tr|R1BGQ2|R1BGQ2_EMIHU	Putative ABC transporter OS=Emiliania huxleyi OX=2903 GN=EMIHUDRAFT_465929 PE=4 SV=1	0	0	0	0	0	0	0	0	0	0	0	0	0	0	0	0	1	0	0	0	0	0	0	0	0	1	1
tr|R1CUY5|R1CUY5_EMIHU,tr|R1BGQ2|R1BGQ2_EMIHU,tr|R1BGQ2|R1BGQ2_EMIHU	Putative ABC transporter OS=Emiliania huxleyi OX=2903 GN=EMIHUDRAFT_465929 PE=4 SV=1	0	0	0	0	1	0	0	0	0	0	0	0	0	0	0	0	0	0	0	0	0	0	0	0	0	1	1
tr|R1CUY7|R1CUY7_EMIHU	Uncharacterized protein OS=Emiliania huxleyi OX=2903 GN=EMIHUDRAFT_450290 PE=4 SV=1	0	0	0	0	0	0	0	0	1	0	0	0	0	0	0	0	0	0	0	0	0	0	0	0	0	1	1
tr|R1CV07|R1CV07_EMIHU	Light harvesting protein OS=Emiliania huxleyi OX=2903 GN=Lhcf18 PE=4 SV=1	0	0	1	0	0	0	0	0	0	0	0	1	0	0	0	0	1	0	0	0	0	1	0	0	0	4	4
tr|R1CV08|R1CV08_EMIHU	Uncharacterized protein OS=Emiliania huxleyi OX=2903 GN=EMIHUDRAFT_219542 PE=4 SV=1	0	0	0	0	0	0	0	1	0	0	0	0	0	0	0	0	0	0	0	0	0	0	0	0	0	1	1
tr|R1CV19|R1CV19_EMIHU	Uncharacterized protein OS=Emiliania huxleyi OX=2903 GN=EMIHUDRAFT_205573 PE=4 SV=1	0	0	0	0	0	0	0	1	0	0	0	0	0	0	0	0	0	0	0	0	0	0	0	0	0	1	1
tr|R1CV20|R1CV20_EMIHU	Uncharacterized protein (Fragment) OS=Emiliania huxleyi OX=2903 GN=EMIHUDRAFT_374518 PE=4 SV=1	0	0	0	0	0	0	0	0	0	0	0	1	0	0	0	0	1	0	0	0	0	0	0	0	0	2	2
tr|R1CV24|R1CV24_EMIHU	Uncharacterized protein (Fragment) OS=Emiliania huxleyi OX=2903 GN=EMIHUDRAFT_460145 PE=4 SV=1	0	0	0	0	0	0	1	0	0	0	0	0	0	0	0	0	0	0	0	0	0	0	0	0	0	1	1
tr|R1CV26|R1CV26_EMIHU,tr|R1BYS7|R1BYS7_EMIHU,tr|A0A0D3KIZ4|A0A0D3KIZ4_EMIHU	Uncharacterized protein (Fragment) OS=Emiliania huxleyi OX=2903 GN=EMIHUDRAFT_443326 PE=4 SV=1	1	0	0	0	0	0	0	0	0	0	0	0	0	0	0	0	0	0	0	0	0	0	0	0	0	1	1
tr|R1CV59|R1CV59_EMIHU,tr|R1G2P6|R1G2P6_EMIHU	Uncharacterized protein OS=Emiliania huxleyi OX=2903 GN=EMIHUDRAFT_249978 PE=4 SV=1	1	0	0	0	0	0	0	0	0	0	0	0	0	0	0	0	0	0	0	0	0	0	0	0	0	1	1
tr|R1CV61|R1CV61_EMIHU,tr|R1C412|R1C412_EMIHU	Uncharacterized protein OS=Emiliania huxleyi OX=2903 GN=EMIHUDRAFT_114830 PE=4 SV=1	0	2	0	0	0	0	0	0	0	0	0	0	0	0	0	0	0	0	0	0	0	0	0	0	0	2	1
tr|R1CV66|R1CV66_EMIHU	Uncharacterized protein OS=Emiliania huxleyi OX=2903 GN=EMIHUDRAFT_236236 PE=4 SV=1	0	0	0	0	3	0	0	0	0	0	0	0	0	0	0	0	0	0	0	0	1	0	0	0	0	4	2
tr|R1CVC2|R1CVC2_EMIHU	Uncharacterized protein OS=Emiliania huxleyi OX=2903 GN=EMIHUDRAFT_236680 PE=4 SV=1	0	0	1	0	0	0	0	0	0	0	0	0	0	0	0	0	0	0	0	0	0	0	0	0	0	1	1
tr|R1CVF9|R1CVF9_EMIHU	Uncharacterized protein OS=Emiliania huxleyi OX=2903 GN=EMIHUDRAFT_236588 PE=4 SV=1	0	0	0	0	0	0	0	0	0	0	0	0	0	0	0	0	1	0	0	0	0	0	0	0	0	1	1
tr|R1CVG3|R1CVG3_EMIHU,tr|R1E0D4|R1E0D4_EMIHU	Glycerol kinase OS=Emiliania huxleyi OX=2903 GN=EMIHUDRAFT_457255 PE=3 SV=1	1	0	0	0	0	0	0	0	0	0	0	0	0	0	0	0	0	0	0	0	0	0	0	0	0	1	1
tr|R1CVG8|R1CVG8_EMIHU	Uncharacterized protein (Fragment) OS=Emiliania huxleyi OX=2903 GN=EMIHUDRAFT_457326 PE=4 SV=1	0	0	2	0	0	0	0	0	0	0	0	0	0	0	0	0	0	0	0	0	0	0	0	0	0	2	1
tr|R1CVJ7|R1CVJ7_EMIHU,tr|R1DCE1|R1DCE1_EMIHU	Uncharacterized protein OS=Emiliania huxleyi OX=2903 GN=EMIHUDRAFT_73424 PE=4 SV=1	0	0	0	1	0	0	0	0	0	0	0	0	0	0	0	0	0	0	0	0	0	0	0	0	0	1	1
tr|R1CVK5|R1CVK5_EMIHU	Uncharacterized protein OS=Emiliania huxleyi OX=2903 GN=EMIHUDRAFT_203585 PE=4 SV=1	0	0	0	1	0	0	0	0	0	0	0	0	0	0	0	0	0	0	0	0	0	0	0	0	0	1	1
tr|R1CVN1|R1CVN1_EMIHU,tr|R1EU69|R1EU69_EMIHU	Uncharacterized protein OS=Emiliania huxleyi OX=2903 GN=EMIHUDRAFT_463240 PE=4 SV=1	0	0	0	0	0	2	0	0	0	0	0	0	0	0	0	0	0	0	0	0	0	0	0	0	0	2	1
tr|R1CVN4|R1CVN4_EMIHU	Uncharacterized protein OS=Emiliania huxleyi OX=2903 GN=EMIHUDRAFT_450146 PE=3 SV=1	0	0	1	0	0	0	0	0	0	0	0	0	0	0	0	0	0	0	0	0	0	0	0	0	0	1	1
tr|R1CVN4|R1CVN4_EMIHU,tr|R1D554|R1D554_EMIHU	Uncharacterized protein OS=Emiliania huxleyi OX=2903 GN=EMIHUDRAFT_450146 PE=3 SV=1	1	0	0	0	0	0	0	0	0	0	1	0	0	0	0	0	0	0	0	0	0	0	0	0	0	2	2
tr|R1CVN5|R1CVN5_EMIHU,tr|R1FSC7|R1FSC7_EMIHU	Uncharacterized protein OS=Emiliania huxleyi OX=2903 GN=EMIHUDRAFT_236560 PE=3 SV=1	0	0	1	0	0	0	1	0	0	0	0	0	0	0	0	0	0	0	0	0	0	0	0	0	0	2	2
tr|R1CVP6|R1CVP6_EMIHU	Uncharacterized protein OS=Emiliania huxleyi OX=2903 GN=EMIHUDRAFT_203675 PE=4 SV=1	0	0	0	1	0	0	0	0	0	0	0	0	0	0	0	0	0	0	0	1	0	0	0	0	0	2	2
tr|R1CVS8|R1CVS8_EMIHU,tr|R1DR64|R1DR64_EMIHU	Uncharacterized protein OS=Emiliania huxleyi OX=2903 GN=EMIHUDRAFT_114940 PE=4 SV=1	0	0	0	0	0	1	0	0	0	0	0	0	0	0	0	0	0	0	0	0	0	0	0	0	0	1	1
tr|R1CVT1|R1CVT1_EMIHU	Uncharacterized protein OS=Emiliania huxleyi OX=2903 GN=EMIHUDRAFT_205103 PE=4 SV=1	0	0	0	0	0	0	0	0	0	0	0	0	0	0	0	0	0	0	0	0	0	0	0	1	0	1	1
tr|R1CVT8|R1CVT8_EMIHU	Uncharacterized protein OS=Emiliania huxleyi OX=2903 GN=EMIHUDRAFT_114948 PE=4 SV=1	1	0	0	0	0	0	0	0	0	0	0	0	0	0	0	0	0	0	0	0	0	0	0	0	0	1	1
tr|R1CVU4|R1CVU4_EMIHU,tr|R1BAI8|R1BAI8_EMIHU	Uncharacterized protein OS=Emiliania huxleyi OX=2903 GN=EMIHUDRAFT_114954 PE=4 SV=1	0	0	0	0	3	0	0	0	0	0	0	0	0	0	0	0	0	0	0	0	0	0	0	0	0	3	1
tr|R1CVV9|R1CVV9_EMIHU	Uncharacterized protein OS=Emiliania huxleyi OX=2903 GN=EMIHUDRAFT_121299 PE=4 SV=1	0	0	0	0	0	0	0	0	0	0	0	0	0	0	0	0	2	0	0	0	0	0	0	0	0	2	1
tr|R1CVX2|R1CVX2_EMIHU	Uncharacterized protein OS=Emiliania huxleyi OX=2903 GN=EMIHUDRAFT_205172 PE=4 SV=1	0	0	0	0	0	0	0	0	0	0	0	0	0	2	0	0	0	0	0	0	0	0	0	0	0	2	1
tr|R1CVX7|R1CVX7_EMIHU,tr|R1G1N6|R1G1N6_EMIHU	Uncharacterized protein OS=Emiliania huxleyi OX=2903 GN=EMIHUDRAFT_450201 PE=4 SV=1	0	0	0	0	0	0	0	0	0	0	0	0	0	0	0	0	1	0	0	0	0	0	0	0	0	1	1
tr|R1CW07|R1CW07_EMIHU	Uncharacterized protein (Fragment) OS=Emiliania huxleyi OX=2903 GN=EMIHUDRAFT_443353 PE=4 SV=1	0	0	0	0	0	0	0	0	0	1	0	0	0	0	0	0	0	0	0	0	1	0	0	0	0	2	2
tr|R1CW08|R1CW08_EMIHU	Uncharacterized protein OS=Emiliania huxleyi OX=2903 GN=EMIHUDRAFT_121271 PE=4 SV=1	0	0	0	2	0	0	0	0	0	0	0	0	0	0	0	0	0	0	0	0	0	0	0	0	0	2	1
tr|R1CW10|R1CW10_EMIHU	Uncharacterized protein OS=Emiliania huxleyi OX=2903 GN=EMIHUDRAFT_64409 PE=3 SV=1	1	0	0	0	0	0	0	0	0	0	0	0	0	0	0	0	0	0	0	0	0	0	0	0	0	1	1
tr|R1CW13|R1CW13_EMIHU,tr|R1CYT1|R1CYT1_EMIHU	Uncharacterized protein OS=Emiliania huxleyi OX=2903 GN=EMIHUDRAFT_447196 PE=4 SV=1	0	0	0	0	0	0	0	0	1	0	0	0	0	0	0	0	0	0	0	0	0	0	0	0	0	1	1
tr|R1CW14|R1CW14_EMIHU	Uncharacterized protein OS=Emiliania huxleyi OX=2903 GN=EMIHUDRAFT_438669 PE=4 SV=1	2	0	0	0	0	0	0	0	0	0	0	0	0	0	0	0	0	0	0	0	0	0	0	0	0	2	1
tr|R1CW21|R1CW21_EMIHU,tr|R1CW21|R1CW21_EMIHU	Uncharacterized protein OS=Emiliania huxleyi OX=2903 GN=EMIHUDRAFT_465838 PE=4 SV=1	0	1	0	0	0	0	0	0	0	0	0	1	0	0	0	0	0	0	0	0	0	0	0	0	0	2	2
tr|R1CW33|R1CW33_EMIHU,tr|R1C5Z9|R1C5Z9_EMIHU	Uncharacterized protein OS=Emiliania huxleyi OX=2903 GN=EMIHUDRAFT_219015 PE=4 SV=1	0	0	0	0	0	0	0	0	0	2	0	0	0	0	0	0	0	0	0	0	0	0	0	0	0	2	1
tr|R1CW34|R1CW34_EMIHU	Uncharacterized protein OS=Emiliania huxleyi OX=2903 GN=EMIHUDRAFT_443325 PE=4 SV=1	0	0	0	0	0	0	0	0	0	0	0	0	2	0	0	0	0	0	0	0	0	0	0	0	0	2	1
tr|R1CW40|R1CW40_EMIHU	Uncharacterized protein OS=Emiliania huxleyi OX=2903 GN=EMIHUDRAFT_463306 PE=4 SV=1	0	3	0	0	0	0	0	0	0	0	1	0	0	0	0	0	0	0	0	0	0	0	0	0	0	4	2
tr|R1CW59|R1CW59_EMIHU,tr|R1D9N3|R1D9N3_EMIHU	Carboxypeptidase OS=Emiliania huxleyi OX=2903 GN=EMIHUDRAFT_73387 PE=3 SV=1	0	0	0	0	0	0	0	0	0	0	1	0	1	0	0	0	0	0	0	0	0	0	0	0	0	2	2
tr|R1CW60|R1CW60_EMIHU	Uncharacterized protein OS=Emiliania huxleyi OX=2903 GN=EMIHUDRAFT_453442 PE=4 SV=1	0	1	0	0	0	0	0	0	0	0	0	0	0	0	0	0	0	0	0	0	0	0	0	0	0	1	1
tr|R1CW82|R1CW82_EMIHU,tr|R1C540|R1C540_EMIHU	Uncharacterized protein OS=Emiliania huxleyi OX=2903 GN=EMIHUDRAFT_114829 PE=4 SV=1	0	0	0	0	0	0	0	0	0	0	0	0	0	0	0	0	0	1	0	0	0	0	0	0	0	1	1
tr|R1CW87|R1CW87_EMIHU,tr|R1B713|R1B713_EMIHU,tr|R1CMR8|R1CMR8_EMIHU	Uncharacterized protein (Fragment) OS=Emiliania huxleyi OX=2903 GN=EMIHUDRAFT_123422 PE=4 SV=1	0	0	0	0	0	0	0	0	0	0	0	0	0	1	0	0	0	0	0	0	0	0	0	0	0	1	1
tr|R1CW90|R1CW90_EMIHU	Uncharacterized protein OS=Emiliania huxleyi OX=2903 GN=EMIHUDRAFT_457256 PE=4 SV=1	1	0	0	0	0	0	0	0	0	0	0	0	0	0	0	0	0	0	0	0	0	0	0	0	0	1	1
tr|R1CW98|R1CW98_EMIHU,tr|R1DAQ7|R1DAQ7_EMIHU	Uncharacterized protein OS=Emiliania huxleyi OX=2903 GN=EMIHUDRAFT_235917 PE=4 SV=1	0	1	0	0	0	0	0	0	0	0	0	0	0	0	0	0	0	0	0	0	0	0	0	0	0	1	1
tr|R1CWB0|R1CWB0_EMIHU	Uncharacterized protein OS=Emiliania huxleyi OX=2903 GN=EMIHUDRAFT_114705 PE=4 SV=1	0	0	0	0	0	0	0	0	0	0	0	0	0	0	0	0	0	0	0	1	0	0	0	0	0	1	1
tr|R1CWB9|R1CWB9_EMIHU,tr|R1E974|R1E974_EMIHU	Uncharacterized protein OS=Emiliania huxleyi OX=2903 GN=EMIHUDRAFT_121233 PE=4 SV=1	0	0	0	0	0	0	0	0	2	0	0	0	0	1	0	0	0	0	0	0	1	0	0	0	0	4	3
tr|R1CWC1|R1CWC1_EMIHU	Uncharacterized protein OS=Emiliania huxleyi OX=2903 GN=EMIHUDRAFT_235967 PE=4 SV=1	0	0	0	0	0	0	0	0	2	0	0	0	0	1	0	0	0	0	0	0	0	0	0	0	0	3	2
tr|R1CWC2|R1CWC2_EMIHU	Uncharacterized protein OS=Emiliania huxleyi OX=2903 GN=EMIHUDRAFT_236144 PE=4 SV=1	0	0	0	1	0	0	0	0	0	0	0	0	0	0	0	0	0	0	0	1	0	0	0	0	0	2	2
tr|R1CWC4|R1CWC4_EMIHU	Uncharacterized protein (Fragment) OS=Emiliania huxleyi OX=2903 GN=EMIHUDRAFT_121228 PE=4 SV=1	1	0	0	0	0	0	0	0	0	0	0	0	0	0	0	0	0	0	0	0	0	0	0	0	0	1	1
tr|R1CWC5|R1CWC5_EMIHU,tr|R1E907|R1E907_EMIHU	Uncharacterized protein OS=Emiliania huxleyi OX=2903 GN=EMIHUDRAFT_114718 PE=4 SV=1	0	1	0	0	0	0	0	0	0	0	0	0	0	0	0	0	0	0	0	0	0	0	0	0	0	1	1
tr|R1CWE3|R1CWE3_EMIHU,tr|A0A0D3KMJ3|A0A0D3KMJ3_EMIHU	Geranylgeranyl pyrophosphate synthase OS=Emiliania huxleyi OX=2903 GN=GGPS PE=3 SV=1	1	0	0	0	0	0	0	0	0	0	0	0	0	0	0	0	0	0	0	0	0	0	0	0	0	1	1
tr|R1CWF1|R1CWF1_EMIHU	Uncharacterized protein OS=Emiliania huxleyi OX=2903 GN=EMIHUDRAFT_235849 PE=4 SV=1	0	0	0	0	0	0	0	0	0	0	0	0	0	0	1	0	0	0	0	0	0	0	0	0	0	1	1
tr|R1CWF2|R1CWF2_EMIHU,tr|R1E6E8|R1E6E8_EMIHU	Uncharacterized protein OS=Emiliania huxleyi OX=2903 GN=EMIHUDRAFT_443298 PE=4 SV=1	0	0	0	0	0	0	0	0	0	0	0	1	0	0	0	0	0	0	0	0	0	0	0	0	0	1	1
tr|R1CWF4|R1CWF4_EMIHU	Uncharacterized protein OS=Emiliania huxleyi OX=2903 GN=EMIHUDRAFT_359232 PE=4 SV=1	0	0	0	1	0	0	0	0	0	0	0	0	0	0	0	0	0	0	0	2	0	0	0	0	0	3	2
tr|R1CWG1|R1CWG1_EMIHU	Uncharacterized protein OS=Emiliania huxleyi OX=2903 GN=EMIHUDRAFT_372188 PE=4 SV=1	0	0	0	1	0	0	0	0	0	0	0	0	0	0	0	0	0	0	0	1	0	0	0	0	0	2	2
tr|R1CWH3|R1CWH3_EMIHU	Uncharacterized protein OS=Emiliania huxleyi OX=2903 GN=EMIHUDRAFT_114677 PE=4 SV=1	2	0	0	0	0	0	0	0	1	0	0	0	0	1	0	0	0	0	0	0	1	0	0	0	0	5	4
tr|R1CWH8|R1CWH8_EMIHU,tr|R1FCD3|R1FCD3_EMIHU	Uncharacterized protein OS=Emiliania huxleyi OX=2903 GN=EMIHUDRAFT_114782 PE=4 SV=1	0	0	0	2	0	0	0	2	0	0	0	0	0	0	0	0	0	0	0	0	0	0	0	1	0	5	3
tr|R1CWI2|R1CWI2_EMIHU	Uncharacterized protein OS=Emiliania huxleyi OX=2903 GN=EMIHUDRAFT_73420 PE=4 SV=1	0	0	0	0	2	0	0	0	0	0	0	0	0	0	0	0	0	0	0	0	0	0	0	0	0	2	1
tr|R1CWJ1|R1CWJ1_EMIHU,tr|R1F4C3|R1F4C3_EMIHU	Uncharacterized protein OS=Emiliania huxleyi OX=2903 GN=EMIHUDRAFT_450128 PE=4 SV=1	0	0	1	0	0	0	0	0	0	0	0	0	0	0	0	0	1	0	0	0	0	0	0	0	0	2	2
tr|R1CWM5|R1CWM5_EMIHU,tr|R1F0R2|R1F0R2_EMIHU	Uncharacterized protein OS=Emiliania huxleyi OX=2903 GN=EMIHUDRAFT_235799 PE=4 SV=1	0	0	0	3	0	0	0	0	0	0	0	0	0	0	0	0	0	0	0	0	0	0	0	0	0	3	1
tr|R1CWN5|R1CWN5_EMIHU	Fumarate reductase OS=Emiliania huxleyi OX=2903 GN=EMIHUDRAFT_465828 PE=4 SV=1	1	0	0	0	0	0	0	0	0	0	0	0	0	0	0	0	0	0	0	0	0	0	0	0	0	1	1
tr|R1CWQ2|R1CWQ2_EMIHU	Uncharacterized protein (Fragment) OS=Emiliania huxleyi OX=2903 GN=EMIHUDRAFT_460725 PE=4 SV=1	0	0	0	0	1	0	0	0	0	0	0	0	0	0	0	0	0	0	0	0	0	0	0	0	0	1	1
tr|R1CWQ2|R1CWQ2_EMIHU,tr|A0A0D3IGG2|A0A0D3IGG2_EMIHU	Uncharacterized protein (Fragment) OS=Emiliania huxleyi OX=2903 GN=EMIHUDRAFT_460725 PE=4 SV=1	0	0	0	0	0	0	0	0	1	0	0	0	0	0	0	0	0	0	0	0	0	0	0	0	0	1	1
tr|R1CWT1|R1CWT1_EMIHU,tr|R1EK67|R1EK67_EMIHU	Uncharacterized protein OS=Emiliania huxleyi OX=2903 GN=EMIHUDRAFT_443163 PE=4 SV=1	0	0	0	0	0	0	0	0	0	0	0	1	0	0	0	0	0	0	0	0	0	0	0	0	0	1	1
tr|R1CWV4|R1CWV4_EMIHU	Uncharacterized protein OS=Emiliania huxleyi OX=2903 GN=EMIHUDRAFT_353783 PE=4 SV=1	0	0	0	0	0	0	0	0	0	0	0	0	0	0	0	0	0	0	2	0	0	0	0	0	0	2	1
tr|R1CWW8|R1CWW8_EMIHU	Uncharacterized protein OS=Emiliania huxleyi OX=2903 GN=EMIHUDRAFT_205187 PE=4 SV=1	0	0	0	0	0	0	0	0	0	0	1	0	0	0	0	0	0	0	0	0	0	0	0	0	0	1	1
tr|R1CWX3|R1CWX3_EMIHU,tr|R1DPY2|R1DPY2_EMIHU	Uncharacterized protein OS=Emiliania huxleyi OX=2903 GN=EMIHUDRAFT_434985 PE=4 SV=1	2	0	0	0	0	0	0	0	0	0	0	0	0	0	0	0	0	0	0	0	0	0	0	0	0	2	1
tr|R1CWY1|R1CWY1_EMIHU	Uncharacterized protein OS=Emiliania huxleyi OX=2903 GN=EMIHUDRAFT_415582 PE=4 SV=1	0	0	0	0	0	0	0	0	0	0	0	0	0	1	0	0	0	0	0	0	0	0	0	0	0	1	1
tr|R1CWZ2|R1CWZ2_EMIHU	Uncharacterized protein OS=Emiliania huxleyi OX=2903 GN=EMIHUDRAFT_463291 PE=4 SV=1	0	0	0	0	0	0	0	0	0	0	1	0	0	0	0	0	0	0	0	0	0	0	0	0	0	1	1
tr|R1CX08|R1CX08_EMIHU	Uncharacterized protein OS=Emiliania huxleyi OX=2903 GN=EMIHUDRAFT_235576 PE=4 SV=1	1	0	0	0	0	0	0	0	0	1	0	0	0	0	0	0	0	0	0	0	0	0	0	0	0	2	2
tr|R1CX12|R1CX12_EMIHU	Uncharacterized protein (Fragment) OS=Emiliania huxleyi OX=2903 GN=EMIHUDRAFT_218580 PE=4 SV=1	0	0	0	0	0	0	0	0	0	0	0	0	0	0	0	0	0	0	1	0	0	0	0	0	0	1	1
tr|R1CX17|R1CX17_EMIHU	Uncharacterized protein OS=Emiliania huxleyi OX=2903 GN=EMIHUDRAFT_235592 PE=4 SV=1	0	0	0	0	0	1	0	1	0	0	0	0	0	0	0	0	0	0	0	0	0	0	0	0	0	2	2
[truncated: 5,425 more rows]
