# Supplementary material for: Discovery of Post-Translational Modifications in Emiliania huxleyi
Source: Molecules. 2021 Apr 2;26(7):2027. doi: 10.3390/molecules26072027 (PMC8038017; doi:10.3390/molecules26072027)
Supplement: Supplementary file 1 [file molecules-26-02027-s001.zip › Table S4.xlsx]

## Sheet: Table S4
Table S4. List of multiply modified sites
Peptide	Protein	Backbone	PTM
R.K[170.14]TVTAM[147.04]DVVY.A	tr|R1CEA2|R1CEA2_EMIHU,tr|R1BNU7|R1BNU7_EMIHU,tr|R1BB62|R1BB62_EMIHU	RK*TVTAMDVVYA	Trimethylation(K)
R.K[184.12]TVTAM[147.04]DVVYALKR.Q	tr|R1CEA2|R1CEA2_EMIHU,tr|R1BNU7|R1BNU7_EMIHU,tr|R1BB62|R1BB62_EMIHU	RK*TVTAMDVVYALKRQ	Propionylation(K)
R.K[198.14]TVTAM[147.04]DVVYALKR.Q	tr|R1CEA2|R1CEA2_EMIHU,tr|R1BNU7|R1BNU7_EMIHU,tr|R1BB62|R1BB62_EMIHU	RK*TVTAMDVVYALKRQ	Butyrylation(K)
R.K[214.10]TVTAM[147.04]DVVYALKR.Q	tr|R1CEA2|R1CEA2_EMIHU,tr|R1BNU7|R1BNU7_EMIHU,tr|R1BB62|R1BB62_EMIHU	RK*TVTAMDVVYALKRQ	Malonylation(K)
R.n[44.01]K[156.13]TVTAMDVVYALK.R	tr|R1CEA2|R1CEA2_EMIHU,tr|R1BNU7|R1BNU7_EMIHU,tr|R1BB62|R1BB62_EMIHU	RK*TVTAMDVVYALKR	Dimethylation
R.RK[170.11]TVTAM[147.04]DVVYALK.R	tr|R1CEA2|R1CEA2_EMIHU,tr|R1BNU7|R1BNU7_EMIHU,tr|R1BB62|R1BB62_EMIHU	RRK*TVTAMDVVYALKR	Acetylation(K)
R.K[170.11]GLSPLLR.G	sp|Q4G3B5|PSAL_EMIHU	RK*GLSPLLRG	Acetylation(K)
R.K[196.12]GLSPLLR.G	sp|Q4G3B5|PSAL_EMIHU	RK*GLSPLLRG	Crotonylation(K)
R.K[228.11]GLSPLLR.G	sp|Q4G3B5|PSAL_EMIHU	RK*GLSPLLRG	Succinylation(K)
R.n[44.01]K[184.12]GLSPLLR.G	sp|Q4G3B5|PSAL_EMIHU	RK*GLSPLLRG	Propionylation(K)
R.n[44.01]K[198.14]GLSPLLR.G	sp|Q4G3B5|PSAL_EMIHU	RK*GLSPLLRG	Butyrylation(K)
R.n[44.01]K[156.13]SAPATGGVK[156.13].K	tr|R1E8B1|R1E8B1_EMIHU,tr|R1D7K6|R1D7K6_EMIHU,tr|R1CF33|R1CF33_EMIHU,tr|R1BCB1|R1BCB1_EMIHU	RK*SAPATGGVKK	Dimethylation
R.K[198.14]SAPATGGVK.K	tr|R1E8B1|R1E8B1_EMIHU,tr|R1D7K6|R1D7K6_EMIHU,tr|R1CF33|R1CF33_EMIHU,tr|R1BCB1|R1BCB1_EMIHU	RK*SAPATGGVKK	Butyrylation(K)
R.n[44.01]K[170.14]SAPATGGVK.K	tr|R1E8B1|R1E8B1_EMIHU,tr|R1D7K6|R1D7K6_EMIHU,tr|R1CF33|R1CF33_EMIHU,tr|R1BCB1|R1BCB1_EMIHU	RK*SAPATGGVKK	Trimethylation(K)
R.n[44.01]K[184.12]SAPATGGVK.K	tr|R1E8B1|R1E8B1_EMIHU,tr|R1D7K6|R1D7K6_EMIHU,tr|R1CF33|R1CF33_EMIHU,tr|R1BCB1|R1BCB1_EMIHU	RK*SAPATGGVKK	Propionylation(K)
K.n[44.01]VLK[170.11]QVHPDTGISSK.A	tr|R1ECB0|R1ECB0_EMIHU,tr|R1DMV2|R1DMV2_EMIHU,tr|R1FGM1|R1FGM1_EMIHU	KVLK*QVHPDTGISSKA	Acetylation(K)
K.n[44.01]VLK[184.12]QVHPDTGISSK.A	tr|R1ECB0|R1ECB0_EMIHU,tr|R1DMV2|R1DMV2_EMIHU,tr|R1FGM1|R1FGM1_EMIHU	KVLK*QVHPDTGISSKA	Propionylation(K)
K.VLK[214.10]QVHPDTGISSK.A	tr|R1ECB0|R1ECB0_EMIHU,tr|R1DMV2|R1DMV2_EMIHU,tr|R1FGM1|R1FGM1_EMIHU	KVLK*QVHPDTGISSKA	Malonylation(K)
K.VLK[228.11]QVHPDTGISSK.A	tr|R1ECB0|R1ECB0_EMIHU,tr|R1DMV2|R1DMV2_EMIHU,tr|R1FGM1|R1FGM1_EMIHU	KVLK*QVHPDTGISSKA	Succinylation(K)
K.E[143.06]PSK[142.11]SINPDEAVAYGAAVQAAILSGTGSAK.T	tr|R1FFP8|R1FFP8_EMIHU,tr|R1DD63|R1DD63_EMIHU	KEPSK*SINPDEAVAYGAAVQAAILSGTGSAKT	Methylation
K.EPSK[170.14]SINPDEAVAYGAAVQAAILSGTGSAK.T	tr|R1FFP8|R1FFP8_EMIHU,tr|R1DD63|R1DD63_EMIHU	KEPSK*SINPDEAVAYGAAVQAAILSGTGSAKT	Trimethylation(K)
K.EPSK[196.12]SINPDEAVAYGAAVQAAILSGTGSAK.T	tr|R1FFP8|R1FFP8_EMIHU,tr|R1DD63|R1DD63_EMIHU	KEPSK*SINPDEAVAYGAAVQAAILSGTGSAKT	Crotonylation(K)
K.EPSK[198.14]SINPDEAVAYGAAVQAAILSGTGSAK.T	tr|R1FFP8|R1FFP8_EMIHU,tr|R1DD63|R1DD63_EMIHU	KEPSK*SINPDEAVAYGAAVQAAILSGTGSAKT	Butyrylation(K)
K.DM[147.04]SFGEVGK[170.14]ALGAAWGK.L	tr|R1F6L6|R1F6L6_EMIHU	KDMSFGEVGK*ALGAAWGKL	Trimethylation(K)
K.DM[147.04]SFGEVGK[198.14]ALGAAWGK.L	tr|R1F6L6|R1F6L6_EMIHU	KDMSFGEVGK*ALGAAWGKL	Butyrylation(K)
K.NKDM[147.04]SFGE[143.06]VGK[142.11]ALGAAWGK.L	tr|R1F6L6|R1F6L6_EMIHU	KNKDMSFGEVGK*ALGAAWGKL	Methylation
M.SFGEVGK[156.13]ALGAAWGK.L	tr|R1F6L6|R1F6L6_EMIHU	MSFGEVGK*ALGAAWGKL	Dimethylation
K.LEGDPLM[147.04]IK[198.14]GFYNTLLDTK.T	sp|Q4G3F4|RBL_EMIHU	KLEGDPLMIK*GFYNTLLDTKT	Butyrylation(K)
K.n[44.01]LEGDPLM[147.04]IK[170.14]GFYNTLLDTK.T	sp|Q4G3F4|RBL_EMIHU	KLEGDPLMIK*GFYNTLLDTKT	Trimethylation(K)
K.LEGDPLMIK[187.14]GFYNTLLDTK.T	sp|Q4G3F4|RBL_EMIHU	KLEGDPLMIK*GFYNTLLDTKT	Hydroxytrimethylation(K)
R.FLYSM[147.04]EGVNHAAC[132.00]LTGEVK.G	sp|Q4G3F4|RBL_EMIHU	RFLYSMEGVNHAAC*LTGEVKG	S-nitrosylation(C)
R.FLYSM[147.04]EGVNHAAC[134.98]LTGEVK.G	sp|Q4G3F4|RBL_EMIHU	RFLYSMEGVNHAAC*LTGEVKG	Persulfide
R.n[44.01]FLYSME[143.06]GVNHAAC[117.02]LTGEVK.G	sp|Q4G3F4|RBL_EMIHU	RFLYSMEGVNHAAC*LTGEVKG	Methylation
K.AAM[147.04]LEK[184.12]PAPSAEELM[147.04]AK.M	tr|R1DMT8|R1DMT8_EMIHU	KAAMLEK*PAPSAEELMAKM	Propionylation(K)
K.AAMLEK[170.11]PAPSAEELM[147.04]AK.M	tr|R1DMT8|R1DMT8_EMIHU	KAAMLEK*PAPSAEELMAKM	Acetylation(K)
K.AAMLEK[228.11]PAPSAEELMAK.M	tr|R1DMT8|R1DMT8_EMIHU	KAAMLEK*PAPSAEELMAKM	Succinylation(K)
R.n[44.01]SGEEAM[147.04]AK[156.13]R[184.13]LC[160.03]EAAEDLNC[160.03]IDVLNWSK.-	tr|R1E5X1|R1E5X1_EMIHU	RSGEEAMAK*RLCEAAEDLNCIDVLNWSK	Dimethylation
R.SGEEAM[147.04]AK[170.11]R.L	tr|R1E5X1|R1E5X1_EMIHU	RSGEEAMAK*RL	Acetylation(K)
R.n[44.01]SGEEAM[147.04]AK[184.12]RLC[160.03]EAAEDLNC[160.03]IDVLNWSK.-	tr|R1E5X1|R1E5X1_EMIHU	RSGEEAMAK*RLCEAAEDLNCIDVLNWSK	Propionylation(K)
R.n[44.01]IK[142.11]M[147.04]TAE[143.06]LINPIAIEQGM[147.04]R.F	sp|Q4G342|EFTU_EMIHU	RIK*MTAE*LINPIAIEQGMRF	Methylation
R.IK[156.13]M[147.04]TAELINPIAIEQGM[147.04]R.F	sp|Q4G342|EFTU_EMIHU	RIK*MTAELINPIAIEQGMRF	Dimethylation
R.n[44.01]IK[170.14]M[147.04]TAELINPIAIEQGM[147.04]R.F	sp|Q4G342|EFTU_EMIHU	RIK*MTAELINPIAIEQGMRF	Trimethylation(K)
R.RYEIM[147.04]EVK[156.13].H	tr|R1CP00|R1CP00_EMIHU,tr|R1F0Q3|R1F0Q3_EMIHU	RRYEIMEVK*H	Dimethylation
R.n[44.01]RYEIM[147.04]EVK[184.12]HGR.A	tr|R1CP00|R1CP00_EMIHU,tr|R1F0Q3|R1F0Q3_EMIHU	RRYEIMEVK*HGRA	Propionylation(K)
R.YEIMEVK[170.11]HGR.A	tr|R1CP00|R1CP00_EMIHU,tr|R1F0Q3|R1F0Q3_EMIHU	RYEIMEVK*HGRA	Acetylation(K)
S.n[44.01]K[170.14]YGM[147.04]PIFLPNGNINPK.Y	tr|R1DD60|R1DD60_EMIHU	SK*YGMPIFLPNGNINPKY	Trimethylation(K)
S.K[196.12]YGMPIFLPNGNINPK.Y	tr|R1DD60|R1DD60_EMIHU	SK*YGMPIFLPNGNINPKY	Crotonylation(K)
S.n[44.01]K[187.14]YGMPIFLPNGNINPK.Y	tr|R1DD60|R1DD60_EMIHU	SK*YGMPIFLPNGNINPKY	Hydroxytrimethylation(K)
R.NDEELNK[156.13]FLGGVTVAQGGVLPNIHSVLLPK.K	tr|R1DP38|R1DP38_EMIHU,tr|R1DQU0|R1DQU0_EMIHU,tr|R1DMC9|R1DMC9_EMIHU	RNDEELNK*FLGGVTVAQGGVLPNIHSVLLPKK	Dimethylation
R.NDEELNK[170.11]FLGGVTVAQGGVLPNIHSVLLPK.K	tr|R1DP38|R1DP38_EMIHU,tr|R1DQU0|R1DQU0_EMIHU,tr|R1DMC9|R1DMC9_EMIHU	RNDEELNK*FLGGVTVAQGGVLPNIHSVLLPKK	Acetylation(K)
R.NDEELNK[198.14]FLGGVTVAQGGVLPNIHSVLLPK.K	tr|R1DP38|R1DP38_EMIHU,tr|R1DQU0|R1DQU0_EMIHU,tr|R1DMC9|R1DMC9_EMIHU	RNDEELNK*FLGGVTVAQGGVLPNIHSVLLPKK	Butyrylation(K)
R.K[156.13]FLDGIYVSAK.S	tr|R1DSR8|R1DSR8_EMIHU	RK*FLDGIYVSAKS	Dimethylation
R.K[184.12]FLDGIYVSAK.S	tr|R1DSR8|R1DSR8_EMIHU	RK*FLDGIYVSAKS	Propionylation(K)
R.n[44.01]K[170.14]FLDGIYVSAK.S	tr|R1DSR8|R1DSR8_EMIHU	RK*FLDGIYVSAKS	Trimethylation(K)
-.M[147.04]K[198.14]PAWDSLAQSYK.S	tr|R1BL81|R1BL81_EMIHU	MK*PAWDSLAQSYKS	Butyrylation(K)
-.n[44.01]M[147.04]K[156.13]PAWDSLAQSYK.S	tr|R1BL81|R1BL81_EMIHU	MK*PAWDSLAQSYKS	Dimethylation
-.MK[214.13]PAWDSLAQSYK.S	tr|R1BL81|R1BL81_EMIHU	MK*PAWDSLAQSYKS	HydroxyIsobutyrylation(K)
A.n[44.01]K[184.12]GLLAEVNNGR.L	tr|R1CMT6|R1CMT6_EMIHU	AK*GLLAEVNNGRL	Propionylation(K)
A.n[44.01]K[198.14]GLLAEVNNGR.L	tr|R1CMT6|R1CMT6_EMIHU	AK*GLLAEVNNGRL	Butyrylation(K)
K.AK[170.11]GLLAEVNNGR.L	tr|R1CMT6|R1CMT6_EMIHU	KAK*GLLAEVNNGRL	Acetylation(K)
K.n[44.01]FD[147.00]FIEEM[147.04]K[338.29]GLWQETLLHAI.H	tr|R1D217|R1D217_EMIHU	KFD*FIEEMK*GLWQETLLHAIH	Myristoylation
K.n[44.01]FDFIEEM[147.04]K[196.12]GLWQETLLHA.L	tr|R1D217|R1D217_EMIHU	KFDFIEEMK*GLWQETLLHAL	Crotonylation(K)
K.FDFIEEMK[198.14].G	tr|R1D217|R1D217_EMIHU	KFDFIEEMK*G	Butyrylation(K)
R.EIAQDFK[170.11]TDLR.F	tr|R1DDS4|R1DDS4_EMIHU,tr|R1CD70|R1CD70_EMIHU,tr|R1E8B1|R1E8B1_EMIHU,tr|R1D7K6|R1D7K6_EMIHU	REIAQDFK*TDLRF	Acetylation(K)
R.EIAQDFK[184.12]TDLR.F	tr|R1DDS4|R1DDS4_EMIHU,tr|R1CD70|R1CD70_EMIHU,tr|R1E8B1|R1E8B1_EMIHU,tr|R1D7K6|R1D7K6_EMIHU	REIAQDFK*TDLRF	Propionylation(K)
R.n[44.01]EIAQDFK[156.13]TDLR.F	tr|R1DDS4|R1DDS4_EMIHU,tr|R1CD70|R1CD70_EMIHU,tr|R1E8B1|R1E8B1_EMIHU,tr|R1D7K6|R1D7K6_EMIHU	REIAQDFK*TDLRF	Dimethylation
R.RDAEPAAAAAAAAAAAAAAAGGGGGGVEQQQQLISM[147.04]K[170.11].A	tr|R1EUG5|R1EUG5_EMIHU	RRDAEPAAAAAAAAAAAAAAAGGGGGGVEQQQQLISMK*A	Acetylation(K)
R.RDAEPAAAAAAAAAAAAAAAGGGGGGVEQQQQLISM[147.04]K[184.12].A	tr|R1EUG5|R1EUG5_EMIHU	RRDAEPAAAAAAAAAAAAAAAGGGGGGVEQQQQLISMK*A	Propionylation(K)
R.RDAEPAAAAAAAAAAAAAAAGGGGGGVEQQQQLISM[147.04]K[187.14].A	tr|R1EUG5|R1EUG5_EMIHU	RRDAEPAAAAAAAAAAAAAAAGGGGGGVEQQQQLISMK*A	Hydroxytrimethylation(K)
M.SEFVK[184.12]PYNNDPFVGNLSTPVTTSTATK.L	sp|Q4G3B5|PSAL_EMIHU	MSEFVK*PYNNDPFVGNLSTPVTTSTATKL	Propionylation(K)
M.SEFVK[170.11]PYNNDPFVGNLSTPVTTSTATK.L	sp|Q4G3B5|PSAL_EMIHU	MSEFVK*PYNNDPFVGNLSTPVTTSTATKL	Acetylation(K)
K.LPPFGQPATFGTIGAGTITDPVTLSTWDLK[184.12].T	tr|R1BIT6|R1BIT6_EMIHU	KLPPFGQPATFGTIGAGTITDPVTLSTWDLK*T	Propionylation(K)
K.LPPFGQPATFGTIGAGTITDPVTLSTWDLK[170.11].T	tr|R1BIT6|R1BIT6_EMIHU	KLPPFGQPATFGTIGAGTITDPVTLSTWDLK*T	Acetylation(K)
V.n[44.01]LVFAPAAPILYFIGGTSLLLSAAVQKFM[147.04]LIK[198.14]VYARPSALDDDLAK.R	tr|R1DJ57|R1DJ57_EMIHU	VLVFAPAAPILYFIGGTSLLLSAAVQKFMLIK*VYARPSALDDDLAKR	Butyrylation(K)
V.n[44.01]LVFAPAAPILYFIGGTSLLLSAAVQKFMLIK[214.10]VYARPSALDDDLAK.R	tr|R1DJ57|R1DJ57_EMIHU	VLVFAPAAPILYFIGGTSLLLSAAVQKFMLIK*VYARPSALDDDLAKR	Malonylation(K)
K.LMLAVWWQLM[147.04]RK[198.14]DFMQFLDDL.D	tr|R1EMQ6|R1EMQ6_EMIHU	KLMLAVWWQLMRK*DFMQFLDDLD	Butyrylation(K)
K.LMLAVWWQLMRK[214.10]DFMQFLDDL.D	tr|R1EMQ6|R1EMQ6_EMIHU	KLMLAVWWQLMRK*DFMQFLDDLD	Malonylation(K)
R.LED[147.00]M[147.04]RFPVALLKTYQGPATGVVVER.E	sp|Q4G3F4|RBL_EMIHU	RLED*MRFPVALLKTYQGPATGVVVERE	Persulfide
R.n[44.01]LED[161.01]M[147.04]RFPVALLKTYQGPATGVVVER.E	sp|Q4G3F4|RBL_EMIHU	RLED*MRFPVALLKTYQGPATGVVVERE	Beta-methylthiolation(D)
R.M[147.04]SGC[160.03]D[147.00]HIHAGTVVGK.L	sp|Q4G3F4|RBL_EMIHU	RMSGCD*HIHAGTVVGKL	Persulfide
R.M[147.04]SGC[160.03]D[161.01]HIHAGTVVGK.L	sp|Q4G3F4|RBL_EMIHU	RMSGCD*HIHAGTVVGKL	Beta-methylthiolation(D)
K.GID[147.00]EIAGTC[134.98]AAHGEAGVQYQDSGR.E	tr|R1DMT8|R1DMT8_EMIHU	KGID*EIAGTC*AAHGEAGVQYQDSGRE	Persulfide
K.GID[161.01]EIAGTC[160.03]AAHGEAGVQYQDSGR.E	tr|R1DMT8|R1DMT8_EMIHU	KGID*EIAGTCAAHGEAGVQYQDSGRE	Beta-methylthiolation(D)
K.n[44.01]GIDEIAGTC[132.00]AAHGEAGVQYQDSGR.E	tr|R1DMT8|R1DMT8_EMIHU	KGIDEIAGTC*AAHGEAGVQYQDSGRE	S-nitrosylation(C)
R.n[44.01]QNLAVID[147.00]TC[134.98]SAEEKR.A	tr|R1DMT8|R1DMT8_EMIHU	RQNLAVID*TC*SAEEKRA	Persulfide
R.QNLAVID[161.01]TC[160.03]SAEEKR.A	tr|R1DMT8|R1DMT8_EMIHU	RQNLAVID*TCSAEEKRA	Beta-methylthiolation(D)
K.GLQVPGLDTVGIK[184.12]PYAGEVMAPFAAGDASLPFVSGM[147.04]LEK.L	tr|R1CGG7|R1CGG7_EMIHU	KGLQVPGLDTVGIK*PYAGEVMAPFAAGDASLPFVSGMLEKL	Propionylation(K)
K.GLQVPGLDTVGIK[228.11]PYAGEVMAPFAAGDASLPFVSGMLEK.L	tr|R1CGG7|R1CGG7_EMIHU	KGLQVPGLDTVGIK*PYAGEVMAPFAAGDASLPFVSGMLEKL	Succinylation(K)
R.GGK[196.12]PGYFPK.L	tr|R1CGG7|R1CGG7_EMIHU	RGGK*PGYFPKL	Crotonylation(K)
R.n[44.01]GGK[170.11]PGYFPK.L	tr|R1CGG7|R1CGG7_EMIHU	RGGK*PGYFPKL	Acetylation(K)
R.n[44.01]SD[161.01]EMAFPHPVPLNLWDPFGFTSK.M	tr|R1CGG7|R1CGG7_EMIHU	RSD*EMAFPHPVPLNLWDPFGFTSKM	Beta-methylthiolation(D)
R.SD[147.00]EMAFPHPVPLNLWDPFGFTSK.M	tr|R1CGG7|R1CGG7_EMIHU	RSD*EMAFPHPVPLNLWDPFGFTSKM	Persulfide
R.SDEM[147.04]AFPHPVPLNLWD[147.00]PFGFTSK.M	tr|R1CGG7|R1CGG7_EMIHU	RSDEMAFPHPVPLNLWD*PFGFTSKM	Persulfide
R.SDEMAFPHPVPLNLWD[161.01]PFGFTSK.M	tr|R1CGG7|R1CGG7_EMIHU	RSDEMAFPHPVPLNLWD*PFGFTSKM	Beta-methylthiolation(D)
K.VIISAPAK[184.12]DAETPTLVVGVNQDDYDSK.Y	tr|R1F431|R1F431_EMIHU	KVIISAPAK*DAETPTLVVGVNQDDYDSKY	Propionylation(K)
K.VIISAPAK[196.12]DAETPTLVVGVNQDDYDSK.Y	tr|R1F431|R1F431_EMIHU	KVIISAPAK*DAETPTLVVGVNQDDYDSKY	Crotonylation(K)
K.K[196.12]GTLSSR.E	tr|R1ECB0|R1ECB0_EMIHU,tr|R1DMV2|R1DMV2_EMIHU,tr|R1FGM1|R1FGM1_EMIHU	KK*GTLSSRE	Crotonylation(K)
K.K[228.11]GTLSSR.E	tr|R1ECB0|R1ECB0_EMIHU,tr|R1DMV2|R1DMV2_EMIHU,tr|R1FGM1|R1FGM1_EMIHU	KK*GTLSSRE	Succinylation(K)
K.QVHPD[147.00]TGISSKAM[147.04]SIM[147.04]NSFINDAFER.L	tr|R1ECB0|R1ECB0_EMIHU,tr|R1DMV2|R1DMV2_EMIHU,tr|R1FGM1|R1FGM1_EMIHU	KQVHPD*TGISSKAMSIMNSFINDAFERL	Persulfide
K.QVHPD[161.01]TGISSKAMSIMNSFINDAFER.L	tr|R1ECB0|R1ECB0_EMIHU,tr|R1DMV2|R1DMV2_EMIHU,tr|R1FGM1|R1FGM1_EMIHU	KQVHPD*TGISSKAMSIMNSFINDAFERL	Beta-methylthiolation(D)
E.n[44.01]GLK[196.12]FEETEEEK.K	tr|R1FLY8|R1FLY8_EMIHU,tr|R1BRM2|R1BRM2_EMIHU	EGLK*FEETEEEKK	Crotonylation(K)
G.LK[354.17]FEETEEEKK.A	tr|R1FLY8|R1FLY8_EMIHU,tr|R1BRM2|R1BRM2_EMIHU	GLK*FEETEEEKKA	Biotinylation(K)
R.n[44.01]K[156.13]DADGEALGR.G	tr|R1FLY8|R1FLY8_EMIHU,tr|R1BRM2|R1BRM2_EMIHU	RK*DADGEALGRG	Dimethylation
R.n[44.01]K[184.12]DADGEALGR.G	tr|R1FLY8|R1FLY8_EMIHU,tr|R1BRM2|R1BRM2_EMIHU	RK*DADGEALGRG	Propionylation(K)
K.GNHK[170.11]AGEVQGQSR.Q	tr|R1FPY6|R1FPY6_EMIHU	KGNHK*AGEVQGQSRQ	Acetylation(K)
K.GNHK[214.10]AGEVQGQSR.Q	tr|R1FPY6|R1FPY6_EMIHU	KGNHK*AGEVQGQSRQ	Malonylation(K)
K.M[147.04]DTDTAGPYSK[170.14]AR.Y	tr|R1FPY6|R1FPY6_EMIHU	KMDTDTAGPYSK*ARY	Trimethylation(K)
K.MDTDTAGPYSK[156.13]AR.Y	tr|R1FPY6|R1FPY6_EMIHU	KMDTDTAGPYSK*ARY	Dimethylation
K.SNEM[147.04]AQVSFRPQQPLVVDSFK[187.14]N[144.05]C[160.03]EGLSR.L	tr|R1FPY6|R1FPY6_EMIHU	KSNEMAQVSFRPQQPLVVDSFK*N*CEGLSRL	Hydroxytrimethylation(K)
K.SNEM[147.04]AQVSFRPQQPLVVDSFK[338.29]NC[160.03]EGL.S	tr|R1FPY6|R1FPY6_EMIHU	KSNEMAQVSFRPQQPLVVDSFK*NCEGLS	Myristoylation
R.IFNVLGEPVD[147.00]EM[147.04]GPC[134.98]EATAGLPIHR.A	sp|Q4G3C8|ATPB_EMIHU	RIFNVLGEPVD*EMGPC*EATAGLPIHRA	Persulfide
R.IFNVLGEPVD[161.01]EM[147.04]GPC[160.03]EATAGLPIHR.A	sp|Q4G3C8|ATPB_EMIHU	RIFNVLGEPVD*EMGPCEATAGLPIHRA	Beta-methylthiolation(D)
R.TREGNDLYAEM[147.04]K[198.14]ESGVID.E	sp|Q4G3C8|ATPB_EMIHU	RTREGNDLYAEMK*ESGVIDE	Butyrylation(K)
R.TREGNDLYAEMK[214.13]ESGVID.E	sp|Q4G3C8|ATPB_EMIHU	RTREGNDLYAEMK*ESGVIDE	HydroxyIsobutyrylation(K)
K.DILADPANLESK[170.14]PQVQM[147.04]QAGQVWFPDSAYK.T	tr|R1FFT9|R1FFT9_EMIHU	KDILADPANLESK*PQVQMQAGQVWFPDSAYKT	Trimethylation(K)
K.n[44.01]DILADPANLESK[184.12]PQVQMQAGQVWFPDSAYK.T	tr|R1FFT9|R1FFT9_EMIHU	KDILADPANLESK*PQVQMQAGQVWFPDSAYKT	Propionylation(K)
R.FQAAPAAPGQPSPILTYFGM[147.04]LLE[143.06]K[142.11].G	tr|R1G4I0|R1G4I0_EMIHU	RFQAAPAAPGQPSPILTYFGMLLE*K*G	Methylation
R.FQAAPAAPGQPSPILTYFGM[147.04]LLEK[156.13].G	tr|R1G4I0|R1G4I0_EMIHU	RFQAAPAAPGQPSPILTYFGMLLEK*G	Dimethylation
K.KDISLIDSAPE[143.06]E[143.06]K[142.11]AR.G	sp|Q4G342|EFTU_EMIHU	KKDISLIDSAPE*E*K*ARG	Methylation
K.n[44.01]KDISLIDSAPEEK[170.14]AR.G	sp|Q4G342|EFTU_EMIHU	KKDISLIDSAPEEK*ARG	Trimethylation(K)
R.NLDGAM[147.04]SD[147.00]M[147.04]NGC[160.03]FPGESR.G	tr|R1CA24|R1CA24_EMIHU,tr|R1E829|R1E829_EMIHU	RNLDGAMSD*MNGCFPGESRG	Persulfide
R.n[44.01]NLDGAMSD[161.01]MNGC[160.03]FPGESR.G	tr|R1CA24|R1CA24_EMIHU,tr|R1E829|R1E829_EMIHU	RNLDGAMSD*MNGCFPGESRG	Beta-methylthiolation(D)
R.GGK[228.11]PGFFPSIK.K	tr|R1DAV6|R1DAV6_EMIHU	RGGK*PGFFPSIKK	Succinylation(K)
R.n[44.01]GGK[170.11]PGFFPSIK.K	tr|R1DAV6|R1DAV6_EMIHU	RGGK*PGFFPSIKK	Acetylation(K)
K.K[170.11]LSPENEELLK.K	sp|Q4G397|ATPA_EMIHU	KK*LSPENEELLKK	Acetylation(K)
K.K[184.12]LSPENEELLKK.L	sp|Q4G397|ATPA_EMIHU	KK*LSPENEELLKKL	Propionylation(K)
R.n[44.01]KSVC[117.02]EPVQTGITAIDSM[147.04]IPIGR.G	sp|Q4G397|ATPA_EMIHU	RKSVC*EPVQTGITAIDSMIPIGRG	Methylation
R.n[44.01]KSVC[132.00]EPVQTGITAIDSMIPIGR.G	sp|Q4G397|ATPA_EMIHU	RKSVC*EPVQTGITAIDSMIPIGRG	S-nitrosylation(C)
R.ALDAPNVGED[147.00]AVVLVHPTC[134.98]GPTQEEDIPGSVR.H	tr|R1DAZ7|R1DAZ7_EMIHU	RALDAPNVGED*AVVLVHPTC*GPTQEEDIPGSVRH	Persulfide
R.n[44.01]ALDAPNVGEDAVVLVHPTC[132.00]GPTQEEDIPGSVR.H	tr|R1DAZ7|R1DAZ7_EMIHU	RALDAPNVGEDAVVLVHPTC*GPTQEEDIPGSVRH	S-nitrosylation(C)
K.n[44.01]C[117.02]SGDM[147.04]TVPLWSLR.A	tr|R1DCM0|R1DCM0_EMIHU	KC*SGDMTVPLWSLRA	Methylation
K.n[44.01]C[132.00]SGDMTVPLWSLR.A	tr|R1DCM0|R1DCM0_EMIHU	KC*SGDMTVPLWSLRA	S-nitrosylation(C)
A.n[44.01]SHM[147.04]IPC[160.03]DEAGDTK[170.14]GNGVDDNDALVLPR.G	tr|R1EIK7|R1EIK7_EMIHU	ASHMIPCDEAGDTK*GNGVDDNDALVLPRG	Trimethylation(K)
A.n[44.01]SHMIPC[160.03]DEAGDTK[228.11]GNGVDDNDALVLPR.G	tr|R1EIK7|R1EIK7_EMIHU	ASHMIPCDEAGDTK*GNGVDDNDALVLPRG	Succinylation(K)
K.ASHM[147.04]IPC[160.03]DEAGDTK[184.12]GNGVDDNDALVLPR.G	tr|R1EIK7|R1EIK7_EMIHU	KASHMIPCDEAGDTK*GNGVDDNDALVLPRG	Propionylation(K)
K.n[44.01]ASHM[147.04]IPC[160.03]DEAGDTK[170.11]GNGVDDNDALVLPR.G	tr|R1EIK7|R1EIK7_EMIHU	KASHMIPCDEAGDTK*GNGVDDNDALVLPRG	Acetylation(K)
S.n[44.01]HMIPC[160.03]DEAGDTK[196.12]GNGVDDNDALVLPR.G	tr|R1EIK7|R1EIK7_EMIHU	SHMIPCDEAGDTK*GNGVDDNDALVLPRG	Crotonylation(K)
S.n[44.01]HMIPC[160.03]DEAGDTK[198.14]GNGVDDNDALVLPR.G	tr|R1EIK7|R1EIK7_EMIHU	SHMIPCDEAGDTK*GNGVDDNDALVLPRG	Butyrylation(K)
R.n[44.01]SWMAAQD[147.00]QPHENFIFPEEVLPR.G	sp|Q4G395|PSBD_EMIHU	RSWMAAQD*QPHENFIFPEEVLPRG	Persulfide
R.n[44.01]SWMAAQD[161.01]QPHENFIFPEEVLPR.G	sp|Q4G395|PSBD_EMIHU	RSWMAAQD*QPHENFIFPEEVLPRG	Beta-methylthiolation(D)
E.n[44.01]VIEK[184.12]GC[160.03]TAVYLEKPGAPTVK.E	tr|R1C3X9|R1C3X9_EMIHU	EVIEK*GCTAVYLEKPGAPTVKE	Propionylation(K)
E.VIEK[228.11]GC[160.03]TAVYLEKPGAPTVK.E	tr|R1C3X9|R1C3X9_EMIHU	EVIEK*GCTAVYLEKPGAPTVKE	Succinylation(K)
R.IVGPEATGETC[134.98]D[147.00]IVIGHEGK.M	tr|R1DUZ9|R1DUZ9_EMIHU	RIVGPEATGETC*D*IVIGHEGKM	Persulfide
R.IVGPEATGETC[160.03]D[161.01]IVIGHEGK.M	tr|R1DUZ9|R1DUZ9_EMIHU	RIVGPEATGETCD*IVIGHEGKM	Beta-methylthiolation(D)
R.IVGPEATGETC[134.98]D[147.00]IVIGHEGK.M	tr|R1DUZ9|R1DUZ9_EMIHU	RIVGPEATGETC*D*IVIGHEGKM	Persulfide
R.n[44.01]IVGPEATGETC[132.00]DIVIGHEGK.M	tr|R1DUZ9|R1DUZ9_EMIHU	RIVGPEATGETC*DIVIGHEGKM	S-nitrosylation(C)
R.AAM[147.04]M[147.04]GITGMMIHNALGVD[147.00]ALFPIVQ.-	tr|R1D681|R1D681_EMIHU,tr|R1D667|R1D667_EMIHU	RAAMMGITGMMIHNALGVD*ALFPIVQ	Persulfide
R.AAM[147.04]M[147.04]GITGMMIHNALGVD[161.01]ALFPIVQ.-	tr|R1D681|R1D681_EMIHU,tr|R1D667|R1D667_EMIHU	RAAMMGITGMMIHNALGVD*ALFPIVQ	Beta-methylthiolation(D)
R.VTVDDVLVAAGEAPK[156.13].A	tr|R1DWX5|R1DWX5_EMIHU	RVTVDDVLVAAGEAPK*A	Dimethylation
R.VTVDDVLVAAGEAPK[228.11].A	tr|R1DWX5|R1DWX5_EMIHU	RVTVDDVLVAAGEAPK*A	Succinylation(K)
R.K[170.11]PGDFGFDPLR.L	tr|R1ED82|R1ED82_EMIHU	RK*PGDFGFDPLRL	Acetylation(K)
R.K[184.12]PGDFGFDPLR.L	tr|R1ED82|R1ED82_EMIHU	RK*PGDFGFDPLRL	Propionylation(K)
A.n[44.01]SEAK[196.12]GDEPM[147.04]GDVGGAGGENGAAEAVLSAASAEQAAR.A	tr|R1CKB7|R1CKB7_EMIHU	ASEAK*GDEPMGDVGGAGGENGAAEAVLSAASAEQAARA	Crotonylation(K)
A.SEAK[184.12]GDEPM[147.04]GDVGGAGGENGAAEAVLSAASAEQAAR.A	tr|R1CKB7|R1CKB7_EMIHU	ASEAK*GDEPMGDVGGAGGENGAAEAVLSAASAEQAARA	Propionylation(K)
K.n[44.01]VGLGAQDC[117.02]HWEDAGAFTGAISTSM[147.04]IK.S	tr|R1CNI7|R1CNI7_EMIHU	KVGLGAQDC*HWEDAGAFTGAISTSMIKS	Methylation
K.n[44.01]VGLGAQDC[132.00]HWEDAGAFTGAISTSM[147.04]IK.S	tr|R1CNI7|R1CNI7_EMIHU	KVGLGAQDC*HWEDAGAFTGAISTSMIKS	S-nitrosylation(C)
R.K[170.11]DFLDNAFC[160.03]GQPSSPPR.T	tr|R1D8H2|R1D8H2_EMIHU,tr|R1G398|R1G398_EMIHU	RK*DFLDNAFCGQPSSPPRT	Acetylation(K)
R.K[184.12]DFLDNAFC[160.03]GQPSSPPR.T	tr|R1D8H2|R1D8H2_EMIHU,tr|R1G398|R1G398_EMIHU	RK*DFLDNAFCGQPSSPPRT	Propionylation(K)
R.IVGPEATGETC[160.03]D[161.01]VVM[147.04]SHGGK.M	tr|R1FYC1|R1FYC1_EMIHU	RIVGPEATGETCD*VVMSHGGKM	Beta-methylthiolation(D)
R.IVGPEATGETC[134.98]D[147.00]VVMSHGGK.M	tr|R1FYC1|R1FYC1_EMIHU	RIVGPEATGETC*D*VVMSHGGKM	Persulfide
K.ADDPAK[184.12]K.G	tr|R1FYC1|R1FYC1_EMIHU,tr|R1DUZ9|R1DUZ9_EMIHU	KADDPAK*KG	Propionylation(K)
K.n[44.01]ADDPAK[156.13]KGVC[160.03]SNYLC[160.03]DSKPGDDVK.L	tr|R1FYC1|R1FYC1_EMIHU,tr|R1DUZ9|R1DUZ9_EMIHU	KADDPAK*KGVCSNYLCDSKPGDDVKL	Dimethylation
K.VM[147.04]LIPEK[184.12]DPNVDLIMVATGTGIAPYR.S	tr|R1FYC1|R1FYC1_EMIHU,tr|R1DUZ9|R1DUZ9_EMIHU	KVMLIPEK*DPNVDLIMVATGTGIAPYRS	Propionylation(K)
K.n[44.01]VMLIPEKDPN[144.05]VDLIMVATGTGIAPYR.S	tr|R1FYC1|R1FYC1_EMIHU,tr|R1DUZ9|R1DUZ9_EMIHU	KVMLIPEKDPN*VDLIMVATGTGIAPYRS	Hydroxymethylation(N)
N.n[44.01]VSSLVSYLK[354.17]DPM[147.04]TYDGADSIAELHPSIK.S	sp|Q4G368|CY550_EMIHU	NVSSLVSYLK*DPMTYDGADSIAELHPSIKS	Biotinylation(K)
R.DNVSSLVSYLK[184.12]DPMTYDGADSIAELHPSIK.S	sp|Q4G368|CY550_EMIHU	RDNVSSLVSYLK*DPMTYDGADSIAELHPSIKS	Propionylation(K)
K.AD[147.00]ELC[160.03]EQYETQLK.E	sp|Q4G3A0|ATPX_EMIHU	KAD*ELCEQYETQLKE	Persulfide
K.AD[161.01]ELC[160.03]EQYETQLK.E	sp|Q4G3A0|ATPX_EMIHU	KAD*ELCEQYETQLKE	Beta-methylthiolation(D)
A.n[44.01]K[184.12]FAALPGILQGR.V	tr|R1BZG5|R1BZG5_EMIHU,tr|R1DNL9|R1DNL9_EMIHU	AK*FAALPGILQGRV	Propionylation(K)
A.n[44.01]K[198.14]FAALPGILQGR.V	tr|R1BZG5|R1BZG5_EMIHU,tr|R1DNL9|R1DNL9_EMIHU	AK*FAALPGILQGRV	Butyrylation(K)
R.LLAAEEEAE[143.06]R[170.12].R	tr|R1CRU1|R1CRU1_EMIHU,tr|R1C9J3|R1C9J3_EMIHU	RLLAAEEEAE*R*R	Methylation
R.LLAAEEEAER[184.13].R	tr|R1CRU1|R1CRU1_EMIHU,tr|R1C9J3|R1C9J3_EMIHU	RLLAAEEEAER*R	Dimethylation
-.n[44.01]M[147.04]DEDGK[184.12]HVYGAGPLYTTR.L	tr|R1CU21|R1CU21_EMIHU	MDEDGK*HVYGAGPLYTTRL	Propionylation(K)
-.MDEDGK[170.11]HVYGAGPLYTTR.L	tr|R1CU21|R1CU21_EMIHU	MDEDGK*HVYGAGPLYTTRL	Acetylation(K)
R.DSTYAMMKC[160.03]VEHGHELVALGNLHPPADDGR[170.12]E[143.06]M[147.04]DSFM[147.04].Y	tr|R1DT35|R1DT35_EMIHU,tr|R1DQU4|R1DQU4_EMIHU	RDSTYAMMKCVEHGHELVALGNLHPPADDGR*E*MDSFMY	Methylation
R.DSTYAMMKC[160.03]VEHGHELVALGNLHPPADDGR[184.13]EM[147.04]DSFM[147.04].Y	tr|R1DT35|R1DT35_EMIHU,tr|R1DQU4|R1DQU4_EMIHU	RDSTYAMMKCVEHGHELVALGNLHPPADDGR*EMDSFMY	Dimethylation
R.ILLQC[160.03]VAEPK[196.12].G	tr|R1DT35|R1DT35_EMIHU,tr|R1DQU4|R1DQU4_EMIHU	RILLQCVAEPK*G	Crotonylation(K)
R.ILLQC[160.03]VAEPK[214.13].G	tr|R1DT35|R1DT35_EMIHU,tr|R1DQU4|R1DQU4_EMIHU	RILLQCVAEPK*G	HydroxyIsobutyrylation(K)
T.AGSFVDVTGK[214.10]PYVEVDTFVPQFDEIGVLPPIGR.W	tr|R1F987|R1F987_EMIHU,tr|R1DZZ7|R1DZZ7_EMIHU	TAGSFVDVTGK*PYVEVDTFVPQFDEIGVLPPIGRW	Malonylation(K)
T.n[44.01]AGSFVDVTGK[187.14]PYVEVDTFVPQFDEIGVLPPIGR.W	tr|R1F987|R1F987_EMIHU,tr|R1DZZ7|R1DZZ7_EMIHU	TAGSFVDVTGK*PYVEVDTFVPQFDEIGVLPPIGRW	Hydroxytrimethylation(K)
K.AAGLATM[147.04]IATM[147.04]RPDIDNVDE[143.06]YAR[170.12].A	tr|R1FRG6|R1FRG6_EMIHU	KAAGLATMIATMRPDIDNVDE*YAR*A	Methylation
K.AAGLATM[147.04]IATM[147.04]RPDIDNVDEYAR[184.13].A	tr|R1FRG6|R1FRG6_EMIHU	KAAGLATMIATMRPDIDNVDEYAR*A	Dimethylation
K.K[170.11]FDVAGSYAYYC[160.03]EPHR.G	tr|R1B8S7|R1B8S7_EMIHU	KK*FDVAGSYAYYCEPHRG	Acetylation(K)
K.K[214.10]FDVAGSYAYYC[160.03]EPHR.G	tr|R1B8S7|R1B8S7_EMIHU	KK*FDVAGSYAYYCEPHRG	Malonylation(K)
K.LGADNGQLVFVPDEIEIC[117.02]K.G	tr|R1B8S7|R1B8S7_EMIHU	KLGADNGQLVFVPDEIEIC*KG	Methylation
K.n[44.01]LGADNGQLVFVPDEIEIC[132.00]KGDSVTWTNNK.E	tr|R1B8S7|R1B8S7_EMIHU	KLGADNGQLVFVPDEIEIC*KGDSVTWTNNKE	S-nitrosylation(C)
R.n[44.01]GGADGLLLNGE[143.06]R[170.12].G	tr|R1BJ15|R1BJ15_EMIHU	RGGADGLLLNGE*R*G	Methylation
R.n[44.01]GGADGLLLNGER[184.13].G	tr|R1BJ15|R1BJ15_EMIHU	RGGADGLLLNGER*G	Dimethylation
R.n[44.01]DHSKKYAAC[307.20]SGDM[147.04]NPIHLPIYCK.A	tr|R1BTE7|R1BTE7_EMIHU	RDHSKKYAAC*SGDMNPIHLPIYCKA	Farnesylation(C)
R.n[44.01]DHSKKYAAC[323.19]SGDMNPIHLPIYCK.A	tr|R1BTE7|R1BTE7_EMIHU	RDHSKKYAAC*SGDMNPIHLPIYCKA	Hydroxyfarnesylation(C)
R.RYEIM[147.04]EIK[198.14].H	tr|R1C0U8|R1C0U8_EMIHU,tr|R1BH65|R1BH65_EMIHU,tr|R1D627|R1D627_EMIHU,tr|R1BVJ8|R1BVJ8_EMIHU,tr|R1DNW2|R1DNW2_EMIHU	RRYEIMEIK*H	Butyrylation(K)
R.n[44.01]RYEIM[147.04]EIK[170.11]HGR.A	tr|R1C0U8|R1C0U8_EMIHU,tr|R1BH65|R1BH65_EMIHU,tr|R1D627|R1D627_EMIHU,tr|R1BVJ8|R1BVJ8_EMIHU,tr|R1DNW2|R1DNW2_EMIHU	RRYEIMEIK*HGRA	Acetylation(K)
K.K[198.14]M[147.04]ATAAEAR.A	tr|R1D3U4|R1D3U4_EMIHU	KK*MATAAEARA	Butyrylation(K)
K.K[214.13]MATAAEAR.A	tr|R1D3U4|R1D3U4_EMIHU	KK*MATAAEARA	HydroxyIsobutyrylation(K)
R.ASTK[170.11]DAGSIAGLNVLR.L	tr|R1DD63|R1DD63_EMIHU	RASTK*DAGSIAGLNVLRL	Acetylation(K)
R.ASTK[214.10]DAGSIAGLNVLR.L	tr|R1DD63|R1DD63_EMIHU	RASTK*DAGSIAGLNVLRL	Malonylation(K)
R.TSGGALLLC[134.98]K[338.29].R	tr|R1DFR1|R1DFR1_EMIHU	RTSGGALLLC*K*R	Myristoylation
R.TSGGALLLC[160.03]K[214.10]R.E	tr|R1DFR1|R1DFR1_EMIHU	RTSGGALLLCK*RE	Malonylation(K)
R.LGLVD[147.00]LPR.A	tr|R1DYV9|R1DYV9_EMIHU	RLGLVD*LPRA	Persulfide
R.n[44.01]LGLVD[161.01]LPR.A	tr|R1DYV9|R1DYV9_EMIHU	RLGLVD*LPRA	Beta-methylthiolation(D)
M.ADEK[170.11]DLVAIAFK.A	tr|R1BJJ5|R1BJJ5_EMIHU	MADEK*DLVAIAFKA	Acetylation(K)
M.ADEK[184.12]DLVAIAFK.A	tr|R1BJJ5|R1BJJ5_EMIHU	MADEK*DLVAIAFKA	Propionylation(K)
S.EAADTWWGDK[196.12]DYPPSIVLGIGK.D	tr|R1BKA6|R1BKA6_EMIHU	SEAADTWWGDK*DYPPSIVLGIGKD	Crotonylation(K)
S.n[44.01]EAADTWWGDK[187.14]DYPPSIVLGIGK.D	tr|R1BKA6|R1BKA6_EMIHU	SEAADTWWGDK*DYPPSIVLGIGKD	Hydroxytrimethylation(K)
R.n[44.01]E[143.06]R[170.12]ADAAEAAAADAAAAR.S	tr|R1BPV0|R1BPV0_EMIHU	RE*R*ADAAEAAAADAAAARS	Methylation
R.n[44.01]ER[184.13]ADAAEAAAADAAAAR.S	tr|R1BPV0|R1BPV0_EMIHU	RER*ADAAEAAAADAAAARS	Dimethylation
R.AK[170.11]VNPFGVSVAR.V	tr|R1CD24|R1CD24_EMIHU,tr|R1BMP7|R1BMP7_EMIHU	RAK*VNPFGVSVARV	Acetylation(K)
R.n[44.01]AK[170.14]VNPFGVSVAR.V	tr|R1CD24|R1CD24_EMIHU,tr|R1BMP7|R1BMP7_EMIHU	RAK*VNPFGVSVARV	Trimethylation(K)
K.LNEALGK[156.13]PGGM[147.04]VYAGSYYHK.V	tr|R1CF35|R1CF35_EMIHU	KLNEALGK*PGGMVYAGSYYHKV	Dimethylation
K.LNEALGK[170.11]PGGM[147.04]VYAGSYYHK.V	tr|R1CF35|R1CF35_EMIHU	KLNEALGK*PGGMVYAGSYYHKV	Acetylation(K)
K.GGRPGDYPDFPK[228.11].A	tr|R1DNR0|R1DNR0_EMIHU,tr|R1FYQ0|R1FYQ0_EMIHU	KGGRPGDYPDFPK*A	Succinylation(K)
K.GGRPGDYPDFPK[170.11]AGVIPVTPVK.V	tr|R1DNR0|R1DNR0_EMIHU,tr|R1FYQ0|R1FYQ0_EMIHU	KGGRPGDYPDFPK*AGVIPVTPVKV	Acetylation(K)
R.M[147.04]FGAAAAAPADGTLSGLTE[143.06]R[170.12].V	tr|R1E162|R1E162_EMIHU	RMFGAAAAAPADGTLSGLTE*R*V	Methylation
R.M[147.04]FGAAAAAPADGTLSGLTER[184.13].V	tr|R1E162|R1E162_EMIHU	RMFGAAAAAPADGTLSGLTER*V	Dimethylation
K.AEEEAAAAEAEEAAAPALSASDLMALM[147.04]K[156.13].Q	tr|R1EV81|R1EV81_EMIHU,tr|R1ED91|R1ED91_EMIHU	KAEEEAAAAEAEEAAAPALSASDLMALMK*Q	Dimethylation
K.AEEEAAAAEAEEAAAPALSASDLMALMK[187.14].Q	tr|R1EV81|R1EV81_EMIHU,tr|R1ED91|R1ED91_EMIHU	KAEEEAAAAEAEEAAAPALSASDLMALMK*Q	Hydroxytrimethylation(K)
R.n[44.01]DLTDWM[147.04]VK[196.12].L	tr|R1F0X1|R1F0X1_EMIHU,tr|R1DU85|R1DU85_EMIHU,tr|R1C1P4|R1C1P4_EMIHU,tr|R1B7V2|R1B7V2_EMIHU,tr|R1FBF9|R1FBF9_EMIHU,tr|R1CYF7|R1CYF7_EMIHU,tr|R1FKX1|R1FKX1_EMIHU,tr|A0A0D3KXH8|A0A0D3KXH8_EMIHU	RDLTDWMVK*L	Crotonylation(K)
R.DLTDWMVK[170.11]LLTER.G	tr|R1F0X1|R1F0X1_EMIHU,tr|R1DU85|R1DU85_EMIHU,tr|R1C1P4|R1C1P4_EMIHU,tr|R1B7V2|R1B7V2_EMIHU,tr|R1FBF9|R1FBF9_EMIHU,tr|R1CYF7|R1CYF7_EMIHU,tr|R1FKX1|R1FKX1_EMIHU,tr|A0A0D3KXH8|A0A0D3KXH8_EMIHU	RDLTDWMVK*LLTERG	Acetylation(K)
A.n[44.01]EK[187.14]DHM[147.04]SVVIC[160.03]GHVDSGK.S	tr|R1F613|R1F613_EMIHU,tr|R1FPY6|R1FPY6_EMIHU	AEK*DHMSVVICGHVDSGKS	Hydroxytrimethylation(K)
A.n[44.01]EK[198.14]DHM[147.04]SVVIC[160.03]GHVDSGK.S	tr|R1F613|R1F613_EMIHU,tr|R1FPY6|R1FPY6_EMIHU	AEK*DHMSVVICGHVDSGKS	Butyrylation(K)
L.n[44.01]GM[147.04]AASSC[160.03]QDK[170.14].N	tr|R1FE89|R1FE89_EMIHU,tr|R1BH15|R1BH15_EMIHU	LGMAASSCQDK*N	Trimethylation(K)
L.n[44.01]GM[147.04]AASSC[160.03]QDK[198.14].N	tr|R1FE89|R1FE89_EMIHU,tr|R1BH15|R1BH15_EMIHU	LGMAASSCQDK*N	Butyrylation(K)
K.K[156.13]AGQWHVEVY.-	tr|R1FYC1|R1FYC1_EMIHU,tr|R1FCU8|R1FCU8_EMIHU,tr|R1DUZ9|R1DUZ9_EMIHU	KK*AGQWHVEVY	Dimethylation
K.n[44.01]K[170.14]AGQWHVEVY.-	tr|R1FYC1|R1FYC1_EMIHU,tr|R1FCU8|R1FCU8_EMIHU,tr|R1DUZ9|R1DUZ9_EMIHU	KK*AGQWHVEVY	Trimethylation(K)
R.AAM[147.04]LGITGC[160.03]LVHELLGVD[147.00]ALYPTGGLGGAAPPAIF.-	tr|R1C0U8|R1C0U8_EMIHU,tr|R1BH65|R1BH65_EMIHU,tr|R1CP00|R1CP00_EMIHU,tr|R1F0Q3|R1F0Q3_EMIHU	RAAMLGITGCLVHELLGVD*ALYPTGGLGGAAPPAIF	Persulfide
R.AAMLGITGC[160.03]LVHELLGVD[161.01]ALYPTGGLGGAAPPAIF.-	tr|R1C0U8|R1C0U8_EMIHU,tr|R1BH65|R1BH65_EMIHU,tr|R1CP00|R1CP00_EMIHU,tr|R1F0Q3|R1F0Q3_EMIHU	RAAMLGITGCLVHELLGVD*ALYPTGGLGGAAPPAIF	Beta-methylthiolation(D)
S.n[44.01]EMGAGDSSPAPGGK[156.13]PPPK[156.13]SGGR[184.13].G	tr|R1CA20|R1CA20_EMIHU	SEMGAGDSSPAPGGK*PPPK*SGGR*G	Dimethylation
S.n[44.01]EMGAGDSSPAPGGK[170.14]PPPK[170.14]SGGR.G	tr|R1CA20|R1CA20_EMIHU	SEMGAGDSSPAPGGK*PPPK*SGGRG	Trimethylation(K)
R.VLSPGGGGYGAPAE[143.06]AYSGGSR[170.12].A	tr|R1CIZ3|R1CIZ3_EMIHU,tr|R1FWA2|R1FWA2_EMIHU	RVLSPGGGGYGAPAE*AYSGGSR*A	Methylation
R.VLSPGGGGYGAPAEAYSGGSR[184.13].A	tr|R1CIZ3|R1CIZ3_EMIHU,tr|R1FWA2|R1FWA2_EMIHU	RVLSPGGGGYGAPAEAYSGGSR*A	Dimethylation
R.DVDLYLAE[143.06]AR[170.12].Q	tr|R1D5D3|R1D5D3_EMIHU,tr|R1EM63|R1EM63_EMIHU	RDVDLYLAE*AR*Q	Methylation
R.DVDLYLAEAR[184.13].Q	tr|R1D5D3|R1D5D3_EMIHU,tr|R1EM63|R1EM63_EMIHU	RDVDLYLAEAR*Q	Dimethylation
K.M[147.04]C[160.03]AK[170.14]PESGGLC[160.03]C[160.03]SDASM[147.04]AEAQEAAR.L	tr|R1D5S4|R1D5S4_EMIHU,tr|R1BWQ7|R1BWQ7_EMIHU	KMCAK*PESGGLCCSDASMAEAQEAARL	Trimethylation(K)
K.M[147.04]C[160.03]AK[184.12]PESGGLC[160.03]C[160.03]SDASMAEAQEAAR.L	tr|R1D5S4|R1D5S4_EMIHU,tr|R1BWQ7|R1BWQ7_EMIHU	KMCAK*PESGGLCCSDASMAEAQEAARL	Propionylation(K)
K.SGAM[147.04]QFIMD[147.00]FLAGGIAGAVAK.T	tr|R1D5S6|R1D5S6_EMIHU	KSGAMQFIMD*FLAGGIAGAVAKT	Persulfide
K.n[44.01]SGAMQFIMD[161.01]FLAGGIAGAVAK.T	tr|R1D5S6|R1D5S6_EMIHU	KSGAMQFIMD*FLAGGIAGAVAKT	Beta-methylthiolation(D)
E.n[44.01]RVQVLLLLLAFVAVPWM[147.04]LLAK[198.14]PLLLR.R	tr|R1DQB1|R1DQB1_EMIHU	ERVQVLLLLLAFVAVPWMLLAK*PLLLRR	Butyrylation(K)
E.n[44.01]RVQVLLLLLAFVAVPWMLLAK[214.13]PLLLR.R	tr|R1DQB1|R1DQB1_EMIHU	ERVQVLLLLLAFVAVPWMLLAK*PLLLRR	HydroxyIsobutyrylation(K)
R.RQELESGGGGGGGDGGGGDGGGGGGGGGGGEAPK[196.12].K	tr|R1DTZ6|R1DTZ6_EMIHU	RRQELESGGGGGGGDGGGGDGGGGGGGGGGGEAPK*K	Crotonylation(K)
R.RQELESGGGGGGGDGGGGDGGGGGGGGGGGEAPK[228.11]K[228.11].K	tr|R1DTZ6|R1DTZ6_EMIHU	RRQELESGGGGGGGDGGGGDGGGGGGGGGGGEAPK*K*K	Succinylation(K)
R.RPPQYYLPLVAAE[143.06]APR[170.12].T	tr|R1DVL1|R1DVL1_EMIHU,tr|R1BVN9|R1BVN9_EMIHU	RRPPQYYLPLVAAE*APR*T	Methylation
R.RPPQYYLPLVAAEAPR[184.13].T	tr|R1DVL1|R1DVL1_EMIHU,tr|R1BVN9|R1BVN9_EMIHU	RRPPQYYLPLVAAEAPR*T	Dimethylation
C.GASGVGQLGM[147.04]GQLGGC[307.20]GAPAPGLGGGGR.V	tr|R1DX83|R1DX83_EMIHU	CGASGVGQLGMGQLGGC*GAPAPGLGGGGRV	Farnesylation(C)
C.GASGVGQLGMGQLGGC[323.19]GAPAPGLGGGGR.V	tr|R1DX83|R1DX83_EMIHU	CGASGVGQLGMGQLGGC*GAPAPGLGGGGRV	Hydroxyfarnesylation(C)
K.n[44.01]AEKPDLTFGELAK[156.13]AIGAEWK.A	tr|R1DZR0|R1DZR0_EMIHU	KAEKPDLTFGELAK*AIGAEWKA	Dimethylation
K.n[44.01]AM[147.04]SE[143.06]AEQGEYKK.-	tr|R1DZR0|R1DZR0_EMIHU	KAMSE*AEQGEYKK	Methylation
K.KPAAPAD[161.01]NK[354.17]PAR.F	tr|R1EFS4|R1EFS4_EMIHU,tr|R1FHT1|R1FHT1_EMIHU	KKPAAPAD*NK*PARF	Biotinylation(K)
K.KPAAPADNK[214.10]PARF.W	tr|R1EFS4|R1EFS4_EMIHU,tr|R1FHT1|R1FHT1_EMIHU	KKPAAPADNK*PARFW	Malonylation(K)
R.TFC[160.03]AVFDGLNQSHQEE[143.06]LAAAR[170.12].F	tr|R1EM78|R1EM78_EMIHU,tr|A0A0D3I4D1|A0A0D3I4D1_EMIHU	RTFCAVFDGLNQSHQEE*LAAAR*F	Methylation
R.TFC[160.03]AVFDGLNQSHQEELAAAR[184.13].F	tr|R1EM78|R1EM78_EMIHU,tr|A0A0D3I4D1|A0A0D3I4D1_EMIHU	RTFCAVFDGLNQSHQEELAAAR*F	Dimethylation
R.n[44.01]HGFGVLDLPNGDHFEGTWVEDEREGEGVYFYYDAE[143.06]K[142.11].K	tr|R1EM99|R1EM99_EMIHU	RHGFGVLDLPNGDHFEGTWVEDEREGEGVYFYYDAE*K*K	Methylation
R.n[44.01]HGFGVLDLPNGDHFEGTWVEDEREGEGVYFYYDAEK[156.13].K	tr|R1EM99|R1EM99_EMIHU	RHGFGVLDLPNGDHFEGTWVEDEREGEGVYFYYDAEK*K	Dimethylation
K.n[44.01]FC[117.02]DQLATLIPDGAPSLLR.C	tr|R1F553|R1F553_EMIHU	KFC*DQLATLIPDGAPSLLRC	Methylation
K.n[44.01]FC[132.00]DQLATLIPDGAPSLLR.C	tr|R1F553|R1F553_EMIHU	KFC*DQLATLIPDGAPSLLRC	S-nitrosylation(C)
P.SSASLPPPM[147.04]PQC[307.20]ASLPR.S	tr|R1F871|R1F871_EMIHU	PSSASLPPPMPQC*ASLPRS	Farnesylation(C)
P.SSASLPPPMPQC[323.19]ASLPR.S	tr|R1F871|R1F871_EMIHU	PSSASLPPPMPQC*ASLPRS	Hydroxyfarnesylation(C)
K.n[44.01]FLGGVTIASGGVLPNIHSVLLPK[214.13].K	tr|R1FHX5|R1FHX5_EMIHU,tr|R1EJ25|R1EJ25_EMIHU,tr|R1FF37|R1FF37_EMIHU	KFLGGVTIASGGVLPNIHSVLLPK*K	HydroxyIsobutyrylation(K)
K.FLGGVTIASGGVLPNIHSVLLPK[170.11]K.S	tr|R1FHX5|R1FHX5_EMIHU,tr|R1EJ25|R1EJ25_EMIHU,tr|R1FF37|R1FF37_EMIHU	KFLGGVTIASGGVLPNIHSVLLPK*KS	Acetylation(K)
K.n[44.01]AAEATESLASAPE[143.06]AAR[170.12].E	tr|R1FID4|R1FID4_EMIHU,tr|R1CS82|R1CS82_EMIHU	KAAEATESLASAPEAAR*E	Methylation
K.n[44.01]AAEATESLASAPEAAR[184.13].E	tr|R1FID4|R1FID4_EMIHU,tr|R1CS82|R1CS82_EMIHU	KAAEATESLASAPEAAR*E	Dimethylation
K.KEAEEAAEAE[143.06]AAR[170.12].V	tr|R1G0W6|R1G0W6_EMIHU	KKEAEEAAEAEAAR*V	Methylation
K.KEAEEAAEAEAAR[184.13].V	tr|R1G0W6|R1G0W6_EMIHU	KKEAEEAAEAEAAR*V	Dimethylation
C.QYGDELEAESGWFSSLVAEAK[214.10]EVDLEAEQLQALR.A	tr|R1G6J7|R1G6J7_EMIHU,tr|R1F673|R1F673_EMIHU	CQYGDELEAESGWFSSLVAEAK*EVDLEAEQLQALRA	Malonylation(K)
C.QYGDELEAESGWFSSLVAEAK[214.13]EVDLEAEQLQALR.A	tr|R1G6J7|R1G6J7_EMIHU,tr|R1F673|R1F673_EMIHU	CQYGDELEAESGWFSSLVAEAK*EVDLEAEQLQALRA	HydroxyIsobutyrylation(K)
R.FDDNATVIINK[142.11]E[143.06]NNPR[170.12].G	sp|Q4G356|RK14_EMIHU	RFDDNATVIINK*ENNPRG	Methylation
R.FDDNATVIINK[170.14]ENNPR.G	sp|Q4G356|RK14_EMIHU	RFDDNATVIINK*ENNPRG	Trimethylation(K)
K.K[170.11]FLGNPLITR.D	sp|Q4G398|ATPD_EMIHU	KK*FLGNPLITRD	Acetylation(K)
K.K[214.10]FLGNPLITR.D	sp|Q4G398|ATPD_EMIHU	KK*FLGNPLITRD	Malonylation(K)
Y.DPSPDYQDHPFLEK[156.13]QNNLTR[184.13].D	tr|R1BFK9|R1BFK9_EMIHU	YDPSPDYQDHPFLEK*QNNLTR*D	Dimethylation
Y.DPSPDYQDHPFLEK[184.12]QNNLTR.D	tr|R1BFK9|R1BFK9_EMIHU	YDPSPDYQDHPFLEK*QNNLTRD	Propionylation(K)
K.n[44.01]EITALAPASM[147.04]TVK[198.14].L	tr|R1BMA7|R1BMA7_EMIHU	KEITALAPASMTVK*L	Butyrylation(K)
K.n[44.01]EITALAPASMTVK[214.13].L	tr|R1BMA7|R1BMA7_EMIHU	KEITALAPASMTVK*L	HydroxyIsobutyrylation(K)
K.DTDSEEELKE[143.06]AFR[170.12]VFDK.D	tr|R1BS91|R1BS91_EMIHU,tr|R1FWE9|R1FWE9_EMIHU,tr|R1ELQ2|R1ELQ2_EMIHU,tr|R1FJW2|R1FJW2_EMIHU	KDTDSEEELKEAFR*VFDKD	Methylation
K.n[44.01]DTDSEEELKEAFR[184.13]VFDK.D	tr|R1BS91|R1BS91_EMIHU,tr|R1FWE9|R1FWE9_EMIHU,tr|R1ELQ2|R1ELQ2_EMIHU,tr|R1FJW2|R1FJW2_EMIHU	KDTDSEEELKEAFR*VFDKD	Dimethylation
K.TQAAAPAAE[143.06]R[170.12].W	tr|R1BV19|R1BV19_EMIHU	KTQAAAPAAER*W	Methylation
K.TQAAAPAAER[184.13].W	tr|R1BV19|R1BV19_EMIHU	KTQAAAPAAER*W	Dimethylation
K.R[170.12]E[143.06]EEEEDEAVR.A	tr|R1BVB4|R1BVB4_EMIHU,tr|R1BCZ2|R1BCZ2_EMIHU	KR*E*EEEEDEAVRA	Methylation
K.R[184.13]EEEEEDEAVR.A	tr|R1BVB4|R1BVB4_EMIHU,tr|R1BCZ2|R1BCZ2_EMIHU	KR*EEEEEDEAVRA	Dimethylation
V.n[44.01]RSSSSGSGADSEPEEPAGGVE[143.06]M[147.04]GR[170.12].L	tr|R1CCI9|R1CCI9_EMIHU	VRSSSSGSGADSEPEEPAGGVE*MGR*L	Methylation
V.n[44.01]RSSSSGSGADSEPEEPAGGVEM[147.04]GR[184.13].L	tr|R1CCI9|R1CCI9_EMIHU	VRSSSSGSGADSEPEEPAGGVEMGR*L	Dimethylation
N.n[44.01]DLKPQGIAVVAISPGFVATHFGGM[147.04]SPEQK[198.14]M[147.04]K[198.14].V	tr|R1CCT0|R1CCT0_EMIHU	NDLKPQGIAVVAISPGFVATHFGGMSPEQK*MK*V	Butyrylation(K)
N.n[44.01]DLKPQGIAVVAISPGFVATHFGGMSPEQK[214.13]MK[214.13].V	tr|R1CCT0|R1CCT0_EMIHU	NDLKPQGIAVVAISPGFVATHFGGMSPEQK*MK*V	HydroxyIsobutyrylation(K)
K.K[196.12]EAAAGADGVAAAK.Q	tr|R1CLU4|R1CLU4_EMIHU	KK*EAAAGADGVAAAKQ	Crotonylation(K)
K.n[44.01]K[170.11]EAAAGADGVAAAK.Q	tr|R1CLU4|R1CLU4_EMIHU	KK*EAAAGADGVAAAKQ	Acetylation(K)
R.n[44.01]C[307.20]M[147.04]RNRGDPRPVAADACPVR.R	tr|R1CMB6|R1CMB6_EMIHU	RC*MRNRGDPRPVAADACPVRR	Farnesylation(C)
R.n[44.01]C[323.19]MRNRGDPRPVAADACPVR.R	tr|R1CMB6|R1CMB6_EMIHU	RC*MRNRGDPRPVAADACPVRR	Hydroxyfarnesylation(C)
A.LTPLLLFLIAVTAK[198.14]C[160.03]M[147.04]LRR.E	tr|R1CZK0|R1CZK0_EMIHU,tr|R1EBV3|R1EBV3_EMIHU	ALTPLLLFLIAVTAK*CMLRRE	Butyrylation(K)
A.LTPLLLFLIAVTAK[214.13]C[160.03]MLRR.E	tr|R1CZK0|R1CZK0_EMIHU,tr|R1EBV3|R1EBV3_EMIHU	ALTPLLLFLIAVTAK*CMLRRE	HydroxyIsobutyrylation(K)
T.AAGASAPADAVFR[170.12]FTAGE[143.06]AMQTEDDDEDTDSSEEYSDDGRVSD.-	tr|R1D1W2|R1D1W2_EMIHU	TAAGASAPADAVFR*FTAGE*AMQTEDDDEDTDSSEEYSDDGRVSD	Methylation
T.AAGASAPADAVFR[184.13]FTAGEAMQTEDDDEDTDSSEEYSDDGRVSD.-	tr|R1D1W2|R1D1W2_EMIHU	TAAGASAPADAVFR*FTAGEAMQTEDDDEDTDSSEEYSDDGRVSD	Dimethylation
R.C[117.02]VVAPAAVNAAAAAAVAAANAAANEC[117.02]PRPP.-	tr|R1D465|R1D465_EMIHU,tr|R1DLM8|R1DLM8_EMIHU	RC*VVAPAAVNAAAAAAVAAANAAANEC*PRPP	Methylation
R.C[160.03]VVAPAAVNAAAAAAVAAANAAANEC[132.00]PRPP.-	tr|R1D465|R1D465_EMIHU,tr|R1DLM8|R1DLM8_EMIHU	RCVVAPAAVNAAAAAAVAAANAAANEC*PRPP	S-nitrosylation(C)
K.AAAEPAAPAGPAAEPAAPAAAAAAEEAE[143.06]AK[142.11].A	tr|R1D853|R1D853_EMIHU,tr|R1D853|R1D853_EMIHU,tr|R1CB14|R1CB14_EMIHU	KAAAEPAAPAGPAAEPAAPAAAAAAEEAE*AK*A	Methylation
K.AAAEPAAPAGPAAEPAAPAAAAAAEEAEAK[156.13].A	tr|R1D853|R1D853_EMIHU,tr|R1D853|R1D853_EMIHU,tr|R1CB14|R1CB14_EMIHU	KAAAEPAAPAGPAAEPAAPAAAAAAEEAEAK*A	Dimethylation
R.YQK[170.11]STELLIR.K	tr|R1DDS4|R1DDS4_EMIHU,tr|R1CD70|R1CD70_EMIHU,tr|R1E8B1|R1E8B1_EMIHU,tr|R1D7K6|R1D7K6_EMIHU,tr|R1CF33|R1CF33_EMIHU	RYQK*STELLIRK	Acetylation(K)
R.YQK[184.12]STELLIR.K	tr|R1DDS4|R1DDS4_EMIHU,tr|R1CD70|R1CD70_EMIHU,tr|R1E8B1|R1E8B1_EMIHU,tr|R1D7K6|R1D7K6_EMIHU,tr|R1CF33|R1CF33_EMIHU	RYQK*STELLIRK	Propionylation(K)
K.RVTIM[147.04]PK[170.11]DIQLAR.R	tr|R1DDS4|R1DDS4_EMIHU,tr|R1E8B1|R1E8B1_EMIHU,tr|R1D7K6|R1D7K6_EMIHU,tr|R1CF33|R1CF33_EMIHU	KRVTIMPK*DIQLARR	Acetylation(K)
K.RVTIMPK[228.11]DIQLAR.R	tr|R1DDS4|R1DDS4_EMIHU,tr|R1E8B1|R1E8B1_EMIHU,tr|R1D7K6|R1D7K6_EMIHU,tr|R1CF33|R1CF33_EMIHU	KRVTIMPK*DIQLARR	Succinylation(K)
K.n[44.01]K[142.11]GTPADE[143.06]AAAHYAR.M	tr|R1DE36|R1DE36_EMIHU	KK*GTPADE*AAAHYARM	Methylation
K.n[44.01]K[156.13]GTPADEAAAHYAR.M	tr|R1DE36|R1DE36_EMIHU	KK*GTPADEAAAHYARM	Dimethylation
R.K[170.11]M[147.04]YLSAVPSR.G	tr|R1DF46|R1DF46_EMIHU	RK*MYLSAVPSRG	Acetylation(K)
R.K[184.12]M[147.04]YLSAVPSR.G	tr|R1DF46|R1DF46_EMIHU	RK*MYLSAVPSRG	Propionylation(K)
K.n[44.01]K[184.12]GAM[147.04]AAAPASR.S	tr|R1DFY4|R1DFY4_EMIHU	KK*GAMAAAPASRS	Propionylation(K)
K.n[44.01]K[198.14]GAMAAAPASR.S	tr|R1DFY4|R1DFY4_EMIHU	KK*GAMAAAPASRS	Butyrylation(K)
G.n[44.01]LGFDC[160.03]VWM[147.04]TPVIEQFGATRC[160.03]FEPGTGATGTLIK[156.13]SR[184.13]PK[156.13].R	tr|R1DIC2|R1DIC2_EMIHU	GLGFDCVWMTPVIEQFGATRCFEPGTGATGTLIK*SR*PK*R	Dimethylation
G.n[44.01]LGFDC[160.03]VWM[147.04]TPVIEQFGATRC[160.03]FEPGTGATGTLIK[170.14]SRPK[170.14].R	tr|R1DIC2|R1DIC2_EMIHU	GLGFDCVWMTPVIEQFGATRCFEPGTGATGTLIK*SRPK*R	Trimethylation(K)
R.n[44.01]TSYDTIPVVDE[143.06]HGR[170.12].L	tr|R1DKE4|R1DKE4_EMIHU	RTSYDTIPVVDE*HGR*L	Methylation
R.n[44.01]TSYDTIPVVDEHGR[184.13].L	tr|R1DKE4|R1DKE4_EMIHU	RTSYDTIPVVDEHGR*L	Dimethylation
R.KGDNALAEQLE[143.06]R[170.12].A	tr|R1DLP4|R1DLP4_EMIHU	RKGDNALAEQLE*R*A	Methylation
R.KGDNALAEQLER[184.13].A	tr|R1DLP4|R1DLP4_EMIHU	RKGDNALAEQLER*A	Dimethylation
R.M[147.04]GASSVETTSFVSARAVPQM[147.04]ADC[307.20]EAVM[147.04]AGVEQR.E	tr|R1DP44|R1DP44_EMIHU	RMGASSVETTSFVSARAVPQMADC*EAVMAGVEQRE	Farnesylation(C)
R.M[147.04]GASSVETTSFVSARAVPQM[147.04]ADC[323.19]EAVMAGVEQR.E	tr|R1DP44|R1DP44_EMIHU	RMGASSVETTSFVSARAVPQMADC*EAVMAGVEQRE	Hydroxyfarnesylation(C)
R.n[44.01]C[160.03]GNVAAILTISVEGAIDFQVFE[143.06]PR[170.12].P	tr|R1DQM2|R1DQM2_EMIHU	RCGNVAAILTISVEGAIDFQVFE*PR*P	Methylation
R.n[44.01]C[160.03]GNVAAILTISVEGAIDFQVFEPR[184.13].P	tr|R1DQM2|R1DQM2_EMIHU	RCGNVAAILTISVEGAIDFQVFEPR*P	Dimethylation
R.GD[147.00]PSLLLR.R	tr|R1DSQ3|R1DSQ3_EMIHU	RGD*PSLLLRR	Persulfide
R.GD[161.01]PSLLLR.R	tr|R1DSQ3|R1DSQ3_EMIHU	RGD*PSLLLRR	Beta-methylthiolation(D)
R.R[170.12]VE[143.06]TPPPPLR.D	tr|R1DY04|R1DY04_EMIHU	RR*VE*TPPPPLRD	Methylation
R.R[184.13]VETPPPPLR.D	tr|R1DY04|R1DY04_EMIHU	RR*VETPPPPLRD	Dimethylation
R.FYIDGAEDLSE[143.06]PAR[170.12].T	tr|R1E4V1|R1E4V1_EMIHU	RFYIDGAEDLSE*PAR*T	Methylation
R.FYIDGAEDLSEPAR[184.13].T	tr|R1E4V1|R1E4V1_EMIHU	RFYIDGAEDLSEPAR*T	Dimethylation
-.M[147.04]EGEEVDFGDAEEM[147.04]AK[170.11]EPEAGGSSK.G	tr|R1E5Q8|R1E5Q8_EMIHU	MEGEEVDFGDAEEMAK*EPEAGGSSKG	Acetylation(K)
-.n[44.01]MEGEEVDFGDAEEMAK[184.12]EPEAGGSSK.G	tr|R1E5Q8|R1E5Q8_EMIHU	MEGEEVDFGDAEEMAK*EPEAGGSSKG	Propionylation(K)
R.R[170.12]E[143.06]M[147.04]AALADSDDDDDDDDEGRGGSGGGQGGQGGQGGRPLS.E	tr|R1E7L2|R1E7L2_EMIHU	RR*E*MAALADSDDDDDDDDEGRGGSGGGQGGQGGQGGRPLSE	Methylation
R.R[184.13]EM[147.04]AALADSDDDDDDDDEGRGGSGGGQGGQGGQGGRPLS.E	tr|R1E7L2|R1E7L2_EMIHU	RR*EMAALADSDDDDDDDDEGRGGSGGGQGGQGGQGGRPLSE	Dimethylation
S.KAGVK[142.11]VLTE[143.06]ALQ[142.07]HQLR.S	tr|R1E8J2|R1E8J2_EMIHU	SKAGVK*VLTE*ALQ*HQLRS	Methylation
S.KAGVK[170.14]VLTEALQHQLR.S	tr|R1E8J2|R1E8J2_EMIHU	SKAGVK*VLTEALQHQLRS	Trimethylation(K)
R.LILPGELAK[170.11]HAVSEGTK.A	tr|R1ECB0|R1ECB0_EMIHU,tr|R1DMV2|R1DMV2_EMIHU	RLILPGELAK*HAVSEGTKA	Acetylation(K)
R.LILPGELAK[184.12]HAVSEGTK.A	tr|R1ECB0|R1ECB0_EMIHU,tr|R1DMV2|R1DMV2_EMIHU	RLILPGELAK*HAVSEGTKA	Propionylation(K)
K.R[170.12]GVAE[143.06]APAEARPR.S	tr|R1ECN5|R1ECN5_EMIHU	KR*GVAE*APAEARPRS	Methylation
K.R[184.13]GVAEAPAEARPR.S	tr|R1ECN5|R1ECN5_EMIHU	KR*GVAEAPAEARPRS	Dimethylation
R.VFSLK[170.14]GLVLLGGVGYLYVAQRQLLAALVLK[170.14]PVALLVK[170.14].A	tr|R1ED14|R1ED14_EMIHU	RVFSLK*GLVLLGGVGYLYVAQRQLLAALVLK*PVALLVK*A	Trimethylation(K)
R.VFSLK[198.14]GLVLLGGVGYLYVAQRQLLAALVLKPVALLVK.A	tr|R1ED14|R1ED14_EMIHU	RVFSLK*GLVLLGGVGYLYVAQRQLLAALVLKPVALLVKA	Butyrylation(K)
R.DNIQGITK[170.11]PAIR.R	tr|R1EDH0|R1EDH0_EMIHU,tr|R1DWE6|R1DWE6_EMIHU,tr|R1CEA2|R1CEA2_EMIHU,tr|R1BB62|R1BB62_EMIHU	RDNIQGITK*PAIRR	Acetylation(K)
R.DNIQGITK[228.11]PAIR.R	tr|R1EDH0|R1EDH0_EMIHU,tr|R1DWE6|R1DWE6_EMIHU,tr|R1CEA2|R1CEA2_EMIHU,tr|R1BB62|R1BB62_EMIHU	RDNIQGITK*PAIRR	Succinylation(K)
K.K[170.11]APLAFK.L	tr|R1EGD4|R1EGD4_EMIHU	KK*APLAFKL	Acetylation(K)
K.n[44.01]K[198.14]APLAFK.L	tr|R1EGD4|R1EGD4_EMIHU	KK*APLAFKL	Butyrylation(K)
F.KTFGDVK[142.11]GVGE[143.06]LLFPK.G	tr|R1EHU1|R1EHU1_EMIHU,tr|R1D3I2|R1D3I2_EMIHU	FKTFGDVK*GVGE*LLFPKG	Methylation
F.KTFGDVK[156.13]GVGELLFPK.G	tr|R1EHU1|R1EHU1_EMIHU,tr|R1D3I2|R1D3I2_EMIHU	FKTFGDVK*GVGELLFPKG	Dimethylation
S.n[44.01]GTIDAEELWVVLRALGSE[143.06]PE[143.06]K[142.11].A	tr|R1ENI8|R1ENI8_EMIHU	SGTIDAEELWVVLRALGSE*PE*K*A	Methylation
S.n[44.01]GTIDAEELWVVLRALGSEPEK[170.14].A	tr|R1ENI8|R1ENI8_EMIHU	SGTIDAEELWVVLRALGSEPEK*A	Trimethylation(K)
C.n[44.01]C[160.03]DGGGC[160.03]SDSSLPDR[184.13]LTSALAK[156.13]APASGK[156.13].A	tr|R1ETG8|R1ETG8_EMIHU	CCDGGGCSDSSLPDR*LTSALAK*APASGK*A	Dimethylation
C.n[44.01]C[160.03]DGGGC[160.03]SDSSLPDRLTSALAK[170.14]APASGK[170.14].A	tr|R1ETG8|R1ETG8_EMIHU	CCDGGGCSDSSLPDRLTSALAK*APASGK*A	Trimethylation(K)
R.n[44.01]AASRLGAVGEQRGQAE[143.06]PLR[170.12].C	tr|R1EZC3|R1EZC3_EMIHU	RAASRLGAVGEQRGQAE*PLR*C	Methylation
R.n[44.01]AASRLGAVGEQRGQAEPLR[184.13].C	tr|R1EZC3|R1EZC3_EMIHU	RAASRLGAVGEQRGQAEPLR*C	Dimethylation
R.VLDAHDEQDDAE[143.06]GGHR[170.12].D	tr|R1F985|R1F985_EMIHU,tr|R1DDD9|R1DDD9_EMIHU,tr|R1DQU8|R1DQU8_EMIHU,tr|R1D0G4|R1D0G4_EMIHU,tr|R1D687|R1D687_EMIHU,tr|R1DCP6|R1DCP6_EMIHU,tr|R1FI32|R1FI32_EMIHU,tr|R1CBH8|R1CBH8_EMIHU,tr|R1D6H8|R1D6H8_EMIHU,tr|R1C3C8|R1C3C8_EMIHU,tr|R1EHF3|R1EHF3_EMIHU,tr|R1C0S1|R1C0S1_EMIHU,tr|R1E4M9|R1E4M9_EMIHU,tr|R1DYB8|R1DYB8_EMIHU,tr|R1DI31|R1DI31_EMIHU,tr|R1DJ34|R1DJ34_EMIHU,tr|R1DV75|R1DV75_EMIHU,tr|R1BZM…	RVLDAHDEQDDAE*GGHR*D	Methylation
R.VLDAHDEQDDAEGGHR[184.13].D	tr|R1F985|R1F985_EMIHU,tr|R1DDD9|R1DDD9_EMIHU,tr|R1DQU8|R1DQU8_EMIHU,tr|R1D0G4|R1D0G4_EMIHU,tr|R1D687|R1D687_EMIHU,tr|R1DCP6|R1DCP6_EMIHU,tr|R1FI32|R1FI32_EMIHU,tr|R1CBH8|R1CBH8_EMIHU,tr|R1D6H8|R1D6H8_EMIHU,tr|R1C3C8|R1C3C8_EMIHU,tr|R1EHF3|R1EHF3_EMIHU,tr|R1C0S1|R1C0S1_EMIHU,tr|R1E4M9|R1E4M9_EMIHU,tr|R1DYB8|R1DYB8_EMIHU,tr|R1DI31|R1DI31_EMIHU,tr|R1DJ34|R1DJ34_EMIHU,tr|R1DV75|R1DV75_EMIHU,tr|R1BZM…	RVLDAHDEQDDAEGGHR*D	Dimethylation
K.NTVAGSLVKPVADVGDLE[143.06]GVK[142.11].A	tr|R1F9J7|R1F9J7_EMIHU	KNTVAGSLVKPVADVGDLE*GVK*A	Methylation
K.NTVAGSLVKPVADVGDLEGVK[156.13].A	tr|R1F9J7|R1F9J7_EMIHU	KNTVAGSLVKPVADVGDLEGVK*A	Dimethylation
M.LLAIFAAATSLAVTGPVVLLLTLIK[156.13]SPLVLLGATVSASSQALGAIWK[156.13]SR[184.13].A	tr|R1FBT6|R1FBT6_EMIHU	MLLAIFAAATSLAVTGPVVLLLTLIK*SPLVLLGATVSASSQALGAIWK*SR*A	Dimethylation
M.LLAIFAAATSLAVTGPVVLLLTLIK[170.14]SPLVLLGATVSASSQALGAIWK[170.14]SR.A	tr|R1FBT6|R1FBT6_EMIHU	MLLAIFAAATSLAVTGPVVLLLTLIK*SPLVLLGATVSASSQALGAIWK*SRA	Trimethylation(K)
R.LGYALC[160.03]E[143.06]TK[142.11].R	tr|R1FM72|R1FM72_EMIHU	RLGYALCE*TK*R	Methylation
R.LGYALC[160.03]ETK[156.13].R	tr|R1FM72|R1FM72_EMIHU	RLGYALCETK*R	Dimethylation
K.n[44.01]EVASAAQM[147.04]K[198.14]PVR.L	tr|R1FQX6|R1FQX6_EMIHU,tr|R1EYB2|R1EYB2_EMIHU,tr|R1E6Y3|R1E6Y3_EMIHU,tr|R1EUY3|R1EUY3_EMIHU,tr|R1DRK9|R1DRK9_EMIHU,tr|R1FJ79|R1FJ79_EMIHU,tr|R1BJ23|R1BJ23_EMIHU,tr|R1B9G5|R1B9G5_EMIHU,tr|R1EZ75|R1EZ75_EMIHU,tr|R1D2I3|R1D2I3_EMIHU,tr|R1FPM9|R1FPM9_EMIHU,tr|R1DBR4|R1DBR4_EMIHU,tr|R1EGT6|R1EGT6_EMIHU,tr|R1E9Y2|R1E9Y2_EMIHU,tr|R1EXB5|R1EXB5_EMIHU	KEVASAAQMK*PVRL	Butyrylation(K)
K.n[44.01]EVASAAQMK[214.13]PVR.L	tr|R1FQX6|R1FQX6_EMIHU,tr|R1EYB2|R1EYB2_EMIHU,tr|R1E6Y3|R1E6Y3_EMIHU,tr|R1EUY3|R1EUY3_EMIHU,tr|R1DRK9|R1DRK9_EMIHU,tr|R1FJ79|R1FJ79_EMIHU,tr|R1BJ23|R1BJ23_EMIHU,tr|R1B9G5|R1B9G5_EMIHU,tr|R1EZ75|R1EZ75_EMIHU,tr|R1D2I3|R1D2I3_EMIHU,tr|R1FPM9|R1FPM9_EMIHU,tr|R1DBR4|R1DBR4_EMIHU,tr|R1EGT6|R1EGT6_EMIHU,tr|R1E9Y2|R1E9Y2_EMIHU,tr|R1EXB5|R1EXB5_EMIHU	KEVASAAQMK*PVRL	HydroxyIsobutyrylation(K)
R.ASALDSEQLE[143.06]AASR[170.12].A	tr|R1FRH1|R1FRH1_EMIHU	RASALDSEQLE*AASR*A	Methylation
R.ASALDSEQLEAASR[184.13].A	tr|R1FRH1|R1FRH1_EMIHU	RASALDSEQLEAASR*A	Dimethylation
L.KQAR[170.12]E[143.06]HTTSASITSM[147.04]K.E	tr|R1FYN0|R1FYN0_EMIHU	LKQAR*E*HTTSASITSMKE	Methylation
L.KQAR[184.13]EHTTSASITSM[147.04]K.E	tr|R1FYN0|R1FYN0_EMIHU	LKQAR*EHTTSASITSMKE	Dimethylation
		Modified sites were marked with following asterisks
