# Supplementary material for: Discovery of Post-Translational Modifications in Emiliania huxleyi
Source: Molecules. 2021 Apr 2;26(7):2027. doi: 10.3390/molecules26072027 (PMC8038017; doi:10.3390/molecules26072027)
Supplement: Supplementary file 1 [file molecules-26-02027-s001.zip › Table S5.xlsx]

## Sheet: Table S5
Table S5. Comparison of peptide intensities between non-PTM and PTM search using MaxQuant (only modified peptides are listed)
Sequence	Mass	Proteins	Intensity (PTM search)	Intensity (non-PTM search)	New identification	Acetyl (K) site IDs	Methyl (E) site IDs	Methyl (KR) site IDs	Intensity change	Intensity ratio (PTM/non-PTM)
AAAAAAAAAK	785.44	R1B8D0	1327100	Not identified	Yes			8	Increase
AAAAAAEAEKAAEEAEAAEKAK	2100.03	R1D7F6	10874000	Not identified	Yes		194;195;196;197;198	61;62;63	Increase
AAAATEAARLADGAK	1385.73	R1EEW3;R1EGV6	4756900	Not identified	Yes			97	Increase
AAADAAAEAAAAEAEER	1586.72	R1BAN0	7575800	Not identified	Yes		25;26;27;28	146	Increase
AAAEAAAARAQEER	1413.7	R1D9I2;R1ET57	7519600	Not identified	Yes		209;210		Increase
AAAEAEAVAAEEEAR	1486.69	R1D1A7	65358000	58717000			161;162;163	207	Increase	1.1131
AAAEAKAAAEK	1029.55	R1E5F0	0	Not identified	Yes	114			Increase
AAAEAKAAAER	1057.55	R1EX61	4229900	Not identified	Yes	123	367	282	Increase
AAAEEAKAAK	958.508	R1D424	9049200	Not identified	Yes	67	178;179		Increase
AAAEKAEER	973.483	R1EW00	17323000	Not identified	Yes		365;366		Increase
AAAEPAAPAGPAAEPAAPAAAAAAEEAEAK	2612.27	R1D853;R1CB14	42871000	16445000			201;202		Increase	2.60693
AADVKVAAGR	956.54	R1CZM6	3329000	Not identified	Yes	62			Increase
AAEAAAAEAAAEARAK	1470.74	R1EAS9	2839300	Not identified	Yes		328;329		Increase
AAEAAAAGVER	1014.51	R1E8Y7	0	Not identified	Yes		326	265	Increase
AAEAADRDEVR	1201.57	R1FDY3	10342000	Not identified	Yes		395	301	Increase
AAEATESLASAPEAAR	1543.75	R1CS82;R1FID4	195540000	84374000			132	200	Increase	2.31754
AAEEKAEGK	931.461	R1FTU1	7838200	Not identified	Yes			132	Increase
AAESIYAGMGSEPSK	1496.68	R1DV19	722510000	715290000			291		Increase	1.01009
AAEVEAEKR	1001.51	R1F825	3214300	Not identified	Yes	132	384	297	Increase
AAMAEAFGRAR	1149.57	R1DC05	38422000	Not identified	Yes			223	Increase
AASANIIPSSTGAAKAVAK	1726.96	R1F431	82027000	Not identified	Yes	129			Increase
AAVAAAEKAVEEAR	1384.73	R1EAS9	8305900	Not identified	Yes	118	330;331;332		Increase
ACLDPTAQEVRKWCASLR	2160.06	R1F787;R1FXA7	61203000	Not identified	Yes	131			Increase
ACPCDVLEMVPWDGCK	1935.8	Q4G3C1	887350000	403920000				5	Increase	2.19685
ADAEMRAAAEK	1161.54	R1EQ59	1610100	Not identified	Yes			279	Increase
ADAVLADAEDKFSAGTPAGDADVAQLYADKK	3122.5	R1BPC9	52592000	Not identified	Yes	25			Increase
ADEKDLVAIAFK	1318.71	R1BJJ5	1946900000	Not identified	Yes	20	50		Increase
ADEVFGWIASGDLK	1506.74	R1BJY8	242040000	242040000			52			1
ADFAAELQSATLR	1391.7	R1E0Y4	0	Not identified	Yes			250	Increase
AEAAAAAEAAAAER	1271.61	R1E2L6	38671000	34477000			307;308	251	Increase	1.12165
AEAAAAGDGAVGGADAAPR	1596.75	R1F3B5	36749000	Not identified	Yes			291	Increase
AEAAAEATQTPSQR	1429.68	R1EMW7	1560300000	1538600000			350		Increase	1.0141
AEAAETKELAASEKAAAK	1787.93	R1DMY0	79762000	Not identified	Yes		269;270;271	82	Increase
AEAAKAEAAKEEAAGR	1571.79	R1CTT0	32678000	Not identified	Yes	54;55	133;134;135		Increase
AEAASAAEQK	974.467	R1BDE0	22610000	Not identified	Yes		32;33	12	Increase
AEAEAAERADR	1187.55	R1E4J9;R1DWF3	2091400	Not identified	Yes		297;298	247	Increase
AEAEAKMEAEAAKAAK	1617.8	R1CYY7	13735000	Not identified	Yes	61	147;148;149		Increase
AEAIAAVK	771.449	R1E6L6;R1BL47	22902000	Not identified	Yes		53		Increase
AEAKAKAEAAAAAVAEEQAR	1955.01	R1DEB6;R1ERJ6	29621000	Not identified	Yes	80;81	234;235	226	Increase
AEALARETPQER	1369.69	R1CP96	13738000	Not identified	Yes		124	196	Increase
AEALYTGPSDDIWCNGIR	2036.93	R1DK71	560780000	553410000			255		Increase	1.01332
AEAMDAAANDPK	1202.52	R1FGL6	184040000	182700000			397		Increase	1.00733
AEASAAEAR	874.414	R1F7V5	6444800	Not identified	Yes		383		Increase
AEDKVLLARSGK	1285.74	R1C3U9	0	Not identified	Yes		88	35;173	Increase
AEEVAAVAALAAAEVAR	1610.86	R1CVY7;R1G0U1;R1F0C8;R1E2V5;R1DWG2;R1G5K5;R1DKQ0;R1DEY1	3298300	Not identified	Yes		142;143;144		Increase
AEEVESERAAER	1374.64	R1BI19	6318400	Not identified	Yes		40	153;154	Increase
AEGRSKGCNQATGAR	1561.74	R1F2H3	105800000	Not identified	Yes			112;289	Increase
AEKAAAEAAEAAEAAEAR	1728.83	R1FMZ7	87726000	Not identified	Yes	145	401;402;403		Increase
AEKELDEAKAR	1258.65	R1E322	351800000	Not identified	Yes		313	91;92;254	Increase
AELAAIK	714.428	R1CVU1;R1CVH6	1057700000	Not identified	Yes		139		Increase
AELESLTAEEKR	1374.7	R1DAE2	26701000	Not identified	Yes		214;215;216	69	Increase
AELLAMLK	887.515	R1EU53	3543200	Not identified	Yes		362		Increase
AEMDAARERER	1332.62	R1D693	4987400	Not identified	Yes			216;217;218	Increase
AEMITNLGTIAQSGTK	1633.83	R1FLY8;R1BRM2	2786900000	2729900000			67		Increase	1.02088
AEMSTSAGAIYTTDNSGR	1830.81	R1EAZ1;R1FSS4	137610000	133200000			333		Increase	1.03311
AENEEAAKEAKR	1344.66	R1C4P8	5093800	Not identified	Yes	34;35	93;94		Increase
AEPTVSEERRASK	1458.74	R1BH47	124620000	Not identified	Yes		35;36	15;151;152	Increase
AEQEREAAAVAAAAEAEKER	2099.02	R1G4P6	277300000	Not identified	Yes		424;425;426	320	Increase
AESAARLSAAKAEVASAVEQK	2086.1	R1BDE0	25080000	Not identified	Yes	15		148	Increase
AFGKYIKMGLIEDAANR	1895.99	R1D521	216390000	Not identified	Yes	69;70			Increase
AFTPTQSEETYSMVTANR	2031.92	Q4G395	4336400000	4270000000			13		Increase	1.01555
AGELCAAAALVGLFDQSGAR	1975.98	R1D022	823950000	821560000			153		Increase	1.00291
AGSIADADATECHPIVTMK	1985.92	R1DK71	9322400	Not identified	Yes			79	Increase
AGTVGFRCVYDR	1399.67	R1DPY9;R1ESD5;R1F2T7	4813000	Not identified	Yes			241	Increase
AIAAEVEAKLAAER	1440.79	R1CS17	6068300	Not identified	Yes		129;130	52;199	Increase
AKAAEAAAKAEQAEQK	1613.84	R1DW76;R1DN90	7350700	Not identified	Yes	91			Increase
AKAEAAAAK	829.466	R1DMY0	10658000	Not identified	Yes	90			Increase
ALAALVASAMAEKAPR	1568.87	R1C8E5	18541000	Not identified	Yes			40;183	Increase
ALDELMSKHR	1198.61	R1CG44	2740700	Not identified	Yes			45;187	Increase
ALGLALAAGEDGAAVKEMALGICK	2328.22	R1CIC3	21185000	Not identified	Yes		115;116	46;47	Increase
ALSLMCARAESR	1363.67	R1DF70	12946000	Not identified	Yes		240	229	Increase
ALVTQGGSSAGSNFNDIISGK	2022	R1D7M8	326590000	192000000				64	Increase	1.70099
ANGGAARSR	858.442	R1DRX1	1939200	Not identified	Yes			244	Increase
ANSEDPFKMGKK	1350.66	R1FNP4	2688200	Not identified	Yes	146;147		123	Increase
APAAGAVDSDKAK	1199.61	R1CFY1	2531900	Not identified	Yes			43;44	Increase
APSLYNKLYSK	1282.69	R1FPY3	0	Not identified	Yes			125	Increase
APVEEVQTAKHVDVK	1648.88	R1C7X2	58914000	Not identified	Yes		97;98	38;39	Increase
AQPAQPTPVGAAEADDTADLVK	2164.06	R1F261;R1EE94	128560000	49554000			339	96	Increase	2.59434
AQVEELVTAATPAEMR	1714.86	R1EET9;R1DVX0	264810000	261490000			295		Increase	1.0127
ASALDSEQLEAASR	1446.7	R1FRH1	23133000	Not identified	Yes		412	311	Increase
ASCADANLKDWDPEVYR	2008.89	R1DPF5	328680000	Not identified	Yes	94			Increase
ASEGAGAERGGRGWR	1515.73	R1EHM8	1539800	Not identified	Yes		343	270;271;272	Increase
ASLEQMLRVEEEKR	1716.88	R1CRL4	44156000	Not identified	Yes	52	126;127;128	198	Increase
ASTAGEIVAAVEASLAR	1614.86	R1EQS3	35942000	15731000			357		Increase	2.28479
ASVIAGLHGMHEKTK	1577.83	R1EVP2	8715900	Not identified	Yes	122		108	Increase
ATAALAAKERFDER	1547.81	R1E897	12250000	Not identified	Yes	116	321;322	262	Increase
ATELGTAELGTAER	1417.7	R1D373	0	Not identified	Yes		166;167;168		Increase
ATLREDESSAAERR	1589.78	R1CVQ4	56727000	Not identified	Yes		140;141	204	Increase
AVAAAAQEEMHRR	1438.71	R1CV67	7139500	Not identified	Yes		136;137	203	Increase
AVAAETAEAARFR	1361.71	R1D4X4;R1F1E3;R1CRC3	914750	Not identified	Yes			197	Increase
AVCCGDAAGGASSTR	1438.59	R1CGI9;R1FUA6	0	Not identified	Yes			189	Increase
AVEAEQNAGESAMR	1461.65	R1BT65	124040000	Not identified	Yes		73		Increase
AVEEKAAAEKAAAEK	1514.79	R1F1Y2	24379000	Not identified	Yes	127	371;372;373	111	Increase
CETACPTDFLSVR	1554.68	Q4G3C1	850680000	821070000			15		Increase	1.03606
CGGGEGGEREAWAKLLFGPR	2146.04	R1D499;R1DVQ3	61446000	Not identified	Yes	68		210	Increase
DARVASMSTASTTARPAVPASAPPR	2467.26	R1FGA0	132600000	Not identified	Yes			302	Increase
DASMPSKEAR	1090.51	R1DN04	62209000	Not identified	Yes		272	83	Increase
DEDWLAAAAEKAR	1444.69	R1DMA4	2092000	Not identified	Yes		266	81	Increase
DEQTEAKR	975.462	R1D5L4	0	Not identified	Yes	72	190		Increase
DGGKMYIQDK	1153.54	R1DUZ9;R1FYC1	0	Not identified	Yes	102			Increase
DGPGGFYSPDEAYGCK	1718.69	R1FNX7	113900000	Not identified	Yes		405		Increase
DISLIDSAPEEK	1315.65	Q4G342	1232800	Not identified	Yes		7;8	4	Increase
DLGEVDLMLK	1131.58	R1CHM5	0	Not identified	Yes		114		Increase
DLLKMADR	960.506	R1FD56	15331000	Not identified	Yes	137			Increase
DLPEEVEAMALDLCER	1888.85	R1D9B7	72375000	Not identified	Yes		206;207;208		Increase
DLQGWREKMR	1317.66	R1FRW3;R1F4G5	110790000	Not identified	Yes		413	130;312;313	Increase
DLSAAHAEMIRR	1368.69	R1DY02;R1DCG5	23553000	Not identified	Yes		223	224	Increase
DMSFGEVGK	968.427	R1F6L6	80974000	67472000				115	Increase	1.20011
DMSFGEVGKALGAAWGK	1722.84	R1F6L6	37566000	Not identified	Yes			115	Increase
DNAGADGLATELKNAAVEGR	1970.97	R1CFT5	130900000	Not identified	Yes	44			Increase
DNIQGITKPAIR	1324.75	R1BB62;R1DWE6;R1CEA2;R1EDH0	83131000	18651000		10			Increase	4.45719
DPAAEKSSQK	1059.52	R1CQG1	191500000	Not identified	Yes		125	50;51	Increase
DPESKRDLDK	1201.59	R1F3E1	1425600	Not identified	Yes	128	379	113;292	Increase
DTALVMEEARAMLR	1604.8	R1CM90	111170000	Not identified	Yes		121;122	193	Increase
DTILEGR	802.418	R1DSX2	40244000	Not identified	Yes		287	245	Increase
DVHEELKVKELVIMDLTK	2138.17	R1BI70	972060000	Not identified	Yes	18;19	42;43;44	16;17	Increase
DVKQVYALADR	1276.68	R1CVY9;R1BVC0	2915800	Not identified	Yes	29			Increase
EAAAAADAEAEEAR	1373.61	R1DAM4	18158000	Not identified	Yes		217;218;219	221	Increase
EAAAAARTRER	1200.63	R1C4N6	1717300	Not identified	Yes		92	174;175;176	Increase
EAAAAVAAEEAAR	1228.6	R1D0W5;R1EET2	32714000	Not identified	Yes		157;158	206	Increase
EAAAEREAAEER	1330.61	R1DIC5;R1ESD2	5028500	Not identified	Yes			234;235	Increase
EAAAGEAELDAVEMAK	1603.74	R1D5G3	141240000	Not identified	Yes		185;186;187;188		Increase
EAAAQQAAADK	1072.51	R1G0F6	1516400000	1242600000				135	Increase	1.22034
EAAGAANTAFMHEERVR	1858.87	R1CFZ0;R1EE22	38768000	Not identified	Yes		112;113	185;186	Increase
EAAGDAVGK	816.398	R1EYP5;R1BN95;R1CB67	9806000	Not identified	Yes		56	23	Increase
EADPAAAAAEEK	1171.54	R1DG82	0	Not identified	Yes		242;243;244		Increase
EAEAAAAAAAKERPK	1482.78	R1EH55;R1EHM0	49257000	Not identified	Yes		341;342	98;99;269	Increase
EAEVAALK	829.455	R1D9I2;R1ET57	39518000	Not identified	Yes		211		Increase
EAGSSQVGVK	960.488	R1DIH7	114300000	Not identified	Yes			78	Increase
EAKTGAQDVIAK	1229.66	Q4G3A0	0	Not identified	Yes	7			Increase
EAPEMLK	816.405	R1FGL6;R1FH74	1134900	Not identified	Yes			121	Increase
EAPVGAGWSPRAR	1352.69	R1BRX9	1042300	Not identified	Yes		69		Increase
EATEGRRIEEK	1316.67	R1BP47	152090000	Not identified	Yes		62		Increase
EAVAAKATAASPK	1213.67	R1DSN5	1705100	Not identified	Yes	98			Increase
EAVSAMSIEQK	1191.58	R1BWY8	43389000	Not identified	Yes			29	Increase
EDGARRR	858.442	R1FCU8	3704700	Not identified	Yes		392		Increase
EDVEGREAYAAR	1364.63	R1E8U2	6499300	Not identified	Yes		323;324;325	263;264	Increase
EEAADVAK	831.397	R1DSF8;R1DZQ0	6828200	Not identified	Yes		280;281		Increase
EEAKAEER	960.451	R1E307	32838000	Not identified	Yes	112	311;312	253	Increase
EEELRRHVSR	1309.69	R1D4W8	0	Not identified	Yes			211;212	Increase
EEESRLPKQNIMR	1628.83	R1E6X0	113290000	Not identified	Yes		319	259	Increase
EEGKEMHAR	1085.49	R1DSX1;R1EV03	21848000	Not identified	Yes	99	284;285;286		Increase
EGAAAATEAGR	1002.47	R1BQA5	18278000	Not identified	Yes		65;66		Increase
EGCGRHDGK	1014.43	R1EI59;R1FL72	181000000	Not identified	Yes		344	273	Increase
EGELAVAKAAR	1113.61	R1DUZ4	10184000	Not identified	Yes	101		246	Increase
EGGLDAAKK	887.471	R1EZ09;R1ELU1	16117000	Not identified	Yes			100	Increase
EGIGSGLAKMTMGFK	1525.76	R1D2M6	21245000	Not identified	Yes		165		Increase
EGKEAHDALMTR	1356.65	R1BWR1	2768000	Not identified	Yes	32	80	166	Increase
EGRGDGAGEESKR	1346.62	R1DHD9	31873000	Not identified	Yes	84	249;250		Increase
EHRDFLMQAMADTSKATER	2236.04	R1DBG4	80885000	Not identified	Yes		221;222		Increase
EIAQDFKTDLR	1334.68	R1CD70;R1DDS4;R1D7K6;R1E8B1	2394600000	346640000		42		42	Increase	6.90803
EKALPSFSDPSIDR	1560.78	R1C4C6;R1BN05;R1EZU5	7770900	Not identified	Yes			22	Increase
EKEEAERR	1045.52	R1D987;R1DNQ2	34339000	Not identified	Yes		203;204;205		Increase
ELKECSKDALMEK	1579.76	R1D9N5	2654700	Not identified	Yes	76	212;213	67;68	Increase
ELKEVEKAK	1072.61	R1DEK1;R1B6H8	2416000	Not identified	Yes	9	20;21	6	Increase
ELVFDSK	836.428	R1DDD0	3247200	Not identified	Yes		229	72	Increase
EPAEEQEGGSR	1187.51	R1DZB9	6265400	Not identified	Yes		301;302;303		Increase
EPAGGAMAKGKVDALR	1569.83	R1BGA8	10949000	Not identified	Yes		34	13;14	Increase
EPSKSINPDEAVAYGAAVQAAILSGTGSAK	2901.47	R1DD63;R1FFP8	55440000	Not identified	Yes		226;227	71	Increase
EQLLASADAPAR	1240.64	R1CZN5	0	Not identified	Yes		152		Increase
EREMEELEER	1348.59	R1EVY4	3425100	Not identified	Yes		363;364		Increase
ERWGEVALQAQAEERCK	2058.99	R1ERN1;R1ENC9	43069000	Not identified	Yes		353;354	102;278	Increase
ETIKDEFVKGR	1320.7	R1CIZ4	3535500000	Not identified	Yes		118	48;49	Increase
ETTENESANYGYK	1504.63	Q4G3F2	224680000	224680000			16;17;18			1
EVASMRQQQQLDAAQKK	1958	R1FTM6	21275000	Not identified	Yes	149		131;314	Increase
EVTLEMIQETLK	1432.75	R1DLD1	154980000	44757000			263		Increase	3.4627
FAEIVNLTLADGTSR	1605.84	R1ESF0	1744700000	1706800000			360		Increase	1.02221
FARTHATGLAADADEVEAVEAAR	2370.16	R1BTC1	2662200000	Not identified	Yes		75;76	162	Increase
FRAGMFPPK	1049.55	R1DMU6;R1DGI1	0	Not identified	Yes			232	Increase
GAQQTATPQK	1028.53	R1D9F5	5664400	Not identified	Yes			66	Increase
GEASIAARCMRHASR	1671.8	R1DR71	68428000	Not identified	Yes		277		Increase
GEDGVEEAAPFAR	1346.61	R1BI48	72705000	72705000			41			1
GEEETQRTQRR	1388.68	R1DHA6	152760000	Not identified	Yes		248	233	Increase
GEENADIYVKK	1264.63	R1DP23;R1F1U7	10283000	Not identified	Yes			84	Increase
GEFASLAEETAFEK	1527.71	R1DJ05;R1DYY4	74537000	71712000			254		Increase	1.03939
GETLEEYWWCTDK	1715.71	R1DSU3;R1FGD7	677210000	637750000			283		Increase	1.06187
GETVVSMSVEGPPPQDDR	1898.87	R1D4P7	146590000	143320000			183		Increase	1.02282
GEYFDLMSYDLTR	1608.71	R1D0K6;R1C8R5	171110000	165660000			103		Increase	1.0329
GGAAEAAEAGEVGKGEATR	1729.82	R1B6E8	4604600	Not identified	Yes		19	145	Increase
GGGGRHIENIDELMKK	1752.89	R1FQK6	20554000	Not identified	Yes			127	Increase
GGKGLGKGGAK	928.545	R1BB62;R1DWE6	12159000	Not identified	Yes	11;12;13			Increase
GGSVVLEAEQTVALAERMGVPR	2268.19	R1E7F2;R1ED22	64939000	Not identified	Yes		320	260;261	Increase
GGVGPPSDELRAVFAVFGEMR	2190.09	R1ESG5	369560000	Not identified	Yes		361		Increase
GKGPINKSEVR	1183.67	R1CGD3	24383000	Not identified	Yes	45		188	Increase
GLGKGGAKR	842.509	R1BB62;R1DWE6	165380000	Not identified	Yes	12;13			Increase
GPASVVAVEALPVSADK	1608.87	R1DYL0	16222000	Not identified	Yes		300	89	Increase
GSVEDVSAEQDFMNLGR	1852.83	R1FII8;R1D5Q5	120130000	112420000			398		Increase	1.06858
GVASAVVCGPAALRR	1482.81	R1BEY5	2993400	Not identified	Yes			149;150	Increase
GVGDIKDFRMNK	1378.7	R1DG57	27936000	Not identified	Yes			73;231	Increase
GVNLTSPQEDVPAEDVAMLR	2140.05	R1C9C8;R1E732	266020000	199350000			104;105		Increase	1.33444
GVSFCPKQSGSKK	1408.71	R1FFX0	6347200	Not identified	Yes	140			Increase
GWENPYSGDGQENIQK	1820.8	R1EIV2	1324000000	1291100000			347		Increase	1.02548
IAELMEGRSHR	1297.66	R1CIG2	8742300	Not identified	Yes		117	190;191	Increase
IAPYSGEVMAPFAASDNLPFVADMLK	2753.34	R1DAV6	23539000000	23206000000			220		Increase	1.01435
IEEELGASAPYAGAGFR	1736.84	R1D5G4	1385900000	1357600000			189		Increase	1.02085
IEGKAEQR	929.493	R1C6I2;R1ENQ4	12845000	Not identified	Yes	38			Increase
IESILMSLPETAR	1458.78	R1BIJ4	380120000	374210000			45		Increase	1.01579
IETIELGR	929.518	R1E030	12671000	Not identified	Yes		304;305	249	Increase
IEVEPYWPTLFAK	1591.83	R1D1Z4	4368300000	4368300000			164			1
IFDLMESVDNYIPAPER	2007.96	Q4G342	943690000	938950000			9		Increase	1.00505
IILAEPEDAGLLASGIPTER	2064.11	R1DNF0	2953300000	2909600000			273		Increase	1.01502
ILKEPNTVK	1040.62	R1DI42	7900800	Not identified	Yes		252		Increase
ISTVALAVLDSAQAFSAPAMR	2118.11	R1CP00	10077000000	Not identified	Yes			195	Increase
IVTSDDEMVSDVVIEGDDEEVDR	2565.13	R1DVU1	4826700	Not identified	Yes		294		Increase
KAAAAAAAREAEASR	1442.76	R1ER88	718740	Not identified	Yes		358	105;280	Increase
KAEETAAQEKR	1259.65	R1BVW9	32253000	Not identified	Yes	30;31	79		Increase
KAGASVR	687.403	R1DGI3;R1D269	9199900	Not identified	Yes	65			Increase
KASGVHSSAYRK	1289.68	R1D5J0	150220000	Not identified	Yes	71		213	Increase
KATGYKTEAEK	1224.63	R1CJV7	46945000	Not identified	Yes	46;47			Increase
KAVARGEEAGAAAGEAAEAR	1883.94	R1C8D1;R1FFE5	4554300	Not identified	Yes	40	99;100;101;102		Increase
KDEAFKEEMTK	1354.64	R1E373	1051000	Not identified	Yes	113		93;94	Increase
KDEAFKEETQK	1351.66	R1DVF0	6201100	Not identified	Yes	104	292;293	88	Increase
KDSVGEYANK	1109.54	R1DSP1	16903000	3691500				86	Increase	4.5789
KEAAAGADGVAAAK	1228.64	R1CLU4	5318000	Not identified	Yes	50			Increase
KEAEAAAEEERR	1387.67	R1D3Q7	86007000	Not identified	Yes		169;170;171	208	Increase
KEAEAAEAVAAR	1214.63	R1FYM4	10785000	Not identified	Yes		418;419	134;317	Increase
KEDVNMWLDTDR	1520.69	R1DX05	0	Not identified	Yes	106			Increase
KEEEEAAAEAKAR	1430.7	R1E332;R1DKH8	4248300	Not identified	Yes		256;257	80	Increase
KEELTEEQKDAR	1474.73	R1G1N0;R1BHJ6;R1D7S2;R1FK73;R1DC11;R1DP36;R1CJG2;R1FJ75;R1CPS6;R1CQK1;R1DGU1;R1C5Z1;R1CXW0;R1DKP4;R1DAG2;R1FH38;R1DKQ7	19224000	Not identified	Yes	16;17	38;39		Increase
KEESLEFKER	1293.66	R1BNC3;R1E3T3	79974000	Not identified	Yes	23	57;58	24;158	Increase
KEGGPELTAEQK	1285.65	R1FDU8	30095000	Not identified	Yes		394	119;120	Increase
KEQKMWEK	1105.56	R1CXL0	71081000	Not identified	Yes	59;60	146		Increase
KIQEKMYDVR	1308.69	R1CS24	2016000	Not identified	Yes		131		Increase
KKPELFVANGEPDR	1598.84	R1E2Y8	229430000	Not identified	Yes	110;111	310	252	Increase
KLAAAEAAPAVDEAAAAK	1666.89	R1C7Q5	11505000	Not identified	Yes	39		37	Increase
KLEPRDGPASWADGLFSR	2001.01	R1FI21	17727000	Not identified	Yes	141		303	Increase
KMFELADMDGSGAIDGEELKAALR	2566.24	R1C302;R1E574	403440000	Not identified	Yes	33	86;87		Increase
KQDFLEAEPYWDQSTIPVNTYK	2671.28	R1DUZ9	211860000	203520000		103			Increase	1.04098
KSATCMMKIGR	1281.64	R1DBS9	3448700	Not identified	Yes	77;78			Increase
KSDDKIVMCGPPAR	1572.78	R1CMG8	11854000	Not identified	Yes	51			Increase
KSEMSKMMK	1098.52	R1EZC4	820910	Not identified	Yes	125	368	109	Increase
KSTGGKAPR	900.514	R1D7K6;R1E8B1;R1BCB1;R1BW86	8725400	Not identified	Yes	74;75			Increase
KSVCEPVQTGITAIDSMIPIGR	2371.22	Q4G397	205070000	118930000		6			Increase	1.72429
KSVGDLSEADLK	1260.66	R1FZ52;R1B7H9	561470000	547350000		150			Increase	1.0258
KTDELQAK	931.497	R1G133	0	Not identified	Yes	151			Increase
KTMEINPKHSIMK	1555.82	R1FLY8;R1BRM2	3602100	Not identified	Yes	27	68	25	Increase
KTRGDPTLPTGLVTFLVGDDEER	2515.29	R1FNY5	16992000	Not identified	Yes		406;407	124;307	Increase
KTVTAMDVVYALK	1437.79	R1BB62;R1CEA2;R1BNU7	247820000	176360000		14		10	Increase	1.40519
LAALTPALKDEIDAGLEYASR	2216.17	R1E8Z7	11734000	Not identified	Yes		327		Increase
LAEAAIRECER	1316.65	R1BSZ2	543780000	Not identified	Yes		70;71;72	161	Increase
LAEANHKRELR	1335.74	R1EAL3;A0A0D3KZW0	85713000	Not identified	Yes		1;2	140	Increase
LAEMPADSGYPAYLGAR	1780.85	R1FNW2	2997100000	2951500000			404		Increase	1.01545
LAEYLTPTLQEALAVAK	1830.01	R1C3X9	740560000	740560000			89			1
LAGGKGAAAAR	941.541	R1DZ68	5386700	Not identified	Yes	108		248	Increase
LAGLAEVNDFPVPADALR	1866.98	R1BJJ5	3436000000	3336800000			51		Increase	1.02973
LALAAGSPLGANLQLLSGATSDEEGQR	2638.36	R1BPF4	16992000	Not identified	Yes		63;64	160	Increase
LASPDGYAQLGDK	1333.65	R1ELV7	5607000	Not identified	Yes			101	Increase
LAVEKWLTEER	1372.74	R1BNM2;R1EFS5	12225000	Not identified	Yes	24	59;60;61	159	Increase
LCEAAEDLNCIDVLNWSK	2148.98	R1E5X1	2414100000	2373100000			315		Increase	1.01728
LDDGIDSEAALR	1273.62	R1F8J2;R1F3P2	0	Not identified	Yes		380	293	Increase
LDGIVTLVDAK	1142.65	R1BIX8;R1DK48;R1CWH2;R1G0B7	602720000	259100000				18	Increase	2.32621
LDLTGGTETGMLAAAAASR	1804.9	R1DL18	1008400000	Not identified	Yes		262		Increase
LDQAVRGAAEAHSEAER	1808.88	R1DTU7	164210000	Not identified	Yes		289;290		Increase
LDSTSGAMQR	1064.49	R1FXB4	6919200	Not identified	Yes			315	Increase
LEAAEEGGGGAAIR	1299.64	R1G5L4;R1ECY5	3862300	Not identified	Yes		337;338		Increase
LEAALASNAALEAANAALQK	1939.04	R1EGS2;R1DND5	4876100000	4830800000			340		Increase	1.00938
LEADATLGYMCKTPSDK	1898.88	R1BYW6	9765400	Not identified	Yes		81	30;31	Increase
LEAEGRSKEER	1302.65	R1FCR2	2822800	Not identified	Yes	136	389;390;391		Increase
LEAESKETRK	1189.63	R1E6M9	94407000	Not identified	Yes	115			Increase
LEASFSAQMVEALK	1522.77	R1FXB4	113980000	Not identified	Yes		415		Increase
LEEGDKDKR	1088.55	R1D521	8481200	Not identified	Yes			56;57	Increase
LEEKMGVESK	1148.57	R1EKZ6;R1E0V6	13982000	Not identified	Yes	109	306	90	Increase
LEEMREEK	1062.5	R1C3M8;R1BD69	18417000	Not identified	Yes		30;31	11;147	Increase
LEGEFDNKVEK	1306.64	R1BV82	2659100	Not identified	Yes		78	28	Increase
LELAVQNDDLEGMK	1573.77	Q4G366	978500000	962970000			10		Increase	1.01613
LEMLGALESADAPR	1471.73	R1BUW5	17943000	Not identified	Yes		77	164	Increase
LERDDEKLER	1301.66	R1CV67	0	Not identified	Yes	58	138		Increase
LESQEAQKTK	1160.6	R1CL40	52019000	Not identified	Yes	49			Increase
LETGGEPSDKR	1187.58	R1DVJ7;R1DFH1	11063000	Not identified	Yes	83	241	230	Increase
LGADNGQLVFVPDEIEICK	2116.05	R1B8S7	57167000	37073000				9	Increase	1.54201
LGEAKHDESR	1140.55	R1ENX4;R1FGP0	3936100	Not identified	Yes		355	103	Increase
LGESCQVVGDDLLVTNPTR	2072.02	R1DW82	902280000	887860000			296		Increase	1.01624
LIAATAMRETGCAAHLEK	1941.98	R1FXH3	361960000	Not identified	Yes		416;417	316	Increase
LIATLFPSWPASPRGSPPAREK	2377.29	R1FH98;R1DIG7	94841000	Not identified	Yes		253	77;236	Increase
LINSDEVQSVVNAPK	1611.85	R1BCG6	2000400000	1995900000			29		Increase	1.00225
LIVQMGALMESATGMPTVR	2004.02	R1FF78	171720000	Not identified	Yes		396		Increase
LKEIAADDAGSLIGGGDDPDVIY	2303.12	R1EJR7	1559900000	1505200000			349		Increase	1.03634
LLATGKGGTAMVRMDSAQR	1962.01	R1G8K6	24163000	Not identified	Yes			136;321;322	Increase
LLEMNLMAAPQAR	1456.75	R1G4I0	268670000	Not identified	Yes			319	Increase
LLQAEQDAAEIVAKAK	1696.94	R1CAN4	166330000	160270000		41			Increase	1.03781
LLRCGREPGTR	1313.7	A0A0D3JAQ9	4117400	Not identified	Yes		0	138;139	Increase
LLSGDDKTAK	1046.56	R1EXG9	115260000	Not identified	Yes	124			Increase
LMIQTLDRNR	1258.68	R1BN31	1311300	Not identified	Yes			157	Increase
LMVGEIEPNEGEGEPSIVR	2054	R1DEZ0	818170000	807690000			238		Increase	1.01298
LQLDMAAKAMAR	1317.69	R1B538	17318000	Not identified	Yes	8		142	Increase
LSAAMPPWR	1027.53	R1C5W2;R1E0N6	17856000	Not identified	Yes			177	Increase
LSDSKPPRDTK	1242.66	R1D0G7	18855000	Not identified	Yes	63			Increase
LSEEEKALQR	1201.63	R1B701	4723600	Not identified	Yes		22;23;24	7	Increase
LSLPNEEAR	1027.53	R1CBM0;R1C6H6	0	Not identified	Yes		95;96	180	Increase
LSLVEDKGDGKR	1315.71	R1D6Z8	0	Not identified	Yes			220	Increase
LSTEALDIPLLQQR	1595.89	R1DKU4	8285900000	8035300000			260		Increase	1.03119
LSTGASVELEPGAK	1357.71	R1BJ64	0	Not identified	Yes		47;48	19	Increase
LTFLEKDGIDYAPTTVQLPGGER	2519.29	R1D369	165990000	158890000		66			Increase	1.04469
LTGEWSKLDNRMR	1604.81	R1ENP0;R1C6H3	216710000	Not identified	Yes	37		178;179	Increase
LVGDEMARGRR	1258.66	R1EZL6	0	Not identified	Yes			283;284;285	Increase
LVIDVASDDGGAQRR	1570.81	R1DBC1;R1D2K6;R1C540;R1B9K7;R1CW82;R1BSJ3;R1FVT9;R1FNV3;R1D676;R1BAW9;R1BAR1;R1EXF2;R1B603	26836000	Not identified	Yes			143;144	Increase
LYTQPEEVWEVYQQLSSVPNGR	2621.28	R1E5X1	2344200000	2272300000			316		Increase	1.03164
MADKLEEEER	1248.57	R1FBY6;R1F1Z2	0	Not identified	Yes		374;375		Increase
MAIEEAQLPDAALQSER	1870.91	R1DM58	537900000	533940000			264;265		Increase	1.00742
MAQAGASEDKAAAEK	1476.69	R1BLJ5	17971000	Not identified	Yes	22	54;55	21	Increase
MDEDGKHVYGAGPLYTTR	2008.93	R1CU21	4570700	Not identified	Yes	57			Increase
MDIEKLEAAAAAQGTTVK	1845.95	R1FBQ4	16075000	Not identified	Yes	135			Increase
MDTDTAGPYSK	1184.5	R1FPY6	26314000	10062000				126	Increase	2.61519
MIDELQKDR	1146.57	R1DTA6	8141700	Not identified	Yes	100	288		Increase
MPEEDWTAVWR	1418.63	R1CEU8	52758000	Not identified	Yes		111		Increase
MPELVGAVEVMVRR	1584.85	R1FYK9;R1EPG3	148370000	Not identified	Yes		356		Increase
MPPPSACK	886.404	R1DVB7	3794400	Not identified	Yes			87	Increase
MSLFEPGPWDKR	1461.71	R1FRD6	100210000	Not identified	Yes	148		310	Increase
MSPGKELEMGK	1205.58	A0A0D3J6N2	581180	Not identified	Yes			0	Increase
MSTVRLTGFTGHPKGER	1872.96	R1D5U5	36391000	Not identified	Yes			58;214	Increase
MTLQSFLKDAGAGEAVWRR	2135.09	R1DHU1;R1EFS0	33113000	Not identified	Yes	85			Increase
NFSGARGSVRGPIDSR	1674.86	R1BZ26	0	Not identified	Yes			167;168	Increase
NLEGEGEGPGSKQPKSK	1740.86	R1FAZ0	188010000	Not identified	Yes	133;134	387		Increase
PADSALREAKTIPQER	1780.94	R1DKS1;R1DF71	40479000	Not identified	Yes	88	258;259	237	Increase
PATTTLEALLESFPR	1644.87	R1CZI4;R1FNV2	0	Not identified	Yes		150;151	205	Increase
PIETVKVGR	997.592	R1BQ06;R1CYT9	6873300	Not identified	Yes	26			Increase
PSAAAAPGSSESHKR	1451.71	R1CHL1;R1CD84	9003400	Not identified	Yes	43	110	184	Increase
PTAERMPGAARAR	1382.72	R1FPA3	7292500	Not identified	Yes		408	308;309	Increase
PTASESGGRREIAR	1485.76	R1ECZ8	16747000	Not identified	Yes			267	Increase
PTVGGAEPAELDTVATASNGSAEK	2271.09	R1CTX7	24303000	Not identified	Yes			53	Increase
PYVEVDTFVPQFDEIGVLPPIGR	2586.34	R1F987;R1DZZ7	694490000	687210000			385		Increase	1.01059
QALSTRMSSGRR	1348.7	R1F0H0	9867700	Not identified	Yes			286;287;288	Increase
QATQGSAEARAERAAR	1671.84	R1C207	1575100	Not identified	Yes		84;85	170;171;172	Increase
QCGGAVPAPDAFSEDDLQLLAEAAALLPQLR	3235.62	R1DGK8	7252700	4171500			245		Increase	1.73863
QDLLKLGPAPMK	1309.74	R1BJS7	10823000	Not identified	Yes	21		20	Increase
QDSVPKLLPEEAAAEKAR	1951.04	R1D6R6	2760000000	Not identified	Yes	73	191;192;193	219	Increase
QIVTDDFDALYAQLKPK	1964.03	R1DWX5	2136300	Not identified	Yes	105			Increase
QKESLTVEAGGGGK	1359.7	R1ESD0	71784000	Not identified	Yes	121	359	107	Increase
QLAEILAGTETSAAPAK	1669.89	R1DSN5	1222900000	1214200000			282		Increase	1.00717
QLVEWTADLNTPK	1513.78	R1ECF6	0	Not identified	Yes			95	Increase
QSAEYIESVLPK	1362.7	R1DMT8	1539200000	1539200000			268			1
RGPIESVER	1041.56	R1EW20;R1EN06	10005000	Not identified	Yes		351;352	276;277	Increase
RHETMEKAR	1156.58	R1F6E3	8847500	Not identified	Yes	130			Increase
RIATGETCDVVMSHGGK	1816.86	R1DMP5	12132000	Not identified	Yes			238	Increase
RLNPEYDHVFLTDAEGGDFVR	2449.17	R1DF53	598810000	Not identified	Yes		239	227;228	Increase
RPKVDGGGR	940.52	R1C5T9	0	Not identified	Yes	36			Increase
SAAELELEEQVAELERR	1970.99	R1FZQ8	29275000	Not identified	Yes		420;421;422;423	318	Increase
SAALEAAGLTTWAPAGDNYLPK	2216.11	R1DCM0	682130000	655970000			224		Increase	1.03988
SADVMRKR	961.513	R1DQY0	0	Not identified	Yes			85;242;243	Increase
SALVNLADNFEGFPGSLLVDEK	2334.17	R1CW90	66059000	Not identified	Yes		145		Increase
SDGEFLAKGYQK	1341.66	R1DS80	7921300	Not identified	Yes	95			Increase
SEAALEREGR	1116.55	R1EC98	648940	Not identified	Yes		334;335;336	266	Increase
SEDKKDK	848.424	R1DI08	0	Not identified	Yes	86;87	251	75;76	Increase
SEEGDDKLLGLLGK	1472.77	R1EF65	224020000	Not identified	Yes	119			Increase
SFDDAEALTQQSVR	1565.73	R1DEG6	0	0			236
SGDLFSNK	866.413	R1FXG8	0	Not identified	Yes			133	Increase
SGGVAAASKRSMVELDR	1732.89	R1DP14	6078700	Not identified	Yes	93		240	Increase
SINPDEAVAYGAAVQAAILSGTGSAK	2460.25	R1DD63;R1FFP8	814000000	762840000			227		Increase	1.06707
SKGVGDTEFLKLVPDSGETR	2134.09	R1FBP1;R1CTX1	1134300000	Not identified	Yes	56		201	Increase
SLAACVKAEPQNREAR	1798.91	R1ERG9	601630000	Not identified	Yes			106;281	Increase
SLAHGSQPGQQQGVRGKGDGK	2091.06	R1D656	5374300000	Not identified	Yes			59;60;215	Increase
SLDEIIKEKSK	1288.72	R1FD89	533420	Not identified	Yes	138;139	393	117;118	Increase
SLLDDSSALRER	1360.69	R1C7B7	27601000	Not identified	Yes			181;182	Increase
SPSAYKEHEPK	1271.61	R1D0U8	6698200	Not identified	Yes	64	155;156	55	Increase
SQTLEDTLSERAK	1476.74	R1D7T0;R1DZI8	5109300	Not identified	Yes		200	65	Increase
SSTVNKHDSSEETK	1547.71	R1C9W0	0	Not identified	Yes		107;108	41	Increase
STAVESALSSVADGLGLPSK	1887.98	R1EUA2;R1EIW7	359250000	332020000			348		Increase	1.08201
STGTVAAKAYSK	1182.62	R1CKY8	6306300	Not identified	Yes	48			Increase
STLEAAYDAAMNAPAPAAAGGK	2046.97	R1FYC1;R1DMP5	7284800000	7232500000			267		Increase	1.00723
SVCEPVQTGITAIDSMIPIGR	2243.13	Q4G397	11402000000	11400000000			14		Increase	1.00018
SYEPVDLSYMPYGKELTK	2119.02	R1F162	121600000	Not identified	Yes	126	370		Increase
TAAAEEARGEEAR	1359.64	R1F2J8	0	Not identified	Yes		376;377	290	Increase
TAAGEPKAKASEAPK	1454.77	R1EMX2;R1DGQ9	42822000	Not identified	Yes		246;247	74	Increase
TAIDLVEAAVSLHRCR	1809.95	R1BJ75	372550000	Not identified	Yes		49	155;156	Increase
TALECFGAMMGMYAVTSLDGLYLSK	2728.26	R1F4J0	235920000	Not identified	Yes		381	114	Increase
TASATSSVADK	1036.5	R1F7N5	7914000	Not identified	Yes			116	Increase
TCRCQLR	992.464	R1F569	4899000	Not identified	Yes			294	Increase
TGDALLMDSR	1077.51	R1F2F2;R1CN58	1044400	Not identified	Yes			194	Increase
TGEKGPTMLDK	1175.59	R1EP79	0	Not identified	Yes			104	Increase
TILGPTENINSITADDISR	2029.03	R1D5F0;R1DQC8	1054200000	1019000000			184		Increase	1.03454
TKVHLKMLCNR	1398.76	R1FKX0;R1DMK4	1615800	Not identified	Yes	143;144		305	Increase
TLDEQTEEERR	1404.65	R1DDP5	10435000	Not identified	Yes		230;231;232;233		Increase
TLQESVASELASR	1389.71	R1DKU4	1261600000	1241200000			261		Increase	1.01644
TNLVLDDAYNDHVYGTARK	2164.05	R1DBP6	41430000	Not identified	Yes			70;222	Increase
TNPNVGLDVEALSLATPPR	1963.04	Q4G368	10116000000	10092000000			12		Increase	1.00238
TTEEVAKR	932.493	R1BUY0;R1CHC8	764550	Not identified	Yes	28		165	Increase
TVVQEGAAEWK	1216.61	R1C487;R1D9E3	47932000	Not identified	Yes		90;91	36	Increase
TWVDEGYTPLTQVINEK	1991.98	R1BJ45	3733000000	3730300000			46		Increase	1.00072
VAAAEEERR	1029.52	R1CU60	0	Not identified	Yes			202	Increase
VAAQEAQAAAEAEAAQVAEAAR	2125.04	R1CBX8	218610000	205360000			109		Increase	1.06452
VAESKPVGDLPIR	1379.78	R1D0U4	0	Not identified	Yes		154	54	Increase
VAGDEATAQAAALQAR	1541.78	R1FSB1	370740000	251900000			414		Increase	1.47177
VAIEDLMKMR	1204.63	R1CBL6;R1C2H1	10812000	Not identified	Yes			34	Increase
VAKEAAREAATAAGDER	1714.86	R1C1D5	1461800000	Not identified	Yes		82	32	Increase
VATGLAESGLLSAAEEAGVFSK	2106.08	R1FPF6;R1E2Y2	14061000000	14019000000			309		Increase	1.003
VCLQEARKR	1158.63	R1DEW4	11518000	Not identified	Yes	82	237		Increase
VDLAKEK	801.46	R1DET3;R1CRN2	15607000	Not identified	Yes	53			Increase
VDLGELEEFSKR	1420.72	R1DNZ4	23815000	Not identified	Yes	92	274;275;276	239	Increase
VEAAAKAAGAAR	1084.6	R1DX39	2753800	Not identified	Yes	107			Increase
VEAAAQAEADRVAVQR	1682.87	R1E6D6	24620000	Not identified	Yes		317;318	257;258	Increase
VEAEKAAEEEAAAR	1472.71	R1D3Y8	0	Not identified	Yes		175;176;177	209	Increase
VEAMLEK	818.421	R1D7M8	0	Not identified	Yes		199		Increase
VEIEAEEQR	1101.53	R1D4K2	23652000	Not identified	Yes		180;181;182		Increase
VEIIANDQGNR	1227.62	R1DD63;R1FFP8;R1F8P6	1998800000	1967100000			228		Increase	1.01612
VENEAVK	787.408	R1EZQ1	2607200	Not identified	Yes		369	110	Increase
VEQFEIKPWPKEEHGK	1980.01	R1FQP3	431990000	Not identified	Yes		409;410;411	128;129	Increase
VESAAEAAIAER	1215.61	R1D180	316660000	34813000			159;160		Increase	9.09603
VESYSSYIYKVLK	1577.83	R1FGM1;R1DMV2;R1ECB0	507940000	35749000		89			Increase	14.2085
VEYLPTSSAGELTSQLQR	1978	R1F5C9	3845600	Not identified	Yes		382		Increase
VFDSERRPR	1160.61	R1E439	78896000	Not identified	Yes		314	255;256	Increase
VFREQKMMIAK	1379.74	R1G1H4	19966000	Not identified	Yes	152			Increase
VGAGAAKK	700.423	R1E901	3200600	Not identified	Yes	117			Increase
VGDAGER	702.33	R1FC30	21633000	Not identified	Yes		388	300	Increase
VIDKESSGGSAR	1204.6	R1C1R9;R1FPW8	3311000	Not identified	Yes		83	33;169	Increase
VINNLDEYGNTSAGSIPLALDAAVR	2572.31	R1G8H9	743040000	714890000			427		Increase	1.03938
VLEDLSGQQPVFSK	1545.8	R1C9S8	1890500000	1859500000			106		Increase	1.01667
VQIAEQVAGEMER	1458.71	R1CLY0	35035000	25399000			119;120	192	Increase	1.37939
VRCAVLYPPLAGDEPER	1940.98	R1DRL9	35316000	Not identified	Yes		278;279		Increase
VSEGDMRR	948.445	R1F741	2599100	Not identified	Yes			295;296	Increase
VTDALLR	786.46	R1FKN2	2877600	Not identified	Yes			304	Increase
VTEYFTSFDFGPVMSIK	1966.94	R1DXH8	1018300000	996420000			299		Increase	1.02196
VTIVPAATQTAAEIK	1511.86	R1BT65	471010000	Not identified	Yes		74	26	Increase
VVSELQRMGFRLASDAPK	2003.06	R1FA56	314380000	Not identified	Yes		386	298;299	Increase
WRAALLAPPHGLVPMVR	1883.07	R1EDF8	0	Not identified	Yes			268	Increase
WVPTERVLTTNLWSAELSK	2229.18	R1FKY6	495290000	Not identified	Yes		399;400	122;306	Increase
YAGMKAADIATEVEGK	1652.81	R1DE40	7077000	0		79			Increase
YALGEARDSSTSALER	1724.83	R1F394	224720000	Not identified	Yes		378		Increase
YDDPEVKFFK	1286.62	R1FJF4	2663900	Not identified	Yes	142			Increase
YEIMEIK	924.463	R1C0U8;R1BH65;R1DNW2;R1D627;R1BVJ8	9439600000	9032600000			37		Increase	1.04506
YEIMEVK	910.447	R1CP00;R1F0Q3	8292100000	8071300000			123		Increase	1.02736
YEVSAGGFQGSFDMLR	1762.8	R1FCR5;R1DL09;R1DCU6	1783400000	Not identified	Yes		225	225	Increase
YLGETVTQAVITVPAYFNDSQR	2471.23	Q4G366	4447400000	4276000000			11		Increase	1.04008
YLTVADWGAWTRPPMDAK	2077.01	R1BUN2	386700000	Not identified	Yes			27;163	Increase
YMEELGSAFWEGKR	1701.78	R1F106;R1D3V9	2814500000	Not identified	Yes		172;173;174		Increase
YREADVEEEAKR	1493.71	R1EI91	34447000	Not identified	Yes	120	345;346	274;275	Increase
YWSEIEAFDLACKK	1758.83	R1DS80	9943700	Not identified	Yes	96;97			Increase
YWSEIEAFDLACKKK	1886.92	R1DS80	9184100	Not identified	Yes	96;97			Increase
