# Supplementary material for: Discovery of Post-Translational Modifications in Emiliania huxleyi
Source: Molecules. 2021 Apr 2;26(7):2027. doi: 10.3390/molecules26072027 (PMC8038017; doi:10.3390/molecules26072027)
Supplement: Supplementary file 1 [file molecules-26-02027-s001.zip › Table S6.xlsx]

## Sheet: Table S6
Table S6. Comparison of protein intensities between non-PTM and PTM search using MaxQuant (only modified proteins are listed)
Protein IDs	Intensity (PTM search)	Intensity (non-PTM search)	Acetyl (K) site positions	Methyl (E) site positions	Methyl (KR) site positions	Intensity ratio (PTM/non-PTM)
A0A0D3J6N2	581180	Not identified			5
A0A0D3JAQ9	4117400	Not identified		86	82;85
R1EAL3;A0A0D3KZW0	85713000	Not identified		20;26	28
Q4G342	6198900000	6191600000		54;55;202	56	1.00118
Q4G366	10976000000	10789000000		132;567		1.01733
Q4G368	10203000000	10180000000		84		1.00226
Q4G395	7793200000	7726800000		240		1.00859
Q4G397	18887000000	18717000000	141	145		1.00908
Q4G3A0	13877000000	13877000000	90			1
Q4G3C1	2285200000	1771400000		55	35	1.29005
Q4G3F2	230110000	229310000		226;229;231		1.00349
R1B538	21560000	4241800	153		157	5.08275
R1DBC1;R1D2K6;R1C540;R1B9K7;R1CW82;R1BSJ3;R1FVT9;R1FNV3;R1D676;R1BAW9;R1BAR1;R1EXF2;R1B603	26836000	Not identified			79;80
R1B6E8	4604600	Not identified		381	392
R1DEK1;R1B6H8	2416000	Not identified	201	202;204	205
R1B701	4723600	Not identified		207;208;209	210
R1B8S7	3581300000	3561200000			22	1.00564
R1BAN0	18756000	11181000		147;152;154;155	156	1.67749
R1BB62;R1DWE6;R1CEA2;R1BNU7;R1EDH0	27029000000	26698000000	9;13;17;32;80		80	1.0124
R1BCG6	2004200000	1999700000		267		1.00225
R1C3M8;R1BD69	18417000	Not identified		110;111	109;112
R1BDE0	47690000	Not identified	558	706;712	553;714
R1BEY5	2993400	Not identified			77;78
R1BGA8	68768000	57819000		316	324;326	1.18937
R1BH47	155170000	28182000		146;147	148;149;152	5.506
R1C0U8;R1BH65;R1DNW2;R1D627;R1BVJ8	9828800000	9418100000		42		1.04361
R1G1N0;R1BHJ6;R1D7S2;R1FK73;R1DC11;R1DP36;R1CJG2;R1FJ75;R1CPS6;R1CQK1;R1DGU1;R1C5Z1;R1CXW0;R1DKP4;R1DAG2;R1FH38;R1DKQ7	19224000	Not identified	83;91	88;89
R1BI19	10136000	3817400		1031	1037;1041	2.65521
R1BI48	756530000	753870000		224		1.00353
R1BI70	972060000	Not identified	457;459	454;455;460	457;459
R1BIJ4	901220000	895310000		342		1.0066
R1BIX8;R1DDW3;R1DK48;R1FYU4	109170000	365620000			150	0.298589
R1BJ45	4809500000	4806800000		69		1.00056
R1BJ64	32000000	29088000		341;343	347	1.10011
R1BJ75	372930000	Not identified		775	782;784
R1BJJ5	8232600000	6183900000	5	4;30		1.3313
R1BJS7	10823000	Not identified	289		296
R1BJY8;R1FNW4	1860700000	1860700000		609		1
R1E6L6;R1BL47	22902000	Not identified		1151
R1BLJ5	17971000	Not identified	307	305;311	312
R1C4C6;R1BN05;R1EZU5	172100000	164330000			30	1.04728
R1BN31	1311300	Not identified			568
R1EYP5;R1BN95;R1CB67	9806000	Not identified		248	256
R1BNC3;R1E3T3	156370000	76394000	15	13;16	8;17	2.04689
R1BNM2;R1EFS5	12225000	Not identified	113	112;117;118	119
R1BP47	152090000	5724400		163		26.5687
R1BPC9	1554300000	1501700000	96			1.03503
R1BPF4	16992000	Not identified		295;296	299
R1BQ06;R1CYT9	6873300	Not identified	667
R1BQA5	18278000	Not identified		399;406
R1FLY8;R1BRM2;R1D668	12299000000	12134000000	609	89;612	621	1.0136
R1BRX9	1042300	Not identified		411
R1BSZ2	543780000	Not identified		451;456;458	455
R1BT65	595060000	Not identified		181;484	183
R1BTC1	2662200000	Not identified		461;464	447
R1BUN2	386700000	Not identified			519;525
R1BUW5	17943000	Not identified		442	448
R1BUY0;R1CHC8	10754000	Not identified	115		116
R1BV82	2659100	Not identified		1186	1190
R1CVY9;R1BVC0	2915800	Not identified	394
R1BVW9	32253000	Not identified	577;586	585
R1BWR1	2768000	Not identified	75	73	84
R1BWY8	50596000	7207000			73	7.0204
R1BYW6	16483000	6717200		389	399;404	2.45385
R1BZ26	0	Not identified			415;425
R1C1D5	1461800000	Not identified		869	868
R1C1R9;R1FPW8	10304000	6992600		108	107;115	1.47356
R1C207	1575100	Not identified		144;148	146;149;152
R1CBL6;R1C2H1	10812000	Not identified			86
R1C302;R1E574	504120000	96614000	53	69;70		5.21788
R1C3U9	0	Not identified		762	769;772
R1C3X9	1802100000	1802100000		385		1
R1C487;R1D9E3	47932000	Not identified		167;171	173
R1C4N6	1717300	Not identified		270	267;269;271
R1C4P8	5093800	Not identified	174;177	168;170
R1C5T9	0	Not identified	62
R1C5W2;R1E0N6	30274000	12418000			360	2.43791
R1ENP0;R1C6H3	223540000	6828100	1033		1037;1039	32.7382
R1CBM0;R1C6H6	6496000	Not identified		211;212	214
R1C6I2;R1ENQ4	12845000	Not identified	457
R1C7B7	27601000	Not identified			55;57
R1C7Q5;R1D1Y1	825570000	811580000	19		36	1.01724
R1C7X2	69547000	10633000		161;162	167;172	6.54068
R1C8D1;R1FFE5	8626900	4072600	812	818;819;826;829		2.11828
R1C8E5	27378000	8836100			4640;4643	3.09843
R1D0K6;R1C8R5	324780000	309290000		48		1.05008
R1C9C8;R1E732	784910000	718240000		145;150		1.09282
R1C9S8	2462100000	2431100000		38		1.01275
R1C9W0	0	Not identified		341;342	336
R1CAN4	12604000000	12598000000	27			1.00048
R1CBX8	598500000	579240000		69		1.03325
R1CD70;R1DDS4;R1CEX1;R1EL83;R1CF33	5969200000	3921300000	150		150	1.52225
R1CHL1;R1CD84	9003400	Not identified	522	519	523
R1CEU8	52758000	Not identified		3
R1CFT5	130900000	22341000	2143			5.85918
R1CFY1	2531900	Not identified			175;177
R1CFZ0;R1EE22	38768000	Not identified		41;42	43;45
R1CG44	2740700	Not identified			1230;1232
R1CGD3	24383000	Not identified	107		116
R1CGI9;R1FUA6	115580000	115580000			2970	1
R1CHM5	0	Not identified		1787
R1CIC3	21185000	Not identified		604;611	610;618
R1CIG2	8742300	Not identified		276	278;281
R1CIZ4	3535500000	Not identified		221	224;229
R1CJV7	70489000	23544000	41;46			2.99393
R1CKY8;R1E7A8	4531500000	4525200000	101			1.00139
R1CL40	52019000	Not identified	20
R1CLU4	5318000	Not identified	77
R1CLY0	67855000	58219000		37;39	40	1.16551
R1CM90	111170000	Not identified		157;158	160
R1CMG8	11854000	Not identified	312
R1F2F2;R1CN58	1044400	Not identified			175
R1CP00	10077000000	8643300000		62	22	1.16587
R1CP96	41587000	27849000		349	348	1.4933
R1CQG1	191500000	Not identified		42	43;47
R1D4X4;R1F1E3;R1CRC3	914750	Not identified			203
R1CRL4	44156000	Not identified	131	128;129;130	132
R1DET3;R1CRN2	56351000	40743000	19			1.38308
R1CS17	6068300	Not identified		86;92	88;93
R1CS24	49989000	47973000		91		1.04202
R1CS82;R1FID4	832020000	720860000		218	221	1.1542
R1CTT0	32678000	Not identified	879;884	881;885;886
R1FBP1;R1CTX1	1134300000	Not identified	288		297
R1CTX7	33650000	9346700			473	3.6002
R1CU21;R1DJZ3	1730700000	1726200000	6			1.00261
R1CU60	0	Not identified			68
R1CV67;R1EIR5	46195000	39055000	574	521;522;576	525	1.18282
R1CVU1;R1CVH6	1068800000	11180000		44		95.5993
R1CVQ4	56727000	Not identified		139;146	147
R1CVY7;R1G0U1;R1F0C8;R1E2V5;R1DWG2;R1G5K5;R1DKQ0;R1DEY1	3298300	Not identified		52;53;64
R1CW90;R1FIM6	758880000	692820000		58		1.09535
R1CWH2	46136000	46136000			134	1
R1CXL0	71081000	Not identified	210;213	211
R1CYY7	66633000	38981000	214	210;216;218		1.70937
R1CZI4;R1FNV2	0	Not identified		98;102	106
R1CZM6	3329000	Not identified	21
R1CZN5	0	Not identified		96
R1D022;R1EQ73;R1EV47;R1FSS9;R1DM11	4707900000	4702000000		422		1.00125
R1D0G7	18855000	Not identified	869
R1D0U4	0	Not identified		100	102
R1D0U8	6698200	Not identified	407	408;410	412
R1D0W5;R1EET2	32714000	Not identified		20;21	24
R1D180	403230000	121380000		98;107		3.32205
R1D1A7	376090000	369450000		794;795;796	798	1.01797
R1D1Z4	4384500000	4384500000		41		1
R1DGI3;R1D269	9199900	Not identified	460
R1D2M6	99205000	81634000		12		1.21524
R1D369	28271000000	28264000000	163			1.00025
R1D373;R1FQD7	22171000	22171000		319;324;329		1
R1D3Q7	86007000	Not identified		120;121;122	123
R1D3V9;R1EVQ0;R1EVR2	6246900	6246900		93;94;101		1
R1D3Y8	4785300	4785300		247;248;249	253	1
R1D424	9049200	Not identified	456	453;454
R1D499;R1DVQ3	61446000	Not identified	232		227
R1D4K2	23652000	Not identified		211;213;215
R1D4P7	156610000	153340000		83		1.02133
R1D4W8;R1D7Z1	62475000	62475000			278;279	1
R1D521	3093400000	2879500000	343;346		599;601	1.07428
R1D5F0;R1DQC8	2550100000	2514900000		189		1.014
R1D5G3	141240000	Not identified		32;37;39;44
R1D5G4;R1F3L3	5929700000	5893300000		454		1.00618
R1D5J0	435570000	276290000	66		76	1.5765
R1D5L4	205910000	205910000	217	212		1
R1D5U5;R1BNP1	587180000	Not identified			14;17
R1D656	5388100000	13809000			111;113;117	390.188
R1D693	4987400	Not identified			138;140;142
R1D6R6	2760000000	Not identified	38	32;33;37	40
R1D6Z8	0	Not identified			191
R1D7F6	10874000	Not identified		348;352;353;355;358	349;359;361
R1D7K6;R1E8B1;R1BCB1;R1BW86	8725400	3921300000	10;15;80		80	0.00222513
R1D7M8	577840000	443260000		241	488	1.30361
R1D7T0;R1DZI8	5109300	Not identified		116	124
R1D853;R1CB14;R1CEA7	98067000	71642000		264;265		1.36885
R1D987;R1DNQ2;R1CHZ5	79548000	45209000		632;633;635		1.75956
R1D9B7	72375000	Not identified		27;28;30
R1D9F5	5664400	Not identified			40
R1D9I2;R1ET57	97963000	60925000		537;538;606		1.60793
R1D9N5	72531000	69877000	16	10;13	12;22	1.03798
R1DAE2	26701000	Not identified		562;567;568	569
R1DAM4	18158000	Not identified		91;93;94	96
R1DAV6	26719000000	26386000000		245		1.01262
R1DBG4	80885000	Not identified		493;510
R1DBP6	41430000	Not identified			118;119
R1DBS9	6595200	Not identified	67;74
R1DC05	93205000	54783000			239	1.70135
R1DY02;R1DCG5	23553000	Not identified		217	220
R1DCM0;R1C5Z5	3035700000	3009600000		270		1.00867
R1DL09;R1DCU6	1798500000	15046000		46	60	119.533
R1DD63;R1FFP8;R1DYP0	16828000000	16687000000		32;364;373	367	1.00845
R1DDD0;R1FG79	9580100	6332900		1390	1396	1.51275
R1DDP5	42533000	32099000		142;145;146;147		1.32506
R1DE40	6220900000	6185600000	273			1.00571
R1DEB6;R1ERJ6	29621000	Not identified	77;79	89;90	93
R1DEG6	0	0		181
R1DEW4	11518000	Not identified	261	258		#VALUE!
R1DEZ0;R1BQ67	3672800000	3654800000		694		1.00493
R1DF53	608540000	9732600		394	380;400	62.5259
R1DF70;R1D621	123060000	110120000		714	712	1.11751
R1DVJ7;R1DFH1	12132000	1069300	49	45	50	11.3457
R1DG57	27936000	14890000			721;724	1.87616
R1DG82	33721000	33721000		472;481;482		1
R1DMU6;R1DGI1	0	Not identified			333	#VALUE!
R1DGK8	43966000	40884000		426		1.07538
R1EMX2;R1DGQ9	42822000	Not identified		170;177	180	#VALUE!
R1DHA6	152760000	Not identified		38	47	#VALUE!
R1DHD9	31873000	Not identified	650	647;648		#VALUE!
R1DHU1;R1EFS0	113800000	80682000	478			1.41048
R1DI08	14390000	14390000	263;264	261	263;264	1
R1DI42	7900800	Not identified		5		#VALUE!
R1DIC5;R1ESD2	5028500	Not identified			221;227	#VALUE!
R1FH98;R1DIG7	94841000	Not identified		35	34;36	#VALUE!
R1DIH7;R1FD99	331350000	217050000			242	1.52661
R1DJ05;R1DYY4	128890000	126070000		30		1.02237
R1DK71;R1B5L2	4972700000	4956000000		362	492	1.00337
R1E332;R1DKH8	4248300	Not identified		53;54	50	#VALUE!
R1DKS1;R1DF71	61060000	20582000	163	161;168	160	2.96667
R1DKU4	27192000000	26921000000		100;306		1.01007
R1DL18	1008400000	Not identified		212		#VALUE!
R1DLD1;R1FTQ9	641250000	305720000		5597		2.09751
R1DM58	1261100000	1257200000		134;135		1.0031
R1DMA4	2092000	Not identified		256	257	#VALUE!
R1DMP5	12132000	19995000000		53	106	0.000606752
R1DMT8	19608000000	19595000000		631		1.00066
R1FGM1;R1DMV2;R1ECB0	15110000000	14616000000	37			1.0338
R1DN04	62209000	Not identified		495	494	#VALUE!
R1DW76;R1DN90	92091000	84741000	96			1.08673
R1DNF0;R1FIJ6	12702000000	12639000000		225		1.00498
R1DNZ4	23815000	Not identified	258	252;254;255	259	#VALUE!
R1DP14	6078700	323870000	1029		1037	0.018769
R1DP23;R1F1U7	10283000	Not identified			21	#VALUE!
R1DPF5	1652200000	1214500000	10			1.3604
R1DPY9;R1F8F6;R1ESD5;R1F2T7	25715000	20902000			374	1.23027
R1DQY0	0	Not identified			382;383;384	#VALUE!
R1DR71	68428000	Not identified		107		#VALUE!
R1DRL9	35316000	Not identified		225;227		#VALUE!
R1DRX1	1939200	Not identified			272	#VALUE!
R1DS80	45806000000	45760000000	101;212;213			1.00101
R1DSF8;R1DZQ0	6828200	Not identified		65;66		#VALUE!
R1DSN5	2044900000	2034600000	188	59		1.00506
R1DSP1	469880000	456660000			111	1.02895
R1DSU3;R1FGD7	7974000000	7776500000		110		1.0254
R1DSX1;R1EV03	27659000	Not identified	321	318;319;322		#VALUE!
R1DSX2;R1FZ61	69528000	29284000		190	192	2.37427
R1DTA6	8141700	Not identified	54	51		#VALUE!
R1DTU7;R1EPM9	171010000	6806400		27;33		25.1249
R1DUZ4	10184000	Not identified	809		812	#VALUE!
R1DUZ9	3655800000	3483700000	41;283			1.0494
R1DV19	1307800000	1300600000		242		1.00554
R1DVB7	3794400	Not identified			8	#VALUE!
R1DVF0	6201100	Not identified	135	136;137	130	#VALUE!
R1DVU1	60125000	55299000		231		1.08727
R1EET9;R1DVX0	370560000	367230000		126		1.00907
R1DW82	5707100000	5675100000		377		1.00564
R1E4J9;R1DWF3	2091400	Not identified		90;95	99	#VALUE!
R1DWX5	801210000	799080000	277			1.00267
R1DX05	0	Not identified	23			#VALUE!
R1DX39	2753800	Not identified	198			#VALUE!
R1DXH8	5483300000	5461400000		450		1.00401
R1DYL0	40138000	23916000		51	59	1.67829
R1DZ68	13453000	8066600	399		405	1.66774
R1DZB9	6265400	Not identified		343;344;346		#VALUE!
R1E030	12671000	Not identified		78;81	84	#VALUE!
R1EKZ6;R1E0V6	13982000	Not identified	271	275	277	#VALUE!
R1E0Y4	0	Not identified			105	#VALUE!
R1E2L6	94009000	89815000		266;271	272	1.0467
R1FPF6;R1E2Y2	18258000000	18216000000		81		1.00231
R1E2Y8	229430000	Not identified	39;40	49	52	#VALUE!
R1E307	32838000	Not identified	415	417;418	419	#VALUE!
R1E322	351800000	Not identified		396	392;398;400	#VALUE!
R1E373	1051000	Not identified	475		480;485	#VALUE!
R1E439	89817000	10921000		80	81;84	8.22425
R1E5F0	210700000	194880000	233			1.08118
R1E5X1	7097200000	6984300000		228;376		1.01616
R1E6D6	24620000	Not identified		419;425	428;433	#VALUE!
R1E6M9	97392000	2985500	134			32.6217
R1E6X0	113290000	Not identified		30	32	#VALUE!
R1E7F2	49971000	49971000		546	556;561	1
R1E897	12250000	Not identified	404	405;409	410	#VALUE!
R1E8U2	200930000	194430000		207;210;213	212;218	1.03343
R1E8Y7	13095000	13095000		227	228	1
R1E8Z7	220340000	208610000		244		1.05623
R1E901	3200600	Not identified	13			#VALUE!
R1EAS9	128380000	117230000	440	424;428;439;443;444		1.09511
R1EAZ1;R1FSS4;R1F0Y5	3884600000	3877500000		191		1.00183
R1EC98	648940	Not identified		107;111;113	112	#VALUE!
R1ECF6	0	Not identified			896	#VALUE!
R1G5L4;R1ECY5	3862300	Not identified		320;324		#VALUE!
R1ECZ8	16747000	Not identified			356	#VALUE!
R1ED22	666900000	601960000		248	258;263	1.10788
R1EDF8	0	Not identified			184	#VALUE!
R1F261;R1EE94	128560000	49554000		160	169	2.59434
R1EEW3;R1EGV6	4756900	Not identified			56	#VALUE!
R1EF65	391860000	167850000	8			2.33458
R1EGS2;R1DND5	4936300000	4838300000		172		1.02026
R1EH55;R1EHM0	66211000	16954000		398;400	408;410;412	3.90533
R1EHM8	1539800	Not identified		72	73;76;79	#VALUE!
R1EI59;R1FL72	1400300000	1219300000		225	229	1.14845
R1EI91	34447000	Not identified	380	376;377	371;381	#VALUE!
R1EIV2	5173500000	5138000000		133		1.00691
R1EUA2;R1EIW7	1650300000	1623100000		28		1.01676
R1EJR7;R1DYN0	3781900000	3727200000		220		1.01468
R1EZ09;R1ELU1	44671000	7696600			118	5.80399
R1ELV7	6848600	1241600			415	5.51595
R1EMW7	2713700000	2705100000		224		1.00318
R1EW20;R1EN06	10005000	Not identified		670;673	666;674	#VALUE!
R1ERN1;R1ENC9	43069000	Not identified		413;414	415;417	#VALUE!
R1ENX4;R1FGP0	3936100	Not identified		27	24	#VALUE!
R1EP79	0	Not identified			158	#VALUE!
R1FYK9;R1EPG3	152810000	4435800		203		34.4493
R1EQ59	1610100	Not identified			173	#VALUE!
R1EQS3	2226100000	2200100000		3831		1.01182
R1ER88;R1D8K8	73988000	68642000		133	124;132	1.07788
R1ERG9	656850000	55226000			235;241	11.8939
R1ESD0;R1DJC1	112230000	40446000	132	138	144	2.77481
R1ESF0	12494000000	12452000000		44		1.00337
R1ESG5	369560000	Not identified		331		#VALUE!
R1EU53;R1FE30;R1DE87;R1BPE8	85168000	61747000		111		1.37931
R1EVP2	8715900	Not identified	587		589	#VALUE!
R1EVY4	3425100	Not identified		31;32		#VALUE!
R1EW00;R1C9G5	22147000	Not identified		172;173		#VALUE!
R1EX61;R1E411	54813000	50583000	559	563	564	1.08362
R1EXG9	115260000	Not identified	552			#VALUE!
R1EZC4	20810000	19989000	621	618	616	1.04107
R1EZL6	0	Not identified			121;123;124	#VALUE!
R1EZQ1	2607200	Not identified		128	133	#VALUE!
R1F0H0	9867700	Not identified			177;182;183	#VALUE!
R1F0Q3	8868000000	8643300000		31		1.026
R1F106	2847700000	33179000		162;163;170		85.8284
R1F162	149630000	24341000	122	111		6.14724
R1F1Y2	112980000	83892000	704	703;708;713	714	1.34673
R1FBY6;R1F1Z2	5995100	5995100		459;460		1
R1F2H3	105800000	Not identified			430;432	#VALUE!
R1F2J8	0	Not identified		902;903	900	#VALUE!
R1F394	224720000	Not identified		280		#VALUE!
R1F3B5	36749000	Not identified			212	#VALUE!
R1F3E1	1425600	Not identified	313	311	314;318	#VALUE!
R1F8J2;R1F3P2	0	Not identified		206	210	#VALUE!
R1F431	17889000000	17806000000	209			1.00466
R1F4J0;R1C961	734400000	498480000		230	251	1.47328
R1F569	4899000	64141000			93	0.0763786
R1F5C9	18243000	14397000		268		1.26714
R1F6E3	8847500	Not identified	483			#VALUE!
R1F6L6	118540000	67472000			58	1.75688
R1F741	18457000	15858000			211;212	1.16389
R1F787;R1FXA7	71497000	10294000	190			6.9455
R1F7N5	7914000	Not identified			226	#VALUE!
R1F7V5	6444800	Not identified		100		#VALUE!
R1F825	3214300	Not identified	180	175	181	#VALUE!
R1F8P6	8777800000	8678200000		47		1.01148
R1F987;R1DZZ7	4734800000	4727500000		83		1.00154
R1FA56	314380000	Not identified		125	128;132	#VALUE!
R1FAZ0	188010000	Not identified	252;255	247		#VALUE!
R1FBQ4	46083000	29254000	5			1.57527
R1FC30	21633000	Not identified		23	24	#VALUE!
R1FCR2	2822800	Not identified	1348	1344;1349;1350		#VALUE!
R1FCR5	30055000	30055000		46	60	1
R1FCU8	3704700	Not identified		236		#VALUE!
R1FD56	15331000	Not identified	73			#VALUE!
R1FD89	13568000	Not identified	12;14	13	12;14	#VALUE!
R1FDU8	30095000	Not identified		920	919;930	#VALUE!
R1FDY3	24072000	13730000		352	350	1.75324
R1FF78	207340000	35627000		109		5.81974
R1FFX0	6347200	Not identified	222			#VALUE!
R1FGA0	132600000	Not identified			27	#VALUE!
R1FGL6;R1FH74;R1FY06;R1FXF3	1374600000	1372100000		180	144	1.00182
R1FI21;R1FGW5	26901000	9174200	48		65	2.93224
R1FII8;R1D5Q5	618740000	611040000		12		1.0126
R1FJF4	974300000	328640000	142			2.96464
R1FKN2	2877600	Not identified			196	#VALUE!
R1FKX0;R1DMK4;R1EH07	73189000	71573000	14;18		23	1.02258
R1FKY6	1734400000	1239100000		214;225	215;228	1.39973
R1FMZ7	113160000	25437000	334	338;344;347		4.44864
R1FNP4	2688200	Not identified	178;181		182	#VALUE!
R1FNW2	12475000000	12416000000		356		1.00475
R1FNX7	113900000	Not identified		163		#VALUE!
R1FNY5	16992000	22935000		23;24	3;5	0.740876
R1FPA3;R1ES99	8667600	Not identified		207	208;214	#VALUE!
R1FPY3	0	Not identified			88	#VALUE!
R1FPY6;R1BAB2	8576400000	8558400000			171	1.0021
R1FQK6	20554000	Not identified			61	#VALUE!
R1FQP3	431990000	Not identified		45;55;56	54;59	#VALUE!
R1FRD6	100210000	Not identified	11		12	#VALUE!
R1FRH1;R1FHN6	58909000	35776000		470	474	1.64661
R1FRW3;R1F4G5	216190000	105400000		42	41;43;45	2.05114
R1FSB1	457670000	338840000		195		1.3507
R1FTM6	21275000	Not identified	569		559;570	#VALUE!
R1FTU1	91782000	83944000			87	1.09337
R1FXB4	120900000	Not identified		204	165	#VALUE!
R1FXG8	331950000	331080000			446	1.00263
R1FXH3	361960000	Not identified		26;34	25	#VALUE!
R1FYC1	20064000000	19995000000	313	53		1.00345
R1FYM4	10785000	Not identified		541;546	540;551	#VALUE!
R1FZ52;R1B7H9	14010000000	13947000000	40			1.00452
R1FZQ8	35478000	6202400		160;161;165;167	168	5.72004
R1G0B7;R1BRP2;R1BJ30	643250000	36523000			74	17.6122
R1G133	0	Not identified	194			#VALUE!
R1G1H4	789990000	765210000	271			1.03238
R1G4I0;R1DKI6	7283700000	7023000000			571	1.03712
R1G4P6	310340000	101100000		298;300;302	301	3.06963
R1G8H9	807260000	779110000		311		1.03613
R1G8K6	24163000	Not identified			470;477;483	#VALUE!
