# Supplementary material for: Discovery of Post-Translational Modifications in Emiliania huxleyi
Source: Molecules. 2021 Apr 2;26(7):2027. doi: 10.3390/molecules26072027 (PMC8038017; doi:10.3390/molecules26072027)
Supplement: Supplementary file 1 [file molecules-26-02027-s001.zip › Table S7.xlsx]

## Sheet: Table S7A
Table S7A. Comparison of gene ontology before and after addition of modified proteins: biological processes
GO ID	GO Term	PTM + non-PTM data				Non-PTM data				% Associated genes increase
		Term p-value	% Associated genes	Number of genes	-log10(p-value)	Term p-value	% Associated genes	Number of genes	-log10(p-value)
GO:0016567	Protein ubiquitination	2.02688e-27	25.731	88	26.6932	7.23403e-25	16.0819	55	24.1406	9.64912
GO:0032446	Protein modification by small protein conjugation	3.44218e-25	27.5281	98	24.4632	1.2989e-22	17.6966	63	21.8864	9.83146
GO:0070647	Protein modification by small protein conjugation or removal	1.17452e-20	31.9809	134	19.9301	1.45815e-16	22.673	95	15.8362	9.30788
GO:1901566	Organonitrogen compound biosynthetic process	6.99103e-16	66.5608	629	15.1555	8.89407e-28	58.4127	552	27.0509	8.14815
GO:0043604	Amide biosynthetic process	4.95671e-15	71.5203	334	14.3048	2.53238e-24	64.454	301	23.5965	7.06638
GO:0006412	Translation	1.82573e-14	72.104	305	13.7386	3.99813e-23	65.0118	275	22.3981	7.0922
GO:0043412	Macromolecule modification	1.71425e-13	47.3113	1047	12.7659	2.21095e-10	35.7433	791	9.65542	11.568
GO:0043043	Peptide biosynthetic process	5.51037e-13	70.6278	315	12.2588	8.78866e-22	63.6771	284	21.0561	6.95067
GO:0044249	Cellular biosynthetic process	1.61104e-12	61.7952	1075	11.7929	2.18516e-19	51.2658	892	18.6605	10.5293
GO:0006518	Peptide metabolic process	2.36572e-12	69.9346	321	11.626	2.00235e-21	63.1808	290	20.6985	6.75381
GO:1901576	Organic substance biosynthetic process	3.51192e-12	61.5044	1113	11.4545	3.19728e-18	50.719	918	17.4952	10.7854
GO:0043603	Cellular amide metabolic process	1.75122e-11	68.3301	356	10.7567	5.52711e-20	61.0365	318	19.2575	7.29366
GO:0036211	Protein modification process	5.54021e-11	47.5852	936	10.2565	2.8732e-08	36.0956	710	7.54163	11.4896
GO:0006464	Cellular protein modification process	5.54021e-11	47.5852	936	10.2565	2.8732e-08	36.0956	710	7.54163	11.4896
GO:0019752	Carboxylic acid metabolic process	5.71866e-10	67.3114	348	9.24271	1.20818e-14	58.0271	300	13.9179	9.28433
GO:0043436	Oxoacid metabolic process	8.66372e-10	67.1154	349	9.0623	1.97591e-14	57.8846	301	13.7042	9.23077
GO:0006082	Organic acid metabolic process	2.28058e-09	66.7939	350	8.64196	3.60034e-14	57.6336	302	13.4437	9.16031
GO:0006520	Cellular amino acid metabolic process	3.79684e-09	69.5906	238	8.42058	1.09049e-12	60.5263	207	11.9624	9.06433
GO:0006468	Protein phosphorylation	3.82525e-09	43.4097	303	8.41734	5.79574e-12	29.3696	205	11.2369	14.0401
GO:0004672	Protein kinase activity	3.82525e-09	43.4097	303	8.41734	5.79574e-12	29.3696	205	11.2369	14.0401
GO:0010467	Gene expression	4.62267e-08	60.9329	837	7.33511	3.11897e-16	51.6764	710	15.506	9.25656
GO:0044271	Cellular nitrogen compound biosynthetic process	9.62328e-08	61.3065	733	7.01668	1.28627e-12	51.0888	611	11.8907	10.2178
GO:0042886	Amide transport	2.43452e-07	69.7959	172	6.61359	1.17673e-08	59.5918	146	7.92932	10.2041
GO:0019637	Organophosphate metabolic process	9.84945e-07	66.0804	263	6.00659	2.40819e-07	54.2714	216	6.61831	11.809
GO:0015031	Protein transport	1.52679e-06	69.2982	159	5.81622	1.38465e-09	61.4035	140	8.85866	7.89474
GO:0045184	Establishment of protein localization	2.38961e-06	68.7764	164	5.62167	1.20387e-09	61.1814	145	8.91942	7.59494
GO:0015833	Peptide transport	2.56117e-06	68.8312	160	5.59156	1.88849e-09	61.039	141	8.72389	7.79221
GO:0009059	Macromolecule biosynthetic process	6.8198e-06	60.2728	708	5.16623	4.6126e-08	48.9344	575	7.33605	11.3384
GO:0044283	Small molecule biosynthetic process	6.98272e-06	67.2535	191	5.15598	3.38149e-09	58.8028	167	8.47089	8.45071
GO:0034645	Cellular macromolecule biosynthetic process	9.48908e-06	60.2243	699	5.02278	4.64911e-08	49.0078	569	7.33263	11.2166
GO:0016616	Oxidoreductase activity, acting on the CH-OH group of donors, NAD or NADP as acceptor	1.11552e-05	78.481	62	4.95252	0.000125198	63.2911	50	3.9024	15.1899
GO:0043038	Amino acid activation	1.26202e-05	74.1379	86	4.89893	6.82478e-08	66.3793	77	7.16591	7.75862
GO:0043039	tRNA aminoacylation	1.26202e-05	74.1379	86	4.89893	6.82478e-08	66.3793	77	7.16591	7.75862
GO:0008104	Protein localization	1.63539e-05	67.3469	166	4.78638	5.28684e-09	60	147	8.2768	7.34694
GO:0006418	tRNA aminoacylation for protein translation	1.79464e-05	73.913	85	4.74602	1.58508e-07	66.087	76	6.79995	7.82608
GO:0034248	Regulation of cellular amide metabolic process	1.89358e-05	75.2475	76	4.72272	6.67327e-08	68.3168	69	7.17566	6.93069
GO:0006417	Regulation of translation	1.89358e-05	75.2475	76	4.72272	6.67327e-08	68.3168	69	7.17566	6.93069
GO:0016614	Oxidoreductase activity, acting on CH-OH group of donors	2.42881e-05	74.0741	80	4.61461	0.000247624	59.2593	64	3.60621	14.8148
GO:0010608	Posttranscriptional regulation of gene expression	4.17711e-05	73.3945	80	4.37912	1.21106e-07	66.9725	73	6.91683	6.42201
GO:0016192	Vesicle-mediated transport	5.17863e-05	68.5393	123	4.28579	3.33606e-06	58.9888	105	5.47677	9.55056
GO:0006091	Generation of precursor metabolites and energy	5.96813e-05	64.1753	249	4.22416	2.48058e-05	52.0619	202	4.60545	12.1134
GO:0005975	Carbohydrate metabolic process	6.07199e-05	62.8743	315	4.21667	0.00454294	47.7046	239	2.34266	15.1697
GO:0019318	Hexose metabolic process	9.42025e-05	79.3103	46	4.02594	4.00864e-05	68.9655	40	4.397	10.3448
GO:0034641	Cellular nitrogen compound metabolic process	0.000111798	57.674	1335	3.95157	1.45468e-08	46.6494	1080	7.83723	11.0246
GO:0043170	Macromolecule metabolic process	0.000116743	52.0536	2333	3.93277	0.0445852	40.4688	1814	1.35081	11.5848
GO:0055086	Nucleobase-containing small molecule metabolic process	0.000122682	65.4804	184	3.91122	1.19e-05	54.4484	153	4.92445	11.032
GO:0016705	Oxidoreductase activity, acting on paired donors, with incorporation or reduction of molecular oxygen	0.000128143	42.1053	104	3.89231	0.000506165	30.7692	76	3.29571	11.336
GO:0072521	Purine-containing compound metabolic process	0.000146254	69.1824	110	3.83489	9.7378e-06	59.1195	94	5.01154	10.0629
GO:0004519	Endonuclease activity	0.000174546	34.4444	31	3.75809	5.58364e-05	21.1111	19	4.25308	13.3333
GO:0009152	Purine ribonucleotide biosynthetic process	0.000183578	80.8511	38	3.73618	8.08282e-06	74.4681	35	5.09244	6.38298
GO:0003700	DNA-binding transcription factor activity	0.000185116	42.0601	98	3.73256	8.89505e-11	21.4592	50	10.0509	20.6009
GO:0006099	Tricarboxylic acid cycle	0.000242387	94.7368	18	3.61549	2.0686e-05	89.4737	17	4.68432	5.26315
GO:0009060	Aerobic respiration	0.000242387	94.7368	18	3.61549	2.0686e-05	89.4737	17	4.68432	5.26315
GO:0044260	Cellular macromolecule metabolic process	0.000244797	51.6448	1775	3.61119	0.0218748	40	1375	1.66006	11.6448
GO:0009765	Photosynthesis, light harvesting	0.000257541	71.6981	76	3.58915	0.00201516	56.6038	60	2.69569	15.0943
GO:0018298	Protein-chromophore linkage	0.000257541	71.6981	76	3.58915	0.00201516	56.6038	60	2.69569	15.0943
GO:0071705	Nitrogen compound transport	0.000288691	63.4006	221	3.53957	1.41856e-05	53.0259	184	4.84815	10.3746
GO:0009150	Purine ribonucleotide metabolic process	0.000289445	68.9655	100	3.53843	1.83834e-05	59.3103	86	4.73557	9.65517
GO:0055085	Transmembrane transport	0.00029553	48.6275	498	3.5294	1.73428e-11	31.6667	325	10.7609	16.9608
GO:1901607	Alpha-amino acid biosynthetic process	0.000306938	72.8261	67	3.51295	4.19665e-05	63.0435	58	4.3771	9.78261
GO:0045333	Cellular respiration	0.000317707	84.8485	28	3.49797	2.00941e-05	78.7879	26	4.69693	6.06061
GO:0045182	Translation regulator activity	0.000355145	73.494	61	3.44959	8.34239e-07	68.6747	57	6.07871	4.81927
GO:0008135	Translation factor activity, RNA binding	0.000355145	73.494	61	3.44959	8.34239e-07	68.6747	57	6.07871	4.81927
GO:0090079	Translation regulator activity, nucleic acid binding	0.000355145	73.494	61	3.44959	8.34239e-07	68.6747	57	6.07871	4.81927
GO:0044262	Cellular carbohydrate metabolic process	0.000355145	73.494	61	3.44959	8.64142e-06	66.2651	55	5.06341	7.22891
GO:0006163	Purine nucleotide metabolic process	0.00039056	68.4211	104	3.40831	1.33664e-05	59.2105	90	4.87398	9.21053
GO:0019693	Ribose phosphate metabolic process	0.000430626	68.1818	105	3.3659	2.34737e-05	58.4416	90	4.62942	9.74026
GO:0009259	Ribonucleotide metabolic process	0.000430626	68.1818	105	3.3659	2.34737e-05	58.4416	90	4.62942	9.74026
GO:0046907	Intracellular transport	0.000431332	65.5963	144	3.36519	1.34513e-06	57.7982	126	5.87124	7.79816
GO:0051246	Regulation of protein metabolic process	0.000435703	67.027	124	3.36081	7.73722e-06	57.8378	107	5.11142	9.18919
GO:0072522	Purine-containing compound biosynthetic process	0.000436626	77.193	44	3.35989	4.63398e-06	71.9298	41	5.33405	5.26316
GO:0006886	Intracellular protein transport	0.000443165	67.0588	115	3.35343	6.33046e-06	58.8235	100	5.19856	8.23529
GO:0006414	Translational elongation	0.000519919	84.375	27	3.28406	0.000195878	75	24	3.70802	9.375
GO:0008652	Cellular amino acid biosynthetic process	0.000538075	70.5357	79	3.26916	1.08286e-05	62.5	70	4.96543	8.03571
GO:0051186	Cofactor metabolic process	0.000599454	66.6667	124	3.22224	5.63084e-06	58.0645	108	5.24943	8.60215
GO:0046394	Carboxylic acid biosynthetic process	0.000617804	67.2515	115	3.20915	4.57652e-06	59.0643	101	5.33946	8.18714
GO:0046390	Ribose phosphate biosynthetic process	0.000648457	76.7857	43	3.18812	2.91211e-05	69.6429	39	4.53579	7.14285
GO:0009260	Ribonucleotide biosynthetic process	0.000648457	76.7857	43	3.18812	2.91211e-05	69.6429	39	4.53579	7.14285
GO:0006753	Nucleoside phosphate metabolic process	0.000700977	65.1064	153	3.1543	7.12531e-05	54.4681	128	4.1472	10.6383
GO:0006164	Purine nucleotide biosynthetic process	0.000746287	77.3585	41	3.12709	1.56164e-05	71.6981	38	4.80642	5.66038
GO:0016053	Organic acid biosynthetic process	0.000853457	66.8605	115	3.06882	7.12415e-06	58.7209	101	5.14727	8.13953
GO:1901605	Alpha-amino acid metabolic process	0.000945275	67.2956	107	3.02444	6.50887e-05	57.2327	91	4.18649	10.0629
GO:0005996	Monosaccharide metabolic process	0.000990265	73.3333	55	3.00425	0.000131844	64	48	3.87994	9.33334
GO:0004518	Nuclease activity	0.00101653	41.4201	70	2.99288	0.000105921	27.2189	46	3.97502	14.2012
GO:0009117	Nucleotide metabolic process	0.00102057	64.9351	150	2.99116	0.000111708	54.1126	125	3.95192	10.8225
GO:0032268	Regulation of cellular protein metabolic process	0.00114493	66.1111	119	2.94122	4.67197e-05	56.6667	102	4.3305	9.44445
GO:0090502	RNA phosphodiester bond hydrolysis, endonucleolytic	0.00130966	30.6122	15	2.88284	0.000715002	18.3673	9	3.14569	12.2449
GO:0004521	Endoribonuclease activity	0.00130966	30.6122	15	2.88284	0.000715002	18.3673	9	3.14569	12.2449
GO:0006754	ATP biosynthetic process	0.00136561	100	11	2.86467	0.0107036	81.8182	9	1.97047	18.1818
GO:0015985	Energy coupled proton transport, down electrochemical gradient	0.00136561	100	11	2.86467	0.0107036	81.8182	9	1.97047	18.1818
GO:0015986	ATP synthesis coupled proton transport	0.00136561	100	11	2.86467	0.0107036	81.8182	9	1.97047	18.1818
GO:0007018	Microtubule-based movement	0.00176447	37.8947	36	2.75339	8.35273e-10	12.6316	12	9.07817	25.2632
GO:0015980	Energy derivation by oxidation of organic compounds	0.00181637	78.9474	30	2.7408	8.86837e-05	73.6842	28	4.05216	5.26315
GO:0090305	Nucleic acid phosphodiester bond hydrolysis	0.00183443	42.4581	76	2.7365	0.00054598	29.0503	52	3.26282	13.4078
GO:1901293	Nucleoside phosphate biosynthetic process	0.00194057	69.0909	76	2.71207	5.46382e-05	60.9091	67	4.2625	8.18182
GO:0009165	Nucleotide biosynthetic process	0.00194057	69.0909	76	2.71207	5.46382e-05	60.9091	67	4.2625	8.18182
GO:1901575	Organic substance catabolic process	0.0019797	61.4155	269	2.7034	0.000289579	50	219	3.53823	11.4155
GO:0006720	Isoprenoid metabolic process	0.00211695	77.2727	34	2.67429	0.0211932	59.0909	26	1.6738	18.1818
GO:0008299	Isoprenoid biosynthetic process	0.00211695	77.2727	34	2.67429	0.0211932	59.0909	26	1.6738	18.1818
GO:0034660	ncRNA metabolic process	0.00214461	62.3881	209	2.66865	1.69021e-05	53.1343	178	4.77206	9.25373
GO:0001522	Pseudouridine synthesis	0.0025348	36.8421	28	2.59606	0.00692255	26.3158	20	2.15973	10.5263
GO:0009067	Aspartate family amino acid biosynthetic process	0.00273748	93.3333	14	2.56265	4.19998e-05	93.3333	14	4.37675	0
GO:0009144	Purine nucleoside triphosphate metabolic process	0.00273748	93.3333	14	2.56265	0.00316258	80	12	2.49996	13.3333
GO:0009145	Purine nucleoside triphosphate biosynthetic process	0.00273748	93.3333	14	2.56265	0.00316258	80	12	2.49996	13.3333
GO:0009205	Purine ribonucleoside triphosphate metabolic process	0.00273748	93.3333	14	2.56265	0.00316258	80	12	2.49996	13.3333
GO:0009206	Purine ribonucleoside triphosphate biosynthetic process	0.00273748	93.3333	14	2.56265	0.00316258	80	12	2.49996	13.3333
GO:0016893	Endonuclease activity, active with either ribo- or deoxyribonucleic acids and producing 5'-phosphomonoesters	0.0027934	28.9474	11	2.55387	0.0308349	23.6842	9	1.51096	5.26316
GO:0016651	Oxidoreductase activity, acting on NAD(P)H	0.00299905	79.4118	27	2.52302	0.000746951	70.5882	24	3.12671	8.82353
GO:0071702	Organic substance transport	0.003012	61.3402	239	2.52114	0.000226754	50.7732	197	3.64445	10.567
GO:0090407	Organophosphate biosynthetic process	0.00302341	65.1685	116	2.5195	0.00029114	55.0562	98	3.5359	10.1124
GO:0070727	Cellular macromolecule localization	0.00305185	64.3617	122	2.51544	2.50581e-05	56.9149	107	4.60105	7.44681
GO:0034613	Cellular protein localization	0.00305185	64.3617	122	2.51544	2.50581e-05	56.9149	107	4.60105	7.44681
GO:1901135	Carbohydrate derivative metabolic process	0.00322655	60.9272	276	2.49126	6.05484e-05	50.7726	230	4.2179	10.1545
GO:0009112	Nucleobase metabolic process	0.00326774	88.8889	16	2.48575	0.00284989	77.7778	14	2.54517	11.1111
GO:0016301	Kinase activity	0.00338538	49.6265	465	2.47039	0.00192243	36.8196	345	2.71615	12.8068
GO:0022857	Transmembrane transporter activity	0.00352756	49.0931	408	2.45253	5.10131e-07	33.1318	276	6.29232	15.9613
GO:0034637	Cellular carbohydrate biosynthetic process	0.00356413	82.1429	23	2.44805	0.000403466	75	21	3.39419	7.14286
GO:0009141	Nucleoside triphosphate metabolic process	0.00356413	82.1429	23	2.44805	0.00173727	71.4286	20	2.76013	10.7143
GO:0009142	Nucleoside triphosphate biosynthetic process	0.00356513	85.7143	18	2.44792	0.00700343	71.4286	15	2.15469	14.2857
GO:0009199	Ribonucleoside triphosphate metabolic process	0.00356513	85.7143	18	2.44792	0.00700343	71.4286	15	2.15469	14.2857
GO:0009201	Ribonucleoside triphosphate biosynthetic process	0.00356513	85.7143	18	2.44792	0.00700343	71.4286	15	2.15469	14.2857
GO:0009066	Aspartate family amino acid metabolic process	0.00369029	83.3333	20	2.43294	0.000241622	79.1667	19	3.61686	4.16667
GO:0016051	Carbohydrate biosynthetic process	0.0037652	72.8814	43	2.42421	0.00324516	61.0169	36	2.48876	11.8644
GO:0006732	Coenzyme metabolic process	0.00396843	68.2692	71	2.40138	0.00679608	54.8077	57	2.16774	13.4615
GO:0051188	Cofactor biosynthetic process	0.00442416	65.9864	97	2.35417	0.00013788	57.1429	84	3.8605	8.84354
GO:0003857	3-hydroxyacyl-CoA dehydrogenase activity	0.00479276	92.3077	12	2.31941	0.165672	61.5385	8	0.78075	30.7692
GO:0015979	Photosynthesis	0.00522788	65.7343	94	2.28167	0.00352542	53.8462	77	2.45279	11.8881
GO:0016310	Phosphorylation	0.00555728	50.0498	503	2.25514	0.00691338	37.6119	378	2.16031	12.4378
GO:0006323	DNA packaging	0.00564108	88.2353	15	2.24864	0.0815871	64.7059	11	1.08838	23.5294
GO:0006399	tRNA metabolic process	0.00567928	62.8	157	2.24571	0.000334989	52.8	132	3.47497	10
GO:0044255	Cellular lipid metabolic process	0.00582732	63.3188	145	2.23453	0.0669609	47.5983	109	1.17418	15.7205
GO:0046835	Carbohydrate phosphorylation	0.00588921	75	33	2.22994	0.00180777	65.9091	29	2.74286	9.09091
GO:0019200	Carbohydrate kinase activity	0.00588921	75	33	2.22994	0.00180777	65.9091	29	2.74286	9.09091
GO:0005976	Polysaccharide metabolic process	0.00590854	85	17	2.22852	0.040707	65	13	1.39033	20
GO:0006733	Oxidoreduction coenzyme metabolic process	0.00592188	82.6087	19	2.22754	0.0879275	60.8696	14	1.05588	21.7391
GO:0019538	Protein metabolic process	0.00599855	52.1484	1602	2.22195	0.67536	41.276	1268	0.170465	10.8724
GO:0009108	Coenzyme biosynthetic process	0.00624324	69.6203	55	2.20459	0.0116529	55.6962	44	1.93357	13.9241
GO:0071103	DNA conformation change	0.00624324	69.6203	55	2.20459	0.647576	44.3038	35	0.188709	25.3165
GO:0003743	Translation initiation factor activity	0.00626915	73.4694	36	2.20279	0.000374137	67.3469	33	3.42697	6.12245
GO:0006413	Translational initiation	0.00627207	74	37	2.20259	0.000237389	68	34	3.62454	6
GO:0022613	Ribonucleoprotein complex biogenesis	0.0066802	65.1316	99	2.17521	5.97782e-05	57.8947	88	4.22346	7.23684
GO:0072528	Pyrimidine-containing compound biosynthetic process	0.00700564	78.125	25	2.15455	0.00209721	68.75	22	2.67836	9.375
GO:0051276	Chromosome organization	0.00725488	63.7755	125	2.13937	0.12505	46.9388	92	0.902916	16.8367
GO:0019219	Regulation of nucleobase-containing compound metabolic process	0.00791583	47.1698	176	2.1015	0.000133871	31.8059	119	3.87331	15.3639
GO:0000041	Transition metal ion transport	0.00795587	22.2222	4	2.09931	0.148843	22.2222	4	0.827273	0
GO:0016620	Oxidoreductase activity, acting on the aldehyde or oxo group of donors, NAD or NADP as acceptor	0.00816535	76.3158	29	2.08802	0.0080606	63.1579	24	2.09363	13.1579
GO:0016668	Oxidoreductase activity, acting on a sulfur group of donors, NAD(P) as acceptor	0.00842366	91.6667	11	2.0745	0.00551475	83.3333	10	2.25847	8.33333
GO:0009451	RNA modification	0.00844323	45.6067	109	2.07349	0.0460608	35.1464	84	1.33667	10.4603
GO:0044267	Cellular protein metabolic process	0.00890351	51.9619	1311	2.05044	0.962672	41.5379	1048	0.0165217	10.4241
GO:0006355	Regulation of transcription, DNA-templated	0.00932128	47.0588	169	2.03052	6.20475e-05	31.0924	112	4.20728	15.9664
GO:0016628	Oxidoreductase activity, acting on the CH-CH group of donors, NAD or NADP as acceptor	0.00936154	100	8	2.02865	0.000891327	100	8	3.04996	0
GO:0043648	Dicarboxylic acid metabolic process	0.00944982	81.8182	18	2.02458	0.00025548	81.8182	18	3.59264	0
GO:2001141	Regulation of RNA biosynthetic process	0.00985202	47.2376	172	2.00647	0.000109524	31.4917	115	3.96049	15.7459
GO:1903506	Regulation of nucleic acid-templated transcription	0.00985202	47.2376	172	2.00647	0.000109524	31.4917	115	3.96049	15.7459
GO:0019684	Photosynthesis, light reaction	0.0101216	65.3846	85	1.99475	0.0152986	52.3077	68	1.81535	13.0769
GO:0008643	Carbohydrate transport	0.0102797	26.087	6	1.98802	0.00501727	13.0435	3	2.29953	13.0435
GO:0030163	Protein catabolic process	0.010313	64.6667	97	1.98661	5.40026e-05	58	87	4.26759	6.66666
GO:0016279	Protein-lysine N-methyltransferase activity	0.0118386	31.25	10	1.9267	0.0712997	25	8	1.14691	6.25
GO:0051252	Regulation of RNA metabolic process	0.0120129	47.4114	175	1.92035	0.000188437	31.8801	118	3.72483	15.5313
GO:0046488	Phosphatidylinositol metabolic process	0.0122175	71.6981	38	1.91302	0.016728	58.4906	31	1.77656	13.2075
GO:0043414	Macromolecule methylation	0.0136089	45.1087	83	1.86618	0.0594328	34.7826	64	1.22597	10.3261
GO:0072527	Pyrimidine-containing compound metabolic process	0.0137386	75.7576	25	1.86206	0.00423878	66.6667	22	2.37276	9.09091
GO:0016903	Oxidoreductase activity, acting on the aldehyde or oxo group of donors	0.0140961	70.9091	39	1.8509	0.00851404	60	33	2.06986	10.9091
GO:0030258	Lipid modification	0.0140961	70.9091	39	1.8509	0.0551707	54.5455	30	1.25829	16.3636
GO:0018022	Peptidyl-lysine methylation	0.0145985	32.3529	11	1.83569	0.0821466	26.4706	9	1.08541	5.88235
GO:0003899	DNA-directed 5'-3' RNA polymerase activity	0.0147486	72.7273	32	1.83125	0.00180777	65.9091	29	2.74286	6.81818
GO:0006448	Regulation of translational elongation	0.0147712	90.9091	10	1.83058	0.0611844	72.7273	8	1.21336	18.1818
GO:1901565	Organonitrogen compound catabolic process	0.0149513	62.4413	133	1.82532	0.000139657	54.4601	116	3.85494	7.98122
GO:0008443	Phosphofructokinase activity	0.0149832	80.9524	17	1.82439	0.0253967	66.6667	14	1.59522	14.2857
GO:0009057	Macromolecule catabolic process	0.0155854	62.5616	127	1.80728	5.10192e-05	55.665	113	4.29227	6.89655
GO:0010038	Response to metal ion	0.0157204	21.4286	3	1.80354					21.4286
GO:0019439	Aromatic compound catabolic process	0.0161997	67.9487	53	1.79049	0.0204656	55.1282	43	1.68898	12.8205
GO:0016638	Oxidoreductase activity, acting on the CH-NH2 group of donors	0.0165221	86.6667	13	1.78193	0.79486	46.6667	7	0.0997095	40
GO:0005452	Inorganic anion exchanger activity	0.0165221	86.6667	13	1.78193	0.00316258	80	12	2.49996	6.66666
GO:0046351	Disaccharide biosynthetic process	0.0165221	86.6667	13	1.78193	0.000749501	86.6667	13	3.12523	0
GO:0005992	Trehalose biosynthetic process	0.0165221	86.6667	13	1.78193	0.000749501	86.6667	13	3.12523	0
GO:0015276	Ligand-gated ion channel activity	0.016696	35	14	1.77739	0.000545731	15	6	3.26302	20
GO:0016071	mRNA metabolic process	0.0176751	63.4146	104	1.75264	1.3458e-05	58.5366	96	4.87102	4.87805
GO:0006260	DNA replication	0.0177498	67.5	54	1.75081	0.0165615	55	44	1.7809	12.5
GO:0004618	Phosphoglycerate kinase activity	0.017936	100	7	1.74627	0.135531	71.4286	5	0.86796	28.5714
GO:0016641	Oxidoreductase activity, acting on the CH-NH2 group of donors, oxygen as acceptor	0.017936	100	7	1.74627	1	42.8571	3	0	57.1429
GO:0140053	Mitochondrial gene expression	0.017936	100	7	1.74627	0.00214535	100	7	2.6685	0
GO:0032543	Mitochondrial translation	0.017936	100	7	1.74627	0.00214535	100	7	2.6685	0
GO:0006397	mRNA processing	0.0185746	64.4444	87	1.73108	1.99294e-05	60	81	4.70051	4.44444
GO:0072525	Pyridine-containing compound biosynthetic process	0.0212789	78.2609	18	1.67205	0.202692	56.5217	13	0.693163	21.7391
GO:0004540	Ribonuclease activity	0.0223044	39.6825	25	1.65161	0.020461	26.9841	17	1.68907	12.6984
GO:0006996	Organelle organization	0.023079	59.8985	236	1.63678	0.21084	44.6701	176	0.676047	15.2284
GO:0003746	Translation elongation factor activity	0.0235827	80	16	1.62741	0.00286691	75	15	2.54259	5
GO:0006644	Phospholipid metabolic process	0.023782	65.9794	64	1.62375	0.0786409	50.5155	49	1.10435	15.4639
GO:0032787	Monocarboxylic acid metabolic process	0.0239466	63.2911	100	1.62076	0.00332784	53.1646	84	2.47784	10.1266
GO:0008173	RNA methyltransferase activity	0.0244095	42.9907	46	1.61244	0.0386851	31.7757	34	1.41246	11.215
GO:0006000	Fructose metabolic process	0.025906	82.3529	14	1.5866	0.0237593	70.5882	12	1.62417	11.7647
GO:0003873	6-phosphofructo-2-kinase activity	0.025906	82.3529	14	1.5866	0.0237593	70.5882	12	1.62417	11.7647
GO:0044257	Cellular protein catabolic process	0.0271876	64.4628	78	1.56563	0.000765915	57.0248	69	3.11582	7.43801
GO:0051603	Proteolysis involved in cellular protein catabolic process	0.0271876	64.4628	78	1.56563	0.000765915	57.0248	69	3.11582	7.43801
GO:0006650	Glycerophospholipid metabolic process	0.0276157	68.8525	42	1.55884	0.0268373	55.7377	34	1.57126	13.1148
GO:0009126	Purine nucleoside monophosphate metabolic process	0.0279545	85.7143	12	1.55355	0.00610254	78.5714	11	2.21449	7.14286
GO:0009127	Purine nucleoside monophosphate biosynthetic process	0.0279545	85.7143	12	1.55355	0.00610254	78.5714	11	2.21449	7.14286
GO:0009167	Purine ribonucleoside monophosphate metabolic process	0.0279545	85.7143	12	1.55355	0.00610254	78.5714	11	2.21449	7.14286
GO:0009168	Purine ribonucleoside monophosphate biosynthetic process	0.0279545	85.7143	12	1.55355	0.00610254	78.5714	11	2.21449	7.14286
GO:0044272	Sulfur compound biosynthetic process	0.0280299	70.2128	33	1.55238	0.00697335	61.7021	29	2.15656	8.51064
GO:0046700	Heterocycle catabolic process	0.02916	66.2791	57	1.53521	0.0477599	52.3256	45	1.32094	13.9535
GO:0006396	RNA processing	0.0291695	59.4406	255	1.53507	6.17969e-06	52.2145	224	5.20903	7.22611
GO:0006778	Porphyrin-containing compound metabolic process	0.0294456	74.1936	23	1.53098	0.00033991	74.1936	23	3.46864	0
GO:1901361	Organic cyclic compound catabolic process	0.0311579	65.9091	58	1.50643	0.0499784	52.2727	46	1.30122	13.6364
GO:0008380	RNA splicing	0.0321883	64.8148	70	1.4923	0.000247624	59.2593	64	3.60621	5.55555
GO:0009312	Oligosaccharide biosynthetic process	0.0323884	77.2727	17	1.48961	0.000845054	77.2727	17	3.07312	0
GO:0006725	Cellular aromatic compound metabolic process	0.0329034	56.3272	1096	1.48276	0.00403105	44.4444	865	2.39458	11.8827
GO:0048193	Golgi vesicle transport	0.0334565	70.4545	31	1.47552	0.000566659	68.1818	30	3.24668	2.27273
GO:0044248	Cellular catabolic process	0.0341444	60.424	171	1.46668	0.00327362	50.1767	142	2.48497	10.2473
GO:0071897	DNA biosynthetic process	0.0342995	36.8421	14	1.46471	0.0308349	23.6842	9	1.51096	13.1579
GO:0016615	Malate dehydrogenase activity	0.0345371	100	6	1.46171	0.0884013	83.3333	5	1.05354	16.6667
GO:0018202	Peptidyl-histidine modification	0.0345371	100	6	1.46171	0.00516296	100	6	2.2871	0
GO:0004392	Heme oxygenase (decyclizing) activity	0.0345371	100	6	1.46171	0.00516296	100	6	2.2871	0
GO:0006788	Heme oxidation	0.0345371	100	6	1.46171	0.00516296	100	6	2.2871	0
GO:0033015	Tetrapyrrole catabolic process	0.0345371	100	6	1.46171	0.00516296	100	6	2.2871	0
GO:0006787	Porphyrin-containing compound catabolic process	0.0345371	100	6	1.46171	0.00516296	100	6	2.2871	0
GO:0051273	Beta-glucan metabolic process	0.0345371	100	6	1.46171	0.241483	66.6667	4	0.617113	33.3333
GO:0051274	Beta-glucan biosynthetic process	0.0345371	100	6	1.46171	0.241483	66.6667	4	0.617113	33.3333
GO:0009311	Oligosaccharide metabolic process	0.0350876	75	21	1.45485	0.000403466	75	21	3.39419	0
GO:0042887	Amide transmembrane transporter activity	0.0368042	78.9474	15	1.4341	1	42.1053	8	0	36.8421
GO:0006003	Fructose 2,6-bisphosphate metabolic process	0.0368042	78.9474	15	1.4341	0.0202967	68.4211	13	1.69257	10.5263
GO:0005984	Disaccharide metabolic process	0.0368042	78.9474	15	1.4341	0.00156099	78.9474	15	2.8066	0
GO:0005991	Trehalose metabolic process	0.0368042	78.9474	15	1.4341	0.00156099	78.9474	15	2.8066	0
GO:0043632	Modification-dependent macromolecule catabolic process	0.037718	64.4231	67	1.42345	0.00186904	56.7308	59	2.72838	7.69231
GO:0019941	Modification-dependent protein catabolic process	0.037718	64.4231	67	1.42345	0.00186904	56.7308	59	2.72838	7.69231
GO:0006511	Ubiquitin-dependent protein catabolic process	0.037718	64.4231	67	1.42345	0.00186904	56.7308	59	2.72838	7.69231
GO:0044550	Secondary metabolite biosynthetic process	0.0383624	26.6667	4	1.41609	0.11647	20	3	0.933788	6.66667
GO:1901360	Organic cyclic compound metabolic process	0.0396419	56.2033	1129	1.40185	0.00275798	44.4943	894	2.55941	11.709
GO:0046486	Glycerolipid metabolic process	0.0399704	67.7419	42	1.39826	0.0384167	54.8387	34	1.41548	12.9032
GO:0071826	Ribonucleoprotein complex subunit organization	0.0402783	70.7317	29	1.39493	0.0162143	60.9756	25	1.7901	9.7561
GO:0022618	Ribonucleoprotein complex assembly	0.0402783	70.7317	29	1.39493	0.0162143	60.9756	25	1.7901	9.7561
GO:0098772	Molecular function regulator	0.0403143	62.5	95	1.39454	0.0100173	51.9737	79	1.99925	10.5263
GO:0006665	Sphingolipid metabolic process	0.0410655	30	6	1.38652					30
GO:0006265	DNA topological change	0.0417035	81.25	13	1.37983	0.31032	56.25	9	0.50819	25
GO:0006006	Glucose metabolic process	0.0417035	81.25	13	1.37983	0.0395356	68.75	11	1.40301	12.5
GO:0006816	Calcium ion transport	0.0417035	81.25	13	1.37983	0.31032	56.25	9	0.50819	25
GO:0070588	Calcium ion transmembrane transport	0.0417035	81.25	13	1.37983	0.31032	56.25	9	0.50819	25
GO:0015085	Calcium ion transmembrane transporter activity	0.0417035	81.25	13	1.37983	0.31032	56.25	9	0.50819	25
GO:0051028	mRNA transport	0.0417035	81.25	13	1.37983	0.00934493	75	12	2.02942	6.25
GO:0050801	Ion homeostasis	0.0421525	75	18	1.37518	0.101486	58.3333	14	0.993593	16.6667
GO:0055080	Cation homeostasis	0.0421525	75	18	1.37518	0.101486	58.3333	14	0.993593	16.6667
GO:0098771	Inorganic ion homeostasis	0.0421525	75	18	1.37518	0.101486	58.3333	14	0.993593	16.6667
GO:0072524	Pyridine-containing compound metabolic process	0.0422533	76	19	1.37414	0.158075	56	14	0.801137	20
GO:0070925	Organelle assembly	0.0431078	39.5833	19	1.36544	0.185927	31.25	15	0.730659	8.33333
GO:0004674	Protein serine/threonine kinase activity	0.0444747	47	94	1.35189	0.000815452	30	60	3.0886	17
GO:0042274	Ribosomal small subunit biogenesis	0.0449855	88.8889	8	1.34693	0.00505982	88.8889	8	2.29587	0
GO:0006144	Purine nucleobase metabolic process	0.0449855	88.8889	8	1.34693	0.176576	66.6667	6	0.753067	22.2222
GO:0046040	IMP metabolic process	0.0449855	88.8889	8	1.34693	0.0393419	77.7778	7	1.40514	11.1111
GO:0006188	IMP biosynthetic process	0.0449855	88.8889	8	1.34693	0.0393419	77.7778	7	1.40514	11.1111
GO:0006206	Pyrimidine nucleobase metabolic process	0.0449855	88.8889	8	1.34693	0.00505982	88.8889	8	2.29587	0
GO:0019856	Pyrimidine nucleobase biosynthetic process	0.0449855	88.8889	8	1.34693	0.00505982	88.8889	8	2.29587	0
GO:1901661	Quinone metabolic process	0.0449855	88.8889	8	1.34693	0.0393419	77.7778	7	1.40514	11.1111
GO:1901663	Quinone biosynthetic process	0.0449855	88.8889	8	1.34693	0.0393419	77.7778	7	1.40514	11.1111
GO:0006333	Chromatin assembly or disassembly	0.0449855	88.8889	8	1.34693	0.503516	55.5556	5	0.297987	33.3333
GO:0030261	Chromosome condensation	0.0449855	88.8889	8	1.34693	0.0393419	77.7778	7	1.40514	11.1111
GO:0016126	Sterol biosynthetic process	0.0449855	88.8889	8	1.34693	0.176576	66.6667	6	0.753067	22.2222
GO:0090501	RNA phosphodiester bond hydrolysis	0.0454991	42.4658	31	1.342	0.094702	31.5068	23	1.02364	10.9589
GO:0071806	Protein transmembrane transport	0.0465089	83.3333	10	1.33246	0.00551475	83.3333	10	2.25847	0
GO:0009435	NAD biosynthetic process	0.0465089	83.3333	10	1.33246	0.255312	58.3333	7	0.592929	25
GO:0050790	Regulation of catalytic activity	0.0466215	62.4161	93	1.33141	0.00920404	52.349	78	2.03602	10.0671
GO:0042181	Ketone biosynthetic process	0.0468288	84.6154	11	1.32949	0.165672	61.5385	8	0.78075	23.0769
GO:0052646	Alditol phosphate metabolic process	0.0468288	84.6154	11	1.32949	0.0510404	69.2308	9	1.29209	15.3846
GO:0006072	Glycerol-3-phosphate metabolic process	0.0468288	84.6154	11	1.32949	0.0510404	69.2308	9	1.29209	15.3846
GO:0046112	Nucleobase biosynthetic process	0.0468288	84.6154	11	1.32949	0.00283236	84.6154	11	2.54785	0
GO:0002181	Cytoplasmic translation	0.0468288	84.6154	11	1.32949	0.0201221	76.9231	10	1.69633	7.69231
GO:0019363	Pyridine nucleotide biosynthetic process	0.0468288	84.6154	11	1.32949	0.407422	53.8462	7	0.389956	30.7692
GO:0019359	Nicotinamide nucleotide biosynthetic process	0.0468288	84.6154	11	1.32949	0.407422	53.8462	7	0.389956	30.7692
GO:1901137	Carbohydrate derivative biosynthetic process	0.0470756	60.223	162	1.3272	0.00578749	49.8141	134	2.23751	10.4089
GO:0009072	Aromatic amino acid family metabolic process	0.0476317	68.6274	35	1.3221	0.0149668	58.8235	30	1.82487	9.80392
GO:0070003	Threonine-type peptidase activity	0.0488616	76.1905	16	1.31103	0.00700343	71.4286	15	2.15469	4.7619
GO:0004298	Threonine-type endopeptidase activity	0.0488616	76.1905	16	1.31103	0.00700343	71.4286	15	2.15469	4.7619
GO:0016805	Dipeptidase activity	0.0488616	76.1905	16	1.31103	1	42.8571	9	0	33.3333
GO:0000375	RNA splicing, via transesterification reactions	0.0498895	64.2105	61	1.30199	0.00157605	57.8947	55	2.80243	6.31579
GO:0000377	RNA splicing, via transesterification reactions with bulged adenosine as nucleophile	0.0498895	64.2105	61	1.30199	0.00157605	57.8947	55	2.80243	6.31579
GO:0000398	mRNA splicing, via spliceosome	0.0498895	64.2105	61	1.30199	0.00157605	57.8947	55	2.80243	6.31579
	Blue-highlighted: new GO term identified with p<0.05					Gray-highlighted: p>0.05

## Sheet: Table S7B
Table S7B. Comparison of gene ontology before and after addition of modified proteins: cellular components
GO ID	GO Term	PTM + non-PTM data				Non-PTM data				% Associated genes increase
		Term p-value	% Associated genes	Number of genes	-log10(p-value)	Term p-value	% Associated genes	Number of genes	-log10(p-value)
GO:0031224	Intrinsic component of membrane	1.59903e-30	47.0742	2890	29.7961	1.19457e-52	31.8989	1959	51.9228	15.1752
GO:0016021	Integral component of membrane	1.59903e-30	47.0742	2890	29.7961	1.19457e-52	31.8989	1959	51.9228	15.1752
GO:0043229	Intracellular organelle	6.29832e-25	61.3503	1157	24.2008	1.39703e-34	49.0696	926	33.8548	12.2807
GO:0043227	Membrane-bounded organelle	5.2555e-19	61.2709	919	18.2794	6.11228e-28	49.4314	742	27.2138	11.8395
GO:0043231	Intracellular membrane-bounded organelle	6.0839e-18	61.2562	871	17.2158	1.55942e-24	48.9767	697	23.807	12.2795
GO:0009536	Plastid	1.56895e-08	74.8148	101	7.80439	8.94366e-07	57.7778	78	6.04848	17.037
GO:0009507	Chloroplast	1.56895e-08	74.8148	101	7.80439	8.94366e-07	57.7778	78	6.04848	17.037
GO:0005840	Ribosome	2.01708e-08	70.297	142	7.69528	6.62273e-15	63.8614	129	14.179	6.43564
GO:0043228	Non-membrane-bounded organelle	7.05467e-07	60.8475	359	6.15152	4.71719e-09	48.4746	286	8.32632	12.3729
GO:0043232	Intracellular non-membrane-bounded organelle	7.05467e-07	60.8475	359	6.15152	4.71719e-09	48.4746	286	8.32632	12.3729
GO:0005634	Nucleus	1.54892e-06	58.6406	510	5.80997	1.07347e-09	46.5438	405	8.96921	12.0968
GO:0031976	Plastid thylakoid	1.19323e-05	71.8182	79	4.92327	3.8062e-05	56.3636	62	4.41951	15.4545
GO:0009534	Chloroplast thylakoid	1.19323e-05	71.8182	79	4.92327	3.8062e-05	56.3636	62	4.41951	15.4545
GO:0055035	Plastid thylakoid membrane	1.19323e-05	71.8182	79	4.92327	3.8062e-05	56.3636	62	4.41951	15.4545
GO:0009535	Chloroplast thylakoid membrane	1.19323e-05	71.8182	79	4.92327	3.8062e-05	56.3636	62	4.41951	15.4545
GO:0005739	Mitochondrion	1.20356e-05	67.033	122	4.91953	3.46109e-07	55.4945	101	6.46079	11.5385
GO:0042651	Thylakoid membrane	2.04731e-05	70.2479	85	4.68882	1.66868e-05	56.1983	68	4.77763	14.0496
GO:0031984	Organelle subcompartment	3.48394e-05	70.5357	79	4.45793	0.000102472	55.3571	62	3.98939	15.1786
GO:0031090	Organelle membrane	7.16986e-05	62.0072	175	4.14449	4.23182e-10	54.4803	154	9.37347	7.52688
GO:0043233	Organelle lumen	7.42621e-05	65.1685	117	4.12923	6.01586e-09	57.8652	104	8.2207	7.30337
GO:0070013	Intracellular organelle lumen	7.42621e-05	65.1685	117	4.12923	6.01586e-09	57.8652	104	8.2207	7.30337
GO:0000502	Proteasome complex	0.000334801	80.5556	29	3.47521	7.51272e-07	77.7778	28	6.1242	2.77778
GO:1905369	Endopeptidase complex	0.000334801	80.5556	29	3.47521	7.51272e-07	77.7778	28	6.1242	2.77778
GO:0034357	Photosynthetic membrane	0.000396026	66.4122	87	3.40228	0.000118534	53.4351	70	3.92616	12.9771
GO:0098796	Membrane protein complex	0.000569912	62.5	108	3.24419	3.33905e-06	53.5714	92	5.47638	8.92857
GO:0031967	Organelle envelope	0.000741838	68.4783	63	3.12969	1.18143e-06	61.9565	57	5.92759	6.52174
GO:0005740	Mitochondrial envelope	0.00080382	70.1299	54	3.09484	7.52068e-06	62.3377	48	5.12374	7.79221
GO:0031981	Nuclear lumen	0.00169459	63.3803	91	2.77094	6.3341e-07	57.0423	82	6.19832	6.33803
GO:0044391	Ribosomal subunit	0.00175651	76.3158	29	2.75535	2.64793e-05	71.0526	27	4.57709	5.26315
GO:0033178	Proton-transporting two-sector ATPase complex, catalytic domain	0.001868	92.8571	13	2.72862	0.000258699	85.7143	12	3.58721	7.14285
GO:0031966	Mitochondrial membrane	0.00195183	70.1493	47	2.70956	6.32968e-05	61.194	41	4.19862	8.95522
GO:0045259	Proton-transporting ATP synthase complex	0.00197972	100	10	2.7034	0.00713469	80	8	2.14662	20
GO:0048475	Coated membrane	0.00262139	71.1111	33	2.58147	0.00500412	57.7778	26	2.30067	13.3333
GO:0030117	Membrane coat	0.00262139	71.1111	33	2.58147	0.00500412	57.7778	26	2.30067	13.3333
GO:1905368	Peptidase complex	0.00279174	72	36	2.55413	2.49013e-06	70	35	5.60378	2
GO:0048500	Signal recognition particle	0.00426618	87.5	14	2.36996	0.000385038	81.25	13	3.4145	6.25
GO:0005654	Nucleoplasm	0.00607533	65.3846	52	2.21643	8.37677e-05	57.6923	46	4.07692	7.69231
GO:0019866	Organelle inner membrane	0.00649567	68.8525	42	2.18738	0.000485882	59.0164	36	3.31347	9.83607
GO:0005743	Mitochondrial inner membrane	0.00649567	68.8525	42	2.18738	0.000485882	59.0164	36	3.31347	9.83607
GO:0015935	Small ribosomal subunit	0.00751128	86.6667	13	2.12429	0.000855267	80	12	3.0679	6.66666
GO:0045261	Proton-transporting ATP synthase complex, catalytic core F(1)	0.00787872	100	8	2.10354	0.00513344	87.5	7	2.28959	12.5
GO:0030120	Vesicle coat	0.00962495	76.9231	20	2.0166	0.00382706	65.3846	17	2.41713	11.5385
GO:0031982	Vesicle	0.0100294	70.4545	31	1.99873	0.00142074	61.3636	27	2.84749	9.09091
GO:0097708	Intracellular vesicle	0.0100294	70.4545	31	1.99873	0.00142074	61.3636	27	2.84749	9.09091
GO:0031410	Cytoplasmic vesicle	0.0100294	70.4545	31	1.99873	0.00142074	61.3636	27	2.84749	9.09091
GO:0005852	Eukaryotic translation initiation factor 3 complex	0.0120639	80	16	1.91851	0.00400972	70	14	2.39689	10
GO:0030135	Coated vesicle	0.012905	75	21	1.88924	0.00497689	64.2857	18	2.30304	10.7143
GO:0030662	Coated vesicle membrane	0.012905	75	21	1.88924	0.00497689	64.2857	18	2.30304	10.7143
GO:0005798	Golgi-associated vesicle	0.0149973	76	19	1.82399	0.00666404	64	16	2.17626	12
GO:0030660	Golgi-associated vesicle membrane	0.0149973	76	19	1.82399	0.00666404	64	16	2.17626	12
GO:0005794	Golgi apparatus	0.0152017	60.479	101	1.81811	0.00264136	48.503	81	2.57817	11.976
GO:0012506	Vesicle membrane	0.0165962	73.3333	22	1.77999	0.00395009	63.3333	19	2.40339	10
GO:0030659	Cytoplasmic vesicle membrane	0.0165962	73.3333	22	1.77999	0.00395009	63.3333	19	2.40339	10
GO:0098588	Bounding membrane of organelle	0.0169657	59.6026	92	1.77043	5.83903e-05	51.6556	80	4.23366	7.94702
GO:0005839	Proteasome core complex	0.0172557	77.2727	17	1.76307	0.00123744	72.7273	16	2.90748	4.54546
GO:0090575	RNA polymerase II transcription factor complex	0.0172557	77.2727	17	1.76307	0.00346632	68.1818	15	2.46013	9.09091
GO:1990234	Transferase complex	0.0179557	61.7886	76	1.7458	4.32742e-05	55.2846	68	4.36377	6.50406
GO:1990204	Oxidoreductase complex	0.0207585	70.2703	26	1.6828	0.00088117	64.8649	24	3.05494	5.4054
GO:0098805	Whole membrane	0.021062	62.9032	41	1.6765	0.00215412	53.2258	35	2.66673	9.67742
GO:0031226	Intrinsic component of plasma membrane	0.0213299	41.9753	68	1.67101	2.206e-06	19.7531	32	5.65639	22.2222
GO:0005887	Integral component of plasma membrane	0.0213299	41.9753	68	1.67101	2.206e-06	19.7531	32	5.65639	22.2222
GO:0032806	Carboxy-terminal domain protein kinase complex	0.031392	100	6	1.50318	0.0287944	83.3333	5	1.54069	16.6667
GO:0005675	Transcription factor TFIIH holo complex	0.031392	100	6	1.50318	0.0287944	83.3333	5	1.54069	16.6667
GO:0030133	Transport vesicle	0.0355598	80	12	1.44904	0.00563922	73.3333	11	2.24878	6.66666
GO:0030658	Transport vesicle membrane	0.0355598	80	12	1.44904	0.00563922	73.3333	11	2.24878	6.66666
GO:0070469	Respirasome	0.0364691	71.4286	20	1.43808	0.329468	46.4286	13	0.482187	25
GO:0044798	Nuclear transcription factor complex	0.0364691	71.4286	20	1.43808	0.0168197	60.7143	17	1.77418	10.7143
GO:0009331	Glycerol-3-phosphate dehydrogenase complex	0.0389158	83.3333	10	1.40987	0.0124189	75	9	1.90592	8.33334
GO:0034708	Methyltransferase complex	0.0389158	83.3333	10	1.40987	0.0124189	75	9	1.90592	8.33334
GO:0030134	COPII-coated ER to Golgi transport vesicle	0.039318	88.8889	8	1.40541	0.00211883	88.8889	8	2.6739	0
GO:0012507	ER to Golgi transport vesicle membrane	0.039318	88.8889	8	1.40541	0.00211883	88.8889	8	2.6739	0
GO:0030127	COPII vesicle coat	0.039318	88.8889	8	1.40541	0.00211883	88.8889	8	2.6739	0
GO:0120025	Plasma membrane bounded cell projection	0.0394404	31.0345	9	1.40406	0.00180496	10.3448	3	2.74353	20.6897
GO:0005929	Cilium	0.0394404	31.0345	9	1.40406	0.00180496	10.3448	3	2.74353	20.6897
GO:0005730	Nucleolus	0.0414558	65.4545	36	1.38242	6.57151e-05	63.6364	35	4.18233	1.81818
GO:0042175	Nuclear outer membrane-endoplasmic reticulum membrane network	0.0422747	63.3803	45	1.37392	0.000172147	59.1549	42	3.7641	4.22535
GO:0005789	Endoplasmic reticulum membrane	0.0422747	63.3803	45	1.37392	0.000172147	59.1549	42	3.7641	4.22535
GO:0015629	Actin cytoskeleton	0.0422747	63.3803	45	1.37392	0.018895	50.7042	36	1.72365	12.6761
GO:0098798	Mitochondrial protein complex	0.0440659	72	18	1.3559	0.00666404	64	16	2.17626	8
GO:0005829	Cytosol	0.0459393	66	33	1.33782	0.00035502	62	31	3.44975	4
GO:0030684	Preribosome	0.0496136	76.4706	13	1.3044	0.00146255	76.4706	13	2.83489	0
	Blue-highlighted: new GO term identified with p<0.05					Gray-highlighted: p>0.05

## Sheet: Table S7C
Table S7C. Comparison of gene ontology before and after addition of modified proteins: molecular functions
GO ID	GO Term	PTM + non-PTM data				Non-PTM data				% Associated genes increase
		Term p-value	% Associated genes	Number of genes	-log10(p-value)	Term p-value	% Associated genes	Number of genes	-log10(p-value)
GO:0004842	Ubiquitin-protein transferase activity	2.66263e-25	25.7485	86	24.5747	2.34521e-22	15.8683	53	21.6298	9.88024
GO:0019787	Ubiquitin-like protein transferase activity	6.10397e-25	26.3158	90	24.2144	7.40569e-22	16.3743	56	21.1304	9.94152
GO:0016887	ATPase activity	3.74989e-09	67.9389	267	8.42598	4.55859e-07	52.6718	207	6.34117	15.2672
GO:0016817	Hydrolase activity, acting on acid anhydrides	8.11227e-09	63.4146	494	8.09086	2.74066e-05	47.3684	369	4.56215	16.0462
GO:0016818	Hydrolase activity, acting on acid anhydrides, in phosphorus-containing anhydrides	1.20811e-08	63.3205	492	7.91789	4.37019e-05	47.2329	367	4.3595	16.0875
GO:0043168	Anion binding	2.10004e-08	58.0014	1689	7.67777	2.85414e-08	44.6085	1299	7.54452	13.3929
GO:0004672	Protein kinase activity	5.18608e-08	43.4097	303	7.28516	1.33481e-09	29.3696	205	8.87458	14.0401
GO:0016462	Pyrophosphatase activity	5.5027e-08	62.9243	482	7.25942	6.34268e-05	47.1279	361	4.19773	15.7963
GO:0003723	RNA binding	9.64734e-08	63.5528	415	7.01559	6.05029e-14	54.3645	355	13.2182	9.18836
GO:1901265	Nucleoside phosphate binding	9.7423e-08	58.0793	1524	7.01134	2.01104e-06	44.2454	1161	5.69658	13.8338
GO:0000166	Nucleotide binding	9.7423e-08	58.0793	1524	7.01134	2.01104e-06	44.2454	1161	5.69658	13.8338
GO:0017111	Nucleoside-triphosphatase activity	1.54155e-07	62.9167	453	6.81204	0.00022817	46.8056	337	3.64174	16.1111
GO:0031418	L-ascorbic acid binding	2.16635e-06	33.5714	47	5.66427	0.000696715	26.4286	37	3.15694	7.14286
GO:0043177	Organic acid binding	4.83135e-06	34.4828	50	5.31593	0.0020528	27.5862	40	2.68765	6.89655
GO:0031406	Carboxylic acid binding	4.83135e-06	34.4828	50	5.31593	0.0020528	27.5862	40	2.68765	6.89655
GO:0016875	Ligase activity, forming carbon-oxygen bonds	5.50598e-06	74.1379	86	5.25917	1.60589e-08	66.3793	77	7.79428	7.75862
GO:0004812	Aminoacyl-tRNA ligase activity	5.50598e-06	74.1379	86	5.25917	1.60589e-08	66.3793	77	7.79428	7.75862
GO:0016616	Oxidoreductase activity, acting on the CH-OH group of donors, NAD or NADP as acceptor	6.59794e-06	78.481	62	5.18059	4.19242e-05	63.2911	50	4.37754	15.1899
GO:0016614	Oxidoreductase activity, acting on CH-OH group of donors	1.54827e-05	74.0741	80	4.81015	6.81796e-05	59.2593	64	4.16635	14.8148
GO:0042623	ATPase activity, coupled	1.57649e-05	70.5128	110	4.80231	0.000978931	53.2051	83	3.00925	17.3077
GO:0032553	Ribonucleotide binding	2.18192e-05	57.4738	1315	4.66116	0.000175334	43.6626	999	3.75613	13.8112
GO:0017076	Purine nucleotide binding	3.09457e-05	57.4262	1303	4.5094	0.000183233	43.6756	991	3.737	13.7505
GO:0035639	Purine ribonucleoside triphosphate binding	3.52588e-05	57.4165	1289	4.45273	0.000395848	43.5189	977	3.40247	13.8975
GO:0032555	Purine ribonucleotide binding	3.72278e-05	57.3828	1298	4.42913	0.000286267	43.5897	986	3.54323	13.7931
GO:0051082	Unfolded protein binding	3.84569e-05	80.3571	45	4.41503	1.29785e-05	69.6429	39	4.88678	10.7143
GO:0048029	Monosaccharide binding	7.0685e-05	37.5796	59	4.15067	0.0217211	31.2102	49	1.66312	6.36942
GO:0005506	Iron ion binding	9.42394e-05	41.3793	108	4.02577	0.00139797	30.6513	80	2.8545	10.728
GO:0016168	Chlorophyll binding	0.000173858	71.6981	76	3.7598	0.000667152	56.6038	60	3.17578	15.0943
GO:0090079	Translation regulator activity, nucleic acid binding	0.000229611	73.494	61	3.63901	2.0343e-07	68.6747	57	6.69159	4.81927
GO:0008135	Translation factor activity, RNA binding	0.000229611	73.494	61	3.63901	2.0343e-07	68.6747	57	6.69159	4.81927
GO:0004519	Endonuclease activity	0.000286999	34.4444	31	3.54212	0.000140634	21.1111	19	3.85191	13.3333
GO:0004523	RNA-DNA hybrid ribonuclease activity	0.000307543	18.5185	5	3.51209	0.00579106	14.8148	4	2.23724	3.7037
GO:0016705	Oxidoreductase activity, acting on paired donors, with incorporation or reduction of molecular oxygen	0.000375306	42.1053	104	3.42561	0.00249945	30.7692	76	2.60216	11.336
GO:0008017	Microtubule binding	0.000380432	32.4324	24	3.41972	1.00218e-06	13.5135	10	5.99906	18.9189
GO:0016891	Endoribonuclease activity, producing 5'-phosphomonoesters	0.000458087	23.5294	8	3.33905	0.0218649	20.5882	7	1.66025	2.94118
GO:0016773	Phosphotransferase activity, alcohol group as acceptor	0.00053663	47.6478	395	3.27032	0.000426796	34.3788	285	3.36978	13.269
GO:0030554	Adenyl nucleotide binding	0.000828437	56.8803	1145	3.08174	0.01305	42.6726	859	1.88439	14.2077
GO:0003677	DNA binding	0.000855682	47.9627	412	3.06769	4.48924e-11	29.6857	255	10.3478	18.2771
GO:0046906	Tetrapyrrole binding	0.00097492	64.135	152	3.01103	0.0132426	48.1013	114	1.87803	16.0338
GO:0005524	ATP binding	0.00103061	56.8421	1134	2.98691	0.0218863	42.5063	848	1.65983	14.3358
GO:0031177	Phosphopantetheine binding	0.00103704	90	18	2.98421	0.000367355	80	16	3.43491	10
GO:0032559	Adenyl ribonucleotide binding	0.00115514	56.8012	1140	2.93736	0.0182295	42.5511	854	1.73923	14.2501
GO:0016769	Transferase activity, transferring nitrogenous groups	0.00131064	75.4717	40	2.88252	0.000602609	64.1509	34	3.21996	11.3208
GO:0008483	Transaminase activity	0.00131064	75.4717	40	2.88252	0.000602609	64.1509	34	3.21996	11.3208
GO:0001882	Nucleoside binding	0.00142755	63.2576	167	2.84541	2.55763e-05	53.0303	140	4.59216	10.2273
GO:0004521	Endoribonuclease activity	0.00143373	30.6122	15	2.84353	0.00184707	18.3673	9	2.73352	12.2449
GO:0032549	Ribonucleoside binding	0.00173561	63.1179	166	2.76055	3.28695e-05	52.8517	139	4.48321	10.2662
GO:0004518	Nuclease activity	0.0018267	41.4201	70	2.73833	0.00048091	27.2189	46	3.31794	14.2012
GO:0009982	Pseudouridine synthase activity	0.00186134	34.7222	25	2.73017	0.00789254	25	18	2.10278	9.72222
GO:0046912	Transferase activity, transferring acyl groups, acyl groups converted into alkyl on transfer	0.00237863	100	10	2.62367	0.101251	70	7	0.994601	30
GO:0016651	Oxidoreductase activity, acting on NAD(P)H	0.00284568	79.4118	27	2.54581	0.000371731	70.5882	24	3.42977	8.82353
GO:0016893	Endonuclease activity, active with either ribo- or deoxyribonucleic acids and producing 5'-phosphomonoesters	0.00293991	28.9474	11	2.53167	0.0456932	23.6842	9	1.34015	5.26316
GO:0003779	Actin binding	0.00348498	67.5926	73	2.4578	0.0137877	51.8519	56	1.86051	15.7407
GO:0019200	Carbohydrate kinase activity	0.00387103	75	33	2.41217	0.000612028	65.9091	29	3.21323	9.09091
GO:0003857	3-hydroxyacyl-CoA dehydrogenase activity	0.00434322	92.3077	12	2.36219	0.156248	61.5385	8	0.806185	30.7692
GO:0016407	Acetyltransferase activity	0.00441978	40.4959	49	2.3546	0.0196531	29.7521	36	1.70657	10.7438
GO:0046933	Proton-transporting ATP synthase activity, rotational mechanism	0.00458359	100	9	2.33879	0.00391668	88.8889	8	2.40708	11.1111
GO:0070279	Vitamin B6 binding	0.00497488	66.9725	73	2.30322	0.00110304	55.9633	61	2.95741	11.0092
GO:0030170	Pyridoxal phosphate binding	0.00497488	66.9725	73	2.30322	0.00110304	55.9633	61	2.95741	11.0092
GO:0016620	Oxidoreductase activity, acting on the aldehyde or oxo group of donors, NAD or NADP as acceptor	0.00509118	76.3158	29	2.29318	0.00460034	63.1579	24	2.33721	13.1579
GO:0016410	N-acyltransferase activity	0.00518128	40	44	2.28556	0.0187534	29.0909	32	1.72692	10.9091
GO:0001883	Purine nucleoside binding	0.00528992	62.1094	159	2.27655	0.000135915	51.9531	133	3.86673	10.1562
GO:0032550	Purine ribonucleoside binding	0.00528992	62.1094	159	2.27655	0.000135915	51.9531	133	3.86673	10.1562
GO:0032561	Guanyl ribonucleotide binding	0.00528992	62.1094	159	2.27655	0.000135915	51.9531	133	3.86673	10.1562
GO:0008170	N-methyltransferase activity	0.00561985	33.3333	16	2.25027	0.0173696	22.9167	11	1.76021	10.4167
GO:0003743	Translation initiation factor activity	0.00586813	73.4694	36	2.2315	0.000185534	67.3469	33	3.73158	6.12245
GO:0005525	GTP binding	0.00589197	62.1514	156	2.22974	0.000197841	51.7928	130	3.70368	10.3586
GO:0003924	GTPase activity	0.00608978	63.4409	118	2.2154	0.00660283	50	93	2.18027	13.4409
GO:0015631	Tubulin binding	0.00622534	39.1304	36	2.20584	0.000569288	22.8261	21	3.24467	16.3043
GO:0051287	NAD binding	0.00624863	68.2353	58	2.20422	0.0103687	54.1176	46	1.98428	14.1176
GO:0003777	Microtubule motor activity	0.00638616	37.9747	30	2.19476	2.29245e-08	11.3924	9	7.6397	26.5823
GO:0019001	Guanyl nucleotide binding	0.00654193	61.8677	159	2.18429	0.000181042	51.751	133	3.74222	10.1167
GO:0000049	tRNA binding	0.00758485	75.6757	28	2.12005	0.0187905	59.4595	22	1.72606	16.2162
GO:0016668	Oxidoreductase activity, acting on a sulfur group of donors, NAD(P) as acceptor	0.0077487	91.6667	11	2.11077	0.00500387	83.3333	10	2.30069	8.33333
GO:0008080	N-acetyltransferase activity	0.00815176	40.566	43	2.08875	0.0219668	29.2453	31	1.65823	11.3208
GO:0016628	Oxidoreductase activity, acting on the CH-CH group of donors, NAD or NADP as acceptor	0.00886152	100	8	2.05249	0.000676577	100	8	3.16968	0
GO:0016779	Nucleotidyltransferase activity	0.00930281	64.7059	88	2.03139	0.00148691	53.6765	73	2.82772	11.0294
GO:0016638	Oxidoreductase activity, acting on the CH-NH2 group of donors	0.00940473	86.6667	13	2.02665	0.608667	46.6667	7	0.21562	40
GO:0005452	Inorganic anion exchanger activity	0.00940473	86.6667	13	2.02665	0.00245304	80	12	2.61029	6.66666
GO:0016903	Oxidoreductase activity, acting on the aldehyde or oxo group of donors	0.00978338	70.9091	39	2.00951	0.00348988	60	33	2.45719	10.9091
GO:0016879	Ligase activity, forming carbon-nitrogen bonds	0.00995279	72	36	2.00206	0.00214782	62	31	2.668	10
GO:0003899	DNA-directed 5'-3' RNA polymerase activity	0.0100669	72.7273	32	1.99711	0.000612028	65.9091	29	3.21323	6.81818
GO:0050660	Flavin adenine dinucleotide binding	0.0102985	63.3136	107	1.98723	0.0270816	48.5207	82	1.56733	14.7929
GO:0016279	Protein-lysine N-methyltransferase activity	0.0127886	31.25	10	1.89318	0.103094	25	8	0.986765	6.25
GO:0016278	Lysine N-methyltransferase activity	0.0127886	31.25	10	1.89318	0.103094	25	8	0.986765	6.25
GO:0050662	Coenzyme binding	0.0128423	58.374	359	1.89136	0.000626756	46.8293	288	3.2029	11.5447
GO:0008484	Sulfuric ester hydrolase activity	0.0135471	41.3462	43	1.86815	4.83233e-05	21.1538	22	4.31584	20.1923
GO:0015252	Proton channel activity	0.0137838	90.9091	10	1.86063	0.00961629	81.8182	9	2.01699	9.0909
GO:0030145	Manganese ion binding	0.0137838	90.9091	10	1.86063	0.0335596	72.7273	8	1.47418	18.1818
GO:0016884	Carbon-nitrogen ligase activity, with glutamine as amido-N-donor	0.0137838	90.9091	10	1.86063	0.000761514	90.9091	10	3.11832	0
GO:0016301	Kinase activity	0.0142342	49.6265	465	1.84667	0.0291085	36.8196	345	1.53598	12.8068
GO:0008443	Phosphofructokinase activity	0.0143144	80.9524	17	1.84423	0.0232992	66.6667	14	1.63266	14.2857
GO:0008312	7S RNA binding	0.0158306	85.7143	12	1.8005	0.00479959	78.5714	11	2.3188	7.14286
GO:0050661	NADP binding	0.0168787	71.7391	33	1.77266	0.0693475	54.3478	25	1.15897	17.3913
GO:0004618	Phosphoglycerate kinase activity	0.0171928	100	7	1.76465	0.125302	71.4286	5	0.902041	28.5714
GO:0016997	Alpha-sialidase activity	0.0171928	100	7	1.76465	1	42.8571	3	0	57.1429
GO:0004308	Exo-alpha-sialidase activity	0.0171928	100	7	1.76465	1	42.8571	3	0	57.1429
GO:0016641	Oxidoreductase activity, acting on the CH-NH2 group of donors, oxygen as acceptor	0.0171928	100	7	1.76465	1	42.8571	3	0	57.1429
GO:0016877	Ligase activity, forming carbon-sulfur bonds	0.0177039	76.9231	20	1.75193	0.000943987	73.0769	19	3.02503	3.84616
GO:0005543	Phospholipid binding	0.0200422	72.973	27	1.69805	0.000289193	70.2703	26	3.53881	2.70271
GO:0097747	RNA polymerase activity	0.0223202	70	35	1.6513	0.0132958	58	29	1.87628	12
GO:0034062	5'-3' RNA polymerase activity	0.0223202	70	35	1.6513	0.0132958	58	29	1.87628	12
GO:0003746	Translation elongation factor activity	0.0227647	80	16	1.64274	0.00217981	75	15	2.66158	5
GO:0042803	Protein homodimerization activity	0.0244282	90	9	1.61211	0.00173476	90	9	2.76076	0
GO:0015276	Ligand-gated ion channel activity	0.0251272	35	14	1.59986	0.000971116	15	6	3.01273	20
GO:0022834	Ligand-gated channel activity	0.0251272	35	14	1.59986	0.000971116	15	6	3.01273	20
GO:0016861	Intramolecular oxidoreductase activity, interconverting aldoses and ketoses	0.0255255	82.3529	14	1.59303	0.00461534	76.4706	13	2.3358	5.88235
GO:0003873	6-phosphofructo-2-kinase activity	0.0255255	82.3529	14	1.59303	0.0129713	70.5882	12	1.88702	11.7647
GO:0004659	Prenyltransferase activity	0.0264789	84.6154	11	1.5771	0.00930695	76.9231	10	2.03119	7.69231
GO:0004181	Metallocarboxypeptidase activity	0.0281098	21.4286	3	1.55114	0.181312	21.4286	3	0.741572	0
GO:0004540	Ribonuclease activity	0.0311429	39.6825	25	1.50664	0.0385189	26.9841	17	1.41433	12.6984
GO:0016788	Hydrolase activity, acting on ester bonds	0.0319886	49.4065	333	1.495	0.000509211	33.8279	228	3.2931	15.5786
GO:0008173	RNA methyltransferase activity	0.03208	42.9907	46	1.49377	0.0917896	31.7757	34	1.03721	11.215
GO:0016747	Transferase activity, transferring acyl groups other than amino-acyl groups	0.0325992	46.5306	114	1.48679	0.0349964	33.4694	82	1.45598	13.0612
GO:0004392	Heme oxygenase (decyclizing) activity	0.0334831	100	6	1.47517	0.00419807	100	6	2.37695	0
GO:0016615	Malate dehydrogenase activity	0.0334831	100	6	1.47517	0.0417416	83.3333	5	1.37943	16.6667
GO:0005262	Calcium channel activity	0.0334831	100	6	1.47517					100
GO:0035091	Phosphatidylinositol binding	0.034572	72.7273	24	1.46128	0.00100588	69.697	23	2.99745	3.0303
GO:0042887	Amide transmembrane transporter activity	0.0358505	78.9474	15	1.4455	1	42.1053	8	0	36.8421
GO:0043021	Ribonucleoprotein complex binding	0.0400047	75	18	1.39789	0.0111493	66.6667	16	1.95275	8.33334
GO:0003916	DNA topoisomerase activity	0.0413533	81.25	13	1.38349	0.208732	56.25	9	0.680412	25
GO:0015085	Calcium ion transmembrane transporter activity	0.0413533	81.25	13	1.38349	0.208732	56.25	9	0.680412	25
GO:0003724	RNA helicase activity	0.0439593	83.3333	10	1.35695	0.00500387	83.3333	10	2.30069	0
GO:0042802	Identical protein binding	0.0439593	83.3333	10	1.35695	0.00500387	83.3333	10	2.30069	0
GO:0070003	Threonine-type peptidase activity	0.0471849	76.1905	16	1.3262	0.00596132	71.4286	15	2.22466	4.7619
GO:0004298	Threonine-type endopeptidase activity	0.0471849	76.1905	16	1.3262	0.00596132	71.4286	15	2.22466	4.7619
GO:0016805	Dipeptidase activity	0.0471849	76.1905	16	1.3262	0.82622	42.8571	9	0.0829043	33.3333
	Blue-highlighted: new GO term identified with p<0.05					Gray-highlighted: p>0.05
