# Supplementary material for: Discovery of Post-Translational Modifications in Emiliania huxleyi
Source: Molecules. 2021 Apr 2;26(7):2027. doi: 10.3390/molecules26072027 (PMC8038017; doi:10.3390/molecules26072027)
Supplement: Supplementary file 1 [file molecules-26-02027-s001.zip › Table S8.xlsx]

## Sheet: Table S8A
Table S8A. Gene ontology of methylated proteins of Emiliania huxleyi CCMP371
GO ID	GO Term	Ontology source	Term p-value	% Associated genes	Number of genes	-log10(p-value)	List of genes found
GO:1901566	Organonitrogen compound biosynthetic process	Biological process	2.09185e-21	16.5079	156	20.6795	[ASS1, ATPase, CPO, DAHPS, EMIHUDRAFT_108677, EMIHUDRAFT_111194, EMIHUDRAFT_116987, EMIHUDRAFT_118270, EMIHUDRAFT_123268, EMIHUDRAFT_124166, EMIHUDRAFT_124858, EMIHUDRAFT_196456, EMIHUDRAFT_200568, EMIHUDRAFT_210030, EMIHUDRAFT_210535, EMIHUDRAFT_212438, EMIHUDRAFT_212450, EMIHUDRAFT_215177, EMIHUDRAFT_223052, EMIHUDRAFT_225692, EMIHUDRAFT_227792, EMIHUDRAFT_234285, EMIHUDRAFT_240795, EMIHUDRAFT_…
GO:0019752	Carboxylic acid metabolic process	Biological process	7.77844e-21	20.1161	104	20.1091	[16PFK1, AAT1, ACC-1, ACC-2, ACC-3, ASS1, CHS2, DAHPS, ECH14, EMIHUDRAFT_100158, EMIHUDRAFT_104137, EMIHUDRAFT_116987, EMIHUDRAFT_124858, EMIHUDRAFT_212438, EMIHUDRAFT_212450, EMIHUDRAFT_213655, EMIHUDRAFT_215177, EMIHUDRAFT_225692, EMIHUDRAFT_234285, EMIHUDRAFT_239062, EMIHUDRAFT_359239, EMIHUDRAFT_365175, EMIHUDRAFT_374382, EMIHUDRAFT_414497, EMIHUDRAFT_414809, EMIHUDRAFT_415539, EMIHUDRAFT_416…
GO:0043436	Oxoacid metabolic process	Biological process	1.22167e-20	20	104	19.913	[16PFK1, AAT1, ACC-1, ACC-2, ACC-3, ASS1, CHS2, DAHPS, ECH14, EMIHUDRAFT_100158, EMIHUDRAFT_104137, EMIHUDRAFT_116987, EMIHUDRAFT_124858, EMIHUDRAFT_212438, EMIHUDRAFT_212450, EMIHUDRAFT_213655, EMIHUDRAFT_215177, EMIHUDRAFT_225692, EMIHUDRAFT_234285, EMIHUDRAFT_239062, EMIHUDRAFT_359239, EMIHUDRAFT_365175, EMIHUDRAFT_374382, EMIHUDRAFT_414497, EMIHUDRAFT_414809, EMIHUDRAFT_415539, EMIHUDRAFT_416…
GO:0006082	Organic acid metabolic process	Biological process	2.21531e-20	19.8473	104	19.6546	[16PFK1, AAT1, ACC-1, ACC-2, ACC-3, ASS1, CHS2, DAHPS, ECH14, EMIHUDRAFT_100158, EMIHUDRAFT_104137, EMIHUDRAFT_116987, EMIHUDRAFT_124858, EMIHUDRAFT_212438, EMIHUDRAFT_212450, EMIHUDRAFT_213655, EMIHUDRAFT_215177, EMIHUDRAFT_225692, EMIHUDRAFT_234285, EMIHUDRAFT_239062, EMIHUDRAFT_359239, EMIHUDRAFT_365175, EMIHUDRAFT_374382, EMIHUDRAFT_414497, EMIHUDRAFT_414809, EMIHUDRAFT_415539, EMIHUDRAFT_416…
GO:1901576	Organic substance biosynthetic process	Biological process	8.96449e-19	13.1637	238	18.0475	[ACC-1, ACC-2, ACC-3, ASS1, ATPase, CHS2, CPO, DAHPS, EMIHUDRAFT_103206, EMIHUDRAFT_106249, EMIHUDRAFT_108677, EMIHUDRAFT_109235, EMIHUDRAFT_111194, EMIHUDRAFT_112668, EMIHUDRAFT_116987, EMIHUDRAFT_117193, EMIHUDRAFT_118270, EMIHUDRAFT_118576, EMIHUDRAFT_122067, EMIHUDRAFT_122935, EMIHUDRAFT_123268, EMIHUDRAFT_123683, EMIHUDRAFT_124166, EMIHUDRAFT_124858, EMIHUDRAFT_196456, EMIHUDRAFT_197012, EMI…
GO:0043604	Amide biosynthetic process	Biological process	1.97769e-18	19.9143	93	17.7038	[EMIHUDRAFT_108677, EMIHUDRAFT_118270, EMIHUDRAFT_123268, EMIHUDRAFT_124166, EMIHUDRAFT_196456, EMIHUDRAFT_200568, EMIHUDRAFT_210030, EMIHUDRAFT_210535, EMIHUDRAFT_215177, EMIHUDRAFT_234285, EMIHUDRAFT_240795, EMIHUDRAFT_255728, EMIHUDRAFT_309232, EMIHUDRAFT_316252, EMIHUDRAFT_351077, EMIHUDRAFT_351730, EMIHUDRAFT_352743, EMIHUDRAFT_354741, EMIHUDRAFT_358841, EMIHUDRAFT_359239, EMIHUDRAFT_361748,…
GO:0044249	Cellular biosynthetic process	Biological process	4.48569e-18	13.1761	229	17.3482	[ACC-1, ACC-2, ACC-3, ASS1, ATPase, CHS2, CPO, DAHPS, EMIHUDRAFT_103206, EMIHUDRAFT_106249, EMIHUDRAFT_108677, EMIHUDRAFT_109235, EMIHUDRAFT_111194, EMIHUDRAFT_112668, EMIHUDRAFT_116987, EMIHUDRAFT_117193, EMIHUDRAFT_118270, EMIHUDRAFT_118576, EMIHUDRAFT_122067, EMIHUDRAFT_122935, EMIHUDRAFT_123268, EMIHUDRAFT_123683, EMIHUDRAFT_124166, EMIHUDRAFT_124858, EMIHUDRAFT_196456, EMIHUDRAFT_197012, EMI…
GO:0043603	Cellular amide metabolic process	Biological process	5.52511e-18	19.0019	99	17.2577	[EMIHUDRAFT_108677, EMIHUDRAFT_118270, EMIHUDRAFT_123268, EMIHUDRAFT_124166, EMIHUDRAFT_196456, EMIHUDRAFT_200568, EMIHUDRAFT_210030, EMIHUDRAFT_210535, EMIHUDRAFT_215177, EMIHUDRAFT_234285, EMIHUDRAFT_240795, EMIHUDRAFT_255728, EMIHUDRAFT_309232, EMIHUDRAFT_316252, EMIHUDRAFT_351077, EMIHUDRAFT_351730, EMIHUDRAFT_352743, EMIHUDRAFT_354741, EMIHUDRAFT_358841, EMIHUDRAFT_359239, EMIHUDRAFT_361748,…
GO:0006412	Translation	Biological process	1.0527e-17	20.331	86	16.9777	[EMIHUDRAFT_108677, EMIHUDRAFT_118270, EMIHUDRAFT_123268, EMIHUDRAFT_124166, EMIHUDRAFT_196456, EMIHUDRAFT_200568, EMIHUDRAFT_210030, EMIHUDRAFT_210535, EMIHUDRAFT_240795, EMIHUDRAFT_255728, EMIHUDRAFT_309232, EMIHUDRAFT_316252, EMIHUDRAFT_351077, EMIHUDRAFT_351730, EMIHUDRAFT_352743, EMIHUDRAFT_354741, EMIHUDRAFT_358841, EMIHUDRAFT_361748, EMIHUDRAFT_363263, EMIHUDRAFT_368254, EMIHUDRAFT_413744,…
GO:0006518	Peptide metabolic process	Biological process	6.36183e-17	19.39	89	16.1964	[EMIHUDRAFT_108677, EMIHUDRAFT_118270, EMIHUDRAFT_123268, EMIHUDRAFT_124166, EMIHUDRAFT_196456, EMIHUDRAFT_200568, EMIHUDRAFT_210030, EMIHUDRAFT_210535, EMIHUDRAFT_240795, EMIHUDRAFT_255728, EMIHUDRAFT_309232, EMIHUDRAFT_316252, EMIHUDRAFT_351077, EMIHUDRAFT_351730, EMIHUDRAFT_352743, EMIHUDRAFT_354741, EMIHUDRAFT_358841, EMIHUDRAFT_361748, EMIHUDRAFT_363263, EMIHUDRAFT_368254, EMIHUDRAFT_413744,…
GO:0043043	Peptide biosynthetic process	Biological process	9.83549e-17	19.5067	87	16.0072	[EMIHUDRAFT_108677, EMIHUDRAFT_118270, EMIHUDRAFT_123268, EMIHUDRAFT_124166, EMIHUDRAFT_196456, EMIHUDRAFT_200568, EMIHUDRAFT_210030, EMIHUDRAFT_210535, EMIHUDRAFT_240795, EMIHUDRAFT_255728, EMIHUDRAFT_309232, EMIHUDRAFT_316252, EMIHUDRAFT_351077, EMIHUDRAFT_351730, EMIHUDRAFT_352743, EMIHUDRAFT_354741, EMIHUDRAFT_358841, EMIHUDRAFT_361748, EMIHUDRAFT_363263, EMIHUDRAFT_368254, EMIHUDRAFT_413744,…
GO:0006091	Generation of precursor metabolites and energy	Biological process	2.14592e-16	20.3608	79	15.6684	[16PFK1, DLD1, DLD2, EMIHUDRAFT_100158, EMIHUDRAFT_209162, EMIHUDRAFT_210289, EMIHUDRAFT_211632, EMIHUDRAFT_218313, EMIHUDRAFT_241327, EMIHUDRAFT_311819, EMIHUDRAFT_351398, EMIHUDRAFT_365175, EMIHUDRAFT_370251, EMIHUDRAFT_374382, EMIHUDRAFT_414497, EMIHUDRAFT_414772, EMIHUDRAFT_417113, EMIHUDRAFT_417649, EMIHUDRAFT_420185, EMIHUDRAFT_420746, EMIHUDRAFT_421851, EMIHUDRAFT_433474, EMIHUDRAFT_435205…
GO:0006163	Purine nucleotide metabolic process	Biological process	1.24016e-14	28.2895	43	13.9065	[16PFK1, ATPase, EMIHUDRAFT_100158, EMIHUDRAFT_352634, EMIHUDRAFT_359239, EMIHUDRAFT_365175, EMIHUDRAFT_374382, EMIHUDRAFT_417078, EMIHUDRAFT_420746, EMIHUDRAFT_421581, EMIHUDRAFT_424199, EMIHUDRAFT_424259, EMIHUDRAFT_433142, EMIHUDRAFT_433474, EMIHUDRAFT_436550, EMIHUDRAFT_437834, EMIHUDRAFT_438339, EMIHUDRAFT_439215, EMIHUDRAFT_442739, EMIHUDRAFT_446527, EMIHUDRAFT_447877, EMIHUDRAFT_450639, EM…
GO:0072521	Purine-containing compound metabolic process	Biological process	1.46482e-14	27.673	44	13.8342	[16PFK1, ATPase, EMIHUDRAFT_100158, EMIHUDRAFT_310779, EMIHUDRAFT_352634, EMIHUDRAFT_359239, EMIHUDRAFT_365175, EMIHUDRAFT_374382, EMIHUDRAFT_417078, EMIHUDRAFT_420746, EMIHUDRAFT_421581, EMIHUDRAFT_424199, EMIHUDRAFT_424259, EMIHUDRAFT_433142, EMIHUDRAFT_433474, EMIHUDRAFT_436550, EMIHUDRAFT_437834, EMIHUDRAFT_438339, EMIHUDRAFT_439215, EMIHUDRAFT_442739, EMIHUDRAFT_446527, EMIHUDRAFT_447877, EM…
GO:0019693	Ribose phosphate metabolic process	Biological process	2.06349e-14	27.9221	43	13.6854	[16PFK1, ATPase, EMIHUDRAFT_100158, EMIHUDRAFT_352634, EMIHUDRAFT_359239, EMIHUDRAFT_365175, EMIHUDRAFT_374382, EMIHUDRAFT_417078, EMIHUDRAFT_420746, EMIHUDRAFT_421581, EMIHUDRAFT_424259, EMIHUDRAFT_433142, EMIHUDRAFT_433474, EMIHUDRAFT_436550, EMIHUDRAFT_437834, EMIHUDRAFT_438339, EMIHUDRAFT_439215, EMIHUDRAFT_442739, EMIHUDRAFT_446527, EMIHUDRAFT_450639, EMIHUDRAFT_455270, EMIHUDRAFT_456269, EM…
GO:0009259	Ribonucleotide metabolic process	Biological process	2.06349e-14	27.9221	43	13.6854	[16PFK1, ATPase, EMIHUDRAFT_100158, EMIHUDRAFT_352634, EMIHUDRAFT_359239, EMIHUDRAFT_365175, EMIHUDRAFT_374382, EMIHUDRAFT_417078, EMIHUDRAFT_420746, EMIHUDRAFT_421581, EMIHUDRAFT_424259, EMIHUDRAFT_433142, EMIHUDRAFT_433474, EMIHUDRAFT_436550, EMIHUDRAFT_437834, EMIHUDRAFT_438339, EMIHUDRAFT_439215, EMIHUDRAFT_442739, EMIHUDRAFT_446527, EMIHUDRAFT_450639, EMIHUDRAFT_455270, EMIHUDRAFT_456269, EM…
GO:0009150	Purine ribonucleotide metabolic process	Biological process	5.21763e-14	28.2759	41	13.2825	[16PFK1, ATPase, EMIHUDRAFT_100158, EMIHUDRAFT_352634, EMIHUDRAFT_359239, EMIHUDRAFT_365175, EMIHUDRAFT_374382, EMIHUDRAFT_417078, EMIHUDRAFT_420746, EMIHUDRAFT_421581, EMIHUDRAFT_424259, EMIHUDRAFT_433142, EMIHUDRAFT_433474, EMIHUDRAFT_436550, EMIHUDRAFT_437834, EMIHUDRAFT_438339, EMIHUDRAFT_439215, EMIHUDRAFT_442739, EMIHUDRAFT_446527, EMIHUDRAFT_450639, EMIHUDRAFT_455270, EMIHUDRAFT_456269, EM…
GO:0045184	Establishment of protein localization	Biological process	1.13333e-13	22.3629	54	12.9456	[AP2A-1, AP2A-2, AP2B1, AP2M, AP4E, Apm1-2, Apm4, CHC1, COPB1-1b, COPB1-2, COPB2-1, EMIHUDRAFT_114172, EMIHUDRAFT_115094, EMIHUDRAFT_116832, EMIHUDRAFT_210535, EMIHUDRAFT_212375, EMIHUDRAFT_216821, EMIHUDRAFT_227185, EMIHUDRAFT_227399, EMIHUDRAFT_232647, EMIHUDRAFT_245563, EMIHUDRAFT_416100, EMIHUDRAFT_417253, EMIHUDRAFT_419932, EMIHUDRAFT_421349, EMIHUDRAFT_423357, EMIHUDRAFT_434096, EMIHUDRAFT_…
GO:0015031	Protein transport	Biological process	3.11049e-13	22.3684	52	12.5072	[AP2A-1, AP2A-2, AP2B1, AP2M, AP4E, Apm1-2, Apm4, CHC1, COPB1-1b, COPB1-2, COPB2-1, EMIHUDRAFT_114172, EMIHUDRAFT_115094, EMIHUDRAFT_116832, EMIHUDRAFT_210535, EMIHUDRAFT_212375, EMIHUDRAFT_216821, EMIHUDRAFT_227185, EMIHUDRAFT_227399, EMIHUDRAFT_232647, EMIHUDRAFT_245563, EMIHUDRAFT_419932, EMIHUDRAFT_421349, EMIHUDRAFT_423357, EMIHUDRAFT_434096, EMIHUDRAFT_438194, EMIHUDRAFT_439657, EMIHUDRAFT_…
GO:0008104	Protein localization	Biological process	4.74557e-13	21.6327	54	12.3237	[AP2A-1, AP2A-2, AP2B1, AP2M, AP4E, Apm1-2, Apm4, CHC1, COPB1-1b, COPB1-2, COPB2-1, EMIHUDRAFT_114172, EMIHUDRAFT_115094, EMIHUDRAFT_116832, EMIHUDRAFT_210535, EMIHUDRAFT_212375, EMIHUDRAFT_216821, EMIHUDRAFT_227185, EMIHUDRAFT_227399, EMIHUDRAFT_232647, EMIHUDRAFT_245563, EMIHUDRAFT_416100, EMIHUDRAFT_417253, EMIHUDRAFT_419932, EMIHUDRAFT_421349, EMIHUDRAFT_423357, EMIHUDRAFT_434096, EMIHUDRAFT_…
GO:0015833	Peptide transport	Biological process	5.37261e-13	22.0779	52	12.2698	[AP2A-1, AP2A-2, AP2B1, AP2M, AP4E, Apm1-2, Apm4, CHC1, COPB1-1b, COPB1-2, COPB2-1, EMIHUDRAFT_114172, EMIHUDRAFT_115094, EMIHUDRAFT_116832, EMIHUDRAFT_210535, EMIHUDRAFT_212375, EMIHUDRAFT_216821, EMIHUDRAFT_227185, EMIHUDRAFT_227399, EMIHUDRAFT_232647, EMIHUDRAFT_245563, EMIHUDRAFT_419932, EMIHUDRAFT_421349, EMIHUDRAFT_423357, EMIHUDRAFT_434096, EMIHUDRAFT_438194, EMIHUDRAFT_439657, EMIHUDRAFT_…
GO:0042886	Amide transport	Biological process	1.70259e-12	21.2245	53	11.7689	[AP2A-1, AP2A-2, AP2B1, AP2M, AP4E, Apm1-2, Apm4, CHC1, COPB1-1b, COPB1-2, COPB2-1, EMIHUDRAFT_114172, EMIHUDRAFT_115094, EMIHUDRAFT_116832, EMIHUDRAFT_195376, EMIHUDRAFT_210535, EMIHUDRAFT_212375, EMIHUDRAFT_216821, EMIHUDRAFT_227185, EMIHUDRAFT_227399, EMIHUDRAFT_232647, EMIHUDRAFT_245563, EMIHUDRAFT_419932, EMIHUDRAFT_421349, EMIHUDRAFT_423357, EMIHUDRAFT_434096, EMIHUDRAFT_438194, EMIHUDRAFT_…
GO:1901564	Organonitrogen compound metabolic process	Biological process	2.62401e-12	10.3383	382	11.581	[16PFK1, AAT1, ASS1, ATPase, CIPK3, CPO, CYP15, CYPA1, CYPB1, DAHPS, ECH14, EMIHUDRAFT_100158, EMIHUDRAFT_100296, EMIHUDRAFT_102911, EMIHUDRAFT_103784, EMIHUDRAFT_104137, EMIHUDRAFT_106507, EMIHUDRAFT_107224, EMIHUDRAFT_107321, EMIHUDRAFT_108216, EMIHUDRAFT_108677, EMIHUDRAFT_109784, EMIHUDRAFT_109842, EMIHUDRAFT_110727, EMIHUDRAFT_111194, EMIHUDRAFT_111401, EMIHUDRAFT_111596, EMIHUDRAFT_113443, …
GO:0044271	Cellular nitrogen compound biosynthetic process	Biological process	5.70216e-12	13.0653	156	11.244	[ATPase, CPO, EMIHUDRAFT_103206, EMIHUDRAFT_106249, EMIHUDRAFT_108677, EMIHUDRAFT_109235, EMIHUDRAFT_112668, EMIHUDRAFT_117193, EMIHUDRAFT_118270, EMIHUDRAFT_118576, EMIHUDRAFT_122067, EMIHUDRAFT_122935, EMIHUDRAFT_123268, EMIHUDRAFT_123683, EMIHUDRAFT_124166, EMIHUDRAFT_196456, EMIHUDRAFT_200568, EMIHUDRAFT_210030, EMIHUDRAFT_210535, EMIHUDRAFT_215177, EMIHUDRAFT_226481, EMIHUDRAFT_234285, EMIHU…
GO:0009117	Nucleotide metabolic process	Biological process	2.48541e-11	21.2121	49	10.6046	[16PFK1, ATPase, EMIHUDRAFT_100158, EMIHUDRAFT_234589, EMIHUDRAFT_352634, EMIHUDRAFT_359239, EMIHUDRAFT_365175, EMIHUDRAFT_374382, EMIHUDRAFT_417078, EMIHUDRAFT_420746, EMIHUDRAFT_421581, EMIHUDRAFT_424199, EMIHUDRAFT_424259, EMIHUDRAFT_433142, EMIHUDRAFT_433474, EMIHUDRAFT_436550, EMIHUDRAFT_437834, EMIHUDRAFT_438339, EMIHUDRAFT_439215, EMIHUDRAFT_442739, EMIHUDRAFT_444171, EMIHUDRAFT_446527, EM…
GO:0055086	Nucleobase-containing small molecule metabolic process	Biological process	4.16642e-11	19.573	55	10.3802	[16PFK1, ATPase, EMIHUDRAFT_100158, EMIHUDRAFT_234589, EMIHUDRAFT_310779, EMIHUDRAFT_352634, EMIHUDRAFT_359239, EMIHUDRAFT_365175, EMIHUDRAFT_374382, EMIHUDRAFT_417078, EMIHUDRAFT_420746, EMIHUDRAFT_421581, EMIHUDRAFT_422007, EMIHUDRAFT_424199, EMIHUDRAFT_424259, EMIHUDRAFT_433142, EMIHUDRAFT_433184, EMIHUDRAFT_433474, EMIHUDRAFT_436550, EMIHUDRAFT_437834, EMIHUDRAFT_438339, EMIHUDRAFT_439215, EM…
GO:0006753	Nucleoside phosphate metabolic process	Biological process	4.74029e-11	20.8511	49	10.3242	[16PFK1, ATPase, EMIHUDRAFT_100158, EMIHUDRAFT_234589, EMIHUDRAFT_352634, EMIHUDRAFT_359239, EMIHUDRAFT_365175, EMIHUDRAFT_374382, EMIHUDRAFT_417078, EMIHUDRAFT_420746, EMIHUDRAFT_421581, EMIHUDRAFT_424199, EMIHUDRAFT_424259, EMIHUDRAFT_433142, EMIHUDRAFT_433474, EMIHUDRAFT_436550, EMIHUDRAFT_437834, EMIHUDRAFT_438339, EMIHUDRAFT_439215, EMIHUDRAFT_442739, EMIHUDRAFT_444171, EMIHUDRAFT_446527, EM…
GO:0006886	Intracellular protein transport	Biological process	6.11916e-11	22.9412	40	10.2133	[AP2A-1, AP2A-2, AP2B1, AP2M, AP4E, Apm4, CHC1, COPB1-1b, COPB1-2, COPB2-1, EMIHUDRAFT_114172, EMIHUDRAFT_115094, EMIHUDRAFT_116832, EMIHUDRAFT_210535, EMIHUDRAFT_212375, EMIHUDRAFT_216821, EMIHUDRAFT_227185, EMIHUDRAFT_227399, EMIHUDRAFT_232647, EMIHUDRAFT_419932, EMIHUDRAFT_421349, EMIHUDRAFT_423357, EMIHUDRAFT_434096, EMIHUDRAFT_439657, EMIHUDRAFT_455543, EMIHUDRAFT_456489, EMIHUDRAFT_460128, …
GO:0032787	Monocarboxylic acid metabolic process	Biological process	9.22234e-11	24.0506	38	10.0352	[16PFK1, ACC-1, ACC-2, ACC-3, CHS2, EMIHUDRAFT_100158, EMIHUDRAFT_239062, EMIHUDRAFT_359239, EMIHUDRAFT_365175, EMIHUDRAFT_374382, EMIHUDRAFT_417078, EMIHUDRAFT_420746, EMIHUDRAFT_433474, EMIHUDRAFT_436024, EMIHUDRAFT_436550, EMIHUDRAFT_437834, EMIHUDRAFT_438339, EMIHUDRAFT_439215, EMIHUDRAFT_439552, EMIHUDRAFT_440242, EMIHUDRAFT_442209, EMIHUDRAFT_442739, EMIHUDRAFT_446527, EMIHUDRAFT_447603, EM…
GO:0070727	Cellular macromolecule localization	Biological process	1.18799e-10	21.8085	42	9.92519	[AP2A-1, AP2A-2, AP2B1, AP2M, AP4E, Apm4, CHC1, COPB1-1b, COPB1-2, COPB2-1, EMIHUDRAFT_114172, EMIHUDRAFT_115094, EMIHUDRAFT_116832, EMIHUDRAFT_210535, EMIHUDRAFT_212375, EMIHUDRAFT_216821, EMIHUDRAFT_227185, EMIHUDRAFT_227399, EMIHUDRAFT_232647, EMIHUDRAFT_416100, EMIHUDRAFT_417253, EMIHUDRAFT_419932, EMIHUDRAFT_421349, EMIHUDRAFT_423357, EMIHUDRAFT_434096, EMIHUDRAFT_439657, EMIHUDRAFT_455543, …
GO:0034613	Cellular protein localization	Biological process	1.18799e-10	21.8085	42	9.92519	[AP2A-1, AP2A-2, AP2B1, AP2M, AP4E, Apm4, CHC1, COPB1-1b, COPB1-2, COPB2-1, EMIHUDRAFT_114172, EMIHUDRAFT_115094, EMIHUDRAFT_116832, EMIHUDRAFT_210535, EMIHUDRAFT_212375, EMIHUDRAFT_216821, EMIHUDRAFT_227185, EMIHUDRAFT_227399, EMIHUDRAFT_232647, EMIHUDRAFT_416100, EMIHUDRAFT_417253, EMIHUDRAFT_419932, EMIHUDRAFT_421349, EMIHUDRAFT_423357, EMIHUDRAFT_434096, EMIHUDRAFT_439657, EMIHUDRAFT_455543, …
GO:0046907	Intracellular transport	Biological process	1.21766e-10	20.6422	46	9.91447	[AP2A-1, AP2A-2, AP2B1, AP2M, AP4E, Apm4, CHC1, COPB1-1b, COPB1-2, COPB2-1, EMIHUDRAFT_114172, EMIHUDRAFT_115094, EMIHUDRAFT_116832, EMIHUDRAFT_210535, EMIHUDRAFT_212375, EMIHUDRAFT_216821, EMIHUDRAFT_227185, EMIHUDRAFT_227399, EMIHUDRAFT_232647, EMIHUDRAFT_419932, EMIHUDRAFT_421349, EMIHUDRAFT_423357, EMIHUDRAFT_434096, EMIHUDRAFT_439657, EMIHUDRAFT_452973, EMIHUDRAFT_455543, EMIHUDRAFT_456489, …
GO:0006520	Cellular amino acid metabolic process	Biological process	2.52075e-10	17.8363	61	9.59847	[AAT1, ASS1, DAHPS, ECH14, EMIHUDRAFT_104137, EMIHUDRAFT_116987, EMIHUDRAFT_124858, EMIHUDRAFT_212438, EMIHUDRAFT_212450, EMIHUDRAFT_213655, EMIHUDRAFT_225692, EMIHUDRAFT_414809, EMIHUDRAFT_415539, EMIHUDRAFT_416006, EMIHUDRAFT_417170, EMIHUDRAFT_420632, EMIHUDRAFT_421500, EMIHUDRAFT_421960, EMIHUDRAFT_422007, EMIHUDRAFT_423073, EMIHUDRAFT_426730, EMIHUDRAFT_429491, EMIHUDRAFT_433725, EMIHUDRAFT_…
GO:0005200	Structural constituent of cytoskeleton	Biological process	1.38729e-09	51.8519	14	8.85783	[EMIHUDRAFT_104197, EMIHUDRAFT_106820, EMIHUDRAFT_116863, EMIHUDRAFT_200410, EMIHUDRAFT_210936, EMIHUDRAFT_256793, EMIHUDRAFT_311254, EMIHUDRAFT_318009, EMIHUDRAFT_318063, EMIHUDRAFT_415405, EMIHUDRAFT_416424, EMIHUDRAFT_445562, EMIHUDRAFT_468958, TUBB1]
GO:0006090	Pyruvate metabolic process	Biological process	3.15888e-09	29.6296	24	8.50047	[16PFK1, EMIHUDRAFT_100158, EMIHUDRAFT_359239, EMIHUDRAFT_365175, EMIHUDRAFT_374382, EMIHUDRAFT_417078, EMIHUDRAFT_420746, EMIHUDRAFT_433474, EMIHUDRAFT_436550, EMIHUDRAFT_437834, EMIHUDRAFT_438339, EMIHUDRAFT_439215, EMIHUDRAFT_442739, EMIHUDRAFT_446527, EMIHUDRAFT_456563, EMIHUDRAFT_464599, EMIHUDRAFT_465926, EMIHUDRAFT_63832, EMIHUDRAFT_70323, ENO1, PGK1, PGK_1, PGK_2, TIM]
GO:0010608	Posttranscriptional regulation of gene expression	Biological process	5.61908e-09	25.6881	28	8.25033	[EMIHUDRAFT_108677, EMIHUDRAFT_119956, EMIHUDRAFT_124166, EMIHUDRAFT_210030, EMIHUDRAFT_210535, EMIHUDRAFT_240795, EMIHUDRAFT_352743, EMIHUDRAFT_361748, EMIHUDRAFT_363263, EMIHUDRAFT_414699, EMIHUDRAFT_419452, EMIHUDRAFT_420741, EMIHUDRAFT_420966, EMIHUDRAFT_423675, EMIHUDRAFT_426559, EMIHUDRAFT_428552, EMIHUDRAFT_439791, EMIHUDRAFT_452339, EMIHUDRAFT_453650, EMIHUDRAFT_453665, EMIHUDRAFT_458706,…
GO:1901605	Alpha-amino acid metabolic process	Biological process	6.24392e-09	22.0126	35	8.20454	[ASS1, ECH14, EMIHUDRAFT_104137, EMIHUDRAFT_116987, EMIHUDRAFT_124858, EMIHUDRAFT_212438, EMIHUDRAFT_212450, EMIHUDRAFT_225692, EMIHUDRAFT_420632, EMIHUDRAFT_421960, EMIHUDRAFT_422007, EMIHUDRAFT_423073, EMIHUDRAFT_426730, EMIHUDRAFT_429491, EMIHUDRAFT_433725, EMIHUDRAFT_441448, EMIHUDRAFT_452099, EMIHUDRAFT_452198, EMIHUDRAFT_454633, EMIHUDRAFT_455470, EMIHUDRAFT_455983, EMIHUDRAFT_456050, EMIHU…
GO:0009765	Photosynthesis, light harvesting	Biological process	1.27615e-08	25.4717	27	7.8941	[EMIHUDRAFT_218313, EMIHUDRAFT_414772, EMIHUDRAFT_420185, EMIHUDRAFT_447013, EMIHUDRAFT_471734, Lhcf14, Lhcf15_1, Lhcf15_2, Lhcf2, Lhcf21_1, Lhcf24, Lhcf26_1, Lhcf30_1, Lhcf30_2, Lhcf31, Lhcf32, Lhcf33, Lhcf40, Lhcf5, Lhcf55, Lhcf58, Lhcf59, Lhcf65, Lhcf66, Lhcf7, Lhcf74, Lhcf75]
GO:0018298	Protein-chromophore linkage	Biological process	1.27615e-08	25.4717	27	7.8941	[EMIHUDRAFT_218313, EMIHUDRAFT_414772, EMIHUDRAFT_420185, EMIHUDRAFT_447013, EMIHUDRAFT_471734, Lhcf14, Lhcf15_1, Lhcf15_2, Lhcf2, Lhcf21_1, Lhcf24, Lhcf26_1, Lhcf30_1, Lhcf30_2, Lhcf31, Lhcf32, Lhcf33, Lhcf40, Lhcf5, Lhcf55, Lhcf58, Lhcf59, Lhcf65, Lhcf66, Lhcf7, Lhcf74, Lhcf75]
GO:0009135	Purine nucleoside diphosphate metabolic process	Biological process	1.3285e-08	29.7297	22	7.87664	[16PFK1, EMIHUDRAFT_100158, EMIHUDRAFT_365175, EMIHUDRAFT_374382, EMIHUDRAFT_420746, EMIHUDRAFT_433474, EMIHUDRAFT_436550, EMIHUDRAFT_437834, EMIHUDRAFT_438339, EMIHUDRAFT_439215, EMIHUDRAFT_442739, EMIHUDRAFT_446527, EMIHUDRAFT_456563, EMIHUDRAFT_464599, EMIHUDRAFT_465926, EMIHUDRAFT_63832, EMIHUDRAFT_70323, ENO1, PGK1, PGK_1, PGK_2, TIM]
GO:0009185	Ribonucleoside diphosphate metabolic process	Biological process	1.3285e-08	29.7297	22	7.87664	[16PFK1, EMIHUDRAFT_100158, EMIHUDRAFT_365175, EMIHUDRAFT_374382, EMIHUDRAFT_420746, EMIHUDRAFT_433474, EMIHUDRAFT_436550, EMIHUDRAFT_437834, EMIHUDRAFT_438339, EMIHUDRAFT_439215, EMIHUDRAFT_442739, EMIHUDRAFT_446527, EMIHUDRAFT_456563, EMIHUDRAFT_464599, EMIHUDRAFT_465926, EMIHUDRAFT_63832, EMIHUDRAFT_70323, ENO1, PGK1, PGK_1, PGK_2, TIM]
GO:0006757	ATP generation from ADP	Biological process	1.3285e-08	29.7297	22	7.87664	[16PFK1, EMIHUDRAFT_100158, EMIHUDRAFT_365175, EMIHUDRAFT_374382, EMIHUDRAFT_420746, EMIHUDRAFT_433474, EMIHUDRAFT_436550, EMIHUDRAFT_437834, EMIHUDRAFT_438339, EMIHUDRAFT_439215, EMIHUDRAFT_442739, EMIHUDRAFT_446527, EMIHUDRAFT_456563, EMIHUDRAFT_464599, EMIHUDRAFT_465926, EMIHUDRAFT_63832, EMIHUDRAFT_70323, ENO1, PGK1, PGK_1, PGK_2, TIM]
GO:0009179	Purine ribonucleoside diphosphate metabolic process	Biological process	1.3285e-08	29.7297	22	7.87664	[16PFK1, EMIHUDRAFT_100158, EMIHUDRAFT_365175, EMIHUDRAFT_374382, EMIHUDRAFT_420746, EMIHUDRAFT_433474, EMIHUDRAFT_436550, EMIHUDRAFT_437834, EMIHUDRAFT_438339, EMIHUDRAFT_439215, EMIHUDRAFT_442739, EMIHUDRAFT_446527, EMIHUDRAFT_456563, EMIHUDRAFT_464599, EMIHUDRAFT_465926, EMIHUDRAFT_63832, EMIHUDRAFT_70323, ENO1, PGK1, PGK_1, PGK_2, TIM]
GO:0006096	Glycolytic process	Biological process	1.3285e-08	29.7297	22	7.87664	[16PFK1, EMIHUDRAFT_100158, EMIHUDRAFT_365175, EMIHUDRAFT_374382, EMIHUDRAFT_420746, EMIHUDRAFT_433474, EMIHUDRAFT_436550, EMIHUDRAFT_437834, EMIHUDRAFT_438339, EMIHUDRAFT_439215, EMIHUDRAFT_442739, EMIHUDRAFT_446527, EMIHUDRAFT_456563, EMIHUDRAFT_464599, EMIHUDRAFT_465926, EMIHUDRAFT_63832, EMIHUDRAFT_70323, ENO1, PGK1, PGK_1, PGK_2, TIM]
GO:0046031	ADP metabolic process	Biological process	1.3285e-08	29.7297	22	7.87664	[16PFK1, EMIHUDRAFT_100158, EMIHUDRAFT_365175, EMIHUDRAFT_374382, EMIHUDRAFT_420746, EMIHUDRAFT_433474, EMIHUDRAFT_436550, EMIHUDRAFT_437834, EMIHUDRAFT_438339, EMIHUDRAFT_439215, EMIHUDRAFT_442739, EMIHUDRAFT_446527, EMIHUDRAFT_456563, EMIHUDRAFT_464599, EMIHUDRAFT_465926, EMIHUDRAFT_63832, EMIHUDRAFT_70323, ENO1, PGK1, PGK_1, PGK_2, TIM]
GO:0034645	Cellular macromolecule biosynthetic process	Biological process	1.35932e-08	12.0794	140	7.86668	[EMIHUDRAFT_103206, EMIHUDRAFT_106249, EMIHUDRAFT_108677, EMIHUDRAFT_109235, EMIHUDRAFT_111194, EMIHUDRAFT_112668, EMIHUDRAFT_117193, EMIHUDRAFT_118270, EMIHUDRAFT_118576, EMIHUDRAFT_122067, EMIHUDRAFT_122935, EMIHUDRAFT_123268, EMIHUDRAFT_123683, EMIHUDRAFT_124166, EMIHUDRAFT_196456, EMIHUDRAFT_197012, EMIHUDRAFT_200568, EMIHUDRAFT_206870, EMIHUDRAFT_210030, EMIHUDRAFT_210535, EMIHUDRAFT_223052,…
GO:0034248	Regulation of cellular amide metabolic process	Biological process	1.86509e-08	25.7426	26	7.7293	[EMIHUDRAFT_108677, EMIHUDRAFT_124166, EMIHUDRAFT_210030, EMIHUDRAFT_210535, EMIHUDRAFT_240795, EMIHUDRAFT_352743, EMIHUDRAFT_361748, EMIHUDRAFT_363263, EMIHUDRAFT_414699, EMIHUDRAFT_419452, EMIHUDRAFT_420741, EMIHUDRAFT_420966, EMIHUDRAFT_423675, EMIHUDRAFT_426559, EMIHUDRAFT_428552, EMIHUDRAFT_439791, EMIHUDRAFT_452339, EMIHUDRAFT_453650, EMIHUDRAFT_453665, EMIHUDRAFT_458706, EMIHUDRAFT_465598,…
GO:0006417	Regulation of translation	Biological process	1.86509e-08	25.7426	26	7.7293	[EMIHUDRAFT_108677, EMIHUDRAFT_124166, EMIHUDRAFT_210030, EMIHUDRAFT_210535, EMIHUDRAFT_240795, EMIHUDRAFT_352743, EMIHUDRAFT_361748, EMIHUDRAFT_363263, EMIHUDRAFT_414699, EMIHUDRAFT_419452, EMIHUDRAFT_420741, EMIHUDRAFT_420966, EMIHUDRAFT_423675, EMIHUDRAFT_426559, EMIHUDRAFT_428552, EMIHUDRAFT_439791, EMIHUDRAFT_452339, EMIHUDRAFT_453650, EMIHUDRAFT_453665, EMIHUDRAFT_458706, EMIHUDRAFT_465598,…
GO:0009132	Nucleoside diphosphate metabolic process	Biological process	2.13093e-08	28.0488	23	7.67143	[16PFK1, EMIHUDRAFT_100158, EMIHUDRAFT_365175, EMIHUDRAFT_374382, EMIHUDRAFT_420746, EMIHUDRAFT_433474, EMIHUDRAFT_436550, EMIHUDRAFT_437834, EMIHUDRAFT_438339, EMIHUDRAFT_439215, EMIHUDRAFT_442739, EMIHUDRAFT_446527, EMIHUDRAFT_456563, EMIHUDRAFT_464599, EMIHUDRAFT_465926, EMIHUDRAFT_60978, EMIHUDRAFT_63832, EMIHUDRAFT_70323, ENO1, PGK1, PGK_1, PGK_2, TIM]
GO:0046939	Nucleotide phosphorylation	Biological process	2.13093e-08	28.0488	23	7.67143	[16PFK1, EMIHUDRAFT_100158, EMIHUDRAFT_365175, EMIHUDRAFT_374382, EMIHUDRAFT_420746, EMIHUDRAFT_433474, EMIHUDRAFT_436550, EMIHUDRAFT_437834, EMIHUDRAFT_438339, EMIHUDRAFT_439215, EMIHUDRAFT_442739, EMIHUDRAFT_446527, EMIHUDRAFT_456563, EMIHUDRAFT_464599, EMIHUDRAFT_465926, EMIHUDRAFT_60978, EMIHUDRAFT_63832, EMIHUDRAFT_70323, ENO1, PGK1, PGK_1, PGK_2, TIM]
GO:0006165	Nucleoside diphosphate phosphorylation	Biological process	2.13093e-08	28.0488	23	7.67143	[16PFK1, EMIHUDRAFT_100158, EMIHUDRAFT_365175, EMIHUDRAFT_374382, EMIHUDRAFT_420746, EMIHUDRAFT_433474, EMIHUDRAFT_436550, EMIHUDRAFT_437834, EMIHUDRAFT_438339, EMIHUDRAFT_439215, EMIHUDRAFT_442739, EMIHUDRAFT_446527, EMIHUDRAFT_456563, EMIHUDRAFT_464599, EMIHUDRAFT_465926, EMIHUDRAFT_60978, EMIHUDRAFT_63832, EMIHUDRAFT_70323, ENO1, PGK1, PGK_1, PGK_2, TIM]
GO:0009059	Macromolecule biosynthetic process	Biological process	3.14824e-08	11.9352	140	7.50193	[EMIHUDRAFT_103206, EMIHUDRAFT_106249, EMIHUDRAFT_108677, EMIHUDRAFT_109235, EMIHUDRAFT_111194, EMIHUDRAFT_112668, EMIHUDRAFT_117193, EMIHUDRAFT_118270, EMIHUDRAFT_118576, EMIHUDRAFT_122067, EMIHUDRAFT_122935, EMIHUDRAFT_123268, EMIHUDRAFT_123683, EMIHUDRAFT_124166, EMIHUDRAFT_196456, EMIHUDRAFT_197012, EMIHUDRAFT_200568, EMIHUDRAFT_206870, EMIHUDRAFT_210030, EMIHUDRAFT_210535, EMIHUDRAFT_223052,…
GO:0046394	Carboxylic acid biosynthetic process	Biological process	4.46232e-08	20.4678	35	7.35044	[ACC-1, ACC-2, ACC-3, ASS1, CHS2, DAHPS, EMIHUDRAFT_116987, EMIHUDRAFT_124858, EMIHUDRAFT_212438, EMIHUDRAFT_212450, EMIHUDRAFT_215177, EMIHUDRAFT_225692, EMIHUDRAFT_234285, EMIHUDRAFT_420632, EMIHUDRAFT_421960, EMIHUDRAFT_423073, EMIHUDRAFT_426730, EMIHUDRAFT_429491, EMIHUDRAFT_433725, EMIHUDRAFT_439552, EMIHUDRAFT_447603, EMIHUDRAFT_450554, EMIHUDRAFT_452198, EMIHUDRAFT_454633, EMIHUDRAFT_45547…
GO:0034641	Cellular nitrogen compound metabolic process	Biological process	4.52545e-08	10.4626	242	7.34434	[16PFK1, ATPase, CPO, EMIHUDRAFT_100158, EMIHUDRAFT_103206, EMIHUDRAFT_106249, EMIHUDRAFT_108677, EMIHUDRAFT_109235, EMIHUDRAFT_112668, EMIHUDRAFT_115764, EMIHUDRAFT_117193, EMIHUDRAFT_118270, EMIHUDRAFT_118576, EMIHUDRAFT_119956, EMIHUDRAFT_122067, EMIHUDRAFT_122935, EMIHUDRAFT_123268, EMIHUDRAFT_123683, EMIHUDRAFT_124166, EMIHUDRAFT_125335, EMIHUDRAFT_196456, EMIHUDRAFT_197460, EMIHUDRAFT_20056…
GO:0071705	Nitrogen compound transport	Biological process	4.90825e-08	15.8501	56	7.30907	[AP2A-1, AP2A-2, AP2B1, AP2M, AP4E, Apm1-2, Apm4, CHC1, COPB1-1b, COPB1-2, COPB2-1, EMIHUDRAFT_114172, EMIHUDRAFT_115094, EMIHUDRAFT_116832, EMIHUDRAFT_124279, EMIHUDRAFT_195376, EMIHUDRAFT_210535, EMIHUDRAFT_212375, EMIHUDRAFT_216821, EMIHUDRAFT_227185, EMIHUDRAFT_227399, EMIHUDRAFT_230385, EMIHUDRAFT_232647, EMIHUDRAFT_245563, EMIHUDRAFT_419932, EMIHUDRAFT_421349, EMIHUDRAFT_423357, EMIHUDRAFT_…
GO:0016053	Organic acid biosynthetic process	Biological process	5.20369e-08	20.3488	35	7.28369	[ACC-1, ACC-2, ACC-3, ASS1, CHS2, DAHPS, EMIHUDRAFT_116987, EMIHUDRAFT_124858, EMIHUDRAFT_212438, EMIHUDRAFT_212450, EMIHUDRAFT_215177, EMIHUDRAFT_225692, EMIHUDRAFT_234285, EMIHUDRAFT_420632, EMIHUDRAFT_421960, EMIHUDRAFT_423073, EMIHUDRAFT_426730, EMIHUDRAFT_429491, EMIHUDRAFT_433725, EMIHUDRAFT_439552, EMIHUDRAFT_447603, EMIHUDRAFT_450554, EMIHUDRAFT_452198, EMIHUDRAFT_454633, EMIHUDRAFT_45547…
GO:0015979	Photosynthesis	Biological process	6.58415e-08	21.6783	31	7.1815	[EMIHUDRAFT_218313, EMIHUDRAFT_356644, EMIHUDRAFT_414772, EMIHUDRAFT_420185, EMIHUDRAFT_432259, EMIHUDRAFT_447013, EMIHUDRAFT_451669, EMIHUDRAFT_471734, Lhcf14, Lhcf15_1, Lhcf15_2, Lhcf2, Lhcf21_1, Lhcf24, Lhcf26_1, Lhcf30_1, Lhcf30_2, Lhcf31, Lhcf32, Lhcf33, Lhcf40, Lhcf5, Lhcf55, Lhcf58, Lhcf59, Lhcf65, Lhcf66, Lhcf7, Lhcf74, Lhcf75, PSBO_2]
GO:0019684	Photosynthesis, light reaction	Biological process	8.99684e-08	22.3077	29	7.04591	[EMIHUDRAFT_218313, EMIHUDRAFT_414772, EMIHUDRAFT_420185, EMIHUDRAFT_447013, EMIHUDRAFT_451669, EMIHUDRAFT_471734, Lhcf14, Lhcf15_1, Lhcf15_2, Lhcf2, Lhcf21_1, Lhcf24, Lhcf26_1, Lhcf30_1, Lhcf30_2, Lhcf31, Lhcf32, Lhcf33, Lhcf40, Lhcf5, Lhcf55, Lhcf58, Lhcf59, Lhcf65, Lhcf66, Lhcf7, Lhcf74, Lhcf75, PSBO_2]
GO:0051246	Regulation of protein metabolic process	Biological process	1.10846e-07	19.4595	36	6.95528	[EMIHUDRAFT_108677, EMIHUDRAFT_109842, EMIHUDRAFT_114135, EMIHUDRAFT_124166, EMIHUDRAFT_210030, EMIHUDRAFT_210535, EMIHUDRAFT_240795, EMIHUDRAFT_352743, EMIHUDRAFT_361748, EMIHUDRAFT_363263, EMIHUDRAFT_414699, EMIHUDRAFT_419452, EMIHUDRAFT_420741, EMIHUDRAFT_420913, EMIHUDRAFT_420966, EMIHUDRAFT_422045, EMIHUDRAFT_423675, EMIHUDRAFT_426559, EMIHUDRAFT_428552, EMIHUDRAFT_434541, EMIHUDRAFT_434985,…
GO:0019637	Organophosphate metabolic process	Biological process	1.20111e-07	15.3266	61	6.92042	[16PFK1, ATPase, EMIHUDRAFT_100158, EMIHUDRAFT_196695, EMIHUDRAFT_210973, EMIHUDRAFT_217317, EMIHUDRAFT_234589, EMIHUDRAFT_248361, EMIHUDRAFT_351398, EMIHUDRAFT_352634, EMIHUDRAFT_359239, EMIHUDRAFT_365175, EMIHUDRAFT_374382, EMIHUDRAFT_417078, EMIHUDRAFT_420746, EMIHUDRAFT_421581, EMIHUDRAFT_424199, EMIHUDRAFT_424259, EMIHUDRAFT_426056, EMIHUDRAFT_427769, EMIHUDRAFT_432864, EMIHUDRAFT_433142, EM…
GO:0016052	Carbohydrate catabolic process	Biological process	1.75493e-07	25.2747	23	6.75574	[16PFK1, EMIHUDRAFT_100158, EMIHUDRAFT_116540, EMIHUDRAFT_365175, EMIHUDRAFT_374382, EMIHUDRAFT_420746, EMIHUDRAFT_433474, EMIHUDRAFT_436550, EMIHUDRAFT_437834, EMIHUDRAFT_438339, EMIHUDRAFT_439215, EMIHUDRAFT_442739, EMIHUDRAFT_446527, EMIHUDRAFT_456563, EMIHUDRAFT_464599, EMIHUDRAFT_465926, EMIHUDRAFT_63832, EMIHUDRAFT_70323, ENO1, PGK1, PGK_1, PGK_2, TIM]
GO:0008652	Cellular amino acid biosynthetic process	Biological process	6.75543e-07	22.3214	25	6.17035	[ASS1, DAHPS, EMIHUDRAFT_116987, EMIHUDRAFT_124858, EMIHUDRAFT_212438, EMIHUDRAFT_212450, EMIHUDRAFT_225692, EMIHUDRAFT_420632, EMIHUDRAFT_421960, EMIHUDRAFT_423073, EMIHUDRAFT_426730, EMIHUDRAFT_429491, EMIHUDRAFT_433725, EMIHUDRAFT_450554, EMIHUDRAFT_452198, EMIHUDRAFT_454633, EMIHUDRAFT_455470, EMIHUDRAFT_455983, EMIHUDRAFT_456186, EMIHUDRAFT_457672, EMIHUDRAFT_460677, EMIHUDRAFT_463726, EMIHU…
GO:0044283	Small molecule biosynthetic process	Biological process	6.77765e-07	16.1972	46	6.16892	[ACC-1, ACC-2, ACC-3, ASS1, CHS2, DAHPS, EMIHUDRAFT_116987, EMIHUDRAFT_124858, EMIHUDRAFT_199908, EMIHUDRAFT_212438, EMIHUDRAFT_212450, EMIHUDRAFT_215177, EMIHUDRAFT_225692, EMIHUDRAFT_234285, EMIHUDRAFT_420632, EMIHUDRAFT_421960, EMIHUDRAFT_423073, EMIHUDRAFT_426056, EMIHUDRAFT_426730, EMIHUDRAFT_429491, EMIHUDRAFT_433725, EMIHUDRAFT_438339, EMIHUDRAFT_439552, EMIHUDRAFT_446527, EMIHUDRAFT_44760…
GO:1901607	Alpha-amino acid biosynthetic process	Biological process	9.04121e-07	23.913	22	6.04377	[ASS1, EMIHUDRAFT_116987, EMIHUDRAFT_124858, EMIHUDRAFT_212438, EMIHUDRAFT_212450, EMIHUDRAFT_225692, EMIHUDRAFT_420632, EMIHUDRAFT_421960, EMIHUDRAFT_423073, EMIHUDRAFT_426730, EMIHUDRAFT_429491, EMIHUDRAFT_433725, EMIHUDRAFT_452198, EMIHUDRAFT_454633, EMIHUDRAFT_455470, EMIHUDRAFT_455983, EMIHUDRAFT_457672, EMIHUDRAFT_460677, EMIHUDRAFT_463726, EMIHUDRAFT_57192, EMIHUDRAFT_66467, GLN4]
GO:0006164	Purine nucleotide biosynthetic process	Biological process	1.00068e-06	30.1887	16	5.99971	[ATPase, EMIHUDRAFT_352634, EMIHUDRAFT_359239, EMIHUDRAFT_417078, EMIHUDRAFT_421581, EMIHUDRAFT_424199, EMIHUDRAFT_424259, EMIHUDRAFT_433142, EMIHUDRAFT_447877, EMIHUDRAFT_450639, EMIHUDRAFT_455270, EMIHUDRAFT_456269, EMIHUDRAFT_457202, EMIHUDRAFT_459047, EMIHUDRAFT_60978, PANK1]
GO:0007010	Cytoskeleton organization	Biological process	1.02338e-06	22.4299	24	5.98997	[EMIHUDRAFT_104197, EMIHUDRAFT_106820, EMIHUDRAFT_109456, EMIHUDRAFT_116863, EMIHUDRAFT_200410, EMIHUDRAFT_210936, EMIHUDRAFT_256793, EMIHUDRAFT_311254, EMIHUDRAFT_318009, EMIHUDRAFT_318063, EMIHUDRAFT_415405, EMIHUDRAFT_416424, EMIHUDRAFT_417468, EMIHUDRAFT_441332, EMIHUDRAFT_441941, EMIHUDRAFT_445562, EMIHUDRAFT_460832, EMIHUDRAFT_460965, EMIHUDRAFT_462178, EMIHUDRAFT_464870, EMIHUDRAFT_466266,…
GO:0016616	Oxidoreductase activity, acting on the CH-OH group of donors, NAD or NADP as acceptor	Biological process	1.06969e-06	25.3165	20	5.97074	[EMIHUDRAFT_217317, EMIHUDRAFT_239062, EMIHUDRAFT_253304, EMIHUDRAFT_414497, EMIHUDRAFT_420632, EMIHUDRAFT_423315, EMIHUDRAFT_427769, EMIHUDRAFT_432864, EMIHUDRAFT_436024, EMIHUDRAFT_439403, EMIHUDRAFT_440242, EMIHUDRAFT_442209, EMIHUDRAFT_457487, EMIHUDRAFT_457738, EMIHUDRAFT_458800, EMIHUDRAFT_465676, EMIHUDRAFT_471368, HMGR2, HMGR3, IDH2]
GO:0004618	Phosphoglycerate kinase activity	Biological process	1.18006e-06	85.7143	6	5.9281	[EMIHUDRAFT_365175, EMIHUDRAFT_442739, EMIHUDRAFT_63832, PGK1, PGK_1, PGK_2]
GO:0071702	Organic substance transport	Biological process	1.23529e-06	14.433	57	5.90823	[AP2A-1, AP2A-2, AP2B1, AP2M, AP4E, Apm1-2, Apm4, CHC1, COPB1-1b, COPB1-2, COPB2-1, EMIHUDRAFT_114172, EMIHUDRAFT_115094, EMIHUDRAFT_116832, EMIHUDRAFT_124279, EMIHUDRAFT_195376, EMIHUDRAFT_210535, EMIHUDRAFT_212375, EMIHUDRAFT_216821, EMIHUDRAFT_227185, EMIHUDRAFT_227399, EMIHUDRAFT_230385, EMIHUDRAFT_232647, EMIHUDRAFT_245563, EMIHUDRAFT_419932, EMIHUDRAFT_421349, EMIHUDRAFT_423357, EMIHUDRAFT_…
GO:1902600	Proton transmembrane transport	Biological process	1.65001e-06	23.8636	21	5.78251	[ATPVA, ATPVB, ATPVC, ATPVG, ATPVa, ATPVd, ATPase, EMIHUDRAFT_211632, EMIHUDRAFT_352634, EMIHUDRAFT_415047, EMIHUDRAFT_421851, EMIHUDRAFT_433142, EMIHUDRAFT_439740, EMIHUDRAFT_455270, EMIHUDRAFT_456269, EMIHUDRAFT_459047, EMIHUDRAFT_51239, EMIHUDRAFT_64876, EMIHUDRAFT_95543, NAH1, NAH2]
GO:0046390	Ribose phosphate biosynthetic process	Biological process	2.26263e-06	28.5714	16	5.64539	[ATPase, EMIHUDRAFT_352634, EMIHUDRAFT_359239, EMIHUDRAFT_417078, EMIHUDRAFT_421581, EMIHUDRAFT_424259, EMIHUDRAFT_433142, EMIHUDRAFT_450639, EMIHUDRAFT_455270, EMIHUDRAFT_456269, EMIHUDRAFT_457202, EMIHUDRAFT_459047, EMIHUDRAFT_60978, EMIHUDRAFT_63166, EMIHUDRAFT_73959, PANK1]
GO:0009260	Ribonucleotide biosynthetic process	Biological process	2.26263e-06	28.5714	16	5.64539	[ATPase, EMIHUDRAFT_352634, EMIHUDRAFT_359239, EMIHUDRAFT_417078, EMIHUDRAFT_421581, EMIHUDRAFT_424259, EMIHUDRAFT_433142, EMIHUDRAFT_450639, EMIHUDRAFT_455270, EMIHUDRAFT_456269, EMIHUDRAFT_457202, EMIHUDRAFT_459047, EMIHUDRAFT_60978, EMIHUDRAFT_63166, EMIHUDRAFT_73959, PANK1]
GO:0072522	Purine-containing compound biosynthetic process	Biological process	2.92743e-06	28.0702	16	5.53351	[ATPase, EMIHUDRAFT_352634, EMIHUDRAFT_359239, EMIHUDRAFT_417078, EMIHUDRAFT_421581, EMIHUDRAFT_424199, EMIHUDRAFT_424259, EMIHUDRAFT_433142, EMIHUDRAFT_447877, EMIHUDRAFT_450639, EMIHUDRAFT_455270, EMIHUDRAFT_456269, EMIHUDRAFT_457202, EMIHUDRAFT_459047, EMIHUDRAFT_60978, PANK1]
GO:0009064	Glutamine family amino acid metabolic process	Biological process	4.09875e-06	28.8462	15	5.38735	[ASS1, EMIHUDRAFT_104137, EMIHUDRAFT_124858, EMIHUDRAFT_212450, EMIHUDRAFT_225692, EMIHUDRAFT_422007, EMIHUDRAFT_426730, EMIHUDRAFT_455983, EMIHUDRAFT_456050, EMIHUDRAFT_463702, EMIHUDRAFT_470892, EMIHUDRAFT_63166, EMIHUDRAFT_66467, EMIHUDRAFT_73959, GLN4]
GO:1901135	Carbohydrate derivative metabolic process	Biological process	4.89652e-06	13.6865	62	5.31011	[16PFK1, ATPase, EMIHUDRAFT_100158, EMIHUDRAFT_111194, EMIHUDRAFT_217317, EMIHUDRAFT_223052, EMIHUDRAFT_227792, EMIHUDRAFT_245446, EMIHUDRAFT_351398, EMIHUDRAFT_352634, EMIHUDRAFT_359239, EMIHUDRAFT_365175, EMIHUDRAFT_374382, EMIHUDRAFT_417078, EMIHUDRAFT_420746, EMIHUDRAFT_421581, EMIHUDRAFT_424259, EMIHUDRAFT_427769, EMIHUDRAFT_432864, EMIHUDRAFT_433142, EMIHUDRAFT_433184, EMIHUDRAFT_433474, EM…
GO:0032268	Regulation of cellular protein metabolic process	Biological process	4.99429e-06	17.7778	32	5.30153	[EMIHUDRAFT_108677, EMIHUDRAFT_109842, EMIHUDRAFT_114135, EMIHUDRAFT_124166, EMIHUDRAFT_210030, EMIHUDRAFT_210535, EMIHUDRAFT_240795, EMIHUDRAFT_352743, EMIHUDRAFT_361748, EMIHUDRAFT_363263, EMIHUDRAFT_414699, EMIHUDRAFT_419452, EMIHUDRAFT_420741, EMIHUDRAFT_420913, EMIHUDRAFT_420966, EMIHUDRAFT_423675, EMIHUDRAFT_426559, EMIHUDRAFT_428552, EMIHUDRAFT_434541, EMIHUDRAFT_434985, EMIHUDRAFT_439791,…
GO:0009152	Purine ribonucleotide biosynthetic process	Biological process	5.64433e-06	29.7872	14	5.24839	[ATPase, EMIHUDRAFT_352634, EMIHUDRAFT_359239, EMIHUDRAFT_417078, EMIHUDRAFT_421581, EMIHUDRAFT_424259, EMIHUDRAFT_433142, EMIHUDRAFT_450639, EMIHUDRAFT_455270, EMIHUDRAFT_456269, EMIHUDRAFT_457202, EMIHUDRAFT_459047, EMIHUDRAFT_60978, PANK1]
GO:0009142	Nucleoside triphosphate biosynthetic process	Biological process	9.67926e-06	42.8571	9	5.01416	[ATPase, EMIHUDRAFT_352634, EMIHUDRAFT_433142, EMIHUDRAFT_455270, EMIHUDRAFT_456269, EMIHUDRAFT_459047, EMIHUDRAFT_60978, EMIHUDRAFT_63166, EMIHUDRAFT_73959]
GO:0009199	Ribonucleoside triphosphate metabolic process	Biological process	9.67926e-06	42.8571	9	5.01416	[ATPase, EMIHUDRAFT_352634, EMIHUDRAFT_433142, EMIHUDRAFT_455270, EMIHUDRAFT_456269, EMIHUDRAFT_459047, EMIHUDRAFT_60978, EMIHUDRAFT_63166, EMIHUDRAFT_73959]
GO:0009201	Ribonucleoside triphosphate biosynthetic process	Biological process	9.67926e-06	42.8571	9	5.01416	[ATPase, EMIHUDRAFT_352634, EMIHUDRAFT_433142, EMIHUDRAFT_455270, EMIHUDRAFT_456269, EMIHUDRAFT_459047, EMIHUDRAFT_60978, EMIHUDRAFT_63166, EMIHUDRAFT_73959]
GO:0045182	Translation regulator activity	Biological process	9.77241e-06	22.8916	19	5.01	[EMIHUDRAFT_108677, EMIHUDRAFT_240795, EMIHUDRAFT_352743, EMIHUDRAFT_361748, EMIHUDRAFT_363263, EMIHUDRAFT_414699, EMIHUDRAFT_419452, EMIHUDRAFT_420741, EMIHUDRAFT_420966, EMIHUDRAFT_426559, EMIHUDRAFT_428552, EMIHUDRAFT_439791, EMIHUDRAFT_452339, EMIHUDRAFT_453650, EMIHUDRAFT_458706, EMIHUDRAFT_465598, EMIHUDRAFT_469449, EMIHUDRAFT_68064, EMIHUDRAFT_97619]
GO:0008135	Translation factor activity, RNA binding	Biological process	9.77241e-06	22.8916	19	5.01	[EMIHUDRAFT_108677, EMIHUDRAFT_240795, EMIHUDRAFT_352743, EMIHUDRAFT_361748, EMIHUDRAFT_363263, EMIHUDRAFT_414699, EMIHUDRAFT_419452, EMIHUDRAFT_420741, EMIHUDRAFT_420966, EMIHUDRAFT_426559, EMIHUDRAFT_428552, EMIHUDRAFT_439791, EMIHUDRAFT_452339, EMIHUDRAFT_453650, EMIHUDRAFT_458706, EMIHUDRAFT_465598, EMIHUDRAFT_469449, EMIHUDRAFT_68064, EMIHUDRAFT_97619]
GO:0090079	Translation regulator activity, nucleic acid binding	Biological process	9.77241e-06	22.8916	19	5.01	[EMIHUDRAFT_108677, EMIHUDRAFT_240795, EMIHUDRAFT_352743, EMIHUDRAFT_361748, EMIHUDRAFT_363263, EMIHUDRAFT_414699, EMIHUDRAFT_419452, EMIHUDRAFT_420741, EMIHUDRAFT_420966, EMIHUDRAFT_426559, EMIHUDRAFT_428552, EMIHUDRAFT_439791, EMIHUDRAFT_452339, EMIHUDRAFT_453650, EMIHUDRAFT_458706, EMIHUDRAFT_465598, EMIHUDRAFT_469449, EMIHUDRAFT_68064, EMIHUDRAFT_97619]
GO:0006541	Glutamine metabolic process	Biological process	9.81251e-06	38.4615	10	5.00822	[EMIHUDRAFT_422007, EMIHUDRAFT_426730, EMIHUDRAFT_455983, EMIHUDRAFT_456050, EMIHUDRAFT_463702, EMIHUDRAFT_470892, EMIHUDRAFT_63166, EMIHUDRAFT_66467, EMIHUDRAFT_73959, GLN4]
GO:0006414	Translational elongation	Biological process	1.24188e-05	34.375	11	4.90592	[EMIHUDRAFT_124166, EMIHUDRAFT_210030, EMIHUDRAFT_210535, EMIHUDRAFT_240795, EMIHUDRAFT_358841, EMIHUDRAFT_361748, EMIHUDRAFT_439791, EMIHUDRAFT_453650, EMIHUDRAFT_453665, EMIHUDRAFT_458706, EMIHUDRAFT_49848]
GO:0015672	Monovalent inorganic cation transport	Biological process	1.3296e-05	19.084	25	4.87628	[ATPVA, ATPVB, ATPVC, ATPVG, ATPVa, ATPVd, ATPase, EMIHUDRAFT_103236, EMIHUDRAFT_211632, EMIHUDRAFT_352634, EMIHUDRAFT_415047, EMIHUDRAFT_421851, EMIHUDRAFT_427627, EMIHUDRAFT_433142, EMIHUDRAFT_439740, EMIHUDRAFT_455270, EMIHUDRAFT_456269, EMIHUDRAFT_457905, EMIHUDRAFT_459047, EMIHUDRAFT_51239, EMIHUDRAFT_64876, EMIHUDRAFT_95543, NAH1, NAH2, NHA2]
GO:0034249	Negative regulation of cellular amide metabolic process	Biological process	1.35075e-05	83.3333	5	4.86943	[EMIHUDRAFT_124166, EMIHUDRAFT_210030, EMIHUDRAFT_210535, EMIHUDRAFT_453665, EMIHUDRAFT_49848]
GO:0017148	Negative regulation of translation	Biological process	1.35075e-05	83.3333	5	4.86943	[EMIHUDRAFT_124166, EMIHUDRAFT_210030, EMIHUDRAFT_210535, EMIHUDRAFT_453665, EMIHUDRAFT_49848]
GO:0045900	Negative regulation of translational elongation	Biological process	1.35075e-05	83.3333	5	4.86943	[EMIHUDRAFT_124166, EMIHUDRAFT_210030, EMIHUDRAFT_210535, EMIHUDRAFT_453665, EMIHUDRAFT_49848]
GO:0016614	Oxidoreductase activity, acting on CH-OH group of donors	Biological process	1.48601e-05	20.3704	22	4.82798	[EMIHUDRAFT_115992, EMIHUDRAFT_217317, EMIHUDRAFT_239062, EMIHUDRAFT_253304, EMIHUDRAFT_414497, EMIHUDRAFT_420632, EMIHUDRAFT_423315, EMIHUDRAFT_427769, EMIHUDRAFT_432864, EMIHUDRAFT_436024, EMIHUDRAFT_439403, EMIHUDRAFT_440242, EMIHUDRAFT_441720, EMIHUDRAFT_442209, EMIHUDRAFT_457487, EMIHUDRAFT_457738, EMIHUDRAFT_458800, EMIHUDRAFT_465676, EMIHUDRAFT_471368, HMGR2, HMGR3, IDH2]
GO:0010467	Gene expression	Biological process	1.4955e-05	10.6414	146	4.82521	[EMIHUDRAFT_103206, EMIHUDRAFT_106249, EMIHUDRAFT_108677, EMIHUDRAFT_109235, EMIHUDRAFT_112668, EMIHUDRAFT_117193, EMIHUDRAFT_118270, EMIHUDRAFT_118576, EMIHUDRAFT_119956, EMIHUDRAFT_122935, EMIHUDRAFT_123268, EMIHUDRAFT_123683, EMIHUDRAFT_124166, EMIHUDRAFT_125335, EMIHUDRAFT_196456, EMIHUDRAFT_197460, EMIHUDRAFT_200568, EMIHUDRAFT_205373, EMIHUDRAFT_210030, EMIHUDRAFT_210535, EMIHUDRAFT_226481,…
GO:0006996	Organelle organization	Biological process	1.71992e-05	13.7056	54	4.76449	[EMIHUDRAFT_102347, EMIHUDRAFT_104149, EMIHUDRAFT_104197, EMIHUDRAFT_106820, EMIHUDRAFT_109456, EMIHUDRAFT_111401, EMIHUDRAFT_115764, EMIHUDRAFT_116863, EMIHUDRAFT_122935, EMIHUDRAFT_200410, EMIHUDRAFT_210936, EMIHUDRAFT_211457, EMIHUDRAFT_212375, EMIHUDRAFT_216860, EMIHUDRAFT_227185, EMIHUDRAFT_237406, EMIHUDRAFT_243234, EMIHUDRAFT_256793, EMIHUDRAFT_257700, EMIHUDRAFT_311254, EMIHUDRAFT_311470,…
GO:0006796	Phosphate-containing compound metabolic process	Biological process	1.85884e-05	10.5263	152	4.73076	[16PFK1, ATPase, CIPK3, EMIHUDRAFT_100158, EMIHUDRAFT_100296, EMIHUDRAFT_106724, EMIHUDRAFT_107224, EMIHUDRAFT_107321, EMIHUDRAFT_108216, EMIHUDRAFT_108647, EMIHUDRAFT_109784, EMIHUDRAFT_109842, EMIHUDRAFT_110727, EMIHUDRAFT_111596, EMIHUDRAFT_113443, EMIHUDRAFT_114135, EMIHUDRAFT_114150, EMIHUDRAFT_116987, EMIHUDRAFT_117187, EMIHUDRAFT_118114, EMIHUDRAFT_196695, EMIHUDRAFT_210973, EMIHUDRAFT_217…
GO:1901293	Nucleoside phosphate biosynthetic process	Biological process	2.01255e-05	20	22	4.69625	[ATPase, EMIHUDRAFT_234589, EMIHUDRAFT_352634, EMIHUDRAFT_359239, EMIHUDRAFT_417078, EMIHUDRAFT_421581, EMIHUDRAFT_424199, EMIHUDRAFT_424259, EMIHUDRAFT_433142, EMIHUDRAFT_444171, EMIHUDRAFT_447877, EMIHUDRAFT_450639, EMIHUDRAFT_455270, EMIHUDRAFT_456269, EMIHUDRAFT_457202, EMIHUDRAFT_459047, EMIHUDRAFT_464234, EMIHUDRAFT_468338, EMIHUDRAFT_60978, EMIHUDRAFT_63166, EMIHUDRAFT_73959, PANK1]
GO:0009165	Nucleotide biosynthetic process	Biological process	2.01255e-05	20	22	4.69625	[ATPase, EMIHUDRAFT_234589, EMIHUDRAFT_352634, EMIHUDRAFT_359239, EMIHUDRAFT_417078, EMIHUDRAFT_421581, EMIHUDRAFT_424199, EMIHUDRAFT_424259, EMIHUDRAFT_433142, EMIHUDRAFT_444171, EMIHUDRAFT_447877, EMIHUDRAFT_450639, EMIHUDRAFT_455270, EMIHUDRAFT_456269, EMIHUDRAFT_457202, EMIHUDRAFT_459047, EMIHUDRAFT_464234, EMIHUDRAFT_468338, EMIHUDRAFT_60978, EMIHUDRAFT_63166, EMIHUDRAFT_73959, PANK1]
GO:0072657	Protein localization to membrane	Biological process	2.42391e-05	30	12	4.61548	[EMIHUDRAFT_114172, EMIHUDRAFT_115094, EMIHUDRAFT_210535, EMIHUDRAFT_212375, EMIHUDRAFT_216821, EMIHUDRAFT_227185, EMIHUDRAFT_227399, EMIHUDRAFT_232647, EMIHUDRAFT_416100, EMIHUDRAFT_417253, EMIHUDRAFT_455543, EMIHUDRAFT_49848]
GO:0090150	Establishment of protein localization to membrane	Biological process	2.42391e-05	30	12	4.61548	[EMIHUDRAFT_114172, EMIHUDRAFT_115094, EMIHUDRAFT_210535, EMIHUDRAFT_212375, EMIHUDRAFT_216821, EMIHUDRAFT_227185, EMIHUDRAFT_227399, EMIHUDRAFT_232647, EMIHUDRAFT_416100, EMIHUDRAFT_417253, EMIHUDRAFT_455543, EMIHUDRAFT_49848]
GO:0006793	Phosphorus metabolic process	Biological process	2.48592e-05	10.4611	152	4.60451	[16PFK1, ATPase, CIPK3, EMIHUDRAFT_100158, EMIHUDRAFT_100296, EMIHUDRAFT_106724, EMIHUDRAFT_107224, EMIHUDRAFT_107321, EMIHUDRAFT_108216, EMIHUDRAFT_108647, EMIHUDRAFT_109784, EMIHUDRAFT_109842, EMIHUDRAFT_110727, EMIHUDRAFT_111596, EMIHUDRAFT_113443, EMIHUDRAFT_114135, EMIHUDRAFT_114150, EMIHUDRAFT_116987, EMIHUDRAFT_117187, EMIHUDRAFT_118114, EMIHUDRAFT_196695, EMIHUDRAFT_210973, EMIHUDRAFT_217…
GO:0044267	Cellular protein metabolic process	Biological process	3.80189e-05	9.59176	242	4.42	[CIPK3, CYP15, CYPA1, CYPB1, EMIHUDRAFT_100296, EMIHUDRAFT_102911, EMIHUDRAFT_106507, EMIHUDRAFT_107224, EMIHUDRAFT_107321, EMIHUDRAFT_108216, EMIHUDRAFT_108677, EMIHUDRAFT_109784, EMIHUDRAFT_109842, EMIHUDRAFT_110727, EMIHUDRAFT_111194, EMIHUDRAFT_111401, EMIHUDRAFT_111596, EMIHUDRAFT_113443, EMIHUDRAFT_114135, EMIHUDRAFT_114150, EMIHUDRAFT_117187, EMIHUDRAFT_117663, EMIHUDRAFT_118114, EMIHUDRAF…
GO:0009144	Purine nucleoside triphosphate metabolic process	Biological process	5.06356e-05	46.6667	7	4.29554	[ATPase, EMIHUDRAFT_352634, EMIHUDRAFT_433142, EMIHUDRAFT_455270, EMIHUDRAFT_456269, EMIHUDRAFT_459047, EMIHUDRAFT_60978]
GO:0009145	Purine nucleoside triphosphate biosynthetic process	Biological process	5.06356e-05	46.6667	7	4.29554	[ATPase, EMIHUDRAFT_352634, EMIHUDRAFT_433142, EMIHUDRAFT_455270, EMIHUDRAFT_456269, EMIHUDRAFT_459047, EMIHUDRAFT_60978]
GO:0009205	Purine ribonucleoside triphosphate metabolic process	Biological process	5.06356e-05	46.6667	7	4.29554	[ATPase, EMIHUDRAFT_352634, EMIHUDRAFT_433142, EMIHUDRAFT_455270, EMIHUDRAFT_456269, EMIHUDRAFT_459047, EMIHUDRAFT_60978]
GO:0009206	Purine ribonucleoside triphosphate biosynthetic process	Biological process	5.06356e-05	46.6667	7	4.29554	[ATPase, EMIHUDRAFT_352634, EMIHUDRAFT_433142, EMIHUDRAFT_455270, EMIHUDRAFT_456269, EMIHUDRAFT_459047, EMIHUDRAFT_60978]
GO:0006448	Regulation of translational elongation	Biological process	5.97704e-05	54.5455	6	4.22351	[EMIHUDRAFT_124166, EMIHUDRAFT_210030, EMIHUDRAFT_210535, EMIHUDRAFT_361748, EMIHUDRAFT_453665, EMIHUDRAFT_49848]
GO:0006754	ATP biosynthetic process	Biological process	5.97704e-05	54.5455	6	4.22351	[ATPase, EMIHUDRAFT_352634, EMIHUDRAFT_433142, EMIHUDRAFT_455270, EMIHUDRAFT_456269, EMIHUDRAFT_459047]
GO:0015985	Energy coupled proton transport, down electrochemical gradient	Biological process	5.97704e-05	54.5455	6	4.22351	[ATPase, EMIHUDRAFT_352634, EMIHUDRAFT_433142, EMIHUDRAFT_455270, EMIHUDRAFT_456269, EMIHUDRAFT_459047]
GO:0015986	ATP synthesis coupled proton transport	Biological process	5.97704e-05	54.5455	6	4.22351	[ATPase, EMIHUDRAFT_352634, EMIHUDRAFT_433142, EMIHUDRAFT_455270, EMIHUDRAFT_456269, EMIHUDRAFT_459047]
GO:0006720	Isoprenoid metabolic process	Biological process	6.90425e-05	27.2727	12	4.16088	[EMIHUDRAFT_421941, EMIHUDRAFT_440786, EMIHUDRAFT_442353, EMIHUDRAFT_447290, EMIHUDRAFT_74977, GGPS, HMGR2, HMGR3, HMGS1, HMGS2, MVD1, PKS9]
GO:0008299	Isoprenoid biosynthetic process	Biological process	6.90425e-05	27.2727	12	4.16088	[EMIHUDRAFT_421941, EMIHUDRAFT_440786, EMIHUDRAFT_442353, EMIHUDRAFT_447290, EMIHUDRAFT_74977, GGPS, HMGR2, HMGR3, HMGS1, HMGS2, MVD1, PKS9]
GO:0015078	Proton transmembrane transporter activity	Biological process	9.14687e-05	20.9877	17	4.03873	[ATPVA, ATPVC, ATPVa, ATPVd, ATPase, EMIHUDRAFT_211632, EMIHUDRAFT_352634, EMIHUDRAFT_415047, EMIHUDRAFT_421851, EMIHUDRAFT_433142, EMIHUDRAFT_439740, EMIHUDRAFT_456269, EMIHUDRAFT_51239, EMIHUDRAFT_64876, EMIHUDRAFT_95543, NAH1, NAH2]
GO:0005975	Carbohydrate metabolic process	Biological process	9.97972e-05	12.3752	62	4.00088	[16PFK1, 6PGL, EMIHUDRAFT_100158, EMIHUDRAFT_102818, EMIHUDRAFT_111701, EMIHUDRAFT_116540, EMIHUDRAFT_120999, EMIHUDRAFT_198328, EMIHUDRAFT_206773, EMIHUDRAFT_217317, EMIHUDRAFT_217958, EMIHUDRAFT_235923, EMIHUDRAFT_365175, EMIHUDRAFT_374382, EMIHUDRAFT_414497, EMIHUDRAFT_420746, EMIHUDRAFT_425018, EMIHUDRAFT_427769, EMIHUDRAFT_432636, EMIHUDRAFT_432864, EMIHUDRAFT_433474, EMIHUDRAFT_434018, EMIH…
GO:0017144	Drug metabolic process	Biological process	0.000111094	18.8679	20	3.95431	[ATPase, EMIHUDRAFT_198673, EMIHUDRAFT_352634, EMIHUDRAFT_426056, EMIHUDRAFT_429491, EMIHUDRAFT_433142, EMIHUDRAFT_433725, EMIHUDRAFT_454633, EMIHUDRAFT_455270, EMIHUDRAFT_455470, EMIHUDRAFT_456269, EMIHUDRAFT_457202, EMIHUDRAFT_457487, EMIHUDRAFT_457592, EMIHUDRAFT_457672, EMIHUDRAFT_457738, EMIHUDRAFT_459047, EMIHUDRAFT_462645, EMIHUDRAFT_71084, GDCT1]
GO:0010629	Negative regulation of gene expression	Biological process	0.000138536	25.5319	12	3.85844	[EMIHUDRAFT_106249, EMIHUDRAFT_119956, EMIHUDRAFT_124166, EMIHUDRAFT_210030, EMIHUDRAFT_210535, EMIHUDRAFT_419452, EMIHUDRAFT_428552, EMIHUDRAFT_452958, EMIHUDRAFT_453665, EMIHUDRAFT_49848, EMIHUDRAFT_95733, LSM4]
GO:0009141	Nucleoside triphosphate metabolic process	Biological process	0.00014041	32.1429	9	3.8526	[ATPase, EMIHUDRAFT_352634, EMIHUDRAFT_433142, EMIHUDRAFT_455270, EMIHUDRAFT_456269, EMIHUDRAFT_459047, EMIHUDRAFT_60978, EMIHUDRAFT_63166, EMIHUDRAFT_73959]
GO:0016192	Vesicle-mediated transport	Biological process	0.000257896	15.1685	28	3.58856	[AP2A-1, AP2A-2, AP2B1, AP2M, AP4E, Apm4, CHC1, COPB1-1b, COPB1-2, COPB2-1, COPZ1-1, COPZ1-2, EMIHUDRAFT_419932, EMIHUDRAFT_434096, EMIHUDRAFT_435194, EMIHUDRAFT_451257, EMIHUDRAFT_456489, EMIHUDRAFT_462816, EMIHUDRAFT_467558, SEC1, SEC23A, SEC23B, SEC23C, SEC24A, STXPM-1, VPS35, Vps45]
GO:0006694	Steroid biosynthetic process	Biological process	0.000318883	42.8571	6	3.49637	[EMIHUDRAFT_253304, EMIHUDRAFT_432780, EMIHUDRAFT_68651, HMGS1, HMGS2, MVD1]
GO:0072594	Establishment of protein localization to organelle	Biological process	0.000390729	20.8955	14	3.40812	[EMIHUDRAFT_114172, EMIHUDRAFT_115094, EMIHUDRAFT_210535, EMIHUDRAFT_212375, EMIHUDRAFT_216821, EMIHUDRAFT_227185, EMIHUDRAFT_227399, EMIHUDRAFT_232647, EMIHUDRAFT_421349, EMIHUDRAFT_455543, EMIHUDRAFT_460128, EMIHUDRAFT_461965, EMIHUDRAFT_49848, EMIHUDRAFT_52016]
GO:0051273	Beta-glucan metabolic process	Biological process	0.000423968	66.6667	4	3.37267	[EMIHUDRAFT_439988, EMIHUDRAFT_440697, EMIHUDRAFT_448185, EMIHUDRAFT_450707]
GO:0051274	Beta-glucan biosynthetic process	Biological process	0.000423968	66.6667	4	3.37267	[EMIHUDRAFT_439988, EMIHUDRAFT_440697, EMIHUDRAFT_448185, EMIHUDRAFT_450707]
GO:0042026	Protein refolding	Biological process	0.000425771	100	3	3.37082	[EMIHUDRAFT_314748, EMIHUDRAFT_419556, EMIHUDRAFT_459873]
GO:0006431	Methionyl-tRNA aminoacylation	Biological process	0.000425771	100	3	3.37082	[EMIHUDRAFT_417170, EMIHUDRAFT_460604, EMIHUDRAFT_71449]
GO:0000726	Non-recombinational repair	Biological process	0.000425771	100	3	3.37082	[EMIHUDRAFT_204744, EMIHUDRAFT_219460, EMIHUDRAFT_453298]
GO:0006303	Double-strand break repair via nonhomologous end joining	Biological process	0.000425771	100	3	3.37082	[EMIHUDRAFT_204744, EMIHUDRAFT_219460, EMIHUDRAFT_453298]
GO:0045116	Protein neddylation	Biological process	0.000425771	100	3	3.37082	[EMIHUDRAFT_425916, EMIHUDRAFT_427944, EMIHUDRAFT_428127]
GO:0042558	Pteridine-containing compound metabolic process	Biological process	0.000436326	35	7	3.36019	[EMIHUDRAFT_215177, EMIHUDRAFT_234285, EMIHUDRAFT_242970, EMIHUDRAFT_423073, EMIHUDRAFT_429491, EMIHUDRAFT_433725, EMIHUDRAFT_455470]
GO:0006730	One-carbon metabolic process	Biological process	0.000438752	50	5	3.35778	[EMIHUDRAFT_429491, EMIHUDRAFT_433725, EMIHUDRAFT_440113, EMIHUDRAFT_441258, EMIHUDRAFT_455470]
GO:0006612	Protein targeting to membrane	Biological process	0.000462166	30.7692	8	3.3352	[EMIHUDRAFT_114172, EMIHUDRAFT_115094, EMIHUDRAFT_210535, EMIHUDRAFT_216821, EMIHUDRAFT_227399, EMIHUDRAFT_232647, EMIHUDRAFT_455543, EMIHUDRAFT_49848]
GO:0019538	Protein metabolic process	Biological process	0.000466204	9.08203	279	3.33142	[CIPK3, CYP15, CYPA1, CYPB1, EMIHUDRAFT_100296, EMIHUDRAFT_102911, EMIHUDRAFT_103784, EMIHUDRAFT_106507, EMIHUDRAFT_107224, EMIHUDRAFT_107321, EMIHUDRAFT_108216, EMIHUDRAFT_108677, EMIHUDRAFT_109784, EMIHUDRAFT_109842, EMIHUDRAFT_110727, EMIHUDRAFT_111194, EMIHUDRAFT_111401, EMIHUDRAFT_111596, EMIHUDRAFT_113443, EMIHUDRAFT_113643, EMIHUDRAFT_114135, EMIHUDRAFT_114150, EMIHUDRAFT_116672, EMIHUDRAF…
GO:2000113	Negative regulation of cellular macromolecule biosynthetic process	Biological process	0.000497715	40	6	3.30302	[EMIHUDRAFT_106249, EMIHUDRAFT_124166, EMIHUDRAFT_210030, EMIHUDRAFT_210535, EMIHUDRAFT_453665, EMIHUDRAFT_49848]
GO:0045333	Cellular respiration	Biological process	0.000556519	27.2727	9	3.25452	[EMIHUDRAFT_414497, EMIHUDRAFT_417649, EMIHUDRAFT_435205, EMIHUDRAFT_436533, EMIHUDRAFT_437738, EMIHUDRAFT_439301, EMIHUDRAFT_442828, EMIHUDRAFT_467883, EMIHUDRAFT_73196]
GO:1901575	Organic substance catabolic process	Biological process	0.000629434	12.1005	53	3.20105	[16PFK1, ECH14, EMIHUDRAFT_100158, EMIHUDRAFT_102911, EMIHUDRAFT_104137, EMIHUDRAFT_116540, EMIHUDRAFT_117663, EMIHUDRAFT_217317, EMIHUDRAFT_229442, EMIHUDRAFT_231370, EMIHUDRAFT_310779, EMIHUDRAFT_365175, EMIHUDRAFT_374382, EMIHUDRAFT_419452, EMIHUDRAFT_420673, EMIHUDRAFT_420746, EMIHUDRAFT_422045, EMIHUDRAFT_427769, EMIHUDRAFT_428552, EMIHUDRAFT_432864, EMIHUDRAFT_433474, EMIHUDRAFT_434211, EMI…
GO:0006605	Protein targeting	Biological process	0.000788311	21.4286	12	3.1033	[EMIHUDRAFT_114172, EMIHUDRAFT_115094, EMIHUDRAFT_210535, EMIHUDRAFT_212375, EMIHUDRAFT_216821, EMIHUDRAFT_227185, EMIHUDRAFT_227399, EMIHUDRAFT_232647, EMIHUDRAFT_423357, EMIHUDRAFT_455543, EMIHUDRAFT_466893, EMIHUDRAFT_49848]
GO:0033365	Protein localization to organelle	Biological process	0.000838297	19.4444	14	3.0766	[EMIHUDRAFT_114172, EMIHUDRAFT_115094, EMIHUDRAFT_210535, EMIHUDRAFT_212375, EMIHUDRAFT_216821, EMIHUDRAFT_227185, EMIHUDRAFT_227399, EMIHUDRAFT_232647, EMIHUDRAFT_421349, EMIHUDRAFT_455543, EMIHUDRAFT_460128, EMIHUDRAFT_461965, EMIHUDRAFT_49848, EMIHUDRAFT_52016]
GO:0019932	Second-messenger-mediated signaling	Biological process	0.000930157	57.1429	4	3.03144	[CAM1, CAM2, CAM3, CAM4]
GO:0019722	Calcium-mediated signaling	Biological process	0.000930157	57.1429	4	3.03144	[CAM1, CAM2, CAM3, CAM4]
GO:0015994	Chlorophyll metabolic process	Biological process	0.000930157	57.1429	4	3.03144	[EMIHUDRAFT_309350, EMIHUDRAFT_432259, MPMT1, PPMT1]
GO:0015995	Chlorophyll biosynthetic process	Biological process	0.000930157	57.1429	4	3.03144	[EMIHUDRAFT_309350, EMIHUDRAFT_432259, MPMT1, PPMT1]
GO:0006415	Translational termination	Biological process	0.00107968	35.2941	6	2.9667	[EMIHUDRAFT_108677, EMIHUDRAFT_361748, EMIHUDRAFT_419452, EMIHUDRAFT_420741, EMIHUDRAFT_420966, EMIHUDRAFT_428552]
GO:0006631	Fatty acid metabolic process	Biological process	0.00109501	20.6897	12	2.96058	[ACC-1, ACC-2, ACC-3, CHS2, EMIHUDRAFT_239062, EMIHUDRAFT_436024, EMIHUDRAFT_439552, EMIHUDRAFT_440242, EMIHUDRAFT_442209, EMIHUDRAFT_447603, EMIHUDRAFT_459987, MAT1]
GO:0010558	Negative regulation of macromolecule biosynthetic process	Biological process	0.00112976	30.4348	7	2.94702	[EMIHUDRAFT_106249, EMIHUDRAFT_124166, EMIHUDRAFT_210030, EMIHUDRAFT_210535, EMIHUDRAFT_453665, EMIHUDRAFT_461196, EMIHUDRAFT_49848]
GO:1901360	Organic cyclic compound metabolic process	Biological process	0.00121178	9.36722	188	2.91658	[16PFK1, ATPase, CPO, DAHPS, EMIHUDRAFT_100158, EMIHUDRAFT_103206, EMIHUDRAFT_104137, EMIHUDRAFT_106249, EMIHUDRAFT_109235, EMIHUDRAFT_112668, EMIHUDRAFT_115764, EMIHUDRAFT_117193, EMIHUDRAFT_118576, EMIHUDRAFT_119956, EMIHUDRAFT_122067, EMIHUDRAFT_122935, EMIHUDRAFT_123683, EMIHUDRAFT_125335, EMIHUDRAFT_197460, EMIHUDRAFT_204744, EMIHUDRAFT_205373, EMIHUDRAFT_205498, EMIHUDRAFT_211457, EMIHUDRAF…
GO:0016668	Oxidoreductase activity, acting on a sulfur group of donors, NAD(P) as acceptor	Biological process	0.00121361	41.6667	5	2.91592	[DLD1, DLD2, EMIHUDRAFT_259079, GR1, GR2]
GO:0015077	Monovalent inorganic cation transmembrane transporter activity	Biological process	0.00136685	16.1017	19	2.86428	[ATPVA, ATPVC, ATPVa, ATPVd, ATPase, EMIHUDRAFT_103236, EMIHUDRAFT_211632, EMIHUDRAFT_352634, EMIHUDRAFT_415047, EMIHUDRAFT_421851, EMIHUDRAFT_427627, EMIHUDRAFT_433142, EMIHUDRAFT_439740, EMIHUDRAFT_456269, EMIHUDRAFT_51239, EMIHUDRAFT_64876, EMIHUDRAFT_95543, NAH1, NAH2]
GO:0090407	Organophosphate biosynthetic process	Biological process	0.00137098	14.6067	26	2.86297	[ATPase, EMIHUDRAFT_210973, EMIHUDRAFT_234589, EMIHUDRAFT_352634, EMIHUDRAFT_359239, EMIHUDRAFT_417078, EMIHUDRAFT_421581, EMIHUDRAFT_424199, EMIHUDRAFT_424259, EMIHUDRAFT_426056, EMIHUDRAFT_433142, EMIHUDRAFT_444171, EMIHUDRAFT_447877, EMIHUDRAFT_450639, EMIHUDRAFT_452258, EMIHUDRAFT_455270, EMIHUDRAFT_456269, EMIHUDRAFT_457202, EMIHUDRAFT_459047, EMIHUDRAFT_464234, EMIHUDRAFT_468338, EMIHUDRAFT…
GO:0009066	Aspartate family amino acid metabolic process	Biological process	0.00149235	29.1667	7	2.82613	[EMIHUDRAFT_212438, EMIHUDRAFT_423073, EMIHUDRAFT_441448, EMIHUDRAFT_455983, EMIHUDRAFT_463726, EMIHUDRAFT_465346, EMIHUDRAFT_66467]
GO:0006563	L-serine metabolic process	Biological process	0.00149235	29.1667	7	2.82613	[EMIHUDRAFT_116987, EMIHUDRAFT_420632, EMIHUDRAFT_429491, EMIHUDRAFT_433725, EMIHUDRAFT_452198, EMIHUDRAFT_455470, EMIHUDRAFT_460677]
GO:0009890	Negative regulation of biosynthetic process	Biological process	0.00149235	29.1667	7	2.82613	[EMIHUDRAFT_106249, EMIHUDRAFT_124166, EMIHUDRAFT_210030, EMIHUDRAFT_210535, EMIHUDRAFT_453665, EMIHUDRAFT_461196, EMIHUDRAFT_49848]
GO:0031327	Negative regulation of cellular biosynthetic process	Biological process	0.00149235	29.1667	7	2.82613	[EMIHUDRAFT_106249, EMIHUDRAFT_124166, EMIHUDRAFT_210030, EMIHUDRAFT_210535, EMIHUDRAFT_453665, EMIHUDRAFT_461196, EMIHUDRAFT_49848]
GO:0019222	Regulation of metabolic process	Biological process	0.00151911	11.0738	66	2.81841	[EMIHUDRAFT_103206, EMIHUDRAFT_106249, EMIHUDRAFT_108677, EMIHUDRAFT_109235, EMIHUDRAFT_109842, EMIHUDRAFT_112668, EMIHUDRAFT_114135, EMIHUDRAFT_117193, EMIHUDRAFT_118576, EMIHUDRAFT_119956, EMIHUDRAFT_123683, EMIHUDRAFT_124166, EMIHUDRAFT_210030, EMIHUDRAFT_210535, EMIHUDRAFT_237406, EMIHUDRAFT_240795, EMIHUDRAFT_247451, EMIHUDRAFT_349715, EMIHUDRAFT_352743, EMIHUDRAFT_361748, EMIHUDRAFT_363263,…
GO:1902221	Erythrose 4-phosphate/phosphoenolpyruvate family amino acid metabolic process	Biological process	0.00160712	75	3	2.79395	[EMIHUDRAFT_454633, EMIHUDRAFT_457592, EMIHUDRAFT_457672]
GO:0006558	L-phenylalanine metabolic process	Biological process	0.00160712	75	3	2.79395	[EMIHUDRAFT_454633, EMIHUDRAFT_457592, EMIHUDRAFT_457672]
GO:1902652	Secondary alcohol metabolic process	Biological process	0.00160712	75	3	2.79395	[EMIHUDRAFT_68651, IDH2, MVD1]
GO:0015980	Energy derivation by oxidation of organic compounds	Biological process	0.00167235	23.6842	9	2.77667	[EMIHUDRAFT_414497, EMIHUDRAFT_417649, EMIHUDRAFT_435205, EMIHUDRAFT_436533, EMIHUDRAFT_437738, EMIHUDRAFT_439301, EMIHUDRAFT_442828, EMIHUDRAFT_467883, EMIHUDRAFT_73196]
GO:0006575	Cellular modified amino acid metabolic process	Biological process	0.00167235	23.6842	9	2.77667	[EMIHUDRAFT_215177, EMIHUDRAFT_234285, EMIHUDRAFT_429491, EMIHUDRAFT_433725, EMIHUDRAFT_452258, EMIHUDRAFT_455470, GR1, GR2, GSHS2]
GO:0001505	Regulation of neurotransmitter levels	Biological process	0.00174947	50	4	2.75709	[EMIHUDRAFT_429491, EMIHUDRAFT_433725, EMIHUDRAFT_455470, GDCT1]
GO:0042133	Neurotransmitter metabolic process	Biological process	0.00174947	50	4	2.75709	[EMIHUDRAFT_429491, EMIHUDRAFT_433725, EMIHUDRAFT_455470, GDCT1]
GO:0006544	Glycine metabolic process	Biological process	0.00174947	50	4	2.75709	[EMIHUDRAFT_429491, EMIHUDRAFT_433725, EMIHUDRAFT_455470, GDCT1]
GO:0060255	Regulation of macromolecule metabolic process	Biological process	0.00182184	11.0733	65	2.73949	[EMIHUDRAFT_103206, EMIHUDRAFT_106249, EMIHUDRAFT_108677, EMIHUDRAFT_109235, EMIHUDRAFT_109842, EMIHUDRAFT_112668, EMIHUDRAFT_114135, EMIHUDRAFT_117193, EMIHUDRAFT_118576, EMIHUDRAFT_119956, EMIHUDRAFT_123683, EMIHUDRAFT_124166, EMIHUDRAFT_210030, EMIHUDRAFT_210535, EMIHUDRAFT_237406, EMIHUDRAFT_240795, EMIHUDRAFT_247451, EMIHUDRAFT_349715, EMIHUDRAFT_352743, EMIHUDRAFT_361748, EMIHUDRAFT_363263,…
GO:0009070	Serine family amino acid biosynthetic process	Biological process	0.00193956	28	7	2.7123	[EMIHUDRAFT_116987, EMIHUDRAFT_420632, EMIHUDRAFT_429491, EMIHUDRAFT_433725, EMIHUDRAFT_452198, EMIHUDRAFT_455470, EMIHUDRAFT_460677]
GO:0046148	Pigment biosynthetic process	Biological process	0.00207564	25	8	2.68285	[EMIHUDRAFT_205498, EMIHUDRAFT_309350, EMIHUDRAFT_421941, EMIHUDRAFT_432259, EMIHUDRAFT_450639, EMIHUDRAFT_74977, MPMT1, PPMT1]
GO:0006732	Coenzyme metabolic process	Biological process	0.00217981	16.3462	17	2.66158	[EMIHUDRAFT_198673, EMIHUDRAFT_199908, EMIHUDRAFT_215177, EMIHUDRAFT_234285, EMIHUDRAFT_359239, EMIHUDRAFT_417078, EMIHUDRAFT_426056, EMIHUDRAFT_429491, EMIHUDRAFT_433725, EMIHUDRAFT_455470, EMIHUDRAFT_462645, EMIHUDRAFT_464234, EMIHUDRAFT_471368, HMGR2, HMGR3, MVD1, PANK1]
GO:0098662	Inorganic cation transmembrane transport	Biological process	0.00226206	14.1243	25	2.6455	[ATPVA, ATPVB, ATPVC, ATPVG, ATPVa, ATPVd, ATPase, EMIHUDRAFT_103236, EMIHUDRAFT_114026, EMIHUDRAFT_199214, EMIHUDRAFT_211632, EMIHUDRAFT_352634, EMIHUDRAFT_415047, EMIHUDRAFT_421851, EMIHUDRAFT_427627, EMIHUDRAFT_433142, EMIHUDRAFT_439740, EMIHUDRAFT_455270, EMIHUDRAFT_456269, EMIHUDRAFT_459047, EMIHUDRAFT_51239, EMIHUDRAFT_64876, EMIHUDRAFT_95543, NAH1, NAH2]
GO:0016903	Oxidoreductase activity, acting on the aldehyde or oxo group of donors	Biological process	0.00232135	20	11	2.63426	[ALDH10, ALDH7, EMIHUDRAFT_349815, EMIHUDRAFT_359239, EMIHUDRAFT_417078, EMIHUDRAFT_421124, EMIHUDRAFT_428425, EMIHUDRAFT_437834, EMIHUDRAFT_44530, EMIHUDRAFT_455418, GAP1]
GO:0000375	RNA splicing, via transesterification reactions	Biological process	0.00243056	16.8421	16	2.61429	[EMIHUDRAFT_125335, EMIHUDRAFT_205373, EMIHUDRAFT_250429, EMIHUDRAFT_252657, EMIHUDRAFT_313460, EMIHUDRAFT_317040, EMIHUDRAFT_416083, EMIHUDRAFT_419034, EMIHUDRAFT_420120, EMIHUDRAFT_434360, EMIHUDRAFT_439789, EMIHUDRAFT_447448, EMIHUDRAFT_461221, EMIHUDRAFT_462082, EMIHUDRAFT_463519, LSM4]
GO:0000377	RNA splicing, via transesterification reactions with bulged adenosine as nucleophile	Biological process	0.00243056	16.8421	16	2.61429	[EMIHUDRAFT_125335, EMIHUDRAFT_205373, EMIHUDRAFT_250429, EMIHUDRAFT_252657, EMIHUDRAFT_313460, EMIHUDRAFT_317040, EMIHUDRAFT_416083, EMIHUDRAFT_419034, EMIHUDRAFT_420120, EMIHUDRAFT_434360, EMIHUDRAFT_439789, EMIHUDRAFT_447448, EMIHUDRAFT_461221, EMIHUDRAFT_462082, EMIHUDRAFT_463519, LSM4]
GO:0000398	mRNA splicing, via spliceosome	Biological process	0.00243056	16.8421	16	2.61429	[EMIHUDRAFT_125335, EMIHUDRAFT_205373, EMIHUDRAFT_250429, EMIHUDRAFT_252657, EMIHUDRAFT_313460, EMIHUDRAFT_317040, EMIHUDRAFT_416083, EMIHUDRAFT_419034, EMIHUDRAFT_420120, EMIHUDRAFT_434360, EMIHUDRAFT_439789, EMIHUDRAFT_447448, EMIHUDRAFT_461221, EMIHUDRAFT_462082, EMIHUDRAFT_463519, LSM4]
GO:0017038	Protein import	Biological process	0.00248387	26.9231	7	2.60487	[EMIHUDRAFT_115094, EMIHUDRAFT_421349, EMIHUDRAFT_423357, EMIHUDRAFT_460128, EMIHUDRAFT_461965, EMIHUDRAFT_466893, EMIHUDRAFT_52016]
GO:0008610	Lipid biosynthetic process	Biological process	0.00248513	13.9665	25	2.60465	[ACC-1, ACC-2, ACC-3, CHS2, EMIHUDRAFT_210973, EMIHUDRAFT_253304, EMIHUDRAFT_421941, EMIHUDRAFT_432780, EMIHUDRAFT_439552, EMIHUDRAFT_440786, EMIHUDRAFT_442353, EMIHUDRAFT_447290, EMIHUDRAFT_447603, EMIHUDRAFT_459987, EMIHUDRAFT_68651, EMIHUDRAFT_74977, GGPS, HMGR2, HMGR3, HMGS1, HMGS2, MAT1, MVD1, PKS8, PKS9]
GO:0009678	Pyrophosphate hydrolysis-driven proton transmembrane transporter activity	Biological process	0.00270139	35.7143	5	2.56841	[ATPVA, EMIHUDRAFT_415047, EMIHUDRAFT_439740, EMIHUDRAFT_51239, EMIHUDRAFT_95543]
GO:0003747	Translation release factor activity	Biological process	0.00270139	35.7143	5	2.56841	[EMIHUDRAFT_108677, EMIHUDRAFT_419452, EMIHUDRAFT_420741, EMIHUDRAFT_420966, EMIHUDRAFT_428552]
GO:0008079	Translation termination factor activity	Biological process	0.00270139	35.7143	5	2.56841	[EMIHUDRAFT_108677, EMIHUDRAFT_419452, EMIHUDRAFT_420741, EMIHUDRAFT_420966, EMIHUDRAFT_428552]
GO:0010564	Regulation of cell cycle process	Biological process	0.00270139	35.7143	5	2.56841	[EMIHUDRAFT_231370, EMIHUDRAFT_363991, EMIHUDRAFT_420673, EMIHUDRAFT_456815, EMIHUDRAFT_69270]
GO:0044260	Cellular macromolecule metabolic process	Biological process	0.00279487	8.76274	301	2.55364	[CIPK3, CYP15, CYPA1, CYPB1, EMIHUDRAFT_100296, EMIHUDRAFT_102911, EMIHUDRAFT_103206, EMIHUDRAFT_106249, EMIHUDRAFT_106507, EMIHUDRAFT_107224, EMIHUDRAFT_107321, EMIHUDRAFT_108216, EMIHUDRAFT_108677, EMIHUDRAFT_109235, EMIHUDRAFT_109784, EMIHUDRAFT_109842, EMIHUDRAFT_110727, EMIHUDRAFT_111194, EMIHUDRAFT_111401, EMIHUDRAFT_111596, EMIHUDRAFT_112668, EMIHUDRAFT_113443, EMIHUDRAFT_114135, EMIHUDRAF…
GO:0042176	Regulation of protein catabolic process	Biological process	0.00296194	44.4444	4	2.52842	[EMIHUDRAFT_422045, EMIHUDRAFT_458270, EMIHUDRAFT_464026, EMIHUDRAFT_469845]
GO:0016126	Sterol biosynthetic process	Biological process	0.00296194	44.4444	4	2.52842	[EMIHUDRAFT_68651, HMGS1, HMGS2, MVD1]
GO:0044264	Cellular polysaccharide metabolic process	Biological process	0.00296194	44.4444	4	2.52842	[EMIHUDRAFT_439988, EMIHUDRAFT_440697, EMIHUDRAFT_448185, EMIHUDRAFT_450707]
GO:0044042	Glucan metabolic process	Biological process	0.00296194	44.4444	4	2.52842	[EMIHUDRAFT_439988, EMIHUDRAFT_440697, EMIHUDRAFT_448185, EMIHUDRAFT_450707]
GO:0006073	Cellular glucan metabolic process	Biological process	0.00296194	44.4444	4	2.52842	[EMIHUDRAFT_439988, EMIHUDRAFT_440697, EMIHUDRAFT_448185, EMIHUDRAFT_450707]
GO:0033692	Cellular polysaccharide biosynthetic process	Biological process	0.00296194	44.4444	4	2.52842	[EMIHUDRAFT_439988, EMIHUDRAFT_440697, EMIHUDRAFT_448185, EMIHUDRAFT_450707]
GO:0009250	Glucan biosynthetic process	Biological process	0.00296194	44.4444	4	2.52842	[EMIHUDRAFT_439988, EMIHUDRAFT_440697, EMIHUDRAFT_448185, EMIHUDRAFT_450707]
GO:0006725	Cellular aromatic compound metabolic process	Biological process	0.00303606	9.25926	180	2.51769	[16PFK1, ATPase, CPO, DAHPS, EMIHUDRAFT_100158, EMIHUDRAFT_103206, EMIHUDRAFT_106249, EMIHUDRAFT_109235, EMIHUDRAFT_112668, EMIHUDRAFT_115764, EMIHUDRAFT_117193, EMIHUDRAFT_118576, EMIHUDRAFT_119956, EMIHUDRAFT_122067, EMIHUDRAFT_122935, EMIHUDRAFT_123683, EMIHUDRAFT_125335, EMIHUDRAFT_197460, EMIHUDRAFT_204744, EMIHUDRAFT_205373, EMIHUDRAFT_205498, EMIHUDRAFT_211457, EMIHUDRAFT_213655, EMIHUDRAF…
GO:0016651	Oxidoreductase activity, acting on NAD(P)H	Biological process	0.0031325	23.5294	8	2.50411	[DLD1, DLD2, EMIHUDRAFT_210289, EMIHUDRAFT_241327, EMIHUDRAFT_259079, EMIHUDRAFT_449695, GR1, GR2]
GO:0044255	Cellular lipid metabolic process	Biological process	0.0033265	13.1004	30	2.47801	[ACC-1, ACC-2, ACC-3, CHS2, EMIHUDRAFT_196695, EMIHUDRAFT_210973, EMIHUDRAFT_239062, EMIHUDRAFT_248361, EMIHUDRAFT_421941, EMIHUDRAFT_436024, EMIHUDRAFT_439552, EMIHUDRAFT_440242, EMIHUDRAFT_440786, EMIHUDRAFT_441121, EMIHUDRAFT_442209, EMIHUDRAFT_442353, EMIHUDRAFT_445072, EMIHUDRAFT_447290, EMIHUDRAFT_447603, EMIHUDRAFT_459987, EMIHUDRAFT_68651, EMIHUDRAFT_74977, GGPS, HMGR2, HMGR3, HMGS1, HMGS…
GO:0006418	tRNA aminoacylation for protein translation	Biological process	0.00357873	15.6522	18	2.44627	[EMIHUDRAFT_414809, EMIHUDRAFT_415539, EMIHUDRAFT_416006, EMIHUDRAFT_417170, EMIHUDRAFT_421500, EMIHUDRAFT_440609, EMIHUDRAFT_441352, EMIHUDRAFT_441722, EMIHUDRAFT_451216, EMIHUDRAFT_454835, EMIHUDRAFT_455075, EMIHUDRAFT_460604, EMIHUDRAFT_470533, EMIHUDRAFT_65938, EMIHUDRAFT_65960, EMIHUDRAFT_68570, EMIHUDRAFT_71449, EMIHUDRAFT_73074]
GO:0008202	Steroid metabolic process	Biological process	0.00364814	28.5714	6	2.43793	[EMIHUDRAFT_253304, EMIHUDRAFT_432780, EMIHUDRAFT_68651, HMGS1, HMGS2, MVD1]
GO:0010921	Regulation of phosphatase activity	Biological process	0.00364814	28.5714	6	2.43793	[EMIHUDRAFT_109842, EMIHUDRAFT_114135, EMIHUDRAFT_420913, EMIHUDRAFT_434541, EMIHUDRAFT_434985, EMIHUDRAFT_459165]
GO:0035304	Regulation of protein dephosphorylation	Biological process	0.00364814	28.5714	6	2.43793	[EMIHUDRAFT_109842, EMIHUDRAFT_114135, EMIHUDRAFT_420913, EMIHUDRAFT_434541, EMIHUDRAFT_434985, EMIHUDRAFT_459165]
GO:0043666	Regulation of phosphoprotein phosphatase activity	Biological process	0.00364814	28.5714	6	2.43793	[EMIHUDRAFT_109842, EMIHUDRAFT_114135, EMIHUDRAFT_420913, EMIHUDRAFT_434541, EMIHUDRAFT_434985, EMIHUDRAFT_459165]
GO:0043038	Amino acid activation	Biological process	0.00373192	15.5172	18	2.42807	[EMIHUDRAFT_414809, EMIHUDRAFT_415539, EMIHUDRAFT_416006, EMIHUDRAFT_417170, EMIHUDRAFT_421500, EMIHUDRAFT_440609, EMIHUDRAFT_441352, EMIHUDRAFT_441722, EMIHUDRAFT_451216, EMIHUDRAFT_454835, EMIHUDRAFT_455075, EMIHUDRAFT_460604, EMIHUDRAFT_470533, EMIHUDRAFT_65938, EMIHUDRAFT_65960, EMIHUDRAFT_68570, EMIHUDRAFT_71449, EMIHUDRAFT_73074]
GO:0043039	tRNA aminoacylation	Biological process	0.00373192	15.5172	18	2.42807	[EMIHUDRAFT_414809, EMIHUDRAFT_415539, EMIHUDRAFT_416006, EMIHUDRAFT_417170, EMIHUDRAFT_421500, EMIHUDRAFT_440609, EMIHUDRAFT_441352, EMIHUDRAFT_441722, EMIHUDRAFT_451216, EMIHUDRAFT_454835, EMIHUDRAFT_455075, EMIHUDRAFT_460604, EMIHUDRAFT_470533, EMIHUDRAFT_65938, EMIHUDRAFT_65960, EMIHUDRAFT_68570, EMIHUDRAFT_71449, EMIHUDRAFT_73074]
GO:0000103	Sulfate assimilation	Biological process	0.00379232	60	3	2.4211	[EMIHUDRAFT_415495, EMIHUDRAFT_452787, EMIHUDRAFT_467682]
GO:0006077	(1->6)-beta-D-glucan metabolic process	Biological process	0.00379232	60	3	2.4211	[EMIHUDRAFT_439988, EMIHUDRAFT_440697, EMIHUDRAFT_450707]
GO:0006078	(1->6)-beta-D-glucan biosynthetic process	Biological process	0.00379232	60	3	2.4211	[EMIHUDRAFT_439988, EMIHUDRAFT_440697, EMIHUDRAFT_450707]
GO:0042136	Neurotransmitter biosynthetic process	Biological process	0.00379232	60	3	2.4211	[EMIHUDRAFT_429491, EMIHUDRAFT_433725, EMIHUDRAFT_455470]
GO:0006545	Glycine biosynthetic process	Biological process	0.00379232	60	3	2.4211	[EMIHUDRAFT_429491, EMIHUDRAFT_433725, EMIHUDRAFT_455470]
GO:0019264	Glycine biosynthetic process from serine	Biological process	0.00379232	60	3	2.4211	[EMIHUDRAFT_429491, EMIHUDRAFT_433725, EMIHUDRAFT_455470]
GO:0004420	Hydroxymethylglutaryl-CoA reductase (NADPH) activity	Biological process	0.00379232	60	3	2.4211	[EMIHUDRAFT_471368, HMGR2, HMGR3]
GO:0009067	Aspartate family amino acid biosynthetic process	Biological process	0.00380322	33.3333	5	2.41985	[EMIHUDRAFT_212438, EMIHUDRAFT_423073, EMIHUDRAFT_455983, EMIHUDRAFT_463726, EMIHUDRAFT_66467]
GO:0006760	Folic acid-containing compound metabolic process	Biological process	0.00380322	33.3333	5	2.41985	[EMIHUDRAFT_215177, EMIHUDRAFT_234285, EMIHUDRAFT_429491, EMIHUDRAFT_433725, EMIHUDRAFT_455470]
GO:0072599	Establishment of protein localization to endoplasmic reticulum	Biological process	0.00391681	25	7	2.40707	[EMIHUDRAFT_114172, EMIHUDRAFT_210535, EMIHUDRAFT_216821, EMIHUDRAFT_227399, EMIHUDRAFT_232647, EMIHUDRAFT_455543, EMIHUDRAFT_49848]
GO:0045047	Protein targeting to ER	Biological process	0.00391681	25	7	2.40707	[EMIHUDRAFT_114172, EMIHUDRAFT_210535, EMIHUDRAFT_216821, EMIHUDRAFT_227399, EMIHUDRAFT_232647, EMIHUDRAFT_455543, EMIHUDRAFT_49848]
GO:0016051	Carbohydrate biosynthetic process	Biological process	0.0041209	18.6441	11	2.38501	[EMIHUDRAFT_438339, EMIHUDRAFT_439988, EMIHUDRAFT_440697, EMIHUDRAFT_446527, EMIHUDRAFT_448185, EMIHUDRAFT_450707, EMIHUDRAFT_558042, NEUB, PEPCK_1, TIM, TPS2]
GO:0051171	Regulation of nitrogen compound metabolic process	Biological process	0.00416844	10.8108	60	2.38003	[EMIHUDRAFT_103206, EMIHUDRAFT_106249, EMIHUDRAFT_108677, EMIHUDRAFT_109235, EMIHUDRAFT_109842, EMIHUDRAFT_112668, EMIHUDRAFT_114135, EMIHUDRAFT_117193, EMIHUDRAFT_118576, EMIHUDRAFT_123683, EMIHUDRAFT_124166, EMIHUDRAFT_210030, EMIHUDRAFT_210535, EMIHUDRAFT_237406, EMIHUDRAFT_240795, EMIHUDRAFT_247451, EMIHUDRAFT_349715, EMIHUDRAFT_352743, EMIHUDRAFT_361748, EMIHUDRAFT_363263, EMIHUDRAFT_365731,…
GO:0043933	Protein-containing complex subunit organization	Biological process	0.00439841	13.3005	27	2.3567	[EMIHUDRAFT_102347, EMIHUDRAFT_104149, EMIHUDRAFT_108677, EMIHUDRAFT_109456, EMIHUDRAFT_199577, EMIHUDRAFT_202828, EMIHUDRAFT_237406, EMIHUDRAFT_252657, EMIHUDRAFT_313460, EMIHUDRAFT_317040, EMIHUDRAFT_352743, EMIHUDRAFT_361748, EMIHUDRAFT_419452, EMIHUDRAFT_420741, EMIHUDRAFT_420966, EMIHUDRAFT_426559, EMIHUDRAFT_428552, EMIHUDRAFT_447448, EMIHUDRAFT_451669, EMIHUDRAFT_460965, EMIHUDRAFT_461221,…
GO:0046168	Glycerol-3-phosphate catabolic process	Biological process	0.00464407	40	4	2.3331	[EMIHUDRAFT_217317, EMIHUDRAFT_427769, EMIHUDRAFT_432864, EMIHUDRAFT_458800]
GO:0047952	Glycerol-3-phosphate dehydrogenase [NAD(P)+] activity	Biological process	0.00464407	40	4	2.3331	[EMIHUDRAFT_217317, EMIHUDRAFT_427769, EMIHUDRAFT_432864, EMIHUDRAFT_458800]
GO:0004367	Glycerol-3-phosphate dehydrogenase [NAD+] activity	Biological process	0.00464407	40	4	2.3331	[EMIHUDRAFT_217317, EMIHUDRAFT_427769, EMIHUDRAFT_432864, EMIHUDRAFT_458800]
GO:0051186	Cofactor metabolic process	Biological process	0.00464731	13.4409	25	2.3328	[CPO, EMIHUDRAFT_198673, EMIHUDRAFT_199908, EMIHUDRAFT_215177, EMIHUDRAFT_234285, EMIHUDRAFT_309350, EMIHUDRAFT_359239, EMIHUDRAFT_417078, EMIHUDRAFT_426056, EMIHUDRAFT_429491, EMIHUDRAFT_432259, EMIHUDRAFT_433725, EMIHUDRAFT_455470, EMIHUDRAFT_462645, EMIHUDRAFT_464234, EMIHUDRAFT_471368, GR1, GR2, GSHS2, HMGR2, HMGR3, MPMT1, MVD1, PANK1, PPMT1]
GO:1901362	Organic cyclic compound biosynthetic process	Biological process	0.00488339	10.2117	82	2.31128	[ATPase, CPO, DAHPS, EMIHUDRAFT_103206, EMIHUDRAFT_106249, EMIHUDRAFT_109235, EMIHUDRAFT_112668, EMIHUDRAFT_117193, EMIHUDRAFT_118576, EMIHUDRAFT_122067, EMIHUDRAFT_122935, EMIHUDRAFT_123683, EMIHUDRAFT_205498, EMIHUDRAFT_215177, EMIHUDRAFT_226481, EMIHUDRAFT_234285, EMIHUDRAFT_234589, EMIHUDRAFT_237406, EMIHUDRAFT_247451, EMIHUDRAFT_253304, EMIHUDRAFT_309350, EMIHUDRAFT_349715, EMIHUDRAFT_352634…
GO:0080090	Regulation of primary metabolic process	Biological process	0.00528666	10.7914	60	2.27682	[EMIHUDRAFT_103206, EMIHUDRAFT_106249, EMIHUDRAFT_108677, EMIHUDRAFT_109235, EMIHUDRAFT_109842, EMIHUDRAFT_112668, EMIHUDRAFT_114135, EMIHUDRAFT_117193, EMIHUDRAFT_118576, EMIHUDRAFT_123683, EMIHUDRAFT_124166, EMIHUDRAFT_210030, EMIHUDRAFT_210535, EMIHUDRAFT_237406, EMIHUDRAFT_240795, EMIHUDRAFT_247451, EMIHUDRAFT_349715, EMIHUDRAFT_352743, EMIHUDRAFT_361748, EMIHUDRAFT_363263, EMIHUDRAFT_365731,…
GO:2000112	Regulation of cellular macromolecule biosynthetic process	Biological process	0.0053152	11.087	51	2.27448	[EMIHUDRAFT_103206, EMIHUDRAFT_106249, EMIHUDRAFT_108677, EMIHUDRAFT_109235, EMIHUDRAFT_112668, EMIHUDRAFT_117193, EMIHUDRAFT_118576, EMIHUDRAFT_123683, EMIHUDRAFT_124166, EMIHUDRAFT_210030, EMIHUDRAFT_210535, EMIHUDRAFT_237406, EMIHUDRAFT_240795, EMIHUDRAFT_247451, EMIHUDRAFT_349715, EMIHUDRAFT_352743, EMIHUDRAFT_361748, EMIHUDRAFT_363263, EMIHUDRAFT_365731, EMIHUDRAFT_414699, EMIHUDRAFT_419452,…
GO:0009069	Serine family amino acid metabolic process	Biological process	0.00544876	21.6216	8	2.2637	[EMIHUDRAFT_116987, EMIHUDRAFT_420632, EMIHUDRAFT_429491, EMIHUDRAFT_433725, EMIHUDRAFT_452198, EMIHUDRAFT_455470, EMIHUDRAFT_460677, GDCT1]
GO:0006470	Protein dephosphorylation	Biological process	0.0055538	13.9241	22	2.25541	[EMIHUDRAFT_107321, EMIHUDRAFT_109842, EMIHUDRAFT_114135, EMIHUDRAFT_227254, EMIHUDRAFT_417293, EMIHUDRAFT_417800, EMIHUDRAFT_420605, EMIHUDRAFT_420913, EMIHUDRAFT_423224, EMIHUDRAFT_428593, EMIHUDRAFT_432478, EMIHUDRAFT_434541, EMIHUDRAFT_434985, EMIHUDRAFT_454881, EMIHUDRAFT_456015, EMIHUDRAFT_458102, EMIHUDRAFT_459165, EMIHUDRAFT_466198, EMIHUDRAFT_467956, EMIHUDRAFT_467966, EMIHUDRAFT_468033,…
GO:0004721	Phosphoprotein phosphatase activity	Biological process	0.0055538	13.9241	22	2.25541	[EMIHUDRAFT_107321, EMIHUDRAFT_109842, EMIHUDRAFT_114135, EMIHUDRAFT_227254, EMIHUDRAFT_417293, EMIHUDRAFT_417800, EMIHUDRAFT_420605, EMIHUDRAFT_420913, EMIHUDRAFT_423224, EMIHUDRAFT_428593, EMIHUDRAFT_432478, EMIHUDRAFT_434541, EMIHUDRAFT_434985, EMIHUDRAFT_454881, EMIHUDRAFT_456015, EMIHUDRAFT_458102, EMIHUDRAFT_459165, EMIHUDRAFT_466198, EMIHUDRAFT_467956, EMIHUDRAFT_467966, EMIHUDRAFT_468033,…
GO:0010468	Regulation of gene expression	Biological process	0.00557226	10.9091	54	2.25397	[EMIHUDRAFT_103206, EMIHUDRAFT_106249, EMIHUDRAFT_108677, EMIHUDRAFT_109235, EMIHUDRAFT_112668, EMIHUDRAFT_117193, EMIHUDRAFT_118576, EMIHUDRAFT_119956, EMIHUDRAFT_123683, EMIHUDRAFT_124166, EMIHUDRAFT_210030, EMIHUDRAFT_210535, EMIHUDRAFT_237406, EMIHUDRAFT_240795, EMIHUDRAFT_247451, EMIHUDRAFT_349715, EMIHUDRAFT_352743, EMIHUDRAFT_361748, EMIHUDRAFT_363263, EMIHUDRAFT_365731, EMIHUDRAFT_414699,…
GO:0072330	Monocarboxylic acid biosynthetic process	Biological process	0.00559314	18.8679	10	2.25234	[ACC-1, ACC-2, ACC-3, CHS2, EMIHUDRAFT_439552, EMIHUDRAFT_447603, EMIHUDRAFT_455983, EMIHUDRAFT_459987, EMIHUDRAFT_66467, MAT1]
GO:0051276	Chromosome organization	Biological process	0.00580865	13.2653	26	2.23592	[EMIHUDRAFT_102347, EMIHUDRAFT_104149, EMIHUDRAFT_111401, EMIHUDRAFT_115764, EMIHUDRAFT_122935, EMIHUDRAFT_211457, EMIHUDRAFT_216860, EMIHUDRAFT_237406, EMIHUDRAFT_243234, EMIHUDRAFT_257700, EMIHUDRAFT_311470, EMIHUDRAFT_349715, EMIHUDRAFT_363397, EMIHUDRAFT_365731, EMIHUDRAFT_447960, EMIHUDRAFT_448297, EMIHUDRAFT_448508, EMIHUDRAFT_453298, EMIHUDRAFT_456815, EMIHUDRAFT_459523, EMIHUDRAFT_462815,…
GO:0035303	Regulation of dephosphorylation	Biological process	0.00596169	26.087	6	2.22463	[EMIHUDRAFT_109842, EMIHUDRAFT_114135, EMIHUDRAFT_420913, EMIHUDRAFT_434541, EMIHUDRAFT_434985, EMIHUDRAFT_459165]
GO:0016620	Oxidoreductase activity, acting on the aldehyde or oxo group of donors, NAD or NADP as acceptor	Biological process	0.00645581	21.0526	8	2.19005	[ALDH10, ALDH7, EMIHUDRAFT_349815, EMIHUDRAFT_421124, EMIHUDRAFT_437834, EMIHUDRAFT_44530, EMIHUDRAFT_455418, GAP1]
GO:0000271	Polysaccharide biosynthetic process	Biological process	0.00686664	36.3636	4	2.16326	[EMIHUDRAFT_439988, EMIHUDRAFT_440697, EMIHUDRAFT_448185, EMIHUDRAFT_450707]
GO:0044770	Cell cycle phase transition	Biological process	0.00686664	36.3636	4	2.16326	[EMIHUDRAFT_231370, EMIHUDRAFT_420673, EMIHUDRAFT_456815, EMIHUDRAFT_69270]
GO:0044772	Mitotic cell cycle phase transition	Biological process	0.00686664	36.3636	4	2.16326	[EMIHUDRAFT_231370, EMIHUDRAFT_420673, EMIHUDRAFT_456815, EMIHUDRAFT_69270]
GO:1901987	Regulation of cell cycle phase transition	Biological process	0.00686664	36.3636	4	2.16326	[EMIHUDRAFT_231370, EMIHUDRAFT_420673, EMIHUDRAFT_456815, EMIHUDRAFT_69270]
GO:1901990	Regulation of mitotic cell cycle phase transition	Biological process	0.00686664	36.3636	4	2.16326	[EMIHUDRAFT_231370, EMIHUDRAFT_420673, EMIHUDRAFT_456815, EMIHUDRAFT_69270]
GO:0016681	Oxidoreductase activity, acting on diphenols and related substances as donors, cytochrome as acceptor	Biological process	0.00716067	50	3	2.14505	[EMIHUDRAFT_439725, EMIHUDRAFT_460004, EMIHUDRAFT_73196]
GO:0008121	Ubiquinol-cytochrome-c reductase activity	Biological process	0.00716067	50	3	2.14505	[EMIHUDRAFT_439725, EMIHUDRAFT_460004, EMIHUDRAFT_73196]
GO:0035999	Tetrahydrofolate interconversion	Biological process	0.00716067	50	3	2.14505	[EMIHUDRAFT_429491, EMIHUDRAFT_433725, EMIHUDRAFT_455470]
GO:0010556	Regulation of macromolecule biosynthetic process	Biological process	0.00724514	10.9677	51	2.13995	[EMIHUDRAFT_103206, EMIHUDRAFT_106249, EMIHUDRAFT_108677, EMIHUDRAFT_109235, EMIHUDRAFT_112668, EMIHUDRAFT_117193, EMIHUDRAFT_118576, EMIHUDRAFT_123683, EMIHUDRAFT_124166, EMIHUDRAFT_210030, EMIHUDRAFT_210535, EMIHUDRAFT_237406, EMIHUDRAFT_240795, EMIHUDRAFT_247451, EMIHUDRAFT_349715, EMIHUDRAFT_352743, EMIHUDRAFT_361748, EMIHUDRAFT_363263, EMIHUDRAFT_365731, EMIHUDRAFT_414699, EMIHUDRAFT_419452,…
GO:0009889	Regulation of biosynthetic process	Biological process	0.00732285	10.9442	51	2.13532	[EMIHUDRAFT_103206, EMIHUDRAFT_106249, EMIHUDRAFT_108677, EMIHUDRAFT_109235, EMIHUDRAFT_112668, EMIHUDRAFT_117193, EMIHUDRAFT_118576, EMIHUDRAFT_123683, EMIHUDRAFT_124166, EMIHUDRAFT_210030, EMIHUDRAFT_210535, EMIHUDRAFT_237406, EMIHUDRAFT_240795, EMIHUDRAFT_247451, EMIHUDRAFT_349715, EMIHUDRAFT_352743, EMIHUDRAFT_361748, EMIHUDRAFT_363263, EMIHUDRAFT_365731, EMIHUDRAFT_414699, EMIHUDRAFT_419452,…
GO:0031326	Regulation of cellular biosynthetic process	Biological process	0.00732285	10.9442	51	2.13532	[EMIHUDRAFT_103206, EMIHUDRAFT_106249, EMIHUDRAFT_108677, EMIHUDRAFT_109235, EMIHUDRAFT_112668, EMIHUDRAFT_117193, EMIHUDRAFT_118576, EMIHUDRAFT_123683, EMIHUDRAFT_124166, EMIHUDRAFT_210030, EMIHUDRAFT_210535, EMIHUDRAFT_237406, EMIHUDRAFT_240795, EMIHUDRAFT_247451, EMIHUDRAFT_349715, EMIHUDRAFT_352743, EMIHUDRAFT_361748, EMIHUDRAFT_363263, EMIHUDRAFT_365731, EMIHUDRAFT_414699, EMIHUDRAFT_419452,…
GO:0032984	Protein-containing complex disassembly	Biological process	0.00759767	20.5128	8	2.11932	[EMIHUDRAFT_108677, EMIHUDRAFT_202828, EMIHUDRAFT_361748, EMIHUDRAFT_419452, EMIHUDRAFT_420741, EMIHUDRAFT_420966, EMIHUDRAFT_428552, EMIHUDRAFT_99790]
GO:0044272	Sulfur compound biosynthetic process	Biological process	0.00759795	19.1489	9	2.1193	[EMIHUDRAFT_198673, EMIHUDRAFT_359239, EMIHUDRAFT_417078, EMIHUDRAFT_423073, EMIHUDRAFT_452198, EMIHUDRAFT_460677, EMIHUDRAFT_462645, EMIHUDRAFT_463726, GSHS2]
GO:0051169	Nuclear transport	Biological process	0.00759795	19.1489	9	2.1193	[EMIHUDRAFT_421349, EMIHUDRAFT_460128, EMIHUDRAFT_461763, EMIHUDRAFT_461965, EMIHUDRAFT_469489, EMIHUDRAFT_52016, EMIHUDRAFT_98923, RAN-1, RAN-2]
GO:0006913	Nucleocytoplasmic transport	Biological process	0.00759795	19.1489	9	2.1193	[EMIHUDRAFT_421349, EMIHUDRAFT_460128, EMIHUDRAFT_461763, EMIHUDRAFT_461965, EMIHUDRAFT_469489, EMIHUDRAFT_52016, EMIHUDRAFT_98923, RAN-1, RAN-2]
GO:0008380	RNA splicing	Biological process	0.00887168	14.8148	16	2.05199	[EMIHUDRAFT_125335, EMIHUDRAFT_205373, EMIHUDRAFT_250429, EMIHUDRAFT_252657, EMIHUDRAFT_313460, EMIHUDRAFT_317040, EMIHUDRAFT_416083, EMIHUDRAFT_419034, EMIHUDRAFT_420120, EMIHUDRAFT_434360, EMIHUDRAFT_439789, EMIHUDRAFT_447448, EMIHUDRAFT_461221, EMIHUDRAFT_462082, EMIHUDRAFT_463519, LSM4]
GO:0006721	Terpenoid metabolic process	Biological process	0.00897975	27.7778	5	2.04674	[EMIHUDRAFT_421941, EMIHUDRAFT_440786, EMIHUDRAFT_442353, EMIHUDRAFT_447290, EMIHUDRAFT_74977]
GO:0016114	Terpenoid biosynthetic process	Biological process	0.00897975	27.7778	5	2.04674	[EMIHUDRAFT_421941, EMIHUDRAFT_440786, EMIHUDRAFT_442353, EMIHUDRAFT_447290, EMIHUDRAFT_74977]
GO:0006613	Cotranslational protein targeting to membrane	Biological process	0.00897975	27.7778	5	2.04674	[EMIHUDRAFT_210535, EMIHUDRAFT_216821, EMIHUDRAFT_227399, EMIHUDRAFT_455543, EMIHUDRAFT_49848]
GO:0006614	SRP-dependent cotranslational protein targeting to membrane	Biological process	0.00897975	27.7778	5	2.04674	[EMIHUDRAFT_210535, EMIHUDRAFT_216821, EMIHUDRAFT_227399, EMIHUDRAFT_455543, EMIHUDRAFT_49848]
GO:0009894	Regulation of catabolic process	Biological process	0.00969315	33.3333	4	2.01353	[EMIHUDRAFT_422045, EMIHUDRAFT_458270, EMIHUDRAFT_464026, EMIHUDRAFT_469845]
GO:0046364	Monosaccharide biosynthetic process	Biological process	0.00969315	33.3333	4	2.01353	[EMIHUDRAFT_438339, EMIHUDRAFT_446527, PEPCK_1, TIM]
GO:0019319	Hexose biosynthetic process	Biological process	0.00969315	33.3333	4	2.01353	[EMIHUDRAFT_438339, EMIHUDRAFT_446527, PEPCK_1, TIM]
GO:0006094	Gluconeogenesis	Biological process	0.00969315	33.3333	4	2.01353	[EMIHUDRAFT_438339, EMIHUDRAFT_446527, PEPCK_1, TIM]
GO:0003743	Translation initiation factor activity	Biological process	0.0100119	18.3673	9	1.99948	[EMIHUDRAFT_352743, EMIHUDRAFT_363263, EMIHUDRAFT_414699, EMIHUDRAFT_426559, EMIHUDRAFT_452339, EMIHUDRAFT_465598, EMIHUDRAFT_469449, EMIHUDRAFT_68064, EMIHUDRAFT_97619]
GO:0070972	Protein localization to endoplasmic reticulum	Biological process	0.0101688	21.2121	7	1.99273	[EMIHUDRAFT_114172, EMIHUDRAFT_210535, EMIHUDRAFT_216821, EMIHUDRAFT_227399, EMIHUDRAFT_232647, EMIHUDRAFT_455543, EMIHUDRAFT_49848]
GO:0022411	Cellular component disassembly	Biological process	0.0103283	19.5122	8	1.98597	[EMIHUDRAFT_108677, EMIHUDRAFT_202828, EMIHUDRAFT_361748, EMIHUDRAFT_419452, EMIHUDRAFT_420741, EMIHUDRAFT_420966, EMIHUDRAFT_428552, EMIHUDRAFT_99790]
GO:0006413	Translational initiation	Biological process	0.0114158	18	9	1.94249	[EMIHUDRAFT_352743, EMIHUDRAFT_363263, EMIHUDRAFT_414699, EMIHUDRAFT_426559, EMIHUDRAFT_452339, EMIHUDRAFT_465598, EMIHUDRAFT_469449, EMIHUDRAFT_68064, EMIHUDRAFT_97619]
GO:0006099	Tricarboxylic acid cycle	Biological process	0.0114449	26.3158	5	1.94139	[EMIHUDRAFT_414497, EMIHUDRAFT_417649, EMIHUDRAFT_436533, EMIHUDRAFT_439301, EMIHUDRAFT_467883]
GO:0009060	Aerobic respiration	Biological process	0.0114449	26.3158	5	1.94139	[EMIHUDRAFT_414497, EMIHUDRAFT_417649, EMIHUDRAFT_436533, EMIHUDRAFT_439301, EMIHUDRAFT_467883]
GO:0019202	Amino acid kinase activity	Biological process	0.0118336	42.8571	3	1.92688	[EMIHUDRAFT_441448, EMIHUDRAFT_456186, EMIHUDRAFT_465346]
GO:0004743	Pyruvate kinase activity	Biological process	0.0118336	42.8571	3	1.92688	[EMIHUDRAFT_433474, EMIHUDRAFT_439215, EMIHUDRAFT_70323]
GO:0061608	Nuclear import signal receptor activity	Biological process	0.0118336	42.8571	3	1.92688	[EMIHUDRAFT_421349, EMIHUDRAFT_460128, EMIHUDRAFT_52016]
GO:0033865	Nucleoside bisphosphate metabolic process	Biological process	0.0119382	19.0476	8	1.92306	[EMIHUDRAFT_359239, EMIHUDRAFT_417078, EMIHUDRAFT_460067, EMIHUDRAFT_471368, HMGR2, HMGR3, MVD1, PANK1]
GO:0034032	Purine nucleoside bisphosphate metabolic process	Biological process	0.0119382	19.0476	8	1.92306	[EMIHUDRAFT_359239, EMIHUDRAFT_417078, EMIHUDRAFT_460067, EMIHUDRAFT_471368, HMGR2, HMGR3, MVD1, PANK1]
GO:0033875	Ribonucleoside bisphosphate metabolic process	Biological process	0.0119382	19.0476	8	1.92306	[EMIHUDRAFT_359239, EMIHUDRAFT_417078, EMIHUDRAFT_460067, EMIHUDRAFT_471368, HMGR2, HMGR3, MVD1, PANK1]
GO:0006790	Sulfur compound metabolic process	Biological process	0.0123526	14.7059	15	1.90824	[EMIHUDRAFT_198673, EMIHUDRAFT_359239, EMIHUDRAFT_415495, EMIHUDRAFT_417078, EMIHUDRAFT_423073, EMIHUDRAFT_452198, EMIHUDRAFT_452787, EMIHUDRAFT_460677, EMIHUDRAFT_462645, EMIHUDRAFT_463726, EMIHUDRAFT_467682, GR1, GR2, GSHS2, MVD1]
GO:0009072	Aromatic amino acid family metabolic process	Biological process	0.0129618	17.6471	9	1.88734	[DAHPS, EMIHUDRAFT_213655, EMIHUDRAFT_426730, EMIHUDRAFT_450554, EMIHUDRAFT_452099, EMIHUDRAFT_454633, EMIHUDRAFT_457592, EMIHUDRAFT_457672, EMIHUDRAFT_57192]
GO:0052646	Alditol phosphate metabolic process	Biological process	0.0131788	30.7692	4	1.88012	[EMIHUDRAFT_217317, EMIHUDRAFT_427769, EMIHUDRAFT_432864, EMIHUDRAFT_458800]
GO:0006072	Glycerol-3-phosphate metabolic process	Biological process	0.0131788	30.7692	4	1.88012	[EMIHUDRAFT_217317, EMIHUDRAFT_427769, EMIHUDRAFT_432864, EMIHUDRAFT_458800]
GO:0003857	3-hydroxyacyl-CoA dehydrogenase activity	Biological process	0.0131788	30.7692	4	1.88012	[EMIHUDRAFT_239062, EMIHUDRAFT_436024, EMIHUDRAFT_440242, EMIHUDRAFT_442209]
GO:0048519	Negative regulation of biological process	Biological process	0.0140932	13.9344	17	1.85099	[EMIHUDRAFT_106249, EMIHUDRAFT_119956, EMIHUDRAFT_124166, EMIHUDRAFT_210030, EMIHUDRAFT_210535, EMIHUDRAFT_231370, EMIHUDRAFT_419452, EMIHUDRAFT_420673, EMIHUDRAFT_428552, EMIHUDRAFT_452958, EMIHUDRAFT_453665, EMIHUDRAFT_461196, EMIHUDRAFT_49848, EMIHUDRAFT_69270, EMIHUDRAFT_95733, EMIHUDRAFT_99790, LSM4]
GO:0005976	Polysaccharide metabolic process	Biological process	0.0143329	25	5	1.84367	[EMIHUDRAFT_116540, EMIHUDRAFT_439988, EMIHUDRAFT_440697, EMIHUDRAFT_448185, EMIHUDRAFT_450707]
GO:0003746	Translation elongation factor activity	Biological process	0.0143329	25	5	1.84367	[EMIHUDRAFT_240795, EMIHUDRAFT_361748, EMIHUDRAFT_439791, EMIHUDRAFT_453650, EMIHUDRAFT_458706]
GO:0046483	Heterocycle metabolic process	Biological process	0.0143768	8.93855	176	1.84234	[16PFK1, ATPase, CPO, EMIHUDRAFT_100158, EMIHUDRAFT_103206, EMIHUDRAFT_104137, EMIHUDRAFT_106249, EMIHUDRAFT_109235, EMIHUDRAFT_112668, EMIHUDRAFT_115764, EMIHUDRAFT_117193, EMIHUDRAFT_118576, EMIHUDRAFT_119956, EMIHUDRAFT_122067, EMIHUDRAFT_122935, EMIHUDRAFT_123683, EMIHUDRAFT_125335, EMIHUDRAFT_197460, EMIHUDRAFT_204744, EMIHUDRAFT_205373, EMIHUDRAFT_211457, EMIHUDRAFT_215177, EMIHUDRAFT_21946…
GO:0031323	Regulation of cellular metabolic process	Biological process	0.014378	10.3387	58	1.8423	[EMIHUDRAFT_103206, EMIHUDRAFT_106249, EMIHUDRAFT_108677, EMIHUDRAFT_109235, EMIHUDRAFT_109842, EMIHUDRAFT_112668, EMIHUDRAFT_114135, EMIHUDRAFT_117193, EMIHUDRAFT_118576, EMIHUDRAFT_123683, EMIHUDRAFT_124166, EMIHUDRAFT_210030, EMIHUDRAFT_210535, EMIHUDRAFT_237406, EMIHUDRAFT_240795, EMIHUDRAFT_247451, EMIHUDRAFT_349715, EMIHUDRAFT_352743, EMIHUDRAFT_361748, EMIHUDRAFT_363263, EMIHUDRAFT_365731,…
GO:0022900	Electron transport chain	Biological process	0.0146058	13.125	21	1.83547	[DLD1, DLD2, EMIHUDRAFT_209162, EMIHUDRAFT_210289, EMIHUDRAFT_211632, EMIHUDRAFT_241327, EMIHUDRAFT_311819, EMIHUDRAFT_370251, EMIHUDRAFT_417113, EMIHUDRAFT_421851, EMIHUDRAFT_435205, EMIHUDRAFT_437738, EMIHUDRAFT_439725, EMIHUDRAFT_441440, EMIHUDRAFT_441629, EMIHUDRAFT_442828, EMIHUDRAFT_446324, EMIHUDRAFT_449695, EMIHUDRAFT_460004, EMIHUDRAFT_73196, GR1]
GO:0009055	Electron transfer activity	Biological process	0.0150028	13.3803	19	1.82383	[DLD1, DLD2, EMIHUDRAFT_209162, EMIHUDRAFT_210289, EMIHUDRAFT_211632, EMIHUDRAFT_241327, EMIHUDRAFT_311819, EMIHUDRAFT_370251, EMIHUDRAFT_417113, EMIHUDRAFT_421851, EMIHUDRAFT_437738, EMIHUDRAFT_439725, EMIHUDRAFT_441440, EMIHUDRAFT_441629, EMIHUDRAFT_442828, EMIHUDRAFT_446324, EMIHUDRAFT_460004, EMIHUDRAFT_73196, GR1]
GO:0098660	Inorganic ion transmembrane transport	Biological process	0.0158559	12.1951	25	1.79981	[ATPVA, ATPVB, ATPVC, ATPVG, ATPVa, ATPVd, ATPase, EMIHUDRAFT_103236, EMIHUDRAFT_114026, EMIHUDRAFT_199214, EMIHUDRAFT_211632, EMIHUDRAFT_352634, EMIHUDRAFT_415047, EMIHUDRAFT_421851, EMIHUDRAFT_427627, EMIHUDRAFT_433142, EMIHUDRAFT_439740, EMIHUDRAFT_455270, EMIHUDRAFT_456269, EMIHUDRAFT_459047, EMIHUDRAFT_51239, EMIHUDRAFT_64876, EMIHUDRAFT_95543, NAH1, NAH2]
GO:0034637	Cellular carbohydrate biosynthetic process	Biological process	0.0161252	21.4286	6	1.79249	[EMIHUDRAFT_439988, EMIHUDRAFT_440697, EMIHUDRAFT_448185, EMIHUDRAFT_450707, EMIHUDRAFT_558042, TPS2]
GO:0071103	DNA conformation change	Biological process	0.0167346	15.1899	12	1.77638	[EMIHUDRAFT_102347, EMIHUDRAFT_104149, EMIHUDRAFT_115764, EMIHUDRAFT_122935, EMIHUDRAFT_211457, EMIHUDRAFT_216860, EMIHUDRAFT_243234, EMIHUDRAFT_257700, EMIHUDRAFT_459523, EMIHUDRAFT_462815, EMIHUDRAFT_468124, EMIHUDRAFT_67391]
GO:0022904	Respiratory electron transport chain	Biological process	0.0173697	28.5714	4	1.76021	[EMIHUDRAFT_435205, EMIHUDRAFT_437738, EMIHUDRAFT_442828, EMIHUDRAFT_73196]
GO:0009126	Purine nucleoside monophosphate metabolic process	Biological process	0.0173697	28.5714	4	1.76021	[EMIHUDRAFT_421581, EMIHUDRAFT_424259, EMIHUDRAFT_450639, EMIHUDRAFT_457202]
GO:0009127	Purine nucleoside monophosphate biosynthetic process	Biological process	0.0173697	28.5714	4	1.76021	[EMIHUDRAFT_421581, EMIHUDRAFT_424259, EMIHUDRAFT_450639, EMIHUDRAFT_457202]
GO:0009167	Purine ribonucleoside monophosphate metabolic process	Biological process	0.0173697	28.5714	4	1.76021	[EMIHUDRAFT_421581, EMIHUDRAFT_424259, EMIHUDRAFT_450639, EMIHUDRAFT_457202]
GO:0009168	Purine ribonucleoside monophosphate biosynthetic process	Biological process	0.0173697	28.5714	4	1.76021	[EMIHUDRAFT_421581, EMIHUDRAFT_424259, EMIHUDRAFT_450639, EMIHUDRAFT_457202]
GO:0019888	Protein phosphatase regulator activity	Biological process	0.0173697	28.5714	4	1.76021	[EMIHUDRAFT_420913, EMIHUDRAFT_434541, EMIHUDRAFT_434985, EMIHUDRAFT_459165]
GO:0007346	Regulation of mitotic cell cycle	Biological process	0.0173697	28.5714	4	1.76021	[EMIHUDRAFT_231370, EMIHUDRAFT_420673, EMIHUDRAFT_456815, EMIHUDRAFT_69270]
GO:0070003	Threonine-type peptidase activity	Biological process	0.0176719	23.8095	5	1.75272	[EMIHUDRAFT_434211, EMIHUDRAFT_442798, EMIHUDRAFT_445685, EMIHUDRAFT_446067, EMIHUDRAFT_459379]
GO:0004298	Threonine-type endopeptidase activity	Biological process	0.0176719	23.8095	5	1.75272	[EMIHUDRAFT_434211, EMIHUDRAFT_442798, EMIHUDRAFT_445685, EMIHUDRAFT_446067, EMIHUDRAFT_459379]
GO:0006633	Fatty acid biosynthetic process	Biological process	0.0178713	17.7778	8	1.74784	[ACC-1, ACC-2, ACC-3, CHS2, EMIHUDRAFT_439552, EMIHUDRAFT_447603, EMIHUDRAFT_459987, MAT1]
GO:0003951	NAD+ kinase activity	Biological process	0.017884	37.5	3	1.74754	[EMIHUDRAFT_108647, EMIHUDRAFT_253287, EMIHUDRAFT_437034]
GO:0016628	Oxidoreductase activity, acting on the CH-CH group of donors, NAD or NADP as acceptor	Biological process	0.017884	37.5	3	1.74754	[EMIHUDRAFT_432259, EMIHUDRAFT_454633, EMIHUDRAFT_63485]
GO:0043650	Dicarboxylic acid biosynthetic process	Biological process	0.017884	37.5	3	1.74754	[DAHPS, EMIHUDRAFT_212450, EMIHUDRAFT_225692]
GO:0046653	Tetrahydrofolate metabolic process	Biological process	0.017884	37.5	3	1.74754	[EMIHUDRAFT_429491, EMIHUDRAFT_433725, EMIHUDRAFT_455470]
GO:0010948	Negative regulation of cell cycle process	Biological process	0.017884	37.5	3	1.74754	[EMIHUDRAFT_231370, EMIHUDRAFT_420673, EMIHUDRAFT_69270]
GO:1901988	Negative regulation of cell cycle phase transition	Biological process	0.017884	37.5	3	1.74754	[EMIHUDRAFT_231370, EMIHUDRAFT_420673, EMIHUDRAFT_69270]
GO:1901991	Negative regulation of mitotic cell cycle phase transition	Biological process	0.017884	37.5	3	1.74754	[EMIHUDRAFT_231370, EMIHUDRAFT_420673, EMIHUDRAFT_69270]
GO:0043624	Cellular protein complex disassembly	Biological process	0.018868	18.9189	7	1.72427	[EMIHUDRAFT_108677, EMIHUDRAFT_361748, EMIHUDRAFT_419452, EMIHUDRAFT_420741, EMIHUDRAFT_420966, EMIHUDRAFT_428552, EMIHUDRAFT_99790]
GO:0016311	Dephosphorylation	Biological process	0.0212091	11.5538	29	1.67348	[EMIHUDRAFT_106724, EMIHUDRAFT_107321, EMIHUDRAFT_109842, EMIHUDRAFT_114135, EMIHUDRAFT_116987, EMIHUDRAFT_196695, EMIHUDRAFT_227254, EMIHUDRAFT_248361, EMIHUDRAFT_417293, EMIHUDRAFT_417800, EMIHUDRAFT_420605, EMIHUDRAFT_420913, EMIHUDRAFT_423224, EMIHUDRAFT_428593, EMIHUDRAFT_432478, EMIHUDRAFT_434018, EMIHUDRAFT_434541, EMIHUDRAFT_434985, EMIHUDRAFT_442242, EMIHUDRAFT_446966, EMIHUDRAFT_454881,…
GO:0043648	Dicarboxylic acid metabolic process	Biological process	0.0214868	22.7273	5	1.66783	[DAHPS, EMIHUDRAFT_212438, EMIHUDRAFT_212450, EMIHUDRAFT_225692, EMIHUDRAFT_414497]
GO:0006888	Endoplasmic reticulum to Golgi vesicle-mediated transport	Biological process	0.0214868	22.7273	5	1.66783	[EMIHUDRAFT_456489, SEC23A, SEC23B, SEC23C, SEC24A]
GO:0000097	Sulfur amino acid biosynthetic process	Biological process	0.022303	26.6667	4	1.65164	[EMIHUDRAFT_423073, EMIHUDRAFT_452198, EMIHUDRAFT_460677, EMIHUDRAFT_463726]
GO:0016125	Sterol metabolic process	Biological process	0.022303	26.6667	4	1.65164	[EMIHUDRAFT_68651, HMGS1, HMGS2, MVD1]
GO:0022402	Cell cycle process	Biological process	0.0228454	17.0213	8	1.6412	[EMIHUDRAFT_197012, EMIHUDRAFT_231370, EMIHUDRAFT_257700, EMIHUDRAFT_363991, EMIHUDRAFT_420673, EMIHUDRAFT_456815, EMIHUDRAFT_468124, EMIHUDRAFT_69270]
GO:0010605	Negative regulation of macromolecule metabolic process	Biological process	0.0241299	14.4444	13	1.61744	[EMIHUDRAFT_106249, EMIHUDRAFT_119956, EMIHUDRAFT_124166, EMIHUDRAFT_210030, EMIHUDRAFT_210535, EMIHUDRAFT_419452, EMIHUDRAFT_428552, EMIHUDRAFT_452958, EMIHUDRAFT_453665, EMIHUDRAFT_461196, EMIHUDRAFT_49848, EMIHUDRAFT_95733, LSM4]
GO:0009892	Negative regulation of metabolic process	Biological process	0.0251617	14.2857	13	1.59926	[EMIHUDRAFT_106249, EMIHUDRAFT_119956, EMIHUDRAFT_124166, EMIHUDRAFT_210030, EMIHUDRAFT_210535, EMIHUDRAFT_419452, EMIHUDRAFT_428552, EMIHUDRAFT_452958, EMIHUDRAFT_453665, EMIHUDRAFT_461196, EMIHUDRAFT_49848, EMIHUDRAFT_95733, LSM4]
GO:0046040	IMP metabolic process	Biological process	0.025345	33.3333	3	1.59611	[EMIHUDRAFT_421581, EMIHUDRAFT_424259, EMIHUDRAFT_450639]
GO:0006188	IMP biosynthetic process	Biological process	0.025345	33.3333	3	1.59611	[EMIHUDRAFT_421581, EMIHUDRAFT_424259, EMIHUDRAFT_450639]
GO:0140142	Nucleocytoplasmic carrier activity	Biological process	0.025345	33.3333	3	1.59611	[EMIHUDRAFT_421349, EMIHUDRAFT_460128, EMIHUDRAFT_52016]
GO:0006325	Chromatin organization	Biological process	0.0263235	14.1304	13	1.57966	[EMIHUDRAFT_102347, EMIHUDRAFT_104149, EMIHUDRAFT_111401, EMIHUDRAFT_237406, EMIHUDRAFT_311470, EMIHUDRAFT_349715, EMIHUDRAFT_363397, EMIHUDRAFT_365731, EMIHUDRAFT_447960, EMIHUDRAFT_448297, EMIHUDRAFT_448508, EMIHUDRAFT_61017, EMIHUDRAFT_97896]
GO:0019438	Aromatic compound biosynthetic process	Biological process	0.0278667	9.65147	72	1.55491	[ATPase, CPO, DAHPS, EMIHUDRAFT_103206, EMIHUDRAFT_106249, EMIHUDRAFT_109235, EMIHUDRAFT_112668, EMIHUDRAFT_117193, EMIHUDRAFT_118576, EMIHUDRAFT_122067, EMIHUDRAFT_122935, EMIHUDRAFT_123683, EMIHUDRAFT_205498, EMIHUDRAFT_215177, EMIHUDRAFT_226481, EMIHUDRAFT_234285, EMIHUDRAFT_234589, EMIHUDRAFT_237406, EMIHUDRAFT_247451, EMIHUDRAFT_309350, EMIHUDRAFT_349715, EMIHUDRAFT_352634, EMIHUDRAFT_359239…
GO:0006006	Glucose metabolic process	Biological process	0.0280064	25	4	1.55274	[EMIHUDRAFT_438339, EMIHUDRAFT_446527, PEPCK_1, TIM]
GO:0055067	Monovalent inorganic cation homeostasis	Biological process	0.0280064	25	4	1.55274	[EMIHUDRAFT_457905, NAH1, NAH2, NHA2]
GO:0006885	Regulation of pH	Biological process	0.0280064	25	4	1.55274	[EMIHUDRAFT_457905, NAH1, NAH2, NHA2]
GO:0019208	Phosphatase regulator activity	Biological process	0.0280064	25	4	1.55274	[EMIHUDRAFT_420913, EMIHUDRAFT_434541, EMIHUDRAFT_434985, EMIHUDRAFT_459165]
GO:0050794	Regulation of cellular process	Biological process	0.031208	9.3254	94	1.50573	[BIG1, CAM1, CAM2, CAM3, CAM4, DLD1, DLD2, EMIHUDRAFT_103206, EMIHUDRAFT_106249, EMIHUDRAFT_108647, EMIHUDRAFT_108677, EMIHUDRAFT_109235, EMIHUDRAFT_109842, EMIHUDRAFT_112668, EMIHUDRAFT_114135, EMIHUDRAFT_117193, EMIHUDRAFT_118576, EMIHUDRAFT_120809, EMIHUDRAFT_123683, EMIHUDRAFT_124166, EMIHUDRAFT_125228, EMIHUDRAFT_199525, EMIHUDRAFT_208872, EMIHUDRAFT_209162, EMIHUDRAFT_210030, EMIHUDRAFT_210…
GO:0071826	Ribonucleoprotein complex subunit organization	Biological process	0.0317762	17.0732	7	1.4979	[EMIHUDRAFT_252657, EMIHUDRAFT_313460, EMIHUDRAFT_317040, EMIHUDRAFT_352743, EMIHUDRAFT_426559, EMIHUDRAFT_447448, EMIHUDRAFT_461221]
GO:0022618	Ribonucleoprotein complex assembly	Biological process	0.0317762	17.0732	7	1.4979	[EMIHUDRAFT_252657, EMIHUDRAFT_313460, EMIHUDRAFT_317040, EMIHUDRAFT_352743, EMIHUDRAFT_426559, EMIHUDRAFT_447448, EMIHUDRAFT_461221]
GO:0006397	mRNA processing	Biological process	0.0323222	12.5926	17	1.4905	[EMIHUDRAFT_125335, EMIHUDRAFT_205373, EMIHUDRAFT_250429, EMIHUDRAFT_252657, EMIHUDRAFT_313460, EMIHUDRAFT_317040, EMIHUDRAFT_416083, EMIHUDRAFT_419034, EMIHUDRAFT_420120, EMIHUDRAFT_434360, EMIHUDRAFT_439789, EMIHUDRAFT_447448, EMIHUDRAFT_461221, EMIHUDRAFT_462082, EMIHUDRAFT_463197, EMIHUDRAFT_463519, LSM4]
GO:0016791	Phosphatase activity	Biological process	0.0342103	11.3445	27	1.46584	[EMIHUDRAFT_106724, EMIHUDRAFT_107321, EMIHUDRAFT_109842, EMIHUDRAFT_114135, EMIHUDRAFT_116987, EMIHUDRAFT_227254, EMIHUDRAFT_417293, EMIHUDRAFT_417800, EMIHUDRAFT_420605, EMIHUDRAFT_420913, EMIHUDRAFT_423224, EMIHUDRAFT_428593, EMIHUDRAFT_432478, EMIHUDRAFT_434018, EMIHUDRAFT_434541, EMIHUDRAFT_434985, EMIHUDRAFT_442242, EMIHUDRAFT_446966, EMIHUDRAFT_454881, EMIHUDRAFT_456015, EMIHUDRAFT_458102,…
GO:0031047	Gene silencing by RNA	Biological process	0.0342169	30	3	1.46576	[EMIHUDRAFT_119956, EMIHUDRAFT_452958, EMIHUDRAFT_95733]
GO:0032989	Cellular component morphogenesis	Biological process	0.0342169	30	3	1.46576	[EMIHUDRAFT_441332, EMIHUDRAFT_441941, EMIHUDRAFT_466266]
GO:0000902	Cell morphogenesis	Biological process	0.0342169	30	3	1.46576	[EMIHUDRAFT_441332, EMIHUDRAFT_441941, EMIHUDRAFT_466266]
GO:0009148	Pyrimidine nucleoside triphosphate biosynthetic process	Biological process	0.0342169	30	3	1.46576	[EMIHUDRAFT_60978, EMIHUDRAFT_63166, EMIHUDRAFT_73959]
GO:0009208	Pyrimidine ribonucleoside triphosphate metabolic process	Biological process	0.0342169	30	3	1.46576	[EMIHUDRAFT_60978, EMIHUDRAFT_63166, EMIHUDRAFT_73959]
GO:0046036	CTP metabolic process	Biological process	0.0342169	30	3	1.46576	[EMIHUDRAFT_60978, EMIHUDRAFT_63166, EMIHUDRAFT_73959]
GO:0009209	Pyrimidine ribonucleoside triphosphate biosynthetic process	Biological process	0.0342169	30	3	1.46576	[EMIHUDRAFT_60978, EMIHUDRAFT_63166, EMIHUDRAFT_73959]
GO:0006241	CTP biosynthetic process	Biological process	0.0342169	30	3	1.46576	[EMIHUDRAFT_60978, EMIHUDRAFT_63166, EMIHUDRAFT_73959]
GO:0006084	Acetyl-CoA metabolic process	Biological process	0.0342169	30	3	1.46576	[EMIHUDRAFT_359239, EMIHUDRAFT_417078, MVD1]
GO:0007093	Mitotic cell cycle checkpoint	Biological process	0.0342169	30	3	1.46576	[EMIHUDRAFT_231370, EMIHUDRAFT_420673, EMIHUDRAFT_69270]
GO:0045930	Negative regulation of mitotic cell cycle	Biological process	0.0342169	30	3	1.46576	[EMIHUDRAFT_231370, EMIHUDRAFT_420673, EMIHUDRAFT_69270]
GO:0006323	DNA packaging	Biological process	0.0344985	23.5294	4	1.4622	[EMIHUDRAFT_102347, EMIHUDRAFT_104149, EMIHUDRAFT_257700, EMIHUDRAFT_468124]
GO:0034504	Protein localization to nucleus	Biological process	0.0344985	23.5294	4	1.4622	[EMIHUDRAFT_421349, EMIHUDRAFT_460128, EMIHUDRAFT_461965, EMIHUDRAFT_52016]
GO:0006606	Protein import into nucleus	Biological process	0.0344985	23.5294	4	1.4622	[EMIHUDRAFT_421349, EMIHUDRAFT_460128, EMIHUDRAFT_461965, EMIHUDRAFT_52016]
GO:0003910	DNA ligase (ATP) activity	Biological process	0.0344985	23.5294	4	1.4622	[EMIHUDRAFT_122067, EMIHUDRAFT_241091, EMIHUDRAFT_460689, EMIHUDRAFT_463348]
GO:0009084	Glutamine family amino acid biosynthetic process	Biological process	0.0359867	20	5	1.44386	[ASS1, EMIHUDRAFT_124858, EMIHUDRAFT_212450, EMIHUDRAFT_225692, GLN4]
GO:0006779	Porphyrin-containing compound biosynthetic process	Biological process	0.0359867	20	5	1.44386	[CPO, EMIHUDRAFT_309350, EMIHUDRAFT_432259, MPMT1, PPMT1]
GO:0009073	Aromatic amino acid family biosynthetic process	Biological process	0.0392797	17.6471	6	1.40583	[DAHPS, EMIHUDRAFT_426730, EMIHUDRAFT_450554, EMIHUDRAFT_454633, EMIHUDRAFT_457672, EMIHUDRAFT_57192]
GO:0009112	Nucleobase metabolic process	Biological process	0.0417896	22.2222	4	1.37893	[EMIHUDRAFT_310779, EMIHUDRAFT_422007, EMIHUDRAFT_450639, EMIHUDRAFT_53510]
GO:0006266	DNA ligation	Biological process	0.0417896	22.2222	4	1.37893	[EMIHUDRAFT_122067, EMIHUDRAFT_241091, EMIHUDRAFT_460689, EMIHUDRAFT_463348]
GO:0003909	DNA ligase activity	Biological process	0.0417896	22.2222	4	1.37893	[EMIHUDRAFT_122067, EMIHUDRAFT_241091, EMIHUDRAFT_460689, EMIHUDRAFT_463348]
GO:0015936	Coenzyme A metabolic process	Biological process	0.0417896	22.2222	4	1.37893	[EMIHUDRAFT_471368, HMGR2, HMGR3, PANK1]
GO:0022857	Transmembrane transporter activity	Biological process	0.0425315	5.68319	47	1.37129	[ATPVA, ATPVC, ATPVG, ATPVa, ATPVd, ATPase, CAV2, CNG1, EMIHUDRAFT_103236, EMIHUDRAFT_109287, EMIHUDRAFT_114026, EMIHUDRAFT_124279, EMIHUDRAFT_195376, EMIHUDRAFT_199214, EMIHUDRAFT_200137, EMIHUDRAFT_202480, EMIHUDRAFT_208527, EMIHUDRAFT_211632, EMIHUDRAFT_228333, EMIHUDRAFT_230385, EMIHUDRAFT_234504, EMIHUDRAFT_352634, EMIHUDRAFT_415047, EMIHUDRAFT_421851, EMIHUDRAFT_427627, EMIHUDRAFT_433142, E…
GO:0016458	Gene silencing	Biological process	0.0444732	27.2727	3	1.3519	[EMIHUDRAFT_119956, EMIHUDRAFT_452958, EMIHUDRAFT_95733]
GO:0034728	Nucleosome organization	Biological process	0.0444732	27.2727	3	1.3519	[EMIHUDRAFT_102347, EMIHUDRAFT_104149, EMIHUDRAFT_237406]
GO:0009147	Pyrimidine nucleoside triphosphate metabolic process	Biological process	0.0444732	27.2727	3	1.3519	[EMIHUDRAFT_60978, EMIHUDRAFT_63166, EMIHUDRAFT_73959]
GO:0065002	Intracellular protein transmembrane transport	Biological process	0.0444732	27.2727	3	1.3519	[EMIHUDRAFT_114172, EMIHUDRAFT_115094, EMIHUDRAFT_232647]
GO:1903047	Mitotic cell cycle process	Biological process	0.0445013	17.1429	6	1.35163	[EMIHUDRAFT_231370, EMIHUDRAFT_257700, EMIHUDRAFT_420673, EMIHUDRAFT_456815, EMIHUDRAFT_468124, EMIHUDRAFT_69270]
GO:0048193	Golgi vesicle transport	Biological process	0.0446273	15.9091	7	1.3504	[COPZ1-1, COPZ1-2, EMIHUDRAFT_456489, SEC23A, SEC23B, SEC23C, SEC24A]
GO:0051170	Import into nucleus	Biological process	0.0498816	21.0526	4	1.30206	[EMIHUDRAFT_421349, EMIHUDRAFT_460128, EMIHUDRAFT_461965, EMIHUDRAFT_52016]
GO:0043229	Intracellular organelle	Cellular component	1.27557e-21	13.5035	254	20.8943	[ACT-1, ACT-11, ACT-5, ACT-8, ACT-9, AP2A-1, ATPVG, ATPVa, CHC1, COPB1-1b, COPB1-2, COPB2-1, COPZ1-1, COPZ1-2, ECH14, EMIHUDRAFT_103206, EMIHUDRAFT_104197, EMIHUDRAFT_106820, EMIHUDRAFT_108043, EMIHUDRAFT_108791, EMIHUDRAFT_111778, EMIHUDRAFT_112668, EMIHUDRAFT_114964, EMIHUDRAFT_115094, EMIHUDRAFT_116638, EMIHUDRAFT_116832, EMIHUDRAFT_116863, EMIHUDRAFT_117193, EMIHUDRAFT_117269, EMIHUDRAFT_1182…
GO:0031224	Intrinsic component of membrane	Cellular component	3.95586e-20	5.08557	312	19.4028	[ATPVa, CAV2, CCX2, CHS2, CNG1, EMIHUDRAFT_100149, EMIHUDRAFT_101130, EMIHUDRAFT_101399, EMIHUDRAFT_101420, EMIHUDRAFT_102055, EMIHUDRAFT_102200, EMIHUDRAFT_103124, EMIHUDRAFT_103236, EMIHUDRAFT_103249, EMIHUDRAFT_103735, EMIHUDRAFT_104158, EMIHUDRAFT_105346, EMIHUDRAFT_105776, EMIHUDRAFT_106724, EMIHUDRAFT_107392, EMIHUDRAFT_107858, EMIHUDRAFT_108647, EMIHUDRAFT_108684, EMIHUDRAFT_109287, EMIHUD…
GO:0016021	Integral component of membrane	Cellular component	3.95586e-20	5.08557	312	19.4028	[ATPVa, CAV2, CCX2, CHS2, CNG1, EMIHUDRAFT_100149, EMIHUDRAFT_101130, EMIHUDRAFT_101399, EMIHUDRAFT_101420, EMIHUDRAFT_102055, EMIHUDRAFT_102200, EMIHUDRAFT_103124, EMIHUDRAFT_103236, EMIHUDRAFT_103249, EMIHUDRAFT_103735, EMIHUDRAFT_104158, EMIHUDRAFT_105346, EMIHUDRAFT_105776, EMIHUDRAFT_106724, EMIHUDRAFT_107392, EMIHUDRAFT_107858, EMIHUDRAFT_108647, EMIHUDRAFT_108684, EMIHUDRAFT_109287, EMIHUD…
GO:0043228	Non-membrane-bounded organelle	Cellular component	5.79016e-17	17.7966	105	16.2373	[ACT-1, ACT-11, ACT-5, ACT-8, ACT-9, EMIHUDRAFT_104197, EMIHUDRAFT_106820, EMIHUDRAFT_108043, EMIHUDRAFT_108791, EMIHUDRAFT_114964, EMIHUDRAFT_116863, EMIHUDRAFT_118270, EMIHUDRAFT_123268, EMIHUDRAFT_194512, EMIHUDRAFT_196456, EMIHUDRAFT_200410, EMIHUDRAFT_200568, EMIHUDRAFT_206870, EMIHUDRAFT_210936, EMIHUDRAFT_226687, EMIHUDRAFT_247782, EMIHUDRAFT_255728, EMIHUDRAFT_256793, EMIHUDRAFT_257700, E…
GO:0043232	Intracellular non-membrane-bounded organelle	Cellular component	5.79016e-17	17.7966	105	16.2373	[ACT-1, ACT-11, ACT-5, ACT-8, ACT-9, EMIHUDRAFT_104197, EMIHUDRAFT_106820, EMIHUDRAFT_108043, EMIHUDRAFT_108791, EMIHUDRAFT_114964, EMIHUDRAFT_116863, EMIHUDRAFT_118270, EMIHUDRAFT_123268, EMIHUDRAFT_194512, EMIHUDRAFT_196456, EMIHUDRAFT_200410, EMIHUDRAFT_200568, EMIHUDRAFT_206870, EMIHUDRAFT_210936, EMIHUDRAFT_226687, EMIHUDRAFT_247782, EMIHUDRAFT_255728, EMIHUDRAFT_256793, EMIHUDRAFT_257700, E…
GO:0098796	Membrane protein complex	Cellular component	5.59756e-13	25	43	12.252	[AP2A-1, AP2A-2, AP2B1, AP2M, AP4E, ATPVA, ATPVB, ATPVC, ATPVG, ATPVa, ATPVd, ATPase, Apm4, CHC1, COPB1-1b, COPB1-2, COPB2-1, COPZ1-1, COPZ1-2, EMIHUDRAFT_210973, EMIHUDRAFT_211632, EMIHUDRAFT_212375, EMIHUDRAFT_227185, EMIHUDRAFT_352634, EMIHUDRAFT_419932, EMIHUDRAFT_433142, EMIHUDRAFT_434096, EMIHUDRAFT_435205, EMIHUDRAFT_448185, EMIHUDRAFT_455270, EMIHUDRAFT_456489, EMIHUDRAFT_459047, EMIHUDRA…
GO:0048475	Coated membrane	Cellular component	1.44374e-12	44.4444	21	11.8405	[AP2A-1, AP2A-2, AP2B1, AP2M, AP4E, Apm4, CHC1, COPB1-1b, COPB1-2, COPB2-1, COPZ1-1, COPZ1-2, EMIHUDRAFT_419932, EMIHUDRAFT_434096, EMIHUDRAFT_456489, EMIHUDRAFT_462816, SEC23A, SEC23B, SEC23C, SEC24A]
GO:0030117	Membrane coat	Cellular component	1.44374e-12	44.4444	21	11.8405	[AP2A-1, AP2A-2, AP2B1, AP2M, AP4E, Apm4, CHC1, COPB1-1b, COPB1-2, COPB2-1, COPZ1-1, COPZ1-2, EMIHUDRAFT_419932, EMIHUDRAFT_434096, EMIHUDRAFT_456489, EMIHUDRAFT_462816, SEC23A, SEC23B, SEC23C, SEC24A]
GO:0005840	Ribosome	Cellular component	1.03796e-10	21.7822	44	9.98382	[EMIHUDRAFT_118270, EMIHUDRAFT_123268, EMIHUDRAFT_196456, EMIHUDRAFT_200568, EMIHUDRAFT_255728, EMIHUDRAFT_309232, EMIHUDRAFT_316252, EMIHUDRAFT_351077, EMIHUDRAFT_351730, EMIHUDRAFT_354741, EMIHUDRAFT_358841, EMIHUDRAFT_368254, EMIHUDRAFT_413744, EMIHUDRAFT_414178, EMIHUDRAFT_415031, EMIHUDRAFT_415280, EMIHUDRAFT_415402, EMIHUDRAFT_427548, EMIHUDRAFT_428796, EMIHUDRAFT_432486, EMIHUDRAFT_433874,…
GO:0043227	Membrane-bounded organelle	Cellular component	3.1716e-09	11.6388	174	8.49872	[AP2A-1, ATPVG, ATPVa, CHC1, COPB1-1b, COPB1-2, COPB2-1, COPZ1-1, COPZ1-2, ECH14, EMIHUDRAFT_103206, EMIHUDRAFT_108043, EMIHUDRAFT_111778, EMIHUDRAFT_112668, EMIHUDRAFT_114964, EMIHUDRAFT_115094, EMIHUDRAFT_116638, EMIHUDRAFT_116832, EMIHUDRAFT_117193, EMIHUDRAFT_117269, EMIHUDRAFT_121743, EMIHUDRAFT_124279, EMIHUDRAFT_194512, EMIHUDRAFT_206208, EMIHUDRAFT_206870, EMIHUDRAFT_208774, EMIHUDRAFT_21…
GO:0009536	Plastid	Cellular component	1.58859e-08	22.963	31	7.79899	[EMIHUDRAFT_115094, EMIHUDRAFT_218313, EMIHUDRAFT_414772, EMIHUDRAFT_420185, EMIHUDRAFT_447013, EMIHUDRAFT_459736, EMIHUDRAFT_471734, Lhcf14, Lhcf15_1, Lhcf15_2, Lhcf2, Lhcf21_1, Lhcf24, Lhcf26_1, Lhcf26_2, Lhcf30_1, Lhcf30_2, Lhcf31, Lhcf32, Lhcf33, Lhcf40, Lhcf5, Lhcf55, Lhcf58, Lhcf59, Lhcf65, Lhcf66, Lhcf7, Lhcf74, Lhcf75, Tic110]
GO:0009507	Chloroplast	Cellular component	1.58859e-08	22.963	31	7.79899	[EMIHUDRAFT_115094, EMIHUDRAFT_218313, EMIHUDRAFT_414772, EMIHUDRAFT_420185, EMIHUDRAFT_447013, EMIHUDRAFT_459736, EMIHUDRAFT_471734, Lhcf14, Lhcf15_1, Lhcf15_2, Lhcf2, Lhcf21_1, Lhcf24, Lhcf26_1, Lhcf26_2, Lhcf30_1, Lhcf30_2, Lhcf31, Lhcf32, Lhcf33, Lhcf40, Lhcf5, Lhcf55, Lhcf58, Lhcf59, Lhcf65, Lhcf66, Lhcf7, Lhcf74, Lhcf75, Tic110]
GO:0005856	Cytoskeleton	Cellular component	2.34539e-08	19.697	39	7.62978	[ACT-1, ACT-11, ACT-5, ACT-8, ACT-9, EMIHUDRAFT_104197, EMIHUDRAFT_106820, EMIHUDRAFT_108791, EMIHUDRAFT_116863, EMIHUDRAFT_200410, EMIHUDRAFT_210936, EMIHUDRAFT_226687, EMIHUDRAFT_256793, EMIHUDRAFT_311254, EMIHUDRAFT_318009, EMIHUDRAFT_318063, EMIHUDRAFT_415405, EMIHUDRAFT_416424, EMIHUDRAFT_426799, EMIHUDRAFT_434484, EMIHUDRAFT_436181, EMIHUDRAFT_437298, EMIHUDRAFT_445562, EMIHUDRAFT_448407, E…
GO:0043231	Intracellular membrane-bounded organelle	Cellular component	2.98202e-08	11.5032	163	7.52549	[ATPVG, ATPVa, CHC1, COPB1-1b, COPB1-2, COPB2-1, COPZ1-1, COPZ1-2, ECH14, EMIHUDRAFT_103206, EMIHUDRAFT_108043, EMIHUDRAFT_111778, EMIHUDRAFT_112668, EMIHUDRAFT_114964, EMIHUDRAFT_115094, EMIHUDRAFT_116638, EMIHUDRAFT_116832, EMIHUDRAFT_117193, EMIHUDRAFT_117269, EMIHUDRAFT_121743, EMIHUDRAFT_124279, EMIHUDRAFT_194512, EMIHUDRAFT_206870, EMIHUDRAFT_208774, EMIHUDRAFT_210289, EMIHUDRAFT_210973, EM…
GO:0031976	Plastid thylakoid	Cellular component	2.9882e-08	24.5455	27	7.52459	[EMIHUDRAFT_218313, EMIHUDRAFT_414772, EMIHUDRAFT_420185, EMIHUDRAFT_447013, EMIHUDRAFT_471734, Lhcf14, Lhcf15_1, Lhcf15_2, Lhcf2, Lhcf21_1, Lhcf24, Lhcf26_1, Lhcf30_1, Lhcf30_2, Lhcf31, Lhcf32, Lhcf33, Lhcf40, Lhcf5, Lhcf55, Lhcf58, Lhcf59, Lhcf65, Lhcf66, Lhcf7, Lhcf74, Lhcf75]
GO:0009534	Chloroplast thylakoid	Cellular component	2.9882e-08	24.5455	27	7.52459	[EMIHUDRAFT_218313, EMIHUDRAFT_414772, EMIHUDRAFT_420185, EMIHUDRAFT_447013, EMIHUDRAFT_471734, Lhcf14, Lhcf15_1, Lhcf15_2, Lhcf2, Lhcf21_1, Lhcf24, Lhcf26_1, Lhcf30_1, Lhcf30_2, Lhcf31, Lhcf32, Lhcf33, Lhcf40, Lhcf5, Lhcf55, Lhcf58, Lhcf59, Lhcf65, Lhcf66, Lhcf7, Lhcf74, Lhcf75]
GO:0055035	Plastid thylakoid membrane	Cellular component	2.9882e-08	24.5455	27	7.52459	[EMIHUDRAFT_218313, EMIHUDRAFT_414772, EMIHUDRAFT_420185, EMIHUDRAFT_447013, EMIHUDRAFT_471734, Lhcf14, Lhcf15_1, Lhcf15_2, Lhcf2, Lhcf21_1, Lhcf24, Lhcf26_1, Lhcf30_1, Lhcf30_2, Lhcf31, Lhcf32, Lhcf33, Lhcf40, Lhcf5, Lhcf55, Lhcf58, Lhcf59, Lhcf65, Lhcf66, Lhcf7, Lhcf74, Lhcf75]
GO:0009535	Chloroplast thylakoid membrane	Cellular component	2.9882e-08	24.5455	27	7.52459	[EMIHUDRAFT_218313, EMIHUDRAFT_414772, EMIHUDRAFT_420185, EMIHUDRAFT_447013, EMIHUDRAFT_471734, Lhcf14, Lhcf15_1, Lhcf15_2, Lhcf2, Lhcf21_1, Lhcf24, Lhcf26_1, Lhcf30_1, Lhcf30_2, Lhcf31, Lhcf32, Lhcf33, Lhcf40, Lhcf5, Lhcf55, Lhcf58, Lhcf59, Lhcf65, Lhcf66, Lhcf7, Lhcf74, Lhcf75]
GO:0031984	Organelle subcompartment	Cellular component	4.49207e-08	24.1071	27	7.34755	[EMIHUDRAFT_218313, EMIHUDRAFT_414772, EMIHUDRAFT_420185, EMIHUDRAFT_447013, EMIHUDRAFT_471734, Lhcf14, Lhcf15_1, Lhcf15_2, Lhcf2, Lhcf21_1, Lhcf24, Lhcf26_1, Lhcf30_1, Lhcf30_2, Lhcf31, Lhcf32, Lhcf33, Lhcf40, Lhcf5, Lhcf55, Lhcf58, Lhcf59, Lhcf65, Lhcf66, Lhcf7, Lhcf74, Lhcf75]
GO:0042651	Thylakoid membrane	Cellular component	6.53169e-08	23.1405	28	7.18497	[EMIHUDRAFT_218313, EMIHUDRAFT_414772, EMIHUDRAFT_420185, EMIHUDRAFT_447013, EMIHUDRAFT_471734, Lhcf14, Lhcf15_1, Lhcf15_2, Lhcf2, Lhcf21_1, Lhcf24, Lhcf26_1, Lhcf30_1, Lhcf30_2, Lhcf31, Lhcf32, Lhcf33, Lhcf40, Lhcf5, Lhcf55, Lhcf58, Lhcf59, Lhcf65, Lhcf66, Lhcf7, Lhcf74, Lhcf75, PSBO_2]
GO:0030135	Coated vesicle	Cellular component	3.0836e-07	42.8571	12	6.51094	[AP2A-1, CHC1, COPB1-1b, COPB1-2, COPB2-1, COPZ1-1, COPZ1-2, EMIHUDRAFT_456489, SEC23A, SEC23B, SEC23C, SEC24A]
GO:0030662	Coated vesicle membrane	Cellular component	3.0836e-07	42.8571	12	6.51094	[AP2A-1, CHC1, COPB1-1b, COPB1-2, COPB2-1, COPZ1-1, COPZ1-2, EMIHUDRAFT_456489, SEC23A, SEC23B, SEC23C, SEC24A]
GO:0034357	Photosynthetic membrane	Cellular component	3.8306e-07	21.374	28	6.41673	[EMIHUDRAFT_218313, EMIHUDRAFT_414772, EMIHUDRAFT_420185, EMIHUDRAFT_447013, EMIHUDRAFT_471734, Lhcf14, Lhcf15_1, Lhcf15_2, Lhcf2, Lhcf21_1, Lhcf24, Lhcf26_1, Lhcf30_1, Lhcf30_2, Lhcf31, Lhcf32, Lhcf33, Lhcf40, Lhcf5, Lhcf55, Lhcf58, Lhcf59, Lhcf65, Lhcf66, Lhcf7, Lhcf74, Lhcf75, PSBO_2]
GO:0005798	Golgi-associated vesicle	Cellular component	7.01837e-07	44	11	6.15376	[CHC1, COPB1-1b, COPB1-2, COPB2-1, COPZ1-1, COPZ1-2, EMIHUDRAFT_456489, SEC23A, SEC23B, SEC23C, SEC24A]
GO:0030660	Golgi-associated vesicle membrane	Cellular component	7.01837e-07	44	11	6.15376	[CHC1, COPB1-1b, COPB1-2, COPB2-1, COPZ1-1, COPZ1-2, EMIHUDRAFT_456489, SEC23A, SEC23B, SEC23C, SEC24A]
GO:0012506	Vesicle membrane	Cellular component	7.60819e-07	40	12	6.11872	[AP2A-1, CHC1, COPB1-1b, COPB1-2, COPB2-1, COPZ1-1, COPZ1-2, EMIHUDRAFT_456489, SEC23A, SEC23B, SEC23C, SEC24A]
GO:0030659	Cytoplasmic vesicle membrane	Cellular component	7.60819e-07	40	12	6.11872	[AP2A-1, CHC1, COPB1-1b, COPB1-2, COPB2-1, COPZ1-1, COPZ1-2, EMIHUDRAFT_456489, SEC23A, SEC23B, SEC23C, SEC24A]
GO:0030120	Vesicle coat	Cellular component	1.13378e-06	42.3077	11	5.94547	[AP2A-1, CHC1, COPB1-1b, COPB1-2, COPZ1-1, COPZ1-2, EMIHUDRAFT_456489, SEC23A, SEC23B, SEC23C, SEC24A]
GO:0016469	Proton-transporting two-sector ATPase complex	Cellular component	1.51413e-06	35.1351	13	5.81984	[ATPVA, ATPVB, ATPVC, ATPVG, ATPVa, ATPVd, ATPase, EMIHUDRAFT_352634, EMIHUDRAFT_433142, EMIHUDRAFT_455270, EMIHUDRAFT_459047, EMIHUDRAFT_64876, EMIHUDRAFT_95543]
GO:0030119	AP-type membrane coat adaptor complex	Cellular component	2.01203e-06	50	8	5.69636	[AP2A-1, AP2B1, AP2M, Apm4, EMIHUDRAFT_419932, EMIHUDRAFT_434096, EMIHUDRAFT_462816]
GO:0030118	Clathrin coat	Cellular component	1.3265e-05	41.1765	8	4.87729	[AP2A-1, AP2B1, AP2M, Apm4, CHC1, EMIHUDRAFT_434096, EMIHUDRAFT_462816]
GO:0030131	Clathrin adaptor complex	Cellular component	1.54483e-05	46.1538	7	4.81112	[AP2A-1, AP2B1, AP2M, Apm4, EMIHUDRAFT_434096, EMIHUDRAFT_462816]
GO:0033178	Proton-transporting two-sector ATPase complex, catalytic domain	Cellular component	2.88845e-05	50	7	4.53934	[ATPVA, ATPVB, ATPVC, ATPase, EMIHUDRAFT_352634, EMIHUDRAFT_433142, EMIHUDRAFT_95543]
GO:0098805	Whole membrane	Cellular component	4.16427e-05	24.1935	15	4.38046	[AP2A-1, ATPVG, CHC1, COPB1-1b, COPB1-2, COPB2-1, COPZ1-1, COPZ1-2, EMIHUDRAFT_210973, EMIHUDRAFT_456489, EMIHUDRAFT_95543, SEC23A, SEC23B, SEC23C, SEC24A]
GO:0000786	Nucleosome	Cellular component	6.23936e-05	24.5614	14	4.20486	[EMIHUDRAFT_108043, EMIHUDRAFT_114964, EMIHUDRAFT_247782, EMIHUDRAFT_358281, EMIHUDRAFT_362583, EMIHUDRAFT_364619, EMIHUDRAFT_435795, EMIHUDRAFT_442150, EMIHUDRAFT_443819, EMIHUDRAFT_50586, EMIHUDRAFT_66170, EMIHUDRAFT_78418, EMIHUDRAFT_78674, EMIHUDRAFT_97974]
GO:0031982	Vesicle	Cellular component	6.90425e-05	27.2727	12	4.16088	[AP2A-1, CHC1, COPB1-1b, COPB1-2, COPB2-1, COPZ1-1, COPZ1-2, EMIHUDRAFT_456489, SEC23A, SEC23B, SEC23C, SEC24A]
GO:0097708	Intracellular vesicle	Cellular component	6.90425e-05	27.2727	12	4.16088	[AP2A-1, CHC1, COPB1-1b, COPB1-2, COPB2-1, COPZ1-1, COPZ1-2, EMIHUDRAFT_456489, SEC23A, SEC23B, SEC23C, SEC24A]
GO:0031410	Cytoplasmic vesicle	Cellular component	6.90425e-05	27.2727	12	4.16088	[AP2A-1, CHC1, COPB1-1b, COPB1-2, COPB2-1, COPZ1-1, COPZ1-2, EMIHUDRAFT_456489, SEC23A, SEC23B, SEC23C, SEC24A]
GO:0033180	Proton-transporting V-type ATPase, V1 domain	Cellular component	0.000150328	80	4	3.82296	[ATPVA, ATPVB, ATPVC, EMIHUDRAFT_95543]
GO:0005740	Mitochondrial envelope	Cellular component	0.00016499	20.7792	16	3.78254	[EMIHUDRAFT_210289, EMIHUDRAFT_211632, EMIHUDRAFT_212375, EMIHUDRAFT_225250, EMIHUDRAFT_227185, EMIHUDRAFT_241327, EMIHUDRAFT_245563, EMIHUDRAFT_421851, EMIHUDRAFT_435205, EMIHUDRAFT_439725, EMIHUDRAFT_455270, EMIHUDRAFT_459047, EMIHUDRAFT_459090, EMIHUDRAFT_460004, EMIHUDRAFT_64409, EMIHUDRAFT_73196]
GO:0000785	Chromatin	Cellular component	0.0001981	22.2222	14	3.70312	[EMIHUDRAFT_108043, EMIHUDRAFT_114964, EMIHUDRAFT_247782, EMIHUDRAFT_358281, EMIHUDRAFT_362583, EMIHUDRAFT_364619, EMIHUDRAFT_435795, EMIHUDRAFT_442150, EMIHUDRAFT_443819, EMIHUDRAFT_50586, EMIHUDRAFT_66170, EMIHUDRAFT_78418, EMIHUDRAFT_78674, EMIHUDRAFT_97974]
GO:0030134	COPII-coated ER to Golgi transport vesicle	Cellular component	0.000233887	55.5556	5	3.63099	[EMIHUDRAFT_456489, SEC23A, SEC23B, SEC23C, SEC24A]
GO:0012507	ER to Golgi transport vesicle membrane	Cellular component	0.000233887	55.5556	5	3.63099	[EMIHUDRAFT_456489, SEC23A, SEC23B, SEC23C, SEC24A]
GO:0030127	COPII vesicle coat	Cellular component	0.000233887	55.5556	5	3.63099	[EMIHUDRAFT_456489, SEC23A, SEC23B, SEC23C, SEC24A]
GO:0015630	Microtubule cytoskeleton	Cellular component	0.000287309	18.0952	19	3.54165	[EMIHUDRAFT_104197, EMIHUDRAFT_106820, EMIHUDRAFT_116863, EMIHUDRAFT_200410, EMIHUDRAFT_210936, EMIHUDRAFT_256793, EMIHUDRAFT_311254, EMIHUDRAFT_318009, EMIHUDRAFT_318063, EMIHUDRAFT_415405, EMIHUDRAFT_416424, EMIHUDRAFT_445562, EMIHUDRAFT_452946, EMIHUDRAFT_460965, EMIHUDRAFT_464870, EMIHUDRAFT_468958, EMIHUDRAFT_47359, EMIHUDRAFT_65110, TUBB1]
GO:0033176	Proton-transporting V-type ATPase complex	Cellular component	0.000342387	32	8	3.46548	[ATPVA, ATPVB, ATPVC, ATPVG, ATPVa, ATPVd, EMIHUDRAFT_64876, EMIHUDRAFT_95543]
GO:0045259	Proton-transporting ATP synthase complex	Cellular component	0.000438752	50	5	3.35778	[ATPase, EMIHUDRAFT_352634, EMIHUDRAFT_433142, EMIHUDRAFT_455270, EMIHUDRAFT_459047]
GO:0030137	COPI-coated vesicle	Cellular component	0.000438752	50	5	3.35778	[COPB1-1b, COPB1-2, COPB2-1, COPZ1-1, COPZ1-2]
GO:0030663	COPI-coated vesicle membrane	Cellular component	0.000438752	50	5	3.35778	[COPB1-1b, COPB1-2, COPB2-1, COPZ1-1, COPZ1-2]
GO:0031967	Organelle envelope	Cellular component	0.00045701	18.4783	17	3.34007	[EMIHUDRAFT_210289, EMIHUDRAFT_211632, EMIHUDRAFT_212375, EMIHUDRAFT_225250, EMIHUDRAFT_227185, EMIHUDRAFT_241327, EMIHUDRAFT_245563, EMIHUDRAFT_421851, EMIHUDRAFT_435205, EMIHUDRAFT_439725, EMIHUDRAFT_455270, EMIHUDRAFT_459047, EMIHUDRAFT_459090, EMIHUDRAFT_460004, EMIHUDRAFT_461763, EMIHUDRAFT_64409, EMIHUDRAFT_73196]
GO:0030133	Transport vesicle	Cellular component	0.000497715	40	6	3.30302	[CHC1, EMIHUDRAFT_456489, SEC23A, SEC23B, SEC23C, SEC24A]
GO:0030658	Transport vesicle membrane	Cellular component	0.000497715	40	6	3.30302	[CHC1, EMIHUDRAFT_456489, SEC23A, SEC23B, SEC23C, SEC24A]
GO:0019866	Organelle inner membrane	Cellular component	0.000510962	21.3115	13	3.29161	[EMIHUDRAFT_210289, EMIHUDRAFT_211632, EMIHUDRAFT_212375, EMIHUDRAFT_225250, EMIHUDRAFT_227185, EMIHUDRAFT_241327, EMIHUDRAFT_435205, EMIHUDRAFT_439725, EMIHUDRAFT_455270, EMIHUDRAFT_459047, EMIHUDRAFT_459090, EMIHUDRAFT_460004, EMIHUDRAFT_73196]
GO:0005743	Mitochondrial inner membrane	Cellular component	0.000510962	21.3115	13	3.29161	[EMIHUDRAFT_210289, EMIHUDRAFT_211632, EMIHUDRAFT_212375, EMIHUDRAFT_225250, EMIHUDRAFT_227185, EMIHUDRAFT_241327, EMIHUDRAFT_435205, EMIHUDRAFT_439725, EMIHUDRAFT_455270, EMIHUDRAFT_459047, EMIHUDRAFT_459090, EMIHUDRAFT_460004, EMIHUDRAFT_73196]
GO:0099081	Supramolecular polymer	Cellular component	0.000543313	19.4805	15	3.26495	[EMIHUDRAFT_104197, EMIHUDRAFT_106820, EMIHUDRAFT_116863, EMIHUDRAFT_200410, EMIHUDRAFT_210936, EMIHUDRAFT_256793, EMIHUDRAFT_311254, EMIHUDRAFT_318009, EMIHUDRAFT_318063, EMIHUDRAFT_415405, EMIHUDRAFT_416424, EMIHUDRAFT_445562, EMIHUDRAFT_460965, EMIHUDRAFT_468958, TUBB1]
GO:0099512	Supramolecular fiber	Cellular component	0.000543313	19.4805	15	3.26495	[EMIHUDRAFT_104197, EMIHUDRAFT_106820, EMIHUDRAFT_116863, EMIHUDRAFT_200410, EMIHUDRAFT_210936, EMIHUDRAFT_256793, EMIHUDRAFT_311254, EMIHUDRAFT_318009, EMIHUDRAFT_318063, EMIHUDRAFT_415405, EMIHUDRAFT_416424, EMIHUDRAFT_445562, EMIHUDRAFT_460965, EMIHUDRAFT_468958, TUBB1]
GO:0099513	Polymeric cytoskeletal fiber	Cellular component	0.000543313	19.4805	15	3.26495	[EMIHUDRAFT_104197, EMIHUDRAFT_106820, EMIHUDRAFT_116863, EMIHUDRAFT_200410, EMIHUDRAFT_210936, EMIHUDRAFT_256793, EMIHUDRAFT_311254, EMIHUDRAFT_318009, EMIHUDRAFT_318063, EMIHUDRAFT_415405, EMIHUDRAFT_416424, EMIHUDRAFT_445562, EMIHUDRAFT_460965, EMIHUDRAFT_468958, TUBB1]
GO:0005874	Microtubule	Cellular component	0.000543313	19.4805	15	3.26495	[EMIHUDRAFT_104197, EMIHUDRAFT_106820, EMIHUDRAFT_116863, EMIHUDRAFT_200410, EMIHUDRAFT_210936, EMIHUDRAFT_256793, EMIHUDRAFT_311254, EMIHUDRAFT_318009, EMIHUDRAFT_318063, EMIHUDRAFT_415405, EMIHUDRAFT_416424, EMIHUDRAFT_445562, EMIHUDRAFT_460965, EMIHUDRAFT_468958, TUBB1]
GO:0005739	Mitochondrion	Cellular component	0.000607532	14.8352	27	3.21643	[ECH14, EMIHUDRAFT_210289, EMIHUDRAFT_211632, EMIHUDRAFT_212375, EMIHUDRAFT_225250, EMIHUDRAFT_227185, EMIHUDRAFT_241327, EMIHUDRAFT_245563, EMIHUDRAFT_417649, EMIHUDRAFT_421851, EMIHUDRAFT_423201, EMIHUDRAFT_432459, EMIHUDRAFT_435205, EMIHUDRAFT_436533, EMIHUDRAFT_439301, EMIHUDRAFT_439725, EMIHUDRAFT_439791, EMIHUDRAFT_451216, EMIHUDRAFT_453369, EMIHUDRAFT_455270, EMIHUDRAFT_459047, EMIHUDRAFT_…
GO:0048500	Signal recognition particle	Cellular component	0.000745842	37.5	6	3.12735	[EMIHUDRAFT_115094, EMIHUDRAFT_210535, EMIHUDRAFT_216821, EMIHUDRAFT_227399, EMIHUDRAFT_455543, EMIHUDRAFT_49848]
GO:0031090	Organelle membrane	Cellular component	0.000789515	13.2616	37	3.10264	[AP2A-1, ATPVG, CHC1, COPB1-1b, COPB1-2, COPB2-1, COPZ1-1, COPZ1-2, EMIHUDRAFT_124279, EMIHUDRAFT_206208, EMIHUDRAFT_210289, EMIHUDRAFT_210973, EMIHUDRAFT_211632, EMIHUDRAFT_212375, EMIHUDRAFT_217905, EMIHUDRAFT_225250, EMIHUDRAFT_227185, EMIHUDRAFT_230385, EMIHUDRAFT_241327, EMIHUDRAFT_435205, EMIHUDRAFT_439725, EMIHUDRAFT_455270, EMIHUDRAFT_456489, EMIHUDRAFT_457927, EMIHUDRAFT_458813, EMIHUDRA…
GO:0005829	Cytosol	Cellular component	0.00102425	22	11	2.9896	[EMIHUDRAFT_100158, EMIHUDRAFT_316252, EMIHUDRAFT_420746, EMIHUDRAFT_421960, EMIHUDRAFT_438398, EMIHUDRAFT_465926, EMIHUDRAFT_467558, ENO1, MAT1, MVD1, VPS35]
GO:0000502	Proteasome complex	Cellular component	0.00110681	25	9	2.95593	[EMIHUDRAFT_422045, EMIHUDRAFT_434211, EMIHUDRAFT_442798, EMIHUDRAFT_445685, EMIHUDRAFT_446067, EMIHUDRAFT_458270, EMIHUDRAFT_459379, EMIHUDRAFT_464026, EMIHUDRAFT_469845]
GO:1905369	Endopeptidase complex	Cellular component	0.00110681	25	9	2.95593	[EMIHUDRAFT_422045, EMIHUDRAFT_434211, EMIHUDRAFT_442798, EMIHUDRAFT_445685, EMIHUDRAFT_446067, EMIHUDRAFT_458270, EMIHUDRAFT_459379, EMIHUDRAFT_464026, EMIHUDRAFT_469845]
GO:0031966	Mitochondrial membrane	Cellular component	0.00129585	19.403	13	2.88745	[EMIHUDRAFT_210289, EMIHUDRAFT_211632, EMIHUDRAFT_212375, EMIHUDRAFT_225250, EMIHUDRAFT_227185, EMIHUDRAFT_241327, EMIHUDRAFT_435205, EMIHUDRAFT_439725, EMIHUDRAFT_455270, EMIHUDRAFT_459047, EMIHUDRAFT_459090, EMIHUDRAFT_460004, EMIHUDRAFT_73196]
GO:0000015	Phosphopyruvate hydratase complex	Cellular component	0.00174947	50	4	2.75709	[EMIHUDRAFT_100158, EMIHUDRAFT_420746, EMIHUDRAFT_465926, ENO1]
GO:0030126	COPI vesicle coat	Cellular component	0.00174947	50	4	2.75709	[COPB1-1b, COPB1-2, COPZ1-1, COPZ1-2]
GO:0098800	Inner mitochondrial membrane protein complex	Cellular component	0.00364814	28.5714	6	2.43793	[EMIHUDRAFT_211632, EMIHUDRAFT_212375, EMIHUDRAFT_227185, EMIHUDRAFT_435205, EMIHUDRAFT_455270, EMIHUDRAFT_459047]
GO:0015935	Small ribosomal subunit	Cellular component	0.00380322	33.3333	5	2.41985	[EMIHUDRAFT_316252, EMIHUDRAFT_415280, EMIHUDRAFT_437374, EMIHUDRAFT_438398, EMIHUDRAFT_446237]
GO:0070469	Respirasome	Cellular component	0.00391681	25	7	2.40707	[EMIHUDRAFT_210289, EMIHUDRAFT_211632, EMIHUDRAFT_241327, EMIHUDRAFT_435205, EMIHUDRAFT_439725, EMIHUDRAFT_460004, EMIHUDRAFT_73196]
GO:0044391	Ribosomal subunit	Cellular component	0.00645581	21.0526	8	2.19005	[EMIHUDRAFT_316252, EMIHUDRAFT_413744, EMIHUDRAFT_414178, EMIHUDRAFT_415280, EMIHUDRAFT_437374, EMIHUDRAFT_438398, EMIHUDRAFT_446237, EMIHUDRAFT_457670]
GO:0005694	Chromosome	Cellular component	0.00664242	14.5038	19	2.17767	[EMIHUDRAFT_108043, EMIHUDRAFT_114964, EMIHUDRAFT_206870, EMIHUDRAFT_247782, EMIHUDRAFT_257700, EMIHUDRAFT_358281, EMIHUDRAFT_362583, EMIHUDRAFT_364619, EMIHUDRAFT_435795, EMIHUDRAFT_442150, EMIHUDRAFT_443819, EMIHUDRAFT_459523, EMIHUDRAFT_462815, EMIHUDRAFT_468124, EMIHUDRAFT_50586, EMIHUDRAFT_66170, EMIHUDRAFT_78418, EMIHUDRAFT_78674, EMIHUDRAFT_97974]
GO:0031970	Organelle envelope lumen	Cellular component	0.00686664	36.3636	4	2.16326	[EMIHUDRAFT_212375, EMIHUDRAFT_227185, EMIHUDRAFT_245563, EMIHUDRAFT_64409]
GO:0005758	Mitochondrial intermembrane space	Cellular component	0.00686664	36.3636	4	2.16326	[EMIHUDRAFT_212375, EMIHUDRAFT_227185, EMIHUDRAFT_245563, EMIHUDRAFT_64409]
GO:1903293	Phosphatase complex	Cellular component	0.00686664	36.3636	4	2.16326	[EMIHUDRAFT_420913, EMIHUDRAFT_434541, EMIHUDRAFT_434985, EMIHUDRAFT_459165]
GO:0008287	Protein serine/threonine phosphatase complex	Cellular component	0.00686664	36.3636	4	2.16326	[EMIHUDRAFT_420913, EMIHUDRAFT_434541, EMIHUDRAFT_434985, EMIHUDRAFT_459165]
GO:0098798	Mitochondrial protein complex	Cellular component	0.00919206	24	6	2.03659	[EMIHUDRAFT_211632, EMIHUDRAFT_212375, EMIHUDRAFT_227185, EMIHUDRAFT_435205, EMIHUDRAFT_455270, EMIHUDRAFT_459047]
GO:0016459	Myosin complex	Cellular component	0.00943471	17.5439	10	2.02527	[EMIHUDRAFT_108791, EMIHUDRAFT_426799, EMIHUDRAFT_436181, EMIHUDRAFT_437298, EMIHUDRAFT_448407, EMIHUDRAFT_450146, EMIHUDRAFT_450657, EMIHUDRAFT_461567, EMIHUDRAFT_470629, EMIHUDRAFT_61636]
GO:0009331	Glycerol-3-phosphate dehydrogenase complex	Cellular component	0.00969315	33.3333	4	2.01353	[EMIHUDRAFT_217317, EMIHUDRAFT_427769, EMIHUDRAFT_432864, EMIHUDRAFT_458800]
GO:1905368	Peptidase complex	Cellular component	0.0114158	18	9	1.94249	[EMIHUDRAFT_422045, EMIHUDRAFT_434211, EMIHUDRAFT_442798, EMIHUDRAFT_445685, EMIHUDRAFT_446067, EMIHUDRAFT_458270, EMIHUDRAFT_459379, EMIHUDRAFT_464026, EMIHUDRAFT_469845]
GO:0005852	Eukaryotic translation initiation factor 3 complex	Cellular component	0.0143329	25	5	1.84367	[EMIHUDRAFT_352743, EMIHUDRAFT_426559, EMIHUDRAFT_465598, EMIHUDRAFT_469452, EMIHUDRAFT_97619]
GO:0005773	Vacuole	Cellular component	0.0176719	23.8095	5	1.75272	[ATPVG, ATPVa, EMIHUDRAFT_210973, EMIHUDRAFT_64876, EMIHUDRAFT_95543]
GO:0033177	Proton-transporting two-sector ATPase complex, proton-transporting domain	Cellular component	0.0176719	23.8095	5	1.75272	[ATPVa, ATPVd, EMIHUDRAFT_455270, EMIHUDRAFT_459047, EMIHUDRAFT_64876]
GO:0045261	Proton-transporting ATP synthase complex, catalytic core F(1)	Cellular component	0.017884	37.5	3	1.74754	[ATPase, EMIHUDRAFT_352634, EMIHUDRAFT_433142]
GO:0005839	Proteasome core complex	Cellular component	0.0214868	22.7273	5	1.66783	[EMIHUDRAFT_434211, EMIHUDRAFT_442798, EMIHUDRAFT_445685, EMIHUDRAFT_446067, EMIHUDRAFT_459379]
GO:0098588	Bounding membrane of organelle	Cellular component	0.0281595	12.5828	19	1.55038	[AP2A-1, ATPVG, CHC1, COPB1-1b, COPB1-2, COPB2-1, COPZ1-1, COPZ1-2, EMIHUDRAFT_124279, EMIHUDRAFT_210973, EMIHUDRAFT_230385, EMIHUDRAFT_456489, EMIHUDRAFT_457927, EMIHUDRAFT_458813, EMIHUDRAFT_95543, SEC23A, SEC23B, SEC23C, SEC24A]
GO:0019773	Proteasome core complex, alpha-subunit complex	Cellular component	0.0444732	27.2727	3	1.3519	[EMIHUDRAFT_434211, EMIHUDRAFT_442798, EMIHUDRAFT_445685]
GO:0043168	Anion binding	Molecular function	6.71187e-16	11.3324	330	15.1732	[AAT1, ACC-1, ACC-2, ACT-1, ACT-11, ACT-5, ACT-8, ACT-9, ARFRP1-2, ASS1, ATPVA, ATPVB, CIPK3, DLD1, DLD2, EFG1, EMIHUDRAFT_100296, EMIHUDRAFT_104197, EMIHUDRAFT_104329, EMIHUDRAFT_105776, EMIHUDRAFT_106820, EMIHUDRAFT_107114, EMIHUDRAFT_107224, EMIHUDRAFT_108216, EMIHUDRAFT_108647, EMIHUDRAFT_108791, EMIHUDRAFT_110727, EMIHUDRAFT_111596, EMIHUDRAFT_112261, EMIHUDRAFT_113443, EMIHUDRAFT_113729, EM…
GO:1901265	Nucleoside phosphate binding	Molecular function	2.24388e-13	11.2043	294	12.649	[ACC-1, ACC-2, ACT-1, ACT-11, ACT-5, ACT-8, ACT-9, ARFRP1-2, ASS1, ATPVA, ATPVB, CIPK3, DLD1, DLD2, EFG1, EMIHUDRAFT_100296, EMIHUDRAFT_101130, EMIHUDRAFT_104197, EMIHUDRAFT_104329, EMIHUDRAFT_105776, EMIHUDRAFT_106820, EMIHUDRAFT_107114, EMIHUDRAFT_107224, EMIHUDRAFT_108216, EMIHUDRAFT_108647, EMIHUDRAFT_108684, EMIHUDRAFT_108791, EMIHUDRAFT_110727, EMIHUDRAFT_111596, EMIHUDRAFT_111900, EMIHUDRA…
GO:0000166	Nucleotide binding	Molecular function	2.24388e-13	11.2043	294	12.649	[ACC-1, ACC-2, ACT-1, ACT-11, ACT-5, ACT-8, ACT-9, ARFRP1-2, ASS1, ATPVA, ATPVB, CIPK3, DLD1, DLD2, EFG1, EMIHUDRAFT_100296, EMIHUDRAFT_101130, EMIHUDRAFT_104197, EMIHUDRAFT_104329, EMIHUDRAFT_105776, EMIHUDRAFT_106820, EMIHUDRAFT_107114, EMIHUDRAFT_107224, EMIHUDRAFT_108216, EMIHUDRAFT_108647, EMIHUDRAFT_108684, EMIHUDRAFT_108791, EMIHUDRAFT_110727, EMIHUDRAFT_111596, EMIHUDRAFT_111900, EMIHUDRA…
GO:0035639	Purine ribonucleoside triphosphate binding	Molecular function	2.27852e-12	11.4031	256	11.6423	[ACC-1, ACC-2, ACT-1, ACT-11, ACT-5, ACT-8, ACT-9, ARFRP1-2, ASS1, ATPVA, ATPVB, CIPK3, EFG1, EMIHUDRAFT_100296, EMIHUDRAFT_104197, EMIHUDRAFT_104329, EMIHUDRAFT_106820, EMIHUDRAFT_107114, EMIHUDRAFT_107224, EMIHUDRAFT_108216, EMIHUDRAFT_108647, EMIHUDRAFT_108791, EMIHUDRAFT_110727, EMIHUDRAFT_111596, EMIHUDRAFT_112261, EMIHUDRAFT_113443, EMIHUDRAFT_113729, EMIHUDRAFT_114150, EMIHUDRAFT_115764, E…
GO:0032555	Purine ribonucleotide binding	Molecular function	2.7046e-12	11.3616	257	11.5679	[ACC-1, ACC-2, ACT-1, ACT-11, ACT-5, ACT-8, ACT-9, ARFRP1-2, ASS1, ATPVA, ATPVB, CIPK3, EFG1, EMIHUDRAFT_100296, EMIHUDRAFT_104197, EMIHUDRAFT_104329, EMIHUDRAFT_106820, EMIHUDRAFT_107114, EMIHUDRAFT_107224, EMIHUDRAFT_108216, EMIHUDRAFT_108647, EMIHUDRAFT_108791, EMIHUDRAFT_110727, EMIHUDRAFT_111596, EMIHUDRAFT_112261, EMIHUDRAFT_113443, EMIHUDRAFT_113729, EMIHUDRAFT_114150, EMIHUDRAFT_115764, E…
GO:0017076	Purine nucleotide binding	Molecular function	3.92262e-12	11.3266	257	11.4064	[ACC-1, ACC-2, ACT-1, ACT-11, ACT-5, ACT-8, ACT-9, ARFRP1-2, ASS1, ATPVA, ATPVB, CIPK3, EFG1, EMIHUDRAFT_100296, EMIHUDRAFT_104197, EMIHUDRAFT_104329, EMIHUDRAFT_106820, EMIHUDRAFT_107114, EMIHUDRAFT_107224, EMIHUDRAFT_108216, EMIHUDRAFT_108647, EMIHUDRAFT_108791, EMIHUDRAFT_110727, EMIHUDRAFT_111596, EMIHUDRAFT_112261, EMIHUDRAFT_113443, EMIHUDRAFT_113729, EMIHUDRAFT_114150, EMIHUDRAFT_115764, E…
GO:0032553	Ribonucleotide binding	Molecular function	4.89187e-12	11.2762	258	11.3105	[ACC-1, ACC-2, ACT-1, ACT-11, ACT-5, ACT-8, ACT-9, ARFRP1-2, ASS1, ATPVA, ATPVB, CIPK3, EFG1, EMIHUDRAFT_100296, EMIHUDRAFT_104197, EMIHUDRAFT_104329, EMIHUDRAFT_106820, EMIHUDRAFT_107114, EMIHUDRAFT_107224, EMIHUDRAFT_108216, EMIHUDRAFT_108647, EMIHUDRAFT_108791, EMIHUDRAFT_110727, EMIHUDRAFT_111596, EMIHUDRAFT_112261, EMIHUDRAFT_113443, EMIHUDRAFT_113729, EMIHUDRAFT_114150, EMIHUDRAFT_115764, E…
GO:0005524	ATP binding	Molecular function	1.20731e-08	10.8772	217	7.91818	[ACC-1, ACC-2, ACT-1, ACT-11, ACT-5, ACT-8, ACT-9, ASS1, ATPVA, ATPVB, CIPK3, EMIHUDRAFT_100296, EMIHUDRAFT_104329, EMIHUDRAFT_107114, EMIHUDRAFT_107224, EMIHUDRAFT_108216, EMIHUDRAFT_108647, EMIHUDRAFT_108791, EMIHUDRAFT_110727, EMIHUDRAFT_111596, EMIHUDRAFT_112261, EMIHUDRAFT_113443, EMIHUDRAFT_113729, EMIHUDRAFT_114150, EMIHUDRAFT_115764, EMIHUDRAFT_117187, EMIHUDRAFT_118114, EMIHUDRAFT_121228…
GO:0016168	Chlorophyll binding	Molecular function	1.27615e-08	25.4717	27	7.8941	[EMIHUDRAFT_218313, EMIHUDRAFT_414772, EMIHUDRAFT_420185, EMIHUDRAFT_447013, EMIHUDRAFT_471734, Lhcf14, Lhcf15_1, Lhcf15_2, Lhcf2, Lhcf21_1, Lhcf24, Lhcf26_1, Lhcf30_1, Lhcf30_2, Lhcf31, Lhcf32, Lhcf33, Lhcf40, Lhcf5, Lhcf55, Lhcf58, Lhcf59, Lhcf65, Lhcf66, Lhcf7, Lhcf74, Lhcf75]
GO:0032559	Adenyl ribonucleotide binding	Molecular function	1.73674e-08	10.8122	217	7.76026	[ACC-1, ACC-2, ACT-1, ACT-11, ACT-5, ACT-8, ACT-9, ASS1, ATPVA, ATPVB, CIPK3, EMIHUDRAFT_100296, EMIHUDRAFT_104329, EMIHUDRAFT_107114, EMIHUDRAFT_107224, EMIHUDRAFT_108216, EMIHUDRAFT_108647, EMIHUDRAFT_108791, EMIHUDRAFT_110727, EMIHUDRAFT_111596, EMIHUDRAFT_112261, EMIHUDRAFT_113443, EMIHUDRAFT_113729, EMIHUDRAFT_114150, EMIHUDRAFT_115764, EMIHUDRAFT_117187, EMIHUDRAFT_118114, EMIHUDRAFT_121228…
GO:0030554	Adenyl nucleotide binding	Molecular function	2.342e-08	10.7799	217	7.63041	[ACC-1, ACC-2, ACT-1, ACT-11, ACT-5, ACT-8, ACT-9, ASS1, ATPVA, ATPVB, CIPK3, EMIHUDRAFT_100296, EMIHUDRAFT_104329, EMIHUDRAFT_107114, EMIHUDRAFT_107224, EMIHUDRAFT_108216, EMIHUDRAFT_108647, EMIHUDRAFT_108791, EMIHUDRAFT_110727, EMIHUDRAFT_111596, EMIHUDRAFT_112261, EMIHUDRAFT_113443, EMIHUDRAFT_113729, EMIHUDRAFT_114150, EMIHUDRAFT_115764, EMIHUDRAFT_117187, EMIHUDRAFT_118114, EMIHUDRAFT_121228…
GO:0016817	Hydrolase activity, acting on acid anhydrides	Molecular function	1.04918e-07	12.837	100	6.97915	[EFG1, EMIHUDRAFT_104197, EMIHUDRAFT_106820, EMIHUDRAFT_108791, EMIHUDRAFT_115764, EMIHUDRAFT_116863, EMIHUDRAFT_119956, EMIHUDRAFT_121228, EMIHUDRAFT_122935, EMIHUDRAFT_124166, EMIHUDRAFT_200410, EMIHUDRAFT_204744, EMIHUDRAFT_208527, EMIHUDRAFT_210030, EMIHUDRAFT_210936, EMIHUDRAFT_211457, EMIHUDRAFT_216670, EMIHUDRAFT_216860, EMIHUDRAFT_219460, EMIHUDRAFT_221073, EMIHUDRAFT_224700, EMIHUDRAFT_2…
GO:0016462	Pyrophosphatase activity	Molecular function	3.67313e-07	12.6632	97	6.43496	[EFG1, EMIHUDRAFT_104197, EMIHUDRAFT_106820, EMIHUDRAFT_108791, EMIHUDRAFT_115764, EMIHUDRAFT_116863, EMIHUDRAFT_119956, EMIHUDRAFT_121228, EMIHUDRAFT_122935, EMIHUDRAFT_124166, EMIHUDRAFT_200410, EMIHUDRAFT_208527, EMIHUDRAFT_210030, EMIHUDRAFT_210936, EMIHUDRAFT_211457, EMIHUDRAFT_216670, EMIHUDRAFT_216860, EMIHUDRAFT_221073, EMIHUDRAFT_224700, EMIHUDRAFT_234504, EMIHUDRAFT_240795, EMIHUDRAFT_2…
GO:0016818	Hydrolase activity, acting on acid anhydrides, in phosphorus-containing anhydrides	Molecular function	4.40277e-07	12.6126	98	6.35627	[EFG1, EMIHUDRAFT_104197, EMIHUDRAFT_106820, EMIHUDRAFT_108791, EMIHUDRAFT_115764, EMIHUDRAFT_116863, EMIHUDRAFT_119956, EMIHUDRAFT_121228, EMIHUDRAFT_122935, EMIHUDRAFT_124166, EMIHUDRAFT_200410, EMIHUDRAFT_208527, EMIHUDRAFT_210030, EMIHUDRAFT_210936, EMIHUDRAFT_211457, EMIHUDRAFT_216670, EMIHUDRAFT_216860, EMIHUDRAFT_221073, EMIHUDRAFT_224700, EMIHUDRAFT_234504, EMIHUDRAFT_240795, EMIHUDRAFT_2…
GO:0031177	Phosphopantetheine binding	Molecular function	5.18967e-07	50	10	6.28486	[EMIHUDRAFT_454037, EMIHUDRAFT_459987, EMIHUDRAFT_466805, EMIHUDRAFT_466966, PKS1, PKS11, PKS2, PKS7, PKS8, PKS9]
GO:0046906	Tetrapyrrole binding	Molecular function	5.90769e-07	17.2996	41	6.22858	[EMIHUDRAFT_194900, EMIHUDRAFT_218313, EMIHUDRAFT_225281, EMIHUDRAFT_232472, EMIHUDRAFT_311819, EMIHUDRAFT_414772, EMIHUDRAFT_420185, EMIHUDRAFT_423073, EMIHUDRAFT_428968, EMIHUDRAFT_434976, EMIHUDRAFT_441440, EMIHUDRAFT_447013, EMIHUDRAFT_452099, EMIHUDRAFT_463287, EMIHUDRAFT_463726, EMIHUDRAFT_465828, EMIHUDRAFT_471734, EMIHUDRAFT_68109, Lhcf14, Lhcf15_1, Lhcf15_2, Lhcf2, Lhcf21_1, Lhcf24, Lhcf…
GO:0004427	Inorganic diphosphatase activity	Molecular function	9.23492e-07	61.5385	8	6.03457	[EMIHUDRAFT_415047, EMIHUDRAFT_415968, EMIHUDRAFT_436192, EMIHUDRAFT_437335, EMIHUDRAFT_439740, EMIHUDRAFT_452787, EMIHUDRAFT_467682, EMIHUDRAFT_51239]
GO:0003723	RNA binding	Molecular function	1.09328e-06	12.8637	84	5.96127	[EMIHUDRAFT_108051, EMIHUDRAFT_108677, EMIHUDRAFT_117236, EMIHUDRAFT_119956, EMIHUDRAFT_197460, EMIHUDRAFT_205373, EMIHUDRAFT_210280, EMIHUDRAFT_210535, EMIHUDRAFT_216821, EMIHUDRAFT_217660, EMIHUDRAFT_227399, EMIHUDRAFT_233069, EMIHUDRAFT_240795, EMIHUDRAFT_252657, EMIHUDRAFT_313460, EMIHUDRAFT_313572, EMIHUDRAFT_317040, EMIHUDRAFT_350745, EMIHUDRAFT_351730, EMIHUDRAFT_352479, EMIHUDRAFT_352743,…
GO:0016877	Ligase activity, forming carbon-sulfur bonds	Molecular function	1.13378e-06	42.3077	11	5.94547	[EMIHUDRAFT_417649, EMIHUDRAFT_425780, EMIHUDRAFT_425916, EMIHUDRAFT_427944, EMIHUDRAFT_428127, EMIHUDRAFT_436533, EMIHUDRAFT_439301, EMIHUDRAFT_440368, EMIHUDRAFT_452826, EMIHUDRAFT_467973, UBA1]
GO:0001883	Purine nucleoside binding	Molecular function	3.76306e-06	16.0156	41	5.42446	[ARFRP1-2, EFG1, EMIHUDRAFT_104197, EMIHUDRAFT_106820, EMIHUDRAFT_116863, EMIHUDRAFT_200410, EMIHUDRAFT_210936, EMIHUDRAFT_240795, EMIHUDRAFT_240956, EMIHUDRAFT_256793, EMIHUDRAFT_311254, EMIHUDRAFT_318009, EMIHUDRAFT_318063, EMIHUDRAFT_415405, EMIHUDRAFT_416424, EMIHUDRAFT_419452, EMIHUDRAFT_420527, EMIHUDRAFT_428552, EMIHUDRAFT_438194, EMIHUDRAFT_442948, EMIHUDRAFT_445562, EMIHUDRAFT_447877, EM…
GO:0032550	Purine ribonucleoside binding	Molecular function	3.76306e-06	16.0156	41	5.42446	[ARFRP1-2, EFG1, EMIHUDRAFT_104197, EMIHUDRAFT_106820, EMIHUDRAFT_116863, EMIHUDRAFT_200410, EMIHUDRAFT_210936, EMIHUDRAFT_240795, EMIHUDRAFT_240956, EMIHUDRAFT_256793, EMIHUDRAFT_311254, EMIHUDRAFT_318009, EMIHUDRAFT_318063, EMIHUDRAFT_415405, EMIHUDRAFT_416424, EMIHUDRAFT_419452, EMIHUDRAFT_420527, EMIHUDRAFT_428552, EMIHUDRAFT_438194, EMIHUDRAFT_442948, EMIHUDRAFT_445562, EMIHUDRAFT_447877, EM…
GO:0032561	Guanyl ribonucleotide binding	Molecular function	3.76306e-06	16.0156	41	5.42446	[ARFRP1-2, EFG1, EMIHUDRAFT_104197, EMIHUDRAFT_106820, EMIHUDRAFT_116863, EMIHUDRAFT_200410, EMIHUDRAFT_210936, EMIHUDRAFT_240795, EMIHUDRAFT_240956, EMIHUDRAFT_256793, EMIHUDRAFT_311254, EMIHUDRAFT_318009, EMIHUDRAFT_318063, EMIHUDRAFT_415405, EMIHUDRAFT_416424, EMIHUDRAFT_419452, EMIHUDRAFT_420527, EMIHUDRAFT_428552, EMIHUDRAFT_438194, EMIHUDRAFT_442948, EMIHUDRAFT_445562, EMIHUDRAFT_447877, EM…
GO:0019001	Guanyl nucleotide binding	Molecular function	4.0855e-06	15.9533	41	5.38875	[ARFRP1-2, EFG1, EMIHUDRAFT_104197, EMIHUDRAFT_106820, EMIHUDRAFT_116863, EMIHUDRAFT_200410, EMIHUDRAFT_210936, EMIHUDRAFT_240795, EMIHUDRAFT_240956, EMIHUDRAFT_256793, EMIHUDRAFT_311254, EMIHUDRAFT_318009, EMIHUDRAFT_318063, EMIHUDRAFT_415405, EMIHUDRAFT_416424, EMIHUDRAFT_419452, EMIHUDRAFT_420527, EMIHUDRAFT_428552, EMIHUDRAFT_438194, EMIHUDRAFT_442948, EMIHUDRAFT_445562, EMIHUDRAFT_447877, EM…
GO:0000287	Magnesium ion binding	Molecular function	5.26371e-06	25.7576	17	5.27871	[EMIHUDRAFT_100158, EMIHUDRAFT_415968, EMIHUDRAFT_420746, EMIHUDRAFT_433474, EMIHUDRAFT_436192, EMIHUDRAFT_436533, EMIHUDRAFT_437335, EMIHUDRAFT_439215, EMIHUDRAFT_441352, EMIHUDRAFT_441403, EMIHUDRAFT_452787, EMIHUDRAFT_457202, EMIHUDRAFT_465926, EMIHUDRAFT_467682, EMIHUDRAFT_70323, ENO1, GSHS2]
GO:0005525	GTP binding	Molecular function	5.56539e-06	15.9363	40	5.2545	[ARFRP1-2, EFG1, EMIHUDRAFT_104197, EMIHUDRAFT_106820, EMIHUDRAFT_116863, EMIHUDRAFT_200410, EMIHUDRAFT_210936, EMIHUDRAFT_240795, EMIHUDRAFT_240956, EMIHUDRAFT_256793, EMIHUDRAFT_311254, EMIHUDRAFT_318009, EMIHUDRAFT_318063, EMIHUDRAFT_415405, EMIHUDRAFT_416424, EMIHUDRAFT_419452, EMIHUDRAFT_420527, EMIHUDRAFT_428552, EMIHUDRAFT_442948, EMIHUDRAFT_445562, EMIHUDRAFT_447877, EMIHUDRAFT_452643, EM…
GO:0032549	Ribonucleoside binding	Molecular function	8.54338e-06	15.5894	41	5.06837	[ARFRP1-2, EFG1, EMIHUDRAFT_104197, EMIHUDRAFT_106820, EMIHUDRAFT_116863, EMIHUDRAFT_200410, EMIHUDRAFT_210936, EMIHUDRAFT_240795, EMIHUDRAFT_240956, EMIHUDRAFT_256793, EMIHUDRAFT_311254, EMIHUDRAFT_318009, EMIHUDRAFT_318063, EMIHUDRAFT_415405, EMIHUDRAFT_416424, EMIHUDRAFT_419452, EMIHUDRAFT_420527, EMIHUDRAFT_428552, EMIHUDRAFT_438194, EMIHUDRAFT_442948, EMIHUDRAFT_445562, EMIHUDRAFT_447877, EM…
GO:0001882	Nucleoside binding	Molecular function	9.07744e-06	15.5303	41	5.04204	[ARFRP1-2, EFG1, EMIHUDRAFT_104197, EMIHUDRAFT_106820, EMIHUDRAFT_116863, EMIHUDRAFT_200410, EMIHUDRAFT_210936, EMIHUDRAFT_240795, EMIHUDRAFT_240956, EMIHUDRAFT_256793, EMIHUDRAFT_311254, EMIHUDRAFT_318009, EMIHUDRAFT_318063, EMIHUDRAFT_415405, EMIHUDRAFT_416424, EMIHUDRAFT_419452, EMIHUDRAFT_420527, EMIHUDRAFT_428552, EMIHUDRAFT_438194, EMIHUDRAFT_442948, EMIHUDRAFT_445562, EMIHUDRAFT_447877, EM…
GO:0003924	GTPase activity	Molecular function	9.15122e-06	17.2043	32	5.03852	[EFG1, EMIHUDRAFT_104197, EMIHUDRAFT_106820, EMIHUDRAFT_116863, EMIHUDRAFT_200410, EMIHUDRAFT_210936, EMIHUDRAFT_240795, EMIHUDRAFT_240956, EMIHUDRAFT_311254, EMIHUDRAFT_318009, EMIHUDRAFT_415405, EMIHUDRAFT_416424, EMIHUDRAFT_419452, EMIHUDRAFT_420527, EMIHUDRAFT_428552, EMIHUDRAFT_438194, EMIHUDRAFT_442948, EMIHUDRAFT_445562, EMIHUDRAFT_452643, EMIHUDRAFT_455543, EMIHUDRAFT_468958, EMIHUDRAFT_6…
GO:0051082	Unfolded protein binding	Molecular function	1.11652e-05	26.7857	15	4.95213	[EMIHUDRAFT_198360, EMIHUDRAFT_229740, EMIHUDRAFT_232775, EMIHUDRAFT_362359, EMIHUDRAFT_415924, EMIHUDRAFT_418001, EMIHUDRAFT_425718, EMIHUDRAFT_435301, EMIHUDRAFT_437342, EMIHUDRAFT_442861, EMIHUDRAFT_449776, EMIHUDRAFT_45043, EMIHUDRAFT_461019, EMIHUDRAFT_463324, EMIHUDRAFT_471033]
GO:0017111	Nucleoside-triphosphatase activity	Molecular function	1.85026e-05	11.9444	86	4.73277	[EFG1, EMIHUDRAFT_104197, EMIHUDRAFT_106820, EMIHUDRAFT_108791, EMIHUDRAFT_115764, EMIHUDRAFT_116863, EMIHUDRAFT_119956, EMIHUDRAFT_121228, EMIHUDRAFT_122935, EMIHUDRAFT_124166, EMIHUDRAFT_200410, EMIHUDRAFT_208527, EMIHUDRAFT_210030, EMIHUDRAFT_210936, EMIHUDRAFT_211457, EMIHUDRAFT_216670, EMIHUDRAFT_216860, EMIHUDRAFT_221073, EMIHUDRAFT_224700, EMIHUDRAFT_234504, EMIHUDRAFT_240795, EMIHUDRAFT_2…
GO:0016774	Phosphotransferase activity, carboxyl group as acceptor	Molecular function	2.88845e-05	50	7	4.53934	[EMIHUDRAFT_365175, EMIHUDRAFT_442739, EMIHUDRAFT_456186, EMIHUDRAFT_63832, PGK1, PGK_1, PGK_2]
GO:0046912	Transferase activity, transferring acyl groups, acyl groups converted into alkyl on transfer	Molecular function	2.90229e-05	60	6	4.53726	[EMIHUDRAFT_427029, EMIHUDRAFT_429366, EMIHUDRAFT_467883, HMGS1, HMGS2, PKS9]
GO:0008641	Ubiquitin-like modifier activating enzyme activity	Molecular function	0.000124092	36.3636	8	3.90626	[EMIHUDRAFT_425780, EMIHUDRAFT_425916, EMIHUDRAFT_427944, EMIHUDRAFT_428127, EMIHUDRAFT_440368, EMIHUDRAFT_452826, EMIHUDRAFT_467973, UBA1]
GO:0016879	Ligase activity, forming carbon-nitrogen bonds	Molecular function	0.000260784	24	12	3.58372	[ASS1, EMIHUDRAFT_124858, EMIHUDRAFT_422007, EMIHUDRAFT_447877, EMIHUDRAFT_450639, EMIHUDRAFT_455983, EMIHUDRAFT_457202, EMIHUDRAFT_63166, EMIHUDRAFT_66467, EMIHUDRAFT_73959, GLN4, GSHS2]
GO:0000049	tRNA binding	Molecular function	0.000299821	27.027	10	3.52314	[EMIHUDRAFT_352479, EMIHUDRAFT_416006, EMIHUDRAFT_417170, EMIHUDRAFT_451216, EMIHUDRAFT_452696, EMIHUDRAFT_460604, EMIHUDRAFT_470533, EMIHUDRAFT_65938, EMIHUDRAFT_65960, SLA1]
GO:0004825	Methionine-tRNA ligase activity	Molecular function	0.000425771	100	3	3.37082	[EMIHUDRAFT_417170, EMIHUDRAFT_460604, EMIHUDRAFT_71449]
GO:0004774	Succinate-CoA ligase activity	Molecular function	0.000425771	100	3	3.37082	[EMIHUDRAFT_417649, EMIHUDRAFT_436533, EMIHUDRAFT_439301]
GO:0019781	NEDD8 activating enzyme activity	Molecular function	0.000425771	100	3	3.37082	[EMIHUDRAFT_425916, EMIHUDRAFT_427944, EMIHUDRAFT_428127]
GO:0004775	Succinate-CoA ligase (ADP-forming) activity	Molecular function	0.000425771	100	3	3.37082	[EMIHUDRAFT_417649, EMIHUDRAFT_436533, EMIHUDRAFT_439301]
GO:0046983	Protein dimerization activity	Molecular function	0.000540966	17.094	20	3.26683	[EMIHUDRAFT_108043, EMIHUDRAFT_114964, EMIHUDRAFT_226481, EMIHUDRAFT_236599, EMIHUDRAFT_247782, EMIHUDRAFT_358281, EMIHUDRAFT_362583, EMIHUDRAFT_364619, EMIHUDRAFT_427769, EMIHUDRAFT_432864, EMIHUDRAFT_435795, EMIHUDRAFT_442150, EMIHUDRAFT_443819, EMIHUDRAFT_50586, EMIHUDRAFT_57784, EMIHUDRAFT_66170, EMIHUDRAFT_78418, EMIHUDRAFT_78674, EMIHUDRAFT_97974, GSHS2]
GO:0046982	Protein heterodimerization activity	Molecular function	0.000614505	18.6047	16	3.21147	[EMIHUDRAFT_108043, EMIHUDRAFT_114964, EMIHUDRAFT_226481, EMIHUDRAFT_247782, EMIHUDRAFT_358281, EMIHUDRAFT_362583, EMIHUDRAFT_364619, EMIHUDRAFT_435795, EMIHUDRAFT_442150, EMIHUDRAFT_443819, EMIHUDRAFT_50586, EMIHUDRAFT_57784, EMIHUDRAFT_66170, EMIHUDRAFT_78418, EMIHUDRAFT_78674, EMIHUDRAFT_97974]
GO:0016836	Hydro-lyase activity	Molecular function	0.000788311	21.4286	12	3.1033	[EMIHUDRAFT_100158, EMIHUDRAFT_239690, EMIHUDRAFT_420746, EMIHUDRAFT_421960, EMIHUDRAFT_433184, EMIHUDRAFT_442934, EMIHUDRAFT_449479, EMIHUDRAFT_454633, EMIHUDRAFT_457672, EMIHUDRAFT_465926, ENO1, TGD]
GO:0016742	Hydroxymethyl-, formyl- and related transferase activity	Molecular function	0.00121361	41.6667	5	2.91592	[EMIHUDRAFT_424199, EMIHUDRAFT_429491, EMIHUDRAFT_433725, EMIHUDRAFT_450639, EMIHUDRAFT_455470]
GO:0008460	DTDP-glucose 4,6-dehydratase activity	Molecular function	0.00160712	75	3	2.79395	[EMIHUDRAFT_433184, EMIHUDRAFT_442934, TGD]
GO:0004779	Sulfate adenylyltransferase activity	Molecular function	0.00160712	75	3	2.79395	[EMIHUDRAFT_415495, EMIHUDRAFT_452787, EMIHUDRAFT_467682]
GO:0004781	Sulfate adenylyltransferase (ATP) activity	Molecular function	0.00160712	75	3	2.79395	[EMIHUDRAFT_415495, EMIHUDRAFT_452787, EMIHUDRAFT_467682]
GO:0004807	Triose-phosphate isomerase activity	Molecular function	0.00160712	75	3	2.79395	[EMIHUDRAFT_438339, EMIHUDRAFT_446527, TIM]
GO:0016878	Acid-thiol ligase activity	Molecular function	0.00160712	75	3	2.79395	[EMIHUDRAFT_417649, EMIHUDRAFT_436533, EMIHUDRAFT_439301]
GO:0016421	CoA carboxylase activity	Molecular function	0.00160712	75	3	2.79395	[ACC-1, ACC-2, ACC-3]
GO:0003989	Acetyl-CoA carboxylase activity	Molecular function	0.00160712	75	3	2.79395	[ACC-1, ACC-2, ACC-3]
GO:0004634	Phosphopyruvate hydratase activity	Molecular function	0.00174947	50	4	2.75709	[EMIHUDRAFT_100158, EMIHUDRAFT_420746, EMIHUDRAFT_465926, ENO1]
GO:0008312	7S RNA binding	Molecular function	0.00270139	35.7143	5	2.56841	[EMIHUDRAFT_210535, EMIHUDRAFT_216821, EMIHUDRAFT_227399, EMIHUDRAFT_455543, EMIHUDRAFT_49848]
GO:0003676	Nucleic acid binding	Molecular function	0.00292509	9.22768	184	2.53386	[EMIHUDRAFT_103206, EMIHUDRAFT_108043, EMIHUDRAFT_108051, EMIHUDRAFT_108677, EMIHUDRAFT_109235, EMIHUDRAFT_109666, EMIHUDRAFT_111778, EMIHUDRAFT_112261, EMIHUDRAFT_112668, EMIHUDRAFT_113129, EMIHUDRAFT_114964, EMIHUDRAFT_117193, EMIHUDRAFT_117236, EMIHUDRAFT_117269, EMIHUDRAFT_118576, EMIHUDRAFT_119956, EMIHUDRAFT_121838, EMIHUDRAFT_122067, EMIHUDRAFT_195376, EMIHUDRAFT_195457, EMIHUDRAFT_197012,…
GO:0016765	Transferase activity, transferring alkyl or aryl (other than methyl) groups	Molecular function	0.00309796	20.4082	10	2.50892	[DAHPS, EMIHUDRAFT_198673, EMIHUDRAFT_215177, EMIHUDRAFT_234285, EMIHUDRAFT_423968, EMIHUDRAFT_450554, EMIHUDRAFT_452198, EMIHUDRAFT_462645, EMIHUDRAFT_55059, EMIHUDRAFT_68651]
GO:0016875	Ligase activity, forming carbon-oxygen bonds	Molecular function	0.00373192	15.5172	18	2.42807	[EMIHUDRAFT_414809, EMIHUDRAFT_415539, EMIHUDRAFT_416006, EMIHUDRAFT_417170, EMIHUDRAFT_421500, EMIHUDRAFT_440609, EMIHUDRAFT_441352, EMIHUDRAFT_441722, EMIHUDRAFT_451216, EMIHUDRAFT_454835, EMIHUDRAFT_455075, EMIHUDRAFT_460604, EMIHUDRAFT_470533, EMIHUDRAFT_65938, EMIHUDRAFT_65960, EMIHUDRAFT_68570, EMIHUDRAFT_71449, EMIHUDRAFT_73074]
GO:0004812	Aminoacyl-tRNA ligase activity	Molecular function	0.00373192	15.5172	18	2.42807	[EMIHUDRAFT_414809, EMIHUDRAFT_415539, EMIHUDRAFT_416006, EMIHUDRAFT_417170, EMIHUDRAFT_421500, EMIHUDRAFT_440609, EMIHUDRAFT_441352, EMIHUDRAFT_441722, EMIHUDRAFT_451216, EMIHUDRAFT_454835, EMIHUDRAFT_455075, EMIHUDRAFT_460604, EMIHUDRAFT_470533, EMIHUDRAFT_65938, EMIHUDRAFT_65960, EMIHUDRAFT_68570, EMIHUDRAFT_71449, EMIHUDRAFT_73074]
GO:0004425	Indole-3-glycerol-phosphate synthase activity	Molecular function	0.00379232	60	3	2.4211	[EMIHUDRAFT_106968, EMIHUDRAFT_204730, EMIHUDRAFT_224173]
GO:0030276	Clathrin binding	Molecular function	0.00379232	60	3	2.4211	[AP2A-1, AP2B1, CHC1]
GO:0004421	Hydroxymethylglutaryl-CoA synthase activity	Molecular function	0.00379232	60	3	2.4211	[HMGS1, HMGS2, PKS9]
GO:0016885	Ligase activity, forming carbon-carbon bonds	Molecular function	0.00379232	60	3	2.4211	[ACC-1, ACC-2, ACC-3]
GO:0004372	Glycine hydroxymethyltransferase activity	Molecular function	0.00379232	60	3	2.4211	[EMIHUDRAFT_429491, EMIHUDRAFT_433725, EMIHUDRAFT_455470]
GO:0016835	Carbon-oxygen lyase activity	Molecular function	0.00446268	17.6471	12	2.3504	[EMIHUDRAFT_100158, EMIHUDRAFT_239690, EMIHUDRAFT_420746, EMIHUDRAFT_421960, EMIHUDRAFT_433184, EMIHUDRAFT_442934, EMIHUDRAFT_449479, EMIHUDRAFT_454633, EMIHUDRAFT_457672, EMIHUDRAFT_465926, ENO1, TGD]
GO:0004650	Polygalacturonase activity	Molecular function	0.00716067	50	3	2.14505	[EMIHUDRAFT_206773, EMIHUDRAFT_217958, EMIHUDRAFT_463346]
GO:0003779	Actin binding	Molecular function	0.00887168	14.8148	16	2.05199	[EMIHUDRAFT_108791, EMIHUDRAFT_417468, EMIHUDRAFT_426799, EMIHUDRAFT_436181, EMIHUDRAFT_437298, EMIHUDRAFT_441332, EMIHUDRAFT_441941, EMIHUDRAFT_448407, EMIHUDRAFT_450146, EMIHUDRAFT_450657, EMIHUDRAFT_460832, EMIHUDRAFT_461567, EMIHUDRAFT_463399, EMIHUDRAFT_466266, EMIHUDRAFT_470629, EMIHUDRAFT_61636]
GO:0031420	Alkali metal ion binding	Molecular function	0.0118336	42.8571	3	1.92688	[EMIHUDRAFT_433474, EMIHUDRAFT_439215, EMIHUDRAFT_70323]
GO:0030955	Potassium ion binding	Molecular function	0.0118336	42.8571	3	1.92688	[EMIHUDRAFT_433474, EMIHUDRAFT_439215, EMIHUDRAFT_70323]
GO:0070566	Adenylyltransferase activity	Molecular function	0.0118336	42.8571	3	1.92688	[EMIHUDRAFT_415495, EMIHUDRAFT_452787, EMIHUDRAFT_467682]
GO:0016831	Carboxy-lyase activity	Molecular function	0.0163292	19.4444	7	1.78704	[EMIHUDRAFT_106968, EMIHUDRAFT_204730, EMIHUDRAFT_224173, EMIHUDRAFT_421581, EMIHUDRAFT_424259, MVD1, PEPCK_1]
GO:0016769	Transferase activity, transferring nitrogenous groups	Molecular function	0.016512	16.9811	9	1.7822	[AAT1, EMIHUDRAFT_369841, EMIHUDRAFT_454633, EMIHUDRAFT_456646, EMIHUDRAFT_457672, EMIHUDRAFT_470587, EMIHUDRAFT_68131, EMIHUDRAFT_68512, GDCT1]
GO:0008483	Transaminase activity	Molecular function	0.016512	16.9811	9	1.7822	[AAT1, EMIHUDRAFT_369841, EMIHUDRAFT_454633, EMIHUDRAFT_456646, EMIHUDRAFT_457672, EMIHUDRAFT_470587, EMIHUDRAFT_68131, EMIHUDRAFT_68512, GDCT1]
GO:0008410	CoA-transferase activity	Molecular function	0.017884	37.5	3	1.74754	[EMIHUDRAFT_241903, EMIHUDRAFT_469489, EMIHUDRAFT_71084]
GO:0016887	ATPase activity	Molecular function	0.0201122	10.687	42	1.69654	[EMIHUDRAFT_115764, EMIHUDRAFT_119956, EMIHUDRAFT_121228, EMIHUDRAFT_122935, EMIHUDRAFT_124166, EMIHUDRAFT_208527, EMIHUDRAFT_210030, EMIHUDRAFT_211457, EMIHUDRAFT_216670, EMIHUDRAFT_216860, EMIHUDRAFT_221073, EMIHUDRAFT_224700, EMIHUDRAFT_234504, EMIHUDRAFT_243234, EMIHUDRAFT_312754, EMIHUDRAFT_413872, EMIHUDRAFT_423307, EMIHUDRAFT_437166, EMIHUDRAFT_438642, EMIHUDRAFT_442986, EMIHUDRAFT_451926,…
GO:0016776	Phosphotransferase activity, phosphate group as acceptor	Molecular function	0.030047	18.75	6	1.5222	[ATPase, EMIHUDRAFT_352634, EMIHUDRAFT_433142, EMIHUDRAFT_444171, EMIHUDRAFT_456269, EMIHUDRAFT_60978]
GO:0016757	Transferase activity, transferring glycosyl groups	Molecular function	0.0304824	4.79616	20	1.51595	[EMIHUDRAFT_102818, EMIHUDRAFT_109378, EMIHUDRAFT_111194, EMIHUDRAFT_116572, EMIHUDRAFT_120999, EMIHUDRAFT_206208, EMIHUDRAFT_217905, EMIHUDRAFT_223052, EMIHUDRAFT_227792, EMIHUDRAFT_245446, EMIHUDRAFT_426730, EMIHUDRAFT_442514, EMIHUDRAFT_442534, EMIHUDRAFT_448185, EMIHUDRAFT_449171, EMIHUDRAFT_458813, EMIHUDRAFT_464234, EMIHUDRAFT_464453, EMIHUDRAFT_521952, EMIHUDRAFT_558050]
GO:0042623	ATPase activity, coupled	Molecular function	0.032624	12.1795	19	1.48646	[EMIHUDRAFT_115764, EMIHUDRAFT_119956, EMIHUDRAFT_122935, EMIHUDRAFT_211457, EMIHUDRAFT_216860, EMIHUDRAFT_221073, EMIHUDRAFT_243234, EMIHUDRAFT_312754, EMIHUDRAFT_413872, EMIHUDRAFT_423307, EMIHUDRAFT_451926, EMIHUDRAFT_469059, EMIHUDRAFT_47177, EMIHUDRAFT_53686, EMIHUDRAFT_55447, EMIHUDRAFT_67391, EMIHUDRAFT_70855, EMIHUDRAFT_95378, EMIHUDRAFT_95733]
GO:0042803	Protein homodimerization activity	Molecular function	0.0342169	30	3	1.46576	[EMIHUDRAFT_427769, EMIHUDRAFT_432864, GSHS2]
GO:0016861	Intramolecular oxidoreductase activity, interconverting aldoses and ketoses	Molecular function	0.0344985	23.5294	4	1.4622	[EMIHUDRAFT_351398, EMIHUDRAFT_438339, EMIHUDRAFT_446527, TIM]
GO:0016814	Hydrolase activity, acting on carbon-nitrogen (but not peptide) bonds, in cyclic amidines	Molecular function	0.0359867	20	5	1.44386	[EMIHUDRAFT_310779, EMIHUDRAFT_424199, EMIHUDRAFT_457487, EMIHUDRAFT_457738, EMIHUDRAFT_57192]
GO:0016830	Carbon-carbon lyase activity	Molecular function	0.0390174	15.5172	9	1.40874	[EMIHUDRAFT_106968, EMIHUDRAFT_204730, EMIHUDRAFT_224173, EMIHUDRAFT_421581, EMIHUDRAFT_424259, EMIHUDRAFT_436550, ICL1, MVD1, PEPCK_1]
GO:0031072	Heat shock protein binding	Molecular function	0.0444732	27.2727	3	1.3519	[EMIHUDRAFT_198360, EMIHUDRAFT_224700, EMIHUDRAFT_232775]
GO:0016884	Carbon-nitrogen ligase activity, with glutamine as amido-N-donor	Molecular function	0.0444732	27.2727	3	1.3519	[EMIHUDRAFT_422007, EMIHUDRAFT_455983, EMIHUDRAFT_66467]

## Sheet: Table S8B
Table S8B. Gene ontology of persulfidated proteins of Emiliania huxleyi CCMP371
GO ID	GO Term	Ontology source	Term p-value	% Associated genes	Number of genes	-log10(p-value)	List of genes found
GO:0009765	Photosynthesis, light harvesting	Biological process	5.85857e-24	32.0755	34	23.2322	[EMIHUDRAFT_419362, EMIHUDRAFT_447013, EMIHUDRAFT_471734, Lhcf10_2, Lhcf14, Lhcf15_1, Lhcf15_2, Lhcf16_1, Lhcf16_2, Lhcf17, Lhcf18, Lhcf2, Lhcf20_1, Lhcf20_2, Lhcf21_1, Lhcf23, Lhcf24, Lhcf26_1, Lhcf27, Lhcf29, Lhcf31, Lhcf32, Lhcf33, Lhcf40, Lhcf46_1, Lhcf4_2, Lhcf59, Lhcf61, Lhcf62, Lhcf63, Lhcf65, Lhcf66, Lhcf68, Lhcf75]
GO:0018298	Protein-chromophore linkage	Biological process	5.85857e-24	32.0755	34	23.2322	[EMIHUDRAFT_419362, EMIHUDRAFT_447013, EMIHUDRAFT_471734, Lhcf10_2, Lhcf14, Lhcf15_1, Lhcf15_2, Lhcf16_1, Lhcf16_2, Lhcf17, Lhcf18, Lhcf2, Lhcf20_1, Lhcf20_2, Lhcf21_1, Lhcf23, Lhcf24, Lhcf26_1, Lhcf27, Lhcf29, Lhcf31, Lhcf32, Lhcf33, Lhcf40, Lhcf46_1, Lhcf4_2, Lhcf59, Lhcf61, Lhcf62, Lhcf63, Lhcf65, Lhcf66, Lhcf68, Lhcf75]
GO:0019684	Photosynthesis, light reaction	Biological process	8.72846e-22	26.9231	35	21.0591	[EMIHUDRAFT_419362, EMIHUDRAFT_419966, EMIHUDRAFT_447013, EMIHUDRAFT_471734, Lhcf10_2, Lhcf14, Lhcf15_1, Lhcf15_2, Lhcf16_1, Lhcf16_2, Lhcf17, Lhcf18, Lhcf2, Lhcf20_1, Lhcf20_2, Lhcf21_1, Lhcf23, Lhcf24, Lhcf26_1, Lhcf27, Lhcf29, Lhcf31, Lhcf32, Lhcf33, Lhcf40, Lhcf46_1, Lhcf4_2, Lhcf59, Lhcf61, Lhcf62, Lhcf63, Lhcf65, Lhcf66, Lhcf68, Lhcf75]
GO:0015979	Photosynthesis	Biological process	2.65927e-20	24.4755	35	19.5752	[EMIHUDRAFT_419362, EMIHUDRAFT_419966, EMIHUDRAFT_447013, EMIHUDRAFT_471734, Lhcf10_2, Lhcf14, Lhcf15_1, Lhcf15_2, Lhcf16_1, Lhcf16_2, Lhcf17, Lhcf18, Lhcf2, Lhcf20_1, Lhcf20_2, Lhcf21_1, Lhcf23, Lhcf24, Lhcf26_1, Lhcf27, Lhcf29, Lhcf31, Lhcf32, Lhcf33, Lhcf40, Lhcf46_1, Lhcf4_2, Lhcf59, Lhcf61, Lhcf62, Lhcf63, Lhcf65, Lhcf66, Lhcf68, Lhcf75]
GO:0006091	Generation of precursor metabolites and energy	Biological process	4.52861e-17	13.4021	52	16.344	[EMIHUDRAFT_198750, EMIHUDRAFT_199401, EMIHUDRAFT_365175, EMIHUDRAFT_417113, EMIHUDRAFT_417649, EMIHUDRAFT_419362, EMIHUDRAFT_419908, EMIHUDRAFT_419966, EMIHUDRAFT_420746, EMIHUDRAFT_428148, EMIHUDRAFT_436550, EMIHUDRAFT_437834, EMIHUDRAFT_439301, EMIHUDRAFT_442739, EMIHUDRAFT_447013, EMIHUDRAFT_451022, EMIHUDRAFT_471734, EMIHUDRAFT_66718, EMIHUDRAFT_78102, Lhcf10_2, Lhcf14, Lhcf15_1, Lhcf15_2, L…
GO:0016616	Oxidoreductase activity, acting on the CH-OH group of donors, NAD or NADP as acceptor	Biological process	2.9936e-06	16.4557	13	5.52381	[AROM, DXPR1, EMIHUDRAFT_216781, EMIHUDRAFT_313576, EMIHUDRAFT_415940, EMIHUDRAFT_420567, EMIHUDRAFT_423315, EMIHUDRAFT_427769, EMIHUDRAFT_432864, EMIHUDRAFT_451022, EMIHUDRAFT_457487, EMIHUDRAFT_457738, G6PDH1]
GO:0004674	Protein serine/threonine kinase activity	Biological process	6.57536e-06	10.5	21	5.18208	[EMIHUDRAFT_231710, EMIHUDRAFT_237375, EMIHUDRAFT_53821, EMIHUDRAFT_53837, EMIHUDRAFT_54213, EMIHUDRAFT_55260, EMIHUDRAFT_63623, EMIHUDRAFT_64800, EMIHUDRAFT_67688, EMIHUDRAFT_69010, EMIHUDRAFT_69467, EMIHUDRAFT_70700, EMIHUDRAFT_71903, EMIHUDRAFT_71921, EMIHUDRAFT_73216, EMIHUDRAFT_73234, EMIHUDRAFT_73631, EMIHUDRAFT_73903, EMIHUDRAFT_75803, EMIHUDRAFT_75974, MAPK2]
GO:0016614	Oxidoreductase activity, acting on CH-OH group of donors	Biological process	9.31762e-05	12.037	13	4.0307	[AROM, DXPR1, EMIHUDRAFT_216781, EMIHUDRAFT_313576, EMIHUDRAFT_415940, EMIHUDRAFT_420567, EMIHUDRAFT_423315, EMIHUDRAFT_427769, EMIHUDRAFT_432864, EMIHUDRAFT_451022, EMIHUDRAFT_457487, EMIHUDRAFT_457738, G6PDH1]
GO:0044260	Cellular macromolecule metabolic process	Biological process	0.000146317	4.5706	157	3.8347	[EMIHUDRAFT_100007, EMIHUDRAFT_100296, EMIHUDRAFT_100578, EMIHUDRAFT_102305, EMIHUDRAFT_103778, EMIHUDRAFT_105327, EMIHUDRAFT_107321, EMIHUDRAFT_108216, EMIHUDRAFT_109165, EMIHUDRAFT_109842, EMIHUDRAFT_111319, EMIHUDRAFT_113502, EMIHUDRAFT_114135, EMIHUDRAFT_115764, EMIHUDRAFT_119393, EMIHUDRAFT_120211, EMIHUDRAFT_124117, EMIHUDRAFT_199738, EMIHUDRAFT_200431, EMIHUDRAFT_204627, EMIHUDRAFT_207885,…
GO:0043412	Macromolecule modification	Biological process	0.000236641	4.88025	108	3.62591	[EMIHUDRAFT_100007, EMIHUDRAFT_100296, EMIHUDRAFT_105327, EMIHUDRAFT_107321, EMIHUDRAFT_108216, EMIHUDRAFT_109842, EMIHUDRAFT_111319, EMIHUDRAFT_114135, EMIHUDRAFT_119393, EMIHUDRAFT_120211, EMIHUDRAFT_124117, EMIHUDRAFT_199738, EMIHUDRAFT_204627, EMIHUDRAFT_207885, EMIHUDRAFT_210764, EMIHUDRAFT_215678, EMIHUDRAFT_215870, EMIHUDRAFT_230216, EMIHUDRAFT_231710, EMIHUDRAFT_235953, EMIHUDRAFT_237375,…
GO:0036211	Protein modification process	Biological process	0.000238796	4.98221	98	3.62197	[EMIHUDRAFT_100007, EMIHUDRAFT_100296, EMIHUDRAFT_105327, EMIHUDRAFT_107321, EMIHUDRAFT_108216, EMIHUDRAFT_109842, EMIHUDRAFT_114135, EMIHUDRAFT_119393, EMIHUDRAFT_120211, EMIHUDRAFT_124117, EMIHUDRAFT_199738, EMIHUDRAFT_204627, EMIHUDRAFT_215678, EMIHUDRAFT_215870, EMIHUDRAFT_231710, EMIHUDRAFT_235953, EMIHUDRAFT_237375, EMIHUDRAFT_244630, EMIHUDRAFT_356699, EMIHUDRAFT_363813, EMIHUDRAFT_369290,…
GO:0006464	Cellular protein modification process	Biological process	0.000238796	4.98221	98	3.62197	[EMIHUDRAFT_100007, EMIHUDRAFT_100296, EMIHUDRAFT_105327, EMIHUDRAFT_107321, EMIHUDRAFT_108216, EMIHUDRAFT_109842, EMIHUDRAFT_114135, EMIHUDRAFT_119393, EMIHUDRAFT_120211, EMIHUDRAFT_124117, EMIHUDRAFT_199738, EMIHUDRAFT_204627, EMIHUDRAFT_215678, EMIHUDRAFT_215870, EMIHUDRAFT_231710, EMIHUDRAFT_235953, EMIHUDRAFT_237375, EMIHUDRAFT_244630, EMIHUDRAFT_356699, EMIHUDRAFT_363813, EMIHUDRAFT_369290,…
GO:0006304	DNA modification	Biological process	0.000568532	33.3333	4	3.24525	[EMIHUDRAFT_111319, EMIHUDRAFT_207885, EMIHUDRAFT_210764, EMIHUDRAFT_56843]
GO:0044728	DNA methylation or demethylation	Biological process	0.000568532	33.3333	4	3.24525	[EMIHUDRAFT_111319, EMIHUDRAFT_207885, EMIHUDRAFT_210764, EMIHUDRAFT_56843]
GO:0070989	Oxidative demethylation	Biological process	0.000768456	50	3	3.11438	[EMIHUDRAFT_111319, EMIHUDRAFT_207885, EMIHUDRAFT_210764]
GO:0080111	DNA demethylation	Biological process	0.000768456	50	3	3.11438	[EMIHUDRAFT_111319, EMIHUDRAFT_207885, EMIHUDRAFT_210764]
GO:0035510	DNA dealkylation	Biological process	0.000768456	50	3	3.11438	[EMIHUDRAFT_111319, EMIHUDRAFT_207885, EMIHUDRAFT_210764]
GO:0006307	DNA dealkylation involved in DNA repair	Biological process	0.000768456	50	3	3.11438	[EMIHUDRAFT_111319, EMIHUDRAFT_207885, EMIHUDRAFT_210764]
GO:0035511	Oxidative DNA demethylation	Biological process	0.000768456	50	3	3.11438	[EMIHUDRAFT_111319, EMIHUDRAFT_207885, EMIHUDRAFT_210764]
GO:0035552	Oxidative single-stranded DNA demethylation	Biological process	0.000768456	50	3	3.11438	[EMIHUDRAFT_111319, EMIHUDRAFT_207885, EMIHUDRAFT_210764]
GO:0046112	Nucleobase biosynthetic process	Biological process	0.000798773	30.7692	4	3.09758	[EMIHUDRAFT_420443, EMIHUDRAFT_421791, EMIHUDRAFT_422007, EMIHUDRAFT_429140]
GO:0006740	NADPH regeneration	Biological process	0.00131015	42.8571	3	2.88268	[EMIHUDRAFT_419908, EMIHUDRAFT_428148, RPE2]
GO:0006098	Pentose-phosphate shunt	Biological process	0.00131015	42.8571	3	2.88268	[EMIHUDRAFT_419908, EMIHUDRAFT_428148, RPE2]
GO:0016435	rRNA (guanine) methyltransferase activity	Biological process	0.00131015	42.8571	3	2.88268	[MET13, MET15, MET21]
GO:0070475	rRNA base methylation	Biological process	0.00131015	42.8571	3	2.88268	[MET13, MET15, MET21]
GO:0070476	rRNA (guanine-N7)-methylation	Biological process	0.00131015	42.8571	3	2.88268	[MET13, MET15, MET21]
GO:1901564	Organonitrogen compound metabolic process	Biological process	0.00172139	4.33018	160	2.76412	[ARG1, AROM, EMIHUDRAFT_100007, EMIHUDRAFT_100296, EMIHUDRAFT_102305, EMIHUDRAFT_105327, EMIHUDRAFT_107321, EMIHUDRAFT_108216, EMIHUDRAFT_109842, EMIHUDRAFT_114135, EMIHUDRAFT_119393, EMIHUDRAFT_120211, EMIHUDRAFT_124117, EMIHUDRAFT_197778, EMIHUDRAFT_199738, EMIHUDRAFT_204627, EMIHUDRAFT_212438, EMIHUDRAFT_212450, EMIHUDRAFT_215130, EMIHUDRAFT_215150, EMIHUDRAFT_215678, EMIHUDRAFT_215870, EMIHUD…
GO:0008235	Metalloexopeptidase activity	Biological process	0.00211772	18.5185	5	2.67413	[EMIHUDRAFT_235083, EMIHUDRAFT_246253, EMIHUDRAFT_418134, EMIHUDRAFT_418804, EMIHUDRAFT_463699]
GO:0009112	Nucleobase metabolic process	Biological process	0.00297783	22.2222	4	2.5261	[EMIHUDRAFT_420443, EMIHUDRAFT_421791, EMIHUDRAFT_422007, EMIHUDRAFT_429140]
GO:0044267	Cellular protein metabolic process	Biological process	0.00393712	4.4788	113	2.40482	[EMIHUDRAFT_100007, EMIHUDRAFT_100296, EMIHUDRAFT_102305, EMIHUDRAFT_105327, EMIHUDRAFT_107321, EMIHUDRAFT_108216, EMIHUDRAFT_109842, EMIHUDRAFT_114135, EMIHUDRAFT_119393, EMIHUDRAFT_120211, EMIHUDRAFT_124117, EMIHUDRAFT_199738, EMIHUDRAFT_204627, EMIHUDRAFT_215678, EMIHUDRAFT_215870, EMIHUDRAFT_223387, EMIHUDRAFT_231710, EMIHUDRAFT_235953, EMIHUDRAFT_237375, EMIHUDRAFT_244630, EMIHUDRAFT_356699,…
GO:0006730	One-carbon metabolic process	Biological process	0.00415481	30	3	2.38145	[EMIHUDRAFT_433725, EMIHUDRAFT_440113, EMIHUDRAFT_441258]
GO:0046168	Glycerol-3-phosphate catabolic process	Biological process	0.00415481	30	3	2.38145	[EMIHUDRAFT_415940, EMIHUDRAFT_427769, EMIHUDRAFT_432864]
GO:0047952	Glycerol-3-phosphate dehydrogenase [NAD(P)+] activity	Biological process	0.00415481	30	3	2.38145	[EMIHUDRAFT_415940, EMIHUDRAFT_427769, EMIHUDRAFT_432864]
GO:0004367	Glycerol-3-phosphate dehydrogenase [NAD+] activity	Biological process	0.00415481	30	3	2.38145	[EMIHUDRAFT_415940, EMIHUDRAFT_427769, EMIHUDRAFT_432864]
GO:0016491	Oxidoreductase activity	Biological process	0.00533157	4.77436	73	2.27314	[AROM, DXPR1, EMIHUDRAFT_105413, EMIHUDRAFT_107851, EMIHUDRAFT_110109, EMIHUDRAFT_111319, EMIHUDRAFT_113449, EMIHUDRAFT_115769, EMIHUDRAFT_194998, EMIHUDRAFT_198750, EMIHUDRAFT_199401, EMIHUDRAFT_205807, EMIHUDRAFT_207885, EMIHUDRAFT_210764, EMIHUDRAFT_212450, EMIHUDRAFT_216781, EMIHUDRAFT_216839, EMIHUDRAFT_217799, EMIHUDRAFT_222436, EMIHUDRAFT_225281, EMIHUDRAFT_230178, EMIHUDRAFT_241663, EMIHU…
GO:0044272	Sulfur compound biosynthetic process	Biological process	0.00545298	12.766	6	2.26337	[EMIHUDRAFT_198673, EMIHUDRAFT_414552, EMIHUDRAFT_420567, EMIHUDRAFT_462645, EMIHUDRAFT_56054, EMIHUDRAFT_72909]
GO:0006796	Phosphate-containing compound metabolic process	Biological process	0.00674353	4.77839	69	2.17111	[AROM, EMIHUDRAFT_100296, EMIHUDRAFT_107321, EMIHUDRAFT_108216, EMIHUDRAFT_109842, EMIHUDRAFT_114135, EMIHUDRAFT_124117, EMIHUDRAFT_215870, EMIHUDRAFT_228520, EMIHUDRAFT_231710, EMIHUDRAFT_237375, EMIHUDRAFT_352634, EMIHUDRAFT_356699, EMIHUDRAFT_365175, EMIHUDRAFT_415940, EMIHUDRAFT_415987, EMIHUDRAFT_419908, EMIHUDRAFT_420443, EMIHUDRAFT_420746, EMIHUDRAFT_421791, EMIHUDRAFT_427769, EMIHUDRAFT_4…
GO:0006793	Phosphorus metabolic process	Biological process	0.00702672	4.7488	69	2.15325	[AROM, EMIHUDRAFT_100296, EMIHUDRAFT_107321, EMIHUDRAFT_108216, EMIHUDRAFT_109842, EMIHUDRAFT_114135, EMIHUDRAFT_124117, EMIHUDRAFT_215870, EMIHUDRAFT_228520, EMIHUDRAFT_231710, EMIHUDRAFT_237375, EMIHUDRAFT_352634, EMIHUDRAFT_356699, EMIHUDRAFT_365175, EMIHUDRAFT_415940, EMIHUDRAFT_415987, EMIHUDRAFT_419908, EMIHUDRAFT_420443, EMIHUDRAFT_420746, EMIHUDRAFT_421791, EMIHUDRAFT_427769, EMIHUDRAFT_4…
GO:0008649	rRNA methyltransferase activity	Biological process	0.00723279	25	3	2.14069	[MET13, MET15, MET21]
GO:0031167	rRNA methylation	Biological process	0.009163	23.0769	3	2.03796	[MET13, MET15, MET21]
GO:0052646	Alditol phosphate metabolic process	Biological process	0.009163	23.0769	3	2.03796	[EMIHUDRAFT_415940, EMIHUDRAFT_427769, EMIHUDRAFT_432864]
GO:0006072	Glycerol-3-phosphate metabolic process	Biological process	0.009163	23.0769	3	2.03796	[EMIHUDRAFT_415940, EMIHUDRAFT_427769, EMIHUDRAFT_432864]
GO:0019538	Protein metabolic process	Biological process	0.00927144	4.26432	131	2.03285	[EMIHUDRAFT_100007, EMIHUDRAFT_100296, EMIHUDRAFT_102305, EMIHUDRAFT_105327, EMIHUDRAFT_107321, EMIHUDRAFT_108216, EMIHUDRAFT_109842, EMIHUDRAFT_114135, EMIHUDRAFT_119393, EMIHUDRAFT_120211, EMIHUDRAFT_124117, EMIHUDRAFT_197778, EMIHUDRAFT_199738, EMIHUDRAFT_204627, EMIHUDRAFT_215150, EMIHUDRAFT_215678, EMIHUDRAFT_215870, EMIHUDRAFT_217738, EMIHUDRAFT_223387, EMIHUDRAFT_231710, EMIHUDRAFT_235083,…
GO:0051213	Dioxygenase activity	Biological process	0.00982483	10.1449	7	2.00767	[EMIHUDRAFT_111319, EMIHUDRAFT_207885, EMIHUDRAFT_210764, EMIHUDRAFT_225281, EMIHUDRAFT_230178, EMIHUDRAFT_439006, EMIHUDRAFT_96093]
GO:0019752	Carboxylic acid metabolic process	Biological process	0.0102113	5.60928	29	1.99092	[ACC-1, ACC-2, ARG1, AROM, EMIHUDRAFT_102305, EMIHUDRAFT_212438, EMIHUDRAFT_212450, EMIHUDRAFT_215130, EMIHUDRAFT_223387, EMIHUDRAFT_234247, EMIHUDRAFT_252925, EMIHUDRAFT_365175, EMIHUDRAFT_414552, EMIHUDRAFT_420567, EMIHUDRAFT_420746, EMIHUDRAFT_422007, EMIHUDRAFT_433725, EMIHUDRAFT_436550, EMIHUDRAFT_437834, EMIHUDRAFT_442739, EMIHUDRAFT_450495, EMIHUDRAFT_451022, EMIHUDRAFT_456186, EMIHUDRAFT_…
GO:0000154	rRNA modification	Biological process	0.0113653	21.4286	3	1.94442	[MET13, MET15, MET21]
GO:0017144	Drug metabolic process	Biological process	0.0114258	8.49057	9	1.94211	[EMIHUDRAFT_198673, EMIHUDRAFT_352634, EMIHUDRAFT_433725, EMIHUDRAFT_453099, EMIHUDRAFT_457487, EMIHUDRAFT_457738, EMIHUDRAFT_462645, EMIHUDRAFT_56054, EMIHUDRAFT_72909]
GO:0006259	DNA metabolic process	Biological process	0.0136713	6.11621	20	1.86419	[EMIHUDRAFT_103778, EMIHUDRAFT_111319, EMIHUDRAFT_115764, EMIHUDRAFT_200431, EMIHUDRAFT_207885, EMIHUDRAFT_210764, EMIHUDRAFT_211558, EMIHUDRAFT_245005, EMIHUDRAFT_427214, EMIHUDRAFT_429357, EMIHUDRAFT_447919, EMIHUDRAFT_454491, EMIHUDRAFT_466659, EMIHUDRAFT_56843, EMIHUDRAFT_60694, EMIHUDRAFT_67391, EMIHUDRAFT_73048, EMIHUDRAFT_98533, POLE1, Top6A]
GO:0043436	Oxoacid metabolic process	Biological process	0.0140924	5.57692	29	1.85101	[ACC-1, ACC-2, ARG1, AROM, EMIHUDRAFT_102305, EMIHUDRAFT_212438, EMIHUDRAFT_212450, EMIHUDRAFT_215130, EMIHUDRAFT_223387, EMIHUDRAFT_234247, EMIHUDRAFT_252925, EMIHUDRAFT_365175, EMIHUDRAFT_414552, EMIHUDRAFT_420567, EMIHUDRAFT_420746, EMIHUDRAFT_422007, EMIHUDRAFT_433725, EMIHUDRAFT_436550, EMIHUDRAFT_437834, EMIHUDRAFT_442739, EMIHUDRAFT_450495, EMIHUDRAFT_451022, EMIHUDRAFT_456186, EMIHUDRAFT_…
GO:0006082	Organic acid metabolic process	Biological process	0.0145062	5.53435	29	1.83845	[ACC-1, ACC-2, ARG1, AROM, EMIHUDRAFT_102305, EMIHUDRAFT_212438, EMIHUDRAFT_212450, EMIHUDRAFT_215130, EMIHUDRAFT_223387, EMIHUDRAFT_234247, EMIHUDRAFT_252925, EMIHUDRAFT_365175, EMIHUDRAFT_414552, EMIHUDRAFT_420567, EMIHUDRAFT_420746, EMIHUDRAFT_422007, EMIHUDRAFT_433725, EMIHUDRAFT_436550, EMIHUDRAFT_437834, EMIHUDRAFT_442739, EMIHUDRAFT_450495, EMIHUDRAFT_451022, EMIHUDRAFT_456186, EMIHUDRAFT_…
GO:0015696	Ammonium transport	Biological process	0.0151591	14.2857	4	1.81933	[AMT10, AMT20, AMT5, AMT7]
GO:0072488	Ammonium transmembrane transport	Biological process	0.0151591	14.2857	4	1.81933	[AMT10, AMT20, AMT5, AMT7]
GO:0008519	Ammonium transmembrane transporter activity	Biological process	0.0151591	14.2857	4	1.81933	[AMT10, AMT20, AMT5, AMT7]
GO:0019783	Ubiquitin-like protein-specific protease activity	Biological process	0.0161669	10.1695	6	1.79137	[EMIHUDRAFT_100007, EMIHUDRAFT_105327, EMIHUDRAFT_215678, EMIHUDRAFT_437398, EMIHUDRAFT_441425, EMIHUDRAFT_463325]
GO:0006281	DNA repair	Biological process	0.0163832	6.57895	15	1.7856	[EMIHUDRAFT_111319, EMIHUDRAFT_115764, EMIHUDRAFT_200431, EMIHUDRAFT_207885, EMIHUDRAFT_210764, EMIHUDRAFT_211558, EMIHUDRAFT_245005, EMIHUDRAFT_427214, EMIHUDRAFT_429357, EMIHUDRAFT_447919, EMIHUDRAFT_454491, EMIHUDRAFT_466659, EMIHUDRAFT_67391, EMIHUDRAFT_98533, POLE1]
GO:0006006	Glucose metabolic process	Biological process	0.0166093	18.75	3	1.77965	[G6PDH1, PYC1, TIM]
GO:0051156	Glucose 6-phosphate metabolic process	Biological process	0.0166093	18.75	3	1.77965	[EMIHUDRAFT_419908, EMIHUDRAFT_428148, RPE2]
GO:0016579	Protein deubiquitination	Biological process	0.0174534	10	6	1.75812	[EMIHUDRAFT_100007, EMIHUDRAFT_105327, EMIHUDRAFT_215678, EMIHUDRAFT_437398, EMIHUDRAFT_441425, EMIHUDRAFT_463325]
GO:0003899	DNA-directed 5'-3' RNA polymerase activity	Biological process	0.0176001	11.3636	5	1.75448	[EMIHUDRAFT_451481, EMIHUDRAFT_459546, EMIHUDRAFT_60694, EMIHUDRAFT_73048, EMIHUDRAFT_74809]
GO:0006468	Protein phosphorylation	Biological process	0.0195028	5.15759	36	1.7099	[EMIHUDRAFT_100296, EMIHUDRAFT_108216, EMIHUDRAFT_124117, EMIHUDRAFT_215870, EMIHUDRAFT_231710, EMIHUDRAFT_237375, EMIHUDRAFT_356699, EMIHUDRAFT_458366, EMIHUDRAFT_463462, EMIHUDRAFT_465518, EMIHUDRAFT_467765, EMIHUDRAFT_468558, EMIHUDRAFT_469373, EMIHUDRAFT_53821, EMIHUDRAFT_53837, EMIHUDRAFT_54213, EMIHUDRAFT_55260, EMIHUDRAFT_55455, EMIHUDRAFT_57911, EMIHUDRAFT_63623, EMIHUDRAFT_64800, EMIHUDR…
GO:0004672	Protein kinase activity	Biological process	0.0195028	5.15759	36	1.7099	[EMIHUDRAFT_100296, EMIHUDRAFT_108216, EMIHUDRAFT_124117, EMIHUDRAFT_215870, EMIHUDRAFT_231710, EMIHUDRAFT_237375, EMIHUDRAFT_356699, EMIHUDRAFT_458366, EMIHUDRAFT_463462, EMIHUDRAFT_465518, EMIHUDRAFT_467765, EMIHUDRAFT_468558, EMIHUDRAFT_469373, EMIHUDRAFT_53821, EMIHUDRAFT_53837, EMIHUDRAFT_54213, EMIHUDRAFT_55260, EMIHUDRAFT_55455, EMIHUDRAFT_57911, EMIHUDRAFT_63623, EMIHUDRAFT_64800, EMIHUDR…
GO:0033554	Cellular response to stress	Biological process	0.0217239	6.34921	16	1.66306	[EMIHUDRAFT_100007, EMIHUDRAFT_111319, EMIHUDRAFT_115764, EMIHUDRAFT_200431, EMIHUDRAFT_207885, EMIHUDRAFT_210764, EMIHUDRAFT_211558, EMIHUDRAFT_245005, EMIHUDRAFT_427214, EMIHUDRAFT_429357, EMIHUDRAFT_447919, EMIHUDRAFT_454491, EMIHUDRAFT_466659, EMIHUDRAFT_67391, EMIHUDRAFT_98533, POLE1]
GO:0070646	Protein modification by small protein removal	Biological process	0.0217302	9.52381	6	1.66294	[EMIHUDRAFT_100007, EMIHUDRAFT_105327, EMIHUDRAFT_215678, EMIHUDRAFT_437398, EMIHUDRAFT_441425, EMIHUDRAFT_463325]
GO:0006090	Pyruvate metabolic process	Biological process	0.0222653	8.64198	7	1.65237	[EMIHUDRAFT_365175, EMIHUDRAFT_420746, EMIHUDRAFT_436550, EMIHUDRAFT_437834, EMIHUDRAFT_442739, PYC1, TIM]
GO:0009225	Nucleotide-sugar metabolic process	Biological process	0.0229944	16.6667	3	1.63838	[EMIHUDRAFT_433184, EMIHUDRAFT_442934, TGD]
GO:0043170	Macromolecule metabolic process	Biological process	0.023417	4.01786	180	1.63047	[EMIHUDRAFT_100007, EMIHUDRAFT_100296, EMIHUDRAFT_100578, EMIHUDRAFT_102305, EMIHUDRAFT_103778, EMIHUDRAFT_105327, EMIHUDRAFT_107321, EMIHUDRAFT_108216, EMIHUDRAFT_109165, EMIHUDRAFT_109842, EMIHUDRAFT_111319, EMIHUDRAFT_113502, EMIHUDRAFT_114135, EMIHUDRAFT_115764, EMIHUDRAFT_119393, EMIHUDRAFT_120211, EMIHUDRAFT_124117, EMIHUDRAFT_194205, EMIHUDRAFT_197778, EMIHUDRAFT_199738, EMIHUDRAFT_200431,…
GO:0072528	Pyrimidine-containing compound biosynthetic process	Biological process	0.0238905	12.5	4	1.62177	[EMIHUDRAFT_422007, EMIHUDRAFT_429140, EMIHUDRAFT_56054, EMIHUDRAFT_72909]
GO:0071705	Nitrogen compound transport	Biological process	0.0252038	5.76369	20	1.59853	[AMT10, AMT20, AMT5, AMT7, AP2A-1, AP2A-2, BOS1, COPB1-1b, EMIHUDRAFT_205325, EMIHUDRAFT_211154, EMIHUDRAFT_216352, EMIHUDRAFT_226040, EMIHUDRAFT_228890, EMIHUDRAFT_257288, EMIHUDRAFT_353175, EMIHUDRAFT_455543, EMIHUDRAFT_558363, EMIHUDRAFT_71210, RAN-1, RAN-2]
GO:0006790	Sulfur compound metabolic process	Biological process	0.0254749	7.84314	8	1.59389	[EMIHUDRAFT_198673, EMIHUDRAFT_355136, EMIHUDRAFT_414552, EMIHUDRAFT_415495, EMIHUDRAFT_420567, EMIHUDRAFT_462645, EMIHUDRAFT_56054, EMIHUDRAFT_72909]
GO:0016310	Phosphorylation	Biological process	0.0259768	4.77612	48	1.58541	[AROM, EMIHUDRAFT_100296, EMIHUDRAFT_108216, EMIHUDRAFT_124117, EMIHUDRAFT_215870, EMIHUDRAFT_231710, EMIHUDRAFT_237375, EMIHUDRAFT_356699, EMIHUDRAFT_365175, EMIHUDRAFT_420746, EMIHUDRAFT_429140, EMIHUDRAFT_432636, EMIHUDRAFT_436550, EMIHUDRAFT_437834, EMIHUDRAFT_442739, EMIHUDRAFT_456186, EMIHUDRAFT_457326, EMIHUDRAFT_458366, EMIHUDRAFT_463462, EMIHUDRAFT_465518, EMIHUDRAFT_467765, EMIHUDRAFT_4…
GO:0072527	Pyrimidine-containing compound metabolic process	Biological process	0.026462	12.1212	4	1.57738	[EMIHUDRAFT_422007, EMIHUDRAFT_429140, EMIHUDRAFT_56054, EMIHUDRAFT_72909]
GO:0006099	Tricarboxylic acid cycle	Biological process	0.0266177	15.7895	3	1.57483	[EMIHUDRAFT_417649, EMIHUDRAFT_439301, EMIHUDRAFT_451022]
GO:0009060	Aerobic respiration	Biological process	0.0266177	15.7895	3	1.57483	[EMIHUDRAFT_417649, EMIHUDRAFT_439301, EMIHUDRAFT_451022]
GO:0004177	Aminopeptidase activity	Biological process	0.0291928	11.7647	4	1.53472	[EMIHUDRAFT_235083, EMIHUDRAFT_246253, EMIHUDRAFT_418134, EMIHUDRAFT_418804]
GO:0006974	Cellular response to DNA damage stimulus	Biological process	0.0292478	6.30252	15	1.53391	[EMIHUDRAFT_111319, EMIHUDRAFT_115764, EMIHUDRAFT_200431, EMIHUDRAFT_207885, EMIHUDRAFT_210764, EMIHUDRAFT_211558, EMIHUDRAFT_245005, EMIHUDRAFT_427214, EMIHUDRAFT_429357, EMIHUDRAFT_447919, EMIHUDRAFT_454491, EMIHUDRAFT_466659, EMIHUDRAFT_67391, EMIHUDRAFT_98533, POLE1]
GO:1901576	Organic substance biosynthetic process	Biological process	0.030012	4.36947	79	1.5227	[ACC-1, ACC-2, AROM, DXPR1, EMIHUDRAFT_100578, EMIHUDRAFT_102305, EMIHUDRAFT_103778, EMIHUDRAFT_109165, EMIHUDRAFT_113502, EMIHUDRAFT_119393, EMIHUDRAFT_198673, EMIHUDRAFT_199738, EMIHUDRAFT_212438, EMIHUDRAFT_212450, EMIHUDRAFT_214413, EMIHUDRAFT_223387, EMIHUDRAFT_228520, EMIHUDRAFT_235566, EMIHUDRAFT_238582, EMIHUDRAFT_244630, EMIHUDRAFT_249373, EMIHUDRAFT_352634, EMIHUDRAFT_354747, EMIHUDRAFT…
GO:1901136	Carbohydrate derivative catabolic process	Biological process	0.0305275	15	3	1.51531	[EMIHUDRAFT_415940, EMIHUDRAFT_427769, EMIHUDRAFT_432864]
GO:0006357	Regulation of transcription by RNA polymerase II	Biological process	0.0312983	9.80392	5	1.50448	[EMIHUDRAFT_249373, EMIHUDRAFT_433418, EMIHUDRAFT_447895, EMIHUDRAFT_454389, EMIHUDRAFT_462234]
GO:0044249	Cellular biosynthetic process	Biological process	0.0324965	4.37284	76	1.48816	[ACC-1, ACC-2, AROM, DXPR1, EMIHUDRAFT_100578, EMIHUDRAFT_102305, EMIHUDRAFT_103778, EMIHUDRAFT_109165, EMIHUDRAFT_113502, EMIHUDRAFT_119393, EMIHUDRAFT_198673, EMIHUDRAFT_199738, EMIHUDRAFT_212438, EMIHUDRAFT_212450, EMIHUDRAFT_214413, EMIHUDRAFT_223387, EMIHUDRAFT_228520, EMIHUDRAFT_235566, EMIHUDRAFT_238582, EMIHUDRAFT_244630, EMIHUDRAFT_249373, EMIHUDRAFT_352634, EMIHUDRAFT_354747, EMIHUDRAFT…
GO:0019637	Organophosphate metabolic process	Biological process	0.0358053	5.52764	22	1.44605	[EMIHUDRAFT_228520, EMIHUDRAFT_352634, EMIHUDRAFT_365175, EMIHUDRAFT_415940, EMIHUDRAFT_415987, EMIHUDRAFT_419908, EMIHUDRAFT_420443, EMIHUDRAFT_420746, EMIHUDRAFT_421791, EMIHUDRAFT_427769, EMIHUDRAFT_428148, EMIHUDRAFT_429140, EMIHUDRAFT_432864, EMIHUDRAFT_436550, EMIHUDRAFT_437834, EMIHUDRAFT_442739, EMIHUDRAFT_464091, EMIHUDRAFT_465507, EMIHUDRAFT_56054, EMIHUDRAFT_72909, RPE2, TIM]
GO:0043648	Dicarboxylic acid metabolic process	Biological process	0.0391966	13.6364	3	1.40675	[EMIHUDRAFT_212438, EMIHUDRAFT_212450, EMIHUDRAFT_451022]
GO:0016301	Kinase activity	Biological process	0.0429142	4.69584	44	1.3674	[AROM, EMIHUDRAFT_100296, EMIHUDRAFT_108216, EMIHUDRAFT_124117, EMIHUDRAFT_215870, EMIHUDRAFT_231710, EMIHUDRAFT_237375, EMIHUDRAFT_356699, EMIHUDRAFT_365175, EMIHUDRAFT_429140, EMIHUDRAFT_432636, EMIHUDRAFT_442739, EMIHUDRAFT_456186, EMIHUDRAFT_457326, EMIHUDRAFT_458366, EMIHUDRAFT_463462, EMIHUDRAFT_465518, EMIHUDRAFT_467765, EMIHUDRAFT_468558, EMIHUDRAFT_469373, EMIHUDRAFT_53821, EMIHUDRAFT_53…
GO:0009135	Purine nucleoside diphosphate metabolic process	Biological process	0.0432703	8.10811	6	1.36381	[EMIHUDRAFT_365175, EMIHUDRAFT_420746, EMIHUDRAFT_436550, EMIHUDRAFT_437834, EMIHUDRAFT_442739, TIM]
GO:0009185	Ribonucleoside diphosphate metabolic process	Biological process	0.0432703	8.10811	6	1.36381	[EMIHUDRAFT_365175, EMIHUDRAFT_420746, EMIHUDRAFT_436550, EMIHUDRAFT_437834, EMIHUDRAFT_442739, TIM]
GO:0006757	ATP generation from ADP	Biological process	0.0432703	8.10811	6	1.36381	[EMIHUDRAFT_365175, EMIHUDRAFT_420746, EMIHUDRAFT_436550, EMIHUDRAFT_437834, EMIHUDRAFT_442739, TIM]
GO:0009179	Purine ribonucleoside diphosphate metabolic process	Biological process	0.0432703	8.10811	6	1.36381	[EMIHUDRAFT_365175, EMIHUDRAFT_420746, EMIHUDRAFT_436550, EMIHUDRAFT_437834, EMIHUDRAFT_442739, TIM]
GO:0006096	Glycolytic process	Biological process	0.0432703	8.10811	6	1.36381	[EMIHUDRAFT_365175, EMIHUDRAFT_420746, EMIHUDRAFT_436550, EMIHUDRAFT_437834, EMIHUDRAFT_442739, TIM]
GO:0046031	ADP metabolic process	Biological process	0.0432703	8.10811	6	1.36381	[EMIHUDRAFT_365175, EMIHUDRAFT_420746, EMIHUDRAFT_436550, EMIHUDRAFT_437834, EMIHUDRAFT_442739, TIM]
GO:0018130	Heterocycle biosynthetic process	Biological process	0.0444142	4.78655	37	1.35248	[EMIHUDRAFT_100578, EMIHUDRAFT_109165, EMIHUDRAFT_113502, EMIHUDRAFT_214413, EMIHUDRAFT_228520, EMIHUDRAFT_235566, EMIHUDRAFT_238582, EMIHUDRAFT_249373, EMIHUDRAFT_352634, EMIHUDRAFT_354747, EMIHUDRAFT_414552, EMIHUDRAFT_420443, EMIHUDRAFT_421791, EMIHUDRAFT_422007, EMIHUDRAFT_429140, EMIHUDRAFT_433418, EMIHUDRAFT_435451, EMIHUDRAFT_435508, EMIHUDRAFT_447895, EMIHUDRAFT_447919, EMIHUDRAFT_448062,…
GO:0006366	Transcription by RNA polymerase II	Biological process	0.0457155	8	6	1.33994	[EMIHUDRAFT_249373, EMIHUDRAFT_433418, EMIHUDRAFT_447895, EMIHUDRAFT_454389, EMIHUDRAFT_462234, EMIHUDRAFT_67391]
GO:0005975	Carbohydrate metabolic process	Biological process	0.0459081	5.18962	26	1.33811	[6PGL, EMIHUDRAFT_230199, EMIHUDRAFT_240500, EMIHUDRAFT_365175, EMIHUDRAFT_419908, EMIHUDRAFT_420746, EMIHUDRAFT_427769, EMIHUDRAFT_428148, EMIHUDRAFT_432636, EMIHUDRAFT_432864, EMIHUDRAFT_434018, EMIHUDRAFT_434460, EMIHUDRAFT_436550, EMIHUDRAFT_437834, EMIHUDRAFT_439656, EMIHUDRAFT_442739, EMIHUDRAFT_443114, EMIHUDRAFT_446641, EMIHUDRAFT_451022, EMIHUDRAFT_457326, EMIHUDRAFT_465622, EMIHUDRAFT_9…
GO:0008237	Metallopeptidase activity	Biological process	0.0461159	6.97674	9	1.33615	[EMIHUDRAFT_215150, EMIHUDRAFT_235083, EMIHUDRAFT_246253, EMIHUDRAFT_416950, EMIHUDRAFT_418134, EMIHUDRAFT_418804, EMIHUDRAFT_463699, EMIHUDRAFT_96302, EMIHUDRAFT_97098]
GO:1901362	Organic cyclic compound biosynthetic process	Biological process	0.0484915	4.73225	38	1.31433	[AROM, EMIHUDRAFT_100578, EMIHUDRAFT_109165, EMIHUDRAFT_113502, EMIHUDRAFT_214413, EMIHUDRAFT_228520, EMIHUDRAFT_235566, EMIHUDRAFT_238582, EMIHUDRAFT_249373, EMIHUDRAFT_352634, EMIHUDRAFT_354747, EMIHUDRAFT_414552, EMIHUDRAFT_420443, EMIHUDRAFT_421791, EMIHUDRAFT_422007, EMIHUDRAFT_429140, EMIHUDRAFT_433418, EMIHUDRAFT_435451, EMIHUDRAFT_435508, EMIHUDRAFT_447895, EMIHUDRAFT_447919, EMIHUDRAFT_4…
GO:0046434	Organophosphate catabolic process	Biological process	0.0489797	10	4	1.30998	[EMIHUDRAFT_228520, EMIHUDRAFT_415940, EMIHUDRAFT_427769, EMIHUDRAFT_432864]
GO:0031976	Plastid thylakoid	Cellular component	1.70901e-24	31.8182	35	23.7673	[EMIHUDRAFT_419362, EMIHUDRAFT_447013, EMIHUDRAFT_45249, EMIHUDRAFT_471734, Lhcf10_2, Lhcf14, Lhcf15_1, Lhcf15_2, Lhcf16_1, Lhcf16_2, Lhcf17, Lhcf18, Lhcf2, Lhcf20_1, Lhcf20_2, Lhcf21_1, Lhcf23, Lhcf24, Lhcf26_1, Lhcf27, Lhcf29, Lhcf31, Lhcf32, Lhcf33, Lhcf40, Lhcf46_1, Lhcf4_2, Lhcf59, Lhcf61, Lhcf62, Lhcf63, Lhcf65, Lhcf66, Lhcf68, Lhcf75]
GO:0009534	Chloroplast thylakoid	Cellular component	1.70901e-24	31.8182	35	23.7673	[EMIHUDRAFT_419362, EMIHUDRAFT_447013, EMIHUDRAFT_45249, EMIHUDRAFT_471734, Lhcf10_2, Lhcf14, Lhcf15_1, Lhcf15_2, Lhcf16_1, Lhcf16_2, Lhcf17, Lhcf18, Lhcf2, Lhcf20_1, Lhcf20_2, Lhcf21_1, Lhcf23, Lhcf24, Lhcf26_1, Lhcf27, Lhcf29, Lhcf31, Lhcf32, Lhcf33, Lhcf40, Lhcf46_1, Lhcf4_2, Lhcf59, Lhcf61, Lhcf62, Lhcf63, Lhcf65, Lhcf66, Lhcf68, Lhcf75]
GO:0055035	Plastid thylakoid membrane	Cellular component	1.70901e-24	31.8182	35	23.7673	[EMIHUDRAFT_419362, EMIHUDRAFT_447013, EMIHUDRAFT_45249, EMIHUDRAFT_471734, Lhcf10_2, Lhcf14, Lhcf15_1, Lhcf15_2, Lhcf16_1, Lhcf16_2, Lhcf17, Lhcf18, Lhcf2, Lhcf20_1, Lhcf20_2, Lhcf21_1, Lhcf23, Lhcf24, Lhcf26_1, Lhcf27, Lhcf29, Lhcf31, Lhcf32, Lhcf33, Lhcf40, Lhcf46_1, Lhcf4_2, Lhcf59, Lhcf61, Lhcf62, Lhcf63, Lhcf65, Lhcf66, Lhcf68, Lhcf75]
GO:0009535	Chloroplast thylakoid membrane	Cellular component	1.70901e-24	31.8182	35	23.7673	[EMIHUDRAFT_419362, EMIHUDRAFT_447013, EMIHUDRAFT_45249, EMIHUDRAFT_471734, Lhcf10_2, Lhcf14, Lhcf15_1, Lhcf15_2, Lhcf16_1, Lhcf16_2, Lhcf17, Lhcf18, Lhcf2, Lhcf20_1, Lhcf20_2, Lhcf21_1, Lhcf23, Lhcf24, Lhcf26_1, Lhcf27, Lhcf29, Lhcf31, Lhcf32, Lhcf33, Lhcf40, Lhcf46_1, Lhcf4_2, Lhcf59, Lhcf61, Lhcf62, Lhcf63, Lhcf65, Lhcf66, Lhcf68, Lhcf75]
GO:0031984	Organelle subcompartment	Cellular component	3.40235e-24	31.25	35	23.4682	[EMIHUDRAFT_419362, EMIHUDRAFT_447013, EMIHUDRAFT_45249, EMIHUDRAFT_471734, Lhcf10_2, Lhcf14, Lhcf15_1, Lhcf15_2, Lhcf16_1, Lhcf16_2, Lhcf17, Lhcf18, Lhcf2, Lhcf20_1, Lhcf20_2, Lhcf21_1, Lhcf23, Lhcf24, Lhcf26_1, Lhcf27, Lhcf29, Lhcf31, Lhcf32, Lhcf33, Lhcf40, Lhcf46_1, Lhcf4_2, Lhcf59, Lhcf61, Lhcf62, Lhcf63, Lhcf65, Lhcf66, Lhcf68, Lhcf75]
GO:0042651	Thylakoid membrane	Cellular component	5.06141e-24	29.7521	36	23.2957	[EMIHUDRAFT_419362, EMIHUDRAFT_419966, EMIHUDRAFT_447013, EMIHUDRAFT_45249, EMIHUDRAFT_471734, Lhcf10_2, Lhcf14, Lhcf15_1, Lhcf15_2, Lhcf16_1, Lhcf16_2, Lhcf17, Lhcf18, Lhcf2, Lhcf20_1, Lhcf20_2, Lhcf21_1, Lhcf23, Lhcf24, Lhcf26_1, Lhcf27, Lhcf29, Lhcf31, Lhcf32, Lhcf33, Lhcf40, Lhcf46_1, Lhcf4_2, Lhcf59, Lhcf61, Lhcf62, Lhcf63, Lhcf65, Lhcf66, Lhcf68, Lhcf75]
GO:0009536	Plastid	Cellular component	2.92533e-23	27.4074	37	22.5338	[EMIHUDRAFT_419362, EMIHUDRAFT_447013, EMIHUDRAFT_45249, EMIHUDRAFT_471734, EMIHUDRAFT_66718, EMIHUDRAFT_78102, Lhcf10_2, Lhcf14, Lhcf15_1, Lhcf15_2, Lhcf16_1, Lhcf16_2, Lhcf17, Lhcf18, Lhcf2, Lhcf20_1, Lhcf20_2, Lhcf21_1, Lhcf23, Lhcf24, Lhcf26_1, Lhcf27, Lhcf29, Lhcf31, Lhcf32, Lhcf33, Lhcf40, Lhcf46_1, Lhcf4_2, Lhcf59, Lhcf61, Lhcf62, Lhcf63, Lhcf65, Lhcf66, Lhcf68, Lhcf75]
GO:0009507	Chloroplast	Cellular component	2.92533e-23	27.4074	37	22.5338	[EMIHUDRAFT_419362, EMIHUDRAFT_447013, EMIHUDRAFT_45249, EMIHUDRAFT_471734, EMIHUDRAFT_66718, EMIHUDRAFT_78102, Lhcf10_2, Lhcf14, Lhcf15_1, Lhcf15_2, Lhcf16_1, Lhcf16_2, Lhcf17, Lhcf18, Lhcf2, Lhcf20_1, Lhcf20_2, Lhcf21_1, Lhcf23, Lhcf24, Lhcf26_1, Lhcf27, Lhcf29, Lhcf31, Lhcf32, Lhcf33, Lhcf40, Lhcf46_1, Lhcf4_2, Lhcf59, Lhcf61, Lhcf62, Lhcf63, Lhcf65, Lhcf66, Lhcf68, Lhcf75]
GO:0034357	Photosynthetic membrane	Cellular component	1.04424e-22	27.4809	36	21.9812	[EMIHUDRAFT_419362, EMIHUDRAFT_419966, EMIHUDRAFT_447013, EMIHUDRAFT_45249, EMIHUDRAFT_471734, Lhcf10_2, Lhcf14, Lhcf15_1, Lhcf15_2, Lhcf16_1, Lhcf16_2, Lhcf17, Lhcf18, Lhcf2, Lhcf20_1, Lhcf20_2, Lhcf21_1, Lhcf23, Lhcf24, Lhcf26_1, Lhcf27, Lhcf29, Lhcf31, Lhcf32, Lhcf33, Lhcf40, Lhcf46_1, Lhcf4_2, Lhcf59, Lhcf61, Lhcf62, Lhcf63, Lhcf65, Lhcf66, Lhcf68, Lhcf75]
GO:0043229	Intracellular organelle	Cellular component	2.31616e-07	5.68846	107	6.63523	[ACT-1, ACT-11, ACT-5, ACT-8, ACT-9, AP2A-1, BOS1, COPB1-1b, EMIHUDRAFT_100578, EMIHUDRAFT_103778, EMIHUDRAFT_110275, EMIHUDRAFT_113502, EMIHUDRAFT_114964, EMIHUDRAFT_117997, EMIHUDRAFT_125146, EMIHUDRAFT_203209, EMIHUDRAFT_211154, EMIHUDRAFT_226040, EMIHUDRAFT_226420, EMIHUDRAFT_228100, EMIHUDRAFT_233615, EMIHUDRAFT_235566, EMIHUDRAFT_236560, EMIHUDRAFT_245005, EMIHUDRAFT_249373, EMIHUDRAFT_2496…
GO:0043231	Intracellular membrane-bounded organelle	Cellular component	2.21401e-06	5.85745	83	5.65482	[BOS1, COPB1-1b, EMIHUDRAFT_100578, EMIHUDRAFT_103778, EMIHUDRAFT_113502, EMIHUDRAFT_114964, EMIHUDRAFT_117997, EMIHUDRAFT_125146, EMIHUDRAFT_211154, EMIHUDRAFT_226040, EMIHUDRAFT_226420, EMIHUDRAFT_233615, EMIHUDRAFT_235566, EMIHUDRAFT_236560, EMIHUDRAFT_245005, EMIHUDRAFT_249373, EMIHUDRAFT_257108, EMIHUDRAFT_354747, EMIHUDRAFT_362583, EMIHUDRAFT_364619, EMIHUDRAFT_414552, EMIHUDRAFT_417649, EM…
GO:0043227	Membrane-bounded organelle	Cellular component	1.12992e-05	5.61873	84	4.94695	[AP2A-1, BOS1, COPB1-1b, EMIHUDRAFT_100578, EMIHUDRAFT_103778, EMIHUDRAFT_113502, EMIHUDRAFT_114964, EMIHUDRAFT_117997, EMIHUDRAFT_125146, EMIHUDRAFT_211154, EMIHUDRAFT_226040, EMIHUDRAFT_226420, EMIHUDRAFT_233615, EMIHUDRAFT_235566, EMIHUDRAFT_236560, EMIHUDRAFT_245005, EMIHUDRAFT_249373, EMIHUDRAFT_257108, EMIHUDRAFT_354747, EMIHUDRAFT_362583, EMIHUDRAFT_364619, EMIHUDRAFT_414552, EMIHUDRAFT_41…
GO:0009331	Glycerol-3-phosphate dehydrogenase complex	Cellular component	0.00723279	25	3	2.14069	[EMIHUDRAFT_415940, EMIHUDRAFT_427769, EMIHUDRAFT_432864]
GO:0005856	Cytoskeleton	Cellular component	0.0102307	7.07071	14	1.99009	[ACT-1, ACT-11, ACT-5, ACT-8, ACT-9, EMIHUDRAFT_110275, EMIHUDRAFT_203209, EMIHUDRAFT_228100, EMIHUDRAFT_249675, EMIHUDRAFT_434484, EMIHUDRAFT_450146, EMIHUDRAFT_457194, EMIHUDRAFT_468958, TUBB1]
GO:0033178	Proton-transporting two-sector ATPase complex, catalytic domain	Cellular component	0.0113653	21.4286	3	1.94442	[ATPVA, ATPVB, EMIHUDRAFT_352634]
GO:0098805	Whole membrane	Cellular component	0.0202335	9.67742	6	1.69393	[AP2A-1, Atg5, COPB1-1b, EMIHUDRAFT_433088, EMIHUDRAFT_444491, EMIHUDRAFT_558363]
GO:1990204	Oxidoreductase complex	Cellular component	0.0383542	10.8108	4	1.41619	[EMIHUDRAFT_415940, EMIHUDRAFT_419966, EMIHUDRAFT_427769, EMIHUDRAFT_432864]
GO:0016168	Chlorophyll binding	Molecular function	5.85857e-24	32.0755	34	23.2322	[EMIHUDRAFT_419362, EMIHUDRAFT_447013, EMIHUDRAFT_471734, Lhcf10_2, Lhcf14, Lhcf15_1, Lhcf15_2, Lhcf16_1, Lhcf16_2, Lhcf17, Lhcf18, Lhcf2, Lhcf20_1, Lhcf20_2, Lhcf21_1, Lhcf23, Lhcf24, Lhcf26_1, Lhcf27, Lhcf29, Lhcf31, Lhcf32, Lhcf33, Lhcf40, Lhcf46_1, Lhcf4_2, Lhcf59, Lhcf61, Lhcf62, Lhcf63, Lhcf65, Lhcf66, Lhcf68, Lhcf75]
GO:0046906	Tetrapyrrole binding	Molecular function	8.5474e-22	19.4093	46	21.0682	[EMIHUDRAFT_107851, EMIHUDRAFT_117619, EMIHUDRAFT_225281, EMIHUDRAFT_236634, EMIHUDRAFT_419362, EMIHUDRAFT_428968, EMIHUDRAFT_447013, EMIHUDRAFT_452420, EMIHUDRAFT_455000, EMIHUDRAFT_455098, EMIHUDRAFT_461605, EMIHUDRAFT_463287, EMIHUDRAFT_471734, EMIHUDRAFT_98170, Lhcf10_2, Lhcf14, Lhcf15_1, Lhcf15_2, Lhcf16_1, Lhcf16_2, Lhcf17, Lhcf18, Lhcf2, Lhcf20_1, Lhcf20_2, Lhcf21_1, Lhcf23, Lhcf24, Lhcf26…
GO:0043168	Anion binding	Molecular function	1.5451e-15	6.14698	179	14.811	[ACC-1, ACC-2, ACT-1, ACT-11, ACT-5, ACT-8, ACT-9, ATPVA, ATPVB, DXPR1, EFG1, EMIHUDRAFT_100296, EMIHUDRAFT_101738, EMIHUDRAFT_102305, EMIHUDRAFT_108216, EMIHUDRAFT_109369, EMIHUDRAFT_110275, EMIHUDRAFT_113063, EMIHUDRAFT_115764, EMIHUDRAFT_124117, EMIHUDRAFT_194998, EMIHUDRAFT_198673, EMIHUDRAFT_200431, EMIHUDRAFT_201303, EMIHUDRAFT_203209, EMIHUDRAFT_205325, EMIHUDRAFT_208527, EMIHUDRAFT_215130…
GO:1901265	Nucleoside phosphate binding	Molecular function	4.41095e-10	5.67835	149	9.35547	[ACC-1, ACC-2, ACT-1, ACT-11, ACT-5, ACT-8, ACT-9, ATPVA, ATPVB, DXPR1, EFG1, EMIHUDRAFT_100296, EMIHUDRAFT_101738, EMIHUDRAFT_102305, EMIHUDRAFT_108216, EMIHUDRAFT_109369, EMIHUDRAFT_110275, EMIHUDRAFT_115764, EMIHUDRAFT_124117, EMIHUDRAFT_198673, EMIHUDRAFT_200431, EMIHUDRAFT_201303, EMIHUDRAFT_203209, EMIHUDRAFT_205325, EMIHUDRAFT_208527, EMIHUDRAFT_215870, EMIHUDRAFT_216670, EMIHUDRAFT_216781…
GO:0000166	Nucleotide binding	Molecular function	4.41095e-10	5.67835	149	9.35547	[ACC-1, ACC-2, ACT-1, ACT-11, ACT-5, ACT-8, ACT-9, ATPVA, ATPVB, DXPR1, EFG1, EMIHUDRAFT_100296, EMIHUDRAFT_101738, EMIHUDRAFT_102305, EMIHUDRAFT_108216, EMIHUDRAFT_109369, EMIHUDRAFT_110275, EMIHUDRAFT_115764, EMIHUDRAFT_124117, EMIHUDRAFT_198673, EMIHUDRAFT_200431, EMIHUDRAFT_201303, EMIHUDRAFT_203209, EMIHUDRAFT_205325, EMIHUDRAFT_208527, EMIHUDRAFT_215870, EMIHUDRAFT_216670, EMIHUDRAFT_216781…
GO:0032559	Adenyl ribonucleotide binding	Molecular function	6.10251e-09	5.87942	118	8.21449	[ACC-1, ACC-2, ACT-1, ACT-11, ACT-5, ACT-8, ACT-9, ATPVA, ATPVB, EMIHUDRAFT_100296, EMIHUDRAFT_101738, EMIHUDRAFT_102305, EMIHUDRAFT_108216, EMIHUDRAFT_109369, EMIHUDRAFT_110275, EMIHUDRAFT_115764, EMIHUDRAFT_124117, EMIHUDRAFT_198673, EMIHUDRAFT_200431, EMIHUDRAFT_201303, EMIHUDRAFT_203209, EMIHUDRAFT_205325, EMIHUDRAFT_208527, EMIHUDRAFT_215870, EMIHUDRAFT_216670, EMIHUDRAFT_220866, EMIHUDRAFT_…
GO:0005524	ATP binding	Molecular function	8.30034e-09	5.86466	117	8.0809	[ACC-1, ACC-2, ACT-1, ACT-11, ACT-5, ACT-8, ACT-9, ATPVA, ATPVB, EMIHUDRAFT_100296, EMIHUDRAFT_101738, EMIHUDRAFT_102305, EMIHUDRAFT_108216, EMIHUDRAFT_109369, EMIHUDRAFT_110275, EMIHUDRAFT_115764, EMIHUDRAFT_124117, EMIHUDRAFT_198673, EMIHUDRAFT_200431, EMIHUDRAFT_201303, EMIHUDRAFT_203209, EMIHUDRAFT_205325, EMIHUDRAFT_208527, EMIHUDRAFT_215870, EMIHUDRAFT_216670, EMIHUDRAFT_220866, EMIHUDRAFT_…
GO:0030554	Adenyl nucleotide binding	Molecular function	9.05573e-09	5.8619	118	8.04308	[ACC-1, ACC-2, ACT-1, ACT-11, ACT-5, ACT-8, ACT-9, ATPVA, ATPVB, EMIHUDRAFT_100296, EMIHUDRAFT_101738, EMIHUDRAFT_102305, EMIHUDRAFT_108216, EMIHUDRAFT_109369, EMIHUDRAFT_110275, EMIHUDRAFT_115764, EMIHUDRAFT_124117, EMIHUDRAFT_198673, EMIHUDRAFT_200431, EMIHUDRAFT_201303, EMIHUDRAFT_203209, EMIHUDRAFT_205325, EMIHUDRAFT_208527, EMIHUDRAFT_215870, EMIHUDRAFT_216670, EMIHUDRAFT_220866, EMIHUDRAFT_…
GO:0032555	Purine ribonucleotide binding	Molecular function	2.43781e-08	5.6145	127	7.613	[ACC-1, ACC-2, ACT-1, ACT-11, ACT-5, ACT-8, ACT-9, ATPVA, ATPVB, EFG1, EMIHUDRAFT_100296, EMIHUDRAFT_101738, EMIHUDRAFT_102305, EMIHUDRAFT_108216, EMIHUDRAFT_109369, EMIHUDRAFT_110275, EMIHUDRAFT_115764, EMIHUDRAFT_124117, EMIHUDRAFT_198673, EMIHUDRAFT_200431, EMIHUDRAFT_201303, EMIHUDRAFT_203209, EMIHUDRAFT_205325, EMIHUDRAFT_208527, EMIHUDRAFT_215870, EMIHUDRAFT_216670, EMIHUDRAFT_220866, EMIHU…
GO:0017076	Purine nucleotide binding	Molecular function	2.65943e-08	5.59718	127	7.57521	[ACC-1, ACC-2, ACT-1, ACT-11, ACT-5, ACT-8, ACT-9, ATPVA, ATPVB, EFG1, EMIHUDRAFT_100296, EMIHUDRAFT_101738, EMIHUDRAFT_102305, EMIHUDRAFT_108216, EMIHUDRAFT_109369, EMIHUDRAFT_110275, EMIHUDRAFT_115764, EMIHUDRAFT_124117, EMIHUDRAFT_198673, EMIHUDRAFT_200431, EMIHUDRAFT_201303, EMIHUDRAFT_203209, EMIHUDRAFT_205325, EMIHUDRAFT_208527, EMIHUDRAFT_215870, EMIHUDRAFT_216670, EMIHUDRAFT_220866, EMIHU…
GO:0032553	Ribonucleotide binding	Molecular function	2.82065e-08	5.59441	128	7.54965	[ACC-1, ACC-2, ACT-1, ACT-11, ACT-5, ACT-8, ACT-9, ATPVA, ATPVB, EFG1, EMIHUDRAFT_100296, EMIHUDRAFT_101738, EMIHUDRAFT_102305, EMIHUDRAFT_108216, EMIHUDRAFT_109369, EMIHUDRAFT_110275, EMIHUDRAFT_115764, EMIHUDRAFT_124117, EMIHUDRAFT_198673, EMIHUDRAFT_200431, EMIHUDRAFT_201303, EMIHUDRAFT_203209, EMIHUDRAFT_205325, EMIHUDRAFT_208527, EMIHUDRAFT_215870, EMIHUDRAFT_216670, EMIHUDRAFT_220866, EMIHU…
GO:0035639	Purine ribonucleoside triphosphate binding	Molecular function	6.30407e-08	5.56793	125	7.20038	[ACC-1, ACC-2, ACT-1, ACT-11, ACT-5, ACT-8, ACT-9, ATPVA, ATPVB, EFG1, EMIHUDRAFT_100296, EMIHUDRAFT_101738, EMIHUDRAFT_102305, EMIHUDRAFT_108216, EMIHUDRAFT_109369, EMIHUDRAFT_110275, EMIHUDRAFT_115764, EMIHUDRAFT_124117, EMIHUDRAFT_198673, EMIHUDRAFT_200431, EMIHUDRAFT_201303, EMIHUDRAFT_203209, EMIHUDRAFT_205325, EMIHUDRAFT_208527, EMIHUDRAFT_215870, EMIHUDRAFT_216670, EMIHUDRAFT_220866, EMIHU…
GO:0030145	Manganese ion binding	Molecular function	1.92049e-05	45.4545	5	4.71659	[EMIHUDRAFT_235083, EMIHUDRAFT_246253, EMIHUDRAFT_418134, EMIHUDRAFT_418804, EMIHUDRAFT_98533]
GO:0051082	Unfolded protein binding	Molecular function	0.000121146	16.0714	9	3.91669	[EMIHUDRAFT_362359, EMIHUDRAFT_418001, EMIHUDRAFT_425718, EMIHUDRAFT_433378, EMIHUDRAFT_437342, EMIHUDRAFT_45043, EMIHUDRAFT_459646, EMIHUDRAFT_463324, EMIHUDRAFT_467532]
GO:0008460	DTDP-glucose 4,6-dehydratase activity	Molecular function	0.00016195	75	3	3.79062	[EMIHUDRAFT_433184, EMIHUDRAFT_442934, TGD]
GO:0016885	Ligase activity, forming carbon-carbon bonds	Molecular function	0.000394407	60	3	3.40406	[ACC-1, ACC-2, PYC1]
GO:0051287	NAD binding	Molecular function	0.000707278	11.7647	10	3.15041	[EMIHUDRAFT_216781, EMIHUDRAFT_313576, EMIHUDRAFT_358635, EMIHUDRAFT_367770, EMIHUDRAFT_415940, EMIHUDRAFT_423315, EMIHUDRAFT_427769, EMIHUDRAFT_432864, EMIHUDRAFT_433869, EMIHUDRAFT_437834]
GO:0016744	Transferase activity, transferring aldehyde or ketonic groups	Molecular function	0.00131015	42.8571	3	2.88268	[EMIHUDRAFT_419908, EMIHUDRAFT_428148, EMIHUDRAFT_437959]
GO:0020037	Heme binding	Molecular function	0.00135721	9.6	12	2.86735	[EMIHUDRAFT_107851, EMIHUDRAFT_117619, EMIHUDRAFT_225281, EMIHUDRAFT_236634, EMIHUDRAFT_428968, EMIHUDRAFT_452420, EMIHUDRAFT_455000, EMIHUDRAFT_455098, EMIHUDRAFT_461605, EMIHUDRAFT_463287, EMIHUDRAFT_98170, NII1]
GO:0016854	Racemase and epimerase activity	Molecular function	0.00250553	17.8571	5	2.6011	[EMIHUDRAFT_212438, EMIHUDRAFT_433869, EMIHUDRAFT_434460, EMIHUDRAFT_446641, RPE2]
GO:0016772	Transferase activity, transferring phosphorus-containing groups	Molecular function	0.00393227	5.09383	57	2.40536	[AROM, EMIHUDRAFT_100296, EMIHUDRAFT_108216, EMIHUDRAFT_124117, EMIHUDRAFT_215870, EMIHUDRAFT_231710, EMIHUDRAFT_237375, EMIHUDRAFT_243949, EMIHUDRAFT_352634, EMIHUDRAFT_356699, EMIHUDRAFT_365175, EMIHUDRAFT_415495, EMIHUDRAFT_429140, EMIHUDRAFT_432636, EMIHUDRAFT_442739, EMIHUDRAFT_451481, EMIHUDRAFT_456186, EMIHUDRAFT_457326, EMIHUDRAFT_458366, EMIHUDRAFT_459546, EMIHUDRAFT_462176, EMIHUDRAFT_4…
GO:0031177	Phosphopantetheine binding	Molecular function	0.00446274	20	4	2.3504	[PKS6, PKS7, PKS8, PKS9]
GO:0016813	Hydrolase activity, acting on carbon-nitrogen (but not peptide) bonds, in linear amidines	Molecular function	0.00556673	27.2727	3	2.2544	[ARG1, EMIHUDRAFT_444058, EMIHUDRAFT_453099]
GO:0016857	Racemase and epimerase activity, acting on carbohydrates and derivatives	Molecular function	0.00637843	18.1818	4	2.19529	[EMIHUDRAFT_433869, EMIHUDRAFT_434460, EMIHUDRAFT_446641, RPE2]
GO:0140102	Catalytic activity, acting on a rRNA	Molecular function	0.00723279	25	3	2.14069	[MET13, MET15, MET21]
GO:0016774	Phosphotransferase activity, carboxyl group as acceptor	Molecular function	0.0113653	21.4286	3	1.94442	[EMIHUDRAFT_365175, EMIHUDRAFT_442739, EMIHUDRAFT_456186]
GO:0016836	Hydro-lyase activity	Molecular function	0.0127028	10.7143	6	1.8961	[AROM, EMIHUDRAFT_420746, EMIHUDRAFT_433184, EMIHUDRAFT_442934, EMIHUDRAFT_448062, TGD]
GO:0101005	Ubiquitinyl hydrolase activity	Molecular function	0.0188084	9.83607	6	1.72565	[EMIHUDRAFT_100007, EMIHUDRAFT_105327, EMIHUDRAFT_215678, EMIHUDRAFT_437398, EMIHUDRAFT_441425, EMIHUDRAFT_463325]
GO:0016765	Transferase activity, transferring alkyl or aryl (other than methyl) groups	Molecular function	0.026865	10.2041	5	1.57081	[AROM, EMIHUDRAFT_198673, EMIHUDRAFT_415987, EMIHUDRAFT_462645, EMIHUDRAFT_464091]
GO:0051536	Iron-sulfur cluster binding	Molecular function	0.0282358	7.35294	10	1.5492	[EMIHUDRAFT_414552, EMIHUDRAFT_428968, EMIHUDRAFT_432789, EMIHUDRAFT_449382, EMIHUDRAFT_45249, EMIHUDRAFT_469498, EMIHUDRAFT_66718, EMIHUDRAFT_78102, NII1, POLE1]
GO:0016779	Nucleotidyltransferase activity	Molecular function	0.0282358	7.35294	10	1.5492	[EMIHUDRAFT_243949, EMIHUDRAFT_415495, EMIHUDRAFT_451481, EMIHUDRAFT_459546, EMIHUDRAFT_462176, EMIHUDRAFT_465631, EMIHUDRAFT_60694, EMIHUDRAFT_73048, EMIHUDRAFT_74809, POLE1]
GO:0097747	RNA polymerase activity	Molecular function	0.0290281	10	5	1.53718	[EMIHUDRAFT_451481, EMIHUDRAFT_459546, EMIHUDRAFT_60694, EMIHUDRAFT_73048, EMIHUDRAFT_74809]
GO:0034062	5'-3' RNA polymerase activity	Molecular function	0.0290281	10	5	1.53718	[EMIHUDRAFT_451481, EMIHUDRAFT_459546, EMIHUDRAFT_60694, EMIHUDRAFT_73048, EMIHUDRAFT_74809]
GO:0016835	Carbon-oxygen lyase activity	Molecular function	0.0303341	8.82353	6	1.51807	[AROM, EMIHUDRAFT_420746, EMIHUDRAFT_433184, EMIHUDRAFT_442934, EMIHUDRAFT_448062, TGD]
GO:0016810	Hydrolase activity, acting on carbon-nitrogen (but not peptide) bonds	Molecular function	0.0450012	7.03125	9	1.34678	[ARG1, EMIHUDRAFT_245832, EMIHUDRAFT_444058, EMIHUDRAFT_453099, EMIHUDRAFT_456188, EMIHUDRAFT_457487, EMIHUDRAFT_457738, EMIHUDRAFT_469028, EMIHUDRAFT_469992]

## Sheet: Table S8C
Table S8C. Gene ontology of phosphorylated proteins of Emiliania huxleyi CCMP371
GO ID	GO Term	Ontology source	Term p-value	% Associated genes	Number of genes	-log10(p-value)	List of genes found
GO:0055085	Transmembrane transport	Biological process	2.96524e-10	7.15686	73	9.52794	[ABC1, CCX2, CLC-2, CLC-4, EMIHUDRAFT_101180, EMIHUDRAFT_103027, EMIHUDRAFT_104516, EMIHUDRAFT_105116, EMIHUDRAFT_107727, EMIHUDRAFT_107728, EMIHUDRAFT_110547, EMIHUDRAFT_114254, EMIHUDRAFT_114434, EMIHUDRAFT_115320, EMIHUDRAFT_120394, EMIHUDRAFT_121687, EMIHUDRAFT_195902, EMIHUDRAFT_199629, EMIHUDRAFT_200137, EMIHUDRAFT_201068, EMIHUDRAFT_204818, EMIHUDRAFT_207838, EMIHUDRAFT_210216, EMIHUDRAFT_…
GO:0022857	Transmembrane transporter activity	Biological process	1.17356e-07	6.89238	57	6.9305	[ABC1, CLC-2, CLC-4, EMIHUDRAFT_101180, EMIHUDRAFT_103027, EMIHUDRAFT_104516, EMIHUDRAFT_107727, EMIHUDRAFT_107728, EMIHUDRAFT_114254, EMIHUDRAFT_114434, EMIHUDRAFT_115320, EMIHUDRAFT_120394, EMIHUDRAFT_121687, EMIHUDRAFT_195902, EMIHUDRAFT_199629, EMIHUDRAFT_200137, EMIHUDRAFT_201068, EMIHUDRAFT_204818, EMIHUDRAFT_210216, EMIHUDRAFT_216904, EMIHUDRAFT_217075, EMIHUDRAFT_225748, EMIHUDRAFT_230406…
GO:0006810	Transport	Biological process	3.22789e-07	5.76527	84	6.49108	[ABC1, CCX2, CLC-2, CLC-4, EMIHUDRAFT_101180, EMIHUDRAFT_103027, EMIHUDRAFT_104516, EMIHUDRAFT_105116, EMIHUDRAFT_107727, EMIHUDRAFT_107728, EMIHUDRAFT_110547, EMIHUDRAFT_114254, EMIHUDRAFT_114434, EMIHUDRAFT_115320, EMIHUDRAFT_120394, EMIHUDRAFT_121687, EMIHUDRAFT_124546, EMIHUDRAFT_195902, EMIHUDRAFT_199629, EMIHUDRAFT_200137, EMIHUDRAFT_201068, EMIHUDRAFT_204818, EMIHUDRAFT_207838, EMIHUDRAFT_…
GO:0004618	Phosphoglycerate kinase activity	Biological process	7.46832e-07	71.4286	5	6.12678	[EMIHUDRAFT_45969, EMIHUDRAFT_63832, PGK1, PGK_1, PGK_2]
GO:0022804	Active transmembrane transporter activity	Biological process	4.93616e-06	9.82143	22	5.30661	[ABC1, EMIHUDRAFT_115320, EMIHUDRAFT_199629, EMIHUDRAFT_200137, EMIHUDRAFT_217075, EMIHUDRAFT_230406, EMIHUDRAFT_234658, EMIHUDRAFT_250846, EMIHUDRAFT_251597, EMIHUDRAFT_259028, EMIHUDRAFT_418765, EMIHUDRAFT_439740, EMIHUDRAFT_457406, EMIHUDRAFT_458008, EMIHUDRAFT_465194, EMIHUDRAFT_467753, EMIHUDRAFT_468332, EMIHUDRAFT_68376, EMIHUDRAFT_76123, EMIHUDRAFT_76716, SLC4-1, SLC4-2]
GO:0015318	Inorganic molecular entity transmembrane transporter activity	Biological process	5.39605e-06	8.26211	29	5.26792	[CLC-2, CLC-4, EMIHUDRAFT_101180, EMIHUDRAFT_103027, EMIHUDRAFT_114254, EMIHUDRAFT_114434, EMIHUDRAFT_120394, EMIHUDRAFT_200137, EMIHUDRAFT_201068, EMIHUDRAFT_204818, EMIHUDRAFT_216904, EMIHUDRAFT_217075, EMIHUDRAFT_230481, EMIHUDRAFT_259028, EMIHUDRAFT_434980, EMIHUDRAFT_439740, EMIHUDRAFT_446044, EMIHUDRAFT_455488, EMIHUDRAFT_460215, EMIHUDRAFT_462160, EMIHUDRAFT_465194, EMIHUDRAFT_468332, EMIH…
GO:0015075	Ion transmembrane transporter activity	Biological process	5.48351e-06	7.74648	33	5.26094	[CLC-2, CLC-4, EMIHUDRAFT_101180, EMIHUDRAFT_103027, EMIHUDRAFT_114254, EMIHUDRAFT_114434, EMIHUDRAFT_115320, EMIHUDRAFT_120394, EMIHUDRAFT_195902, EMIHUDRAFT_200137, EMIHUDRAFT_201068, EMIHUDRAFT_204818, EMIHUDRAFT_216904, EMIHUDRAFT_217075, EMIHUDRAFT_225748, EMIHUDRAFT_230481, EMIHUDRAFT_259028, EMIHUDRAFT_434980, EMIHUDRAFT_439740, EMIHUDRAFT_446044, EMIHUDRAFT_455488, EMIHUDRAFT_460215, EMIH…
GO:0022853	Active ion transmembrane transporter activity	Biological process	1.43011e-05	14.6341	12	4.84463	[EMIHUDRAFT_115320, EMIHUDRAFT_200137, EMIHUDRAFT_217075, EMIHUDRAFT_259028, EMIHUDRAFT_439740, EMIHUDRAFT_465194, EMIHUDRAFT_468332, EMIHUDRAFT_68376, EMIHUDRAFT_76123, EMIHUDRAFT_76716, SLC4-1, SLC4-2]
GO:0034220	Ion transmembrane transport	Biological process	1.59428e-05	7.46606	33	4.79744	[CLC-2, CLC-4, EMIHUDRAFT_101180, EMIHUDRAFT_103027, EMIHUDRAFT_114254, EMIHUDRAFT_114434, EMIHUDRAFT_115320, EMIHUDRAFT_120394, EMIHUDRAFT_195902, EMIHUDRAFT_200137, EMIHUDRAFT_201068, EMIHUDRAFT_204818, EMIHUDRAFT_216904, EMIHUDRAFT_217075, EMIHUDRAFT_225748, EMIHUDRAFT_230481, EMIHUDRAFT_259028, EMIHUDRAFT_434980, EMIHUDRAFT_439740, EMIHUDRAFT_446044, EMIHUDRAFT_455488, EMIHUDRAFT_460215, EMIH…
GO:0046351	Disaccharide biosynthetic process	Biological process	8.57754e-05	33.3333	5	4.06664	[EMIHUDRAFT_450438, EMIHUDRAFT_465664, EMIHUDRAFT_558042, TPS1, TPS2]
GO:0005992	Trehalose biosynthetic process	Biological process	8.57754e-05	33.3333	5	4.06664	[EMIHUDRAFT_450438, EMIHUDRAFT_465664, EMIHUDRAFT_558042, TPS1, TPS2]
GO:0006811	Ion transport	Biological process	0.000106699	6.71937	34	3.97184	[CLC-2, CLC-4, EMIHUDRAFT_101180, EMIHUDRAFT_103027, EMIHUDRAFT_114254, EMIHUDRAFT_114434, EMIHUDRAFT_115320, EMIHUDRAFT_120394, EMIHUDRAFT_195902, EMIHUDRAFT_200137, EMIHUDRAFT_201068, EMIHUDRAFT_204818, EMIHUDRAFT_216904, EMIHUDRAFT_217075, EMIHUDRAFT_225748, EMIHUDRAFT_230481, EMIHUDRAFT_259028, EMIHUDRAFT_434980, EMIHUDRAFT_438553, EMIHUDRAFT_439740, EMIHUDRAFT_446044, EMIHUDRAFT_455488, EMIH…
GO:0015291	Secondary active transmembrane transporter activity	Biological process	0.00028035	10.2362	13	3.5523	[EMIHUDRAFT_115320, EMIHUDRAFT_199629, EMIHUDRAFT_200137, EMIHUDRAFT_217075, EMIHUDRAFT_230406, EMIHUDRAFT_234658, EMIHUDRAFT_251597, EMIHUDRAFT_259028, EMIHUDRAFT_465194, EMIHUDRAFT_468332, EMIHUDRAFT_68376, SLC4-1, SLC4-2]
GO:0005984	Disaccharide metabolic process	Biological process	0.000297812	26.3158	5	3.52606	[EMIHUDRAFT_450438, EMIHUDRAFT_465664, EMIHUDRAFT_558042, TPS1, TPS2]
GO:0005991	Trehalose metabolic process	Biological process	0.000297812	26.3158	5	3.52606	[EMIHUDRAFT_450438, EMIHUDRAFT_465664, EMIHUDRAFT_558042, TPS1, TPS2]
GO:0098660	Inorganic ion transmembrane transport	Biological process	0.000446453	8.29268	17	3.35022	[CLC-2, CLC-4, EMIHUDRAFT_114434, EMIHUDRAFT_201068, EMIHUDRAFT_216904, EMIHUDRAFT_217075, EMIHUDRAFT_259028, EMIHUDRAFT_434980, EMIHUDRAFT_439740, EMIHUDRAFT_455488, EMIHUDRAFT_460215, EMIHUDRAFT_465194, EMIHUDRAFT_468332, EMIHUDRAFT_64876, EMIHUDRAFT_68376, EMIHUDRAFT_76123, EMIHUDRAFT_76716]
GO:0009312	Oligosaccharide biosynthetic process	Biological process	0.000621628	22.7273	5	3.20647	[EMIHUDRAFT_450438, EMIHUDRAFT_465664, EMIHUDRAFT_558042, TPS1, TPS2]
GO:0140053	Mitochondrial gene expression	Biological process	0.0011173	42.8571	3	2.95183	[EMIHUDRAFT_194737, EMIHUDRAFT_462569, EMIHUDRAFT_76013]
GO:0032543	Mitochondrial translation	Biological process	0.0011173	42.8571	3	2.95183	[EMIHUDRAFT_194737, EMIHUDRAFT_462569, EMIHUDRAFT_76013]
GO:0006629	Lipid metabolic process	Biological process	0.00136188	6.18337	29	2.86586	[ACC-1, DXPR1, EMIHUDRAFT_104628, EMIHUDRAFT_194638, EMIHUDRAFT_194783, EMIHUDRAFT_205378, EMIHUDRAFT_217262, EMIHUDRAFT_221792, EMIHUDRAFT_244131, EMIHUDRAFT_248696, EMIHUDRAFT_252392, EMIHUDRAFT_432331, EMIHUDRAFT_433467, EMIHUDRAFT_433779, EMIHUDRAFT_435152, EMIHUDRAFT_43987, EMIHUDRAFT_440786, EMIHUDRAFT_441736, EMIHUDRAFT_442342, EMIHUDRAFT_444084, EMIHUDRAFT_444833, EMIHUDRAFT_444899, EMIHU…
GO:0009311	Oligosaccharide metabolic process	Biological process	0.00197198	17.8571	5	2.7051	[EMIHUDRAFT_450438, EMIHUDRAFT_465664, EMIHUDRAFT_558042, TPS1, TPS2]
GO:0034637	Cellular carbohydrate biosynthetic process	Biological process	0.00197198	17.8571	5	2.7051	[EMIHUDRAFT_450438, EMIHUDRAFT_465664, EMIHUDRAFT_558042, TPS1, TPS2]
GO:0015297	Antiporter activity	Biological process	0.0028943	10.8108	8	2.53846	[EMIHUDRAFT_115320, EMIHUDRAFT_199629, EMIHUDRAFT_230406, EMIHUDRAFT_234658, EMIHUDRAFT_251597, EMIHUDRAFT_465194, EMIHUDRAFT_468332, EMIHUDRAFT_68376]
GO:0008509	Anion transmembrane transporter activity	Biological process	0.0028943	10.8108	8	2.53846	[CLC-2, CLC-4, EMIHUDRAFT_115320, EMIHUDRAFT_200137, EMIHUDRAFT_455488, EMIHUDRAFT_460215, SLC4-1, SLC4-2]
GO:0009135	Purine nucleoside diphosphate metabolic process	Biological process	0.0028943	10.8108	8	2.53846	[EMIHUDRAFT_446110, EMIHUDRAFT_45969, EMIHUDRAFT_63832, EMIHUDRAFT_70323, G6PI1, PGK1, PGK_1, PGK_2]
GO:0009185	Ribonucleoside diphosphate metabolic process	Biological process	0.0028943	10.8108	8	2.53846	[EMIHUDRAFT_446110, EMIHUDRAFT_45969, EMIHUDRAFT_63832, EMIHUDRAFT_70323, G6PI1, PGK1, PGK_1, PGK_2]
GO:0006757	ATP generation from ADP	Biological process	0.0028943	10.8108	8	2.53846	[EMIHUDRAFT_446110, EMIHUDRAFT_45969, EMIHUDRAFT_63832, EMIHUDRAFT_70323, G6PI1, PGK1, PGK_1, PGK_2]
GO:0009179	Purine ribonucleoside diphosphate metabolic process	Biological process	0.0028943	10.8108	8	2.53846	[EMIHUDRAFT_446110, EMIHUDRAFT_45969, EMIHUDRAFT_63832, EMIHUDRAFT_70323, G6PI1, PGK1, PGK_1, PGK_2]
GO:0006096	Glycolytic process	Biological process	0.0028943	10.8108	8	2.53846	[EMIHUDRAFT_446110, EMIHUDRAFT_45969, EMIHUDRAFT_63832, EMIHUDRAFT_70323, G6PI1, PGK1, PGK_1, PGK_2]
GO:0046031	ADP metabolic process	Biological process	0.0028943	10.8108	8	2.53846	[EMIHUDRAFT_446110, EMIHUDRAFT_45969, EMIHUDRAFT_63832, EMIHUDRAFT_70323, G6PI1, PGK1, PGK_1, PGK_2]
GO:0016052	Carbohydrate catabolic process	Biological process	0.00299493	9.89011	9	2.52361	[EMIHUDRAFT_116540, EMIHUDRAFT_446110, EMIHUDRAFT_45969, EMIHUDRAFT_63832, EMIHUDRAFT_70323, G6PI1, PGK1, PGK_1, PGK_2]
GO:0035725	Sodium ion transmembrane transport	Biological process	0.00301166	21.0526	4	2.52119	[EMIHUDRAFT_217075, EMIHUDRAFT_259028, EMIHUDRAFT_465194, EMIHUDRAFT_468332]
GO:0015081	Sodium ion transmembrane transporter activity	Biological process	0.00301166	21.0526	4	2.52119	[EMIHUDRAFT_217075, EMIHUDRAFT_259028, EMIHUDRAFT_465194, EMIHUDRAFT_468332]
GO:0016051	Carbohydrate biosynthetic process	Biological process	0.00308828	11.8644	7	2.51028	[EMIHUDRAFT_446110, EMIHUDRAFT_450438, EMIHUDRAFT_465664, EMIHUDRAFT_558042, G6PI1, TPS1, TPS2]
GO:0005216	Ion channel activity	Biological process	0.00331636	8.59375	11	2.47934	[CLC-2, CLC-4, EMIHUDRAFT_101180, EMIHUDRAFT_114254, EMIHUDRAFT_114434, EMIHUDRAFT_201068, EMIHUDRAFT_204818, EMIHUDRAFT_230481, EMIHUDRAFT_446044, EMIHUDRAFT_462160, VDC3]
GO:0015103	Inorganic anion transmembrane transporter activity	Biological process	0.00339935	11.6667	7	2.4686	[CLC-2, CLC-4, EMIHUDRAFT_200137, EMIHUDRAFT_455488, EMIHUDRAFT_460215, SLC4-1, SLC4-2]
GO:0005086	ARF guanyl-nucleotide exchange factor activity	Biological process	0.00355813	30	3	2.44878	[EMIHUDRAFT_631923, EMIHUDRAFT_631924, EMIHUDRAFT_94886]
GO:0032011	ARF protein signal transduction	Biological process	0.00355813	30	3	2.44878	[EMIHUDRAFT_631923, EMIHUDRAFT_631924, EMIHUDRAFT_94886]
GO:0032012	Regulation of ARF protein signal transduction	Biological process	0.00355813	30	3	2.44878	[EMIHUDRAFT_631923, EMIHUDRAFT_631924, EMIHUDRAFT_94886]
GO:0022890	Inorganic cation transmembrane transporter activity	Biological process	0.00426737	7.31707	15	2.36984	[EMIHUDRAFT_103027, EMIHUDRAFT_114434, EMIHUDRAFT_120394, EMIHUDRAFT_201068, EMIHUDRAFT_216904, EMIHUDRAFT_217075, EMIHUDRAFT_259028, EMIHUDRAFT_434980, EMIHUDRAFT_439740, EMIHUDRAFT_465194, EMIHUDRAFT_468332, EMIHUDRAFT_64876, EMIHUDRAFT_68376, EMIHUDRAFT_76123, EMIHUDRAFT_76716]
GO:0015399	Primary active transmembrane transporter activity	Biological process	0.00459617	9.27835	9	2.3376	[ABC1, EMIHUDRAFT_250846, EMIHUDRAFT_418765, EMIHUDRAFT_439740, EMIHUDRAFT_457406, EMIHUDRAFT_458008, EMIHUDRAFT_467753, EMIHUDRAFT_76123, EMIHUDRAFT_76716]
GO:0042147	Retrograde transport, endosome to Golgi	Biological process	0.00477391	27.2727	3	2.32113	[EMIHUDRAFT_124546, EMIHUDRAFT_467558, VPS35]
GO:0015078	Proton transmembrane transporter activity	Biological process	0.00506217	9.87654	8	2.29566	[EMIHUDRAFT_434980, EMIHUDRAFT_439740, EMIHUDRAFT_465194, EMIHUDRAFT_468332, EMIHUDRAFT_64876, EMIHUDRAFT_68376, EMIHUDRAFT_76123, EMIHUDRAFT_76716]
GO:0098656	Anion transmembrane transport	Biological process	0.00506217	9.87654	8	2.29566	[CLC-2, CLC-4, EMIHUDRAFT_115320, EMIHUDRAFT_200137, EMIHUDRAFT_455488, EMIHUDRAFT_460215, SLC4-1, SLC4-2]
GO:0006090	Pyruvate metabolic process	Biological process	0.00506217	9.87654	8	2.29566	[EMIHUDRAFT_446110, EMIHUDRAFT_45969, EMIHUDRAFT_63832, EMIHUDRAFT_70323, G6PI1, PGK1, PGK_1, PGK_2]
GO:0008324	Cation transmembrane transporter activity	Biological process	0.00517034	6.59341	18	2.28648	[EMIHUDRAFT_103027, EMIHUDRAFT_114434, EMIHUDRAFT_120394, EMIHUDRAFT_195902, EMIHUDRAFT_201068, EMIHUDRAFT_216904, EMIHUDRAFT_217075, EMIHUDRAFT_225748, EMIHUDRAFT_259028, EMIHUDRAFT_434980, EMIHUDRAFT_439740, EMIHUDRAFT_465194, EMIHUDRAFT_468332, EMIHUDRAFT_64876, EMIHUDRAFT_68376, EMIHUDRAFT_76123, EMIHUDRAFT_76716, EMIHUDRAFT_98399]
GO:0009132	Nucleoside diphosphate metabolic process	Biological process	0.00545252	9.7561	8	2.2634	[EMIHUDRAFT_446110, EMIHUDRAFT_45969, EMIHUDRAFT_63832, EMIHUDRAFT_70323, G6PI1, PGK1, PGK_1, PGK_2]
GO:0046939	Nucleotide phosphorylation	Biological process	0.00545252	9.7561	8	2.2634	[EMIHUDRAFT_446110, EMIHUDRAFT_45969, EMIHUDRAFT_63832, EMIHUDRAFT_70323, G6PI1, PGK1, PGK_1, PGK_2]
GO:0006165	Nucleoside diphosphate phosphorylation	Biological process	0.00545252	9.7561	8	2.2634	[EMIHUDRAFT_446110, EMIHUDRAFT_45969, EMIHUDRAFT_63832, EMIHUDRAFT_70323, G6PI1, PGK1, PGK_1, PGK_2]
GO:0015077	Monovalent inorganic cation transmembrane transporter activity	Biological process	0.00551304	8.47458	10	2.25861	[EMIHUDRAFT_217075, EMIHUDRAFT_259028, EMIHUDRAFT_434980, EMIHUDRAFT_439740, EMIHUDRAFT_465194, EMIHUDRAFT_468332, EMIHUDRAFT_64876, EMIHUDRAFT_68376, EMIHUDRAFT_76123, EMIHUDRAFT_76716]
GO:0006091	Generation of precursor metabolites and energy	Biological process	0.00586505	5.92783	23	2.23173	[EMIHUDRAFT_106752, EMIHUDRAFT_194268, EMIHUDRAFT_239211, EMIHUDRAFT_414772, EMIHUDRAFT_430761, EMIHUDRAFT_434980, EMIHUDRAFT_446110, EMIHUDRAFT_447017, EMIHUDRAFT_448149, EMIHUDRAFT_45969, EMIHUDRAFT_463630, EMIHUDRAFT_63832, EMIHUDRAFT_70323, G6PI1, IDH1, Lhcf2, Lhcf27, Lhcf29, Lhcf61, Lhcf68, PGK1, PGK_1, PGK_2]
GO:0032787	Monocarboxylic acid metabolic process	Biological process	0.00600558	7.59494	12	2.22145	[ACC-1, EMIHUDRAFT_194638, EMIHUDRAFT_444084, EMIHUDRAFT_446110, EMIHUDRAFT_447535, EMIHUDRAFT_45969, EMIHUDRAFT_63832, EMIHUDRAFT_70323, G6PI1, PGK1, PGK_1, PGK_2]
GO:0098655	Cation transmembrane transport	Biological process	0.00635655	6.40569	18	2.19678	[EMIHUDRAFT_103027, EMIHUDRAFT_114434, EMIHUDRAFT_120394, EMIHUDRAFT_195902, EMIHUDRAFT_201068, EMIHUDRAFT_216904, EMIHUDRAFT_217075, EMIHUDRAFT_225748, EMIHUDRAFT_259028, EMIHUDRAFT_434980, EMIHUDRAFT_439740, EMIHUDRAFT_465194, EMIHUDRAFT_468332, EMIHUDRAFT_64876, EMIHUDRAFT_68376, EMIHUDRAFT_76123, EMIHUDRAFT_76716, EMIHUDRAFT_98399]
GO:0022803	Passive transmembrane transporter activity	Biological process	0.00651229	7.85714	11	2.18627	[CLC-2, CLC-4, EMIHUDRAFT_101180, EMIHUDRAFT_114254, EMIHUDRAFT_114434, EMIHUDRAFT_201068, EMIHUDRAFT_204818, EMIHUDRAFT_230481, EMIHUDRAFT_446044, EMIHUDRAFT_462160, VDC3]
GO:0015267	Channel activity	Biological process	0.00651229	7.85714	11	2.18627	[CLC-2, CLC-4, EMIHUDRAFT_101180, EMIHUDRAFT_114254, EMIHUDRAFT_114434, EMIHUDRAFT_201068, EMIHUDRAFT_204818, EMIHUDRAFT_230481, EMIHUDRAFT_446044, EMIHUDRAFT_462160, VDC3]
GO:1902600	Proton transmembrane transport	Biological process	0.00829654	9.09091	8	2.0811	[EMIHUDRAFT_434980, EMIHUDRAFT_439740, EMIHUDRAFT_465194, EMIHUDRAFT_468332, EMIHUDRAFT_64876, EMIHUDRAFT_68376, EMIHUDRAFT_76123, EMIHUDRAFT_76716]
GO:0098662	Inorganic cation transmembrane transport	Biological process	0.00836679	7.34463	13	2.07744	[EMIHUDRAFT_114434, EMIHUDRAFT_201068, EMIHUDRAFT_216904, EMIHUDRAFT_217075, EMIHUDRAFT_259028, EMIHUDRAFT_434980, EMIHUDRAFT_439740, EMIHUDRAFT_465194, EMIHUDRAFT_468332, EMIHUDRAFT_64876, EMIHUDRAFT_68376, EMIHUDRAFT_76123, EMIHUDRAFT_76716]
GO:0009150	Purine ribonucleotide metabolic process	Biological process	0.00840319	7.58621	11	2.07556	[EMIHUDRAFT_121059, EMIHUDRAFT_446110, EMIHUDRAFT_452567, EMIHUDRAFT_45969, EMIHUDRAFT_460067, EMIHUDRAFT_63832, EMIHUDRAFT_70323, G6PI1, PGK1, PGK_1, PGK_2]
GO:0006814	Sodium ion transport	Biological process	0.00841351	16	4	2.07502	[EMIHUDRAFT_217075, EMIHUDRAFT_259028, EMIHUDRAFT_465194, EMIHUDRAFT_468332]
GO:0008610	Lipid biosynthetic process	Biological process	0.00875017	7.26257	13	2.05798	[ACC-1, DXPR1, EMIHUDRAFT_194638, EMIHUDRAFT_221792, EMIHUDRAFT_440786, EMIHUDRAFT_441736, EMIHUDRAFT_442342, EMIHUDRAFT_444084, EMIHUDRAFT_447535, EMIHUDRAFT_470522, EMIHUDRAFT_74977, PKS8, PKS9]
GO:0042626	ATPase-coupled transmembrane transporter activity	Biological process	0.00945544	8.88889	8	2.02432	[ABC1, EMIHUDRAFT_250846, EMIHUDRAFT_418765, EMIHUDRAFT_457406, EMIHUDRAFT_458008, EMIHUDRAFT_467753, EMIHUDRAFT_76123, EMIHUDRAFT_76716]
GO:0016482	Cytosolic transport	Biological process	0.00978709	21.4286	3	2.00935	[EMIHUDRAFT_124546, EMIHUDRAFT_467558, VPS35]
GO:0009678	Pyrophosphate hydrolysis-driven proton transmembrane transporter activity	Biological process	0.00978709	21.4286	3	2.00935	[EMIHUDRAFT_439740, EMIHUDRAFT_76123, EMIHUDRAFT_76716]
GO:0019888	Protein phosphatase regulator activity	Biological process	0.00978709	21.4286	3	2.00935	[EMIHUDRAFT_115688, EMIHUDRAFT_258228, EMIHUDRAFT_420913]
GO:0016042	Lipid catabolic process	Biological process	0.00987641	10.7143	6	2.0054	[EMIHUDRAFT_104628, EMIHUDRAFT_217262, EMIHUDRAFT_244131, EMIHUDRAFT_248696, EMIHUDRAFT_252392, EMIHUDRAFT_467823]
GO:0015698	Inorganic anion transport	Biological process	0.00997025	9.58904	7	2.00129	[CLC-2, CLC-4, EMIHUDRAFT_200137, EMIHUDRAFT_455488, EMIHUDRAFT_460215, SLC4-1, SLC4-2]
GO:0005975	Carbohydrate metabolic process	Biological process	0.0107562	5.38922	27	1.96834	[EMIHUDRAFT_103819, EMIHUDRAFT_116540, EMIHUDRAFT_116945, EMIHUDRAFT_196548, EMIHUDRAFT_202551, EMIHUDRAFT_214042, EMIHUDRAFT_220923, EMIHUDRAFT_246479, EMIHUDRAFT_248458, EMIHUDRAFT_441403, EMIHUDRAFT_446110, EMIHUDRAFT_450438, EMIHUDRAFT_45969, EMIHUDRAFT_465664, EMIHUDRAFT_558042, EMIHUDRAFT_56849, EMIHUDRAFT_63832, EMIHUDRAFT_66695, EMIHUDRAFT_70323, EMIHUDRAFT_76927, EMIHUDRAFT_94909, G6PI1,…
GO:0015672	Monovalent inorganic cation transport	Biological process	0.0112142	7.63359	10	1.95023	[EMIHUDRAFT_217075, EMIHUDRAFT_259028, EMIHUDRAFT_434980, EMIHUDRAFT_439740, EMIHUDRAFT_465194, EMIHUDRAFT_468332, EMIHUDRAFT_64876, EMIHUDRAFT_68376, EMIHUDRAFT_76123, EMIHUDRAFT_76716]
GO:0006820	Anion transport	Biological process	0.0115055	8.03571	9	1.9391	[CLC-2, CLC-4, EMIHUDRAFT_115320, EMIHUDRAFT_200137, EMIHUDRAFT_438553, EMIHUDRAFT_455488, EMIHUDRAFT_460215, SLC4-1, SLC4-2]
GO:0005452	Inorganic anion exchanger activity	Biological process	0.0119396	20	3	1.92301	[EMIHUDRAFT_200137, SLC4-1, SLC4-2]
GO:0007265	Ras protein signal transduction	Biological process	0.0119396	20	3	1.92301	[EMIHUDRAFT_631923, EMIHUDRAFT_631924, EMIHUDRAFT_94886]
GO:0051056	Regulation of small GTPase mediated signal transduction	Biological process	0.0119396	20	3	1.92301	[EMIHUDRAFT_631923, EMIHUDRAFT_631924, EMIHUDRAFT_94886]
GO:0046578	Regulation of Ras protein signal transduction	Biological process	0.0119396	20	3	1.92301	[EMIHUDRAFT_631923, EMIHUDRAFT_631924, EMIHUDRAFT_94886]
GO:0098661	Inorganic anion transmembrane transport	Biological process	0.0126047	14.2857	4	1.89947	[CLC-2, CLC-4, EMIHUDRAFT_455488, EMIHUDRAFT_460215]
GO:0016197	Endosomal transport	Biological process	0.014342	18.75	3	1.84339	[EMIHUDRAFT_124546, EMIHUDRAFT_467558, VPS35]
GO:0019208	Phosphatase regulator activity	Biological process	0.014342	18.75	3	1.84339	[EMIHUDRAFT_115688, EMIHUDRAFT_258228, EMIHUDRAFT_420913]
GO:0016717	Oxidoreductase activity, acting on paired donors, with oxidation of a pair of donors resulting in the reduction of molecular oxygen to two molecules of water	Biological process	0.0169978	17.6471	3	1.76961	[EMIHUDRAFT_194638, EMIHUDRAFT_444084, EMIHUDRAFT_447535]
GO:0006163	Purine nucleotide metabolic process	Biological process	0.0178453	7.23684	11	1.74848	[EMIHUDRAFT_121059, EMIHUDRAFT_446110, EMIHUDRAFT_452567, EMIHUDRAFT_45969, EMIHUDRAFT_460067, EMIHUDRAFT_63832, EMIHUDRAFT_70323, G6PI1, PGK1, PGK_1, PGK_2]
GO:0019693	Ribose phosphate metabolic process	Biological process	0.0185625	7.14286	11	1.73136	[EMIHUDRAFT_121059, EMIHUDRAFT_446110, EMIHUDRAFT_452567, EMIHUDRAFT_45969, EMIHUDRAFT_460067, EMIHUDRAFT_63832, EMIHUDRAFT_70323, G6PI1, PGK1, PGK_1, PGK_2]
GO:0009259	Ribonucleotide metabolic process	Biological process	0.0185625	7.14286	11	1.73136	[EMIHUDRAFT_121059, EMIHUDRAFT_446110, EMIHUDRAFT_452567, EMIHUDRAFT_45969, EMIHUDRAFT_460067, EMIHUDRAFT_63832, EMIHUDRAFT_70323, G6PI1, PGK1, PGK_1, PGK_2]
GO:0044262	Cellular carbohydrate metabolic process	Biological process	0.0192471	8.43373	7	1.71563	[EMIHUDRAFT_196548, EMIHUDRAFT_214042, EMIHUDRAFT_450438, EMIHUDRAFT_465664, EMIHUDRAFT_558042, TPS1, TPS2]
GO:0007165	Signal transduction	Biological process	0.020435	6.13027	16	1.68962	[CAM1, EMIHUDRAFT_198748, EMIHUDRAFT_202403, EMIHUDRAFT_215075, EMIHUDRAFT_221124, EMIHUDRAFT_222110, EMIHUDRAFT_229070, EMIHUDRAFT_248696, EMIHUDRAFT_258228, EMIHUDRAFT_420913, EMIHUDRAFT_467823, EMIHUDRAFT_631923, EMIHUDRAFT_631924, EMIHUDRAFT_94886, EMIHUDRAFT_98641, MAPK2]
GO:0072521	Purine-containing compound metabolic process	Biological process	0.0208165	6.91824	11	1.68159	[EMIHUDRAFT_121059, EMIHUDRAFT_446110, EMIHUDRAFT_452567, EMIHUDRAFT_45969, EMIHUDRAFT_460067, EMIHUDRAFT_63832, EMIHUDRAFT_70323, G6PI1, PGK1, PGK_1, PGK_2]
GO:0006812	Cation transport	Biological process	0.0216063	5.86319	18	1.66542	[EMIHUDRAFT_103027, EMIHUDRAFT_114434, EMIHUDRAFT_120394, EMIHUDRAFT_195902, EMIHUDRAFT_201068, EMIHUDRAFT_216904, EMIHUDRAFT_217075, EMIHUDRAFT_225748, EMIHUDRAFT_259028, EMIHUDRAFT_434980, EMIHUDRAFT_439740, EMIHUDRAFT_465194, EMIHUDRAFT_468332, EMIHUDRAFT_64876, EMIHUDRAFT_68376, EMIHUDRAFT_76123, EMIHUDRAFT_76716, EMIHUDRAFT_98399]
GO:0006099	Tricarboxylic acid cycle	Biological process	0.0230776	15.7895	3	1.63681	[EMIHUDRAFT_106752, EMIHUDRAFT_447017, IDH1]
GO:0009060	Aerobic respiration	Biological process	0.0230776	15.7895	3	1.63681	[EMIHUDRAFT_106752, EMIHUDRAFT_447017, IDH1]
GO:0005085	Guanyl-nucleotide exchange factor activity	Biological process	0.0230776	15.7895	3	1.63681	[EMIHUDRAFT_631923, EMIHUDRAFT_631924, EMIHUDRAFT_94886]
GO:0031399	Regulation of protein modification process	Biological process	0.0236065	10	5	1.62697	[EMIHUDRAFT_115688, EMIHUDRAFT_258228, EMIHUDRAFT_420913, EMIHUDRAFT_455431, EMIHUDRAFT_468325]
GO:0016423	tRNA (guanine) methyltransferase activity	Biological process	0.0265028	15	3	1.57671	[EMIHUDRAFT_223737, EMIHUDRAFT_464575, EMIHUDRAFT_467307]
GO:0042910	Xenobiotic transmembrane transporter activity	Biological process	0.0269438	11.4286	4	1.56954	[EMIHUDRAFT_199629, EMIHUDRAFT_230406, EMIHUDRAFT_234658, EMIHUDRAFT_251597]
GO:0010921	Regulation of phosphatase activity	Biological process	0.0301841	14.2857	3	1.52022	[EMIHUDRAFT_115688, EMIHUDRAFT_258228, EMIHUDRAFT_420913]
GO:0035304	Regulation of protein dephosphorylation	Biological process	0.0301841	14.2857	3	1.52022	[EMIHUDRAFT_115688, EMIHUDRAFT_258228, EMIHUDRAFT_420913]
GO:0043666	Regulation of phosphoprotein phosphatase activity	Biological process	0.0301841	14.2857	3	1.52022	[EMIHUDRAFT_115688, EMIHUDRAFT_258228, EMIHUDRAFT_420913]
GO:1902531	Regulation of intracellular signal transduction	Biological process	0.0301841	14.2857	3	1.52022	[EMIHUDRAFT_631923, EMIHUDRAFT_631924, EMIHUDRAFT_94886]
GO:0003712	Transcription coregulator activity	Biological process	0.0383075	13.0435	3	1.41672	[EMIHUDRAFT_102730, EMIHUDRAFT_435073, EMIHUDRAFT_461196]
GO:0035303	Regulation of dephosphorylation	Biological process	0.0383075	13.0435	3	1.41672	[EMIHUDRAFT_115688, EMIHUDRAFT_258228, EMIHUDRAFT_420913]
GO:0042908	Xenobiotic transport	Biological process	0.0414186	10	4	1.3828	[EMIHUDRAFT_199629, EMIHUDRAFT_230406, EMIHUDRAFT_234658, EMIHUDRAFT_251597]
GO:0007264	Small GTPase mediated signal transduction	Biological process	0.042744	12.5	3	1.36912	[EMIHUDRAFT_631923, EMIHUDRAFT_631924, EMIHUDRAFT_94886]
GO:0050801	Ion homeostasis	Biological process	0.042744	12.5	3	1.36912	[EMIHUDRAFT_216904, EMIHUDRAFT_465194, EMIHUDRAFT_468332]
GO:0055080	Cation homeostasis	Biological process	0.042744	12.5	3	1.36912	[EMIHUDRAFT_216904, EMIHUDRAFT_465194, EMIHUDRAFT_468332]
GO:0098771	Inorganic ion homeostasis	Biological process	0.042744	12.5	3	1.36912	[EMIHUDRAFT_216904, EMIHUDRAFT_465194, EMIHUDRAFT_468332]
GO:0031224	Intrinsic component of membrane	Cellular component	3.35528e-09	4.40098	270	8.47427	[ABC1, ATPCa, CCX2, CLC-2, CLC-4, ECA1, EMIHUDRAFT_100937, EMIHUDRAFT_100956, EMIHUDRAFT_101180, EMIHUDRAFT_101254, EMIHUDRAFT_101278, EMIHUDRAFT_102464, EMIHUDRAFT_102730, EMIHUDRAFT_103027, EMIHUDRAFT_103209, EMIHUDRAFT_103819, EMIHUDRAFT_104118, EMIHUDRAFT_104516, EMIHUDRAFT_104628, EMIHUDRAFT_105100, EMIHUDRAFT_105116, EMIHUDRAFT_105120, EMIHUDRAFT_105472, EMIHUDRAFT_105756, EMIHUDRAFT_106145…
GO:0016021	Integral component of membrane	Cellular component	3.35528e-09	4.40098	270	8.47427	[ABC1, ATPCa, CCX2, CLC-2, CLC-4, ECA1, EMIHUDRAFT_100937, EMIHUDRAFT_100956, EMIHUDRAFT_101180, EMIHUDRAFT_101254, EMIHUDRAFT_101278, EMIHUDRAFT_102464, EMIHUDRAFT_102730, EMIHUDRAFT_103027, EMIHUDRAFT_103209, EMIHUDRAFT_103819, EMIHUDRAFT_104118, EMIHUDRAFT_104516, EMIHUDRAFT_104628, EMIHUDRAFT_105100, EMIHUDRAFT_105116, EMIHUDRAFT_105120, EMIHUDRAFT_105472, EMIHUDRAFT_105756, EMIHUDRAFT_106145…
GO:0005856	Cytoskeleton	Cellular component	2.39518e-06	10.6061	21	5.62066	[ACT-1, ACT-11, ACT-5, ACT-8, ACT-9, EMIHUDRAFT_110275, EMIHUDRAFT_114830, EMIHUDRAFT_118604, EMIHUDRAFT_200475, EMIHUDRAFT_210818, EMIHUDRAFT_211917, EMIHUDRAFT_213306, EMIHUDRAFT_230030, EMIHUDRAFT_415936, EMIHUDRAFT_434484, EMIHUDRAFT_436181, EMIHUDRAFT_437298, EMIHUDRAFT_450657, EMIHUDRAFT_465784, EMIHUDRAFT_65110, EMIHUDRAFT_75464]
GO:0016459	Myosin complex	Cellular component	9.2027e-05	15.7895	9	4.03608	[EMIHUDRAFT_110275, EMIHUDRAFT_200475, EMIHUDRAFT_210818, EMIHUDRAFT_211917, EMIHUDRAFT_213306, EMIHUDRAFT_415936, EMIHUDRAFT_436181, EMIHUDRAFT_437298, EMIHUDRAFT_450657]
GO:0015629	Actin cytoskeleton	Cellular component	0.000507115	12.6761	9	3.29489	[EMIHUDRAFT_110275, EMIHUDRAFT_200475, EMIHUDRAFT_210818, EMIHUDRAFT_211917, EMIHUDRAFT_213306, EMIHUDRAFT_415936, EMIHUDRAFT_436181, EMIHUDRAFT_437298, EMIHUDRAFT_450657]
GO:0005886	Plasma membrane	Cellular component	0.00112848	8.15217	15	2.94751	[EMIHUDRAFT_104516, EMIHUDRAFT_105116, EMIHUDRAFT_110547, EMIHUDRAFT_207838, EMIHUDRAFT_211951, EMIHUDRAFT_212319, EMIHUDRAFT_236570, EMIHUDRAFT_247234, EMIHUDRAFT_253657, EMIHUDRAFT_440685, EMIHUDRAFT_453325, EMIHUDRAFT_462262, EMIHUDRAFT_76123, EMIHUDRAFT_76716, EMIHUDRAFT_96551]
GO:0031226	Intrinsic component of plasma membrane	Cellular component	0.00270492	8.02469	13	2.56784	[EMIHUDRAFT_104516, EMIHUDRAFT_105116, EMIHUDRAFT_110547, EMIHUDRAFT_207838, EMIHUDRAFT_211951, EMIHUDRAFT_212319, EMIHUDRAFT_236570, EMIHUDRAFT_247234, EMIHUDRAFT_253657, EMIHUDRAFT_440685, EMIHUDRAFT_453325, EMIHUDRAFT_462262, EMIHUDRAFT_96551]
GO:0005887	Integral component of plasma membrane	Cellular component	0.00270492	8.02469	13	2.56784	[EMIHUDRAFT_104516, EMIHUDRAFT_105116, EMIHUDRAFT_110547, EMIHUDRAFT_207838, EMIHUDRAFT_211951, EMIHUDRAFT_212319, EMIHUDRAFT_236570, EMIHUDRAFT_247234, EMIHUDRAFT_253657, EMIHUDRAFT_440685, EMIHUDRAFT_453325, EMIHUDRAFT_462262, EMIHUDRAFT_96551]
GO:0030286	Dynein complex	Cellular component	0.00978709	21.4286	3	2.00935	[EMIHUDRAFT_230030, EMIHUDRAFT_65110, EMIHUDRAFT_75464]
GO:0043228	Non-membrane-bounded organelle	Cellular component	0.0180645	5.08475	30	1.74317	[ACT-1, ACT-11, ACT-5, ACT-8, ACT-9, EMIHUDRAFT_108043, EMIHUDRAFT_110275, EMIHUDRAFT_114830, EMIHUDRAFT_118604, EMIHUDRAFT_200475, EMIHUDRAFT_210818, EMIHUDRAFT_211917, EMIHUDRAFT_213306, EMIHUDRAFT_230030, EMIHUDRAFT_354741, EMIHUDRAFT_362808, EMIHUDRAFT_415936, EMIHUDRAFT_434484, EMIHUDRAFT_436181, EMIHUDRAFT_437298, EMIHUDRAFT_444453, EMIHUDRAFT_450657, EMIHUDRAFT_465784, EMIHUDRAFT_470473, E…
GO:0043232	Intracellular non-membrane-bounded organelle	Cellular component	0.0180645	5.08475	30	1.74317	[ACT-1, ACT-11, ACT-5, ACT-8, ACT-9, EMIHUDRAFT_108043, EMIHUDRAFT_110275, EMIHUDRAFT_114830, EMIHUDRAFT_118604, EMIHUDRAFT_200475, EMIHUDRAFT_210818, EMIHUDRAFT_211917, EMIHUDRAFT_213306, EMIHUDRAFT_230030, EMIHUDRAFT_354741, EMIHUDRAFT_362808, EMIHUDRAFT_415936, EMIHUDRAFT_434484, EMIHUDRAFT_436181, EMIHUDRAFT_437298, EMIHUDRAFT_444453, EMIHUDRAFT_450657, EMIHUDRAFT_465784, EMIHUDRAFT_470473, E…
GO:0005875	Microtubule associated complex	Cellular component	0.0199093	16.6667	3	1.70094	[EMIHUDRAFT_230030, EMIHUDRAFT_65110, EMIHUDRAFT_75464]
GO:0016774	Phosphotransferase activity, carboxyl group as acceptor	Molecular function	2.93258e-06	42.8571	6	5.53275	[EMIHUDRAFT_434520, EMIHUDRAFT_45969, EMIHUDRAFT_63832, PGK1, PGK_1, PGK_2]
GO:0031177	Phosphopantetheine binding	Molecular function	3.19792e-05	30	6	4.49513	[EMIHUDRAFT_213250, PKS10, PKS4, PKS7, PKS8, PKS9]
GO:0004806	Triglyceride lipase activity	Molecular function	3.72399e-05	57.1429	4	4.42899	[EMIHUDRAFT_104628, EMIHUDRAFT_217262, EMIHUDRAFT_244131, EMIHUDRAFT_252392]
GO:0005524	ATP binding	Molecular function	0.000500968	4.66165	93	3.30019	[ABC1, ACC-1, ACT-1, ACT-11, ACT-5, ACT-8, ACT-9, ATPCa, ECA1, EMIHUDRAFT_102464, EMIHUDRAFT_105100, EMIHUDRAFT_110275, EMIHUDRAFT_111596, EMIHUDRAFT_114433, EMIHUDRAFT_117010, EMIHUDRAFT_196548, EMIHUDRAFT_199049, EMIHUDRAFT_200475, EMIHUDRAFT_201334, EMIHUDRAFT_203192, EMIHUDRAFT_204902, EMIHUDRAFT_205353, EMIHUDRAFT_206226, EMIHUDRAFT_210043, EMIHUDRAFT_210818, EMIHUDRAFT_211917, EMIHUDRAFT_21…
GO:0032559	Adenyl ribonucleotide binding	Molecular function	0.000663612	4.63378	93	3.17809	[ABC1, ACC-1, ACT-1, ACT-11, ACT-5, ACT-8, ACT-9, ATPCa, ECA1, EMIHUDRAFT_102464, EMIHUDRAFT_105100, EMIHUDRAFT_110275, EMIHUDRAFT_111596, EMIHUDRAFT_114433, EMIHUDRAFT_117010, EMIHUDRAFT_196548, EMIHUDRAFT_199049, EMIHUDRAFT_200475, EMIHUDRAFT_201334, EMIHUDRAFT_203192, EMIHUDRAFT_204902, EMIHUDRAFT_205353, EMIHUDRAFT_206226, EMIHUDRAFT_210043, EMIHUDRAFT_210818, EMIHUDRAFT_211917, EMIHUDRAFT_21…
GO:0030554	Adenyl nucleotide binding	Molecular function	0.000676095	4.61997	93	3.16999	[ABC1, ACC-1, ACT-1, ACT-11, ACT-5, ACT-8, ACT-9, ATPCa, ECA1, EMIHUDRAFT_102464, EMIHUDRAFT_105100, EMIHUDRAFT_110275, EMIHUDRAFT_111596, EMIHUDRAFT_114433, EMIHUDRAFT_117010, EMIHUDRAFT_196548, EMIHUDRAFT_199049, EMIHUDRAFT_200475, EMIHUDRAFT_201334, EMIHUDRAFT_203192, EMIHUDRAFT_204902, EMIHUDRAFT_205353, EMIHUDRAFT_206226, EMIHUDRAFT_210043, EMIHUDRAFT_210818, EMIHUDRAFT_211917, EMIHUDRAFT_21…
GO:0003774	Motor activity	Molecular function	0.00239308	8.51064	12	2.62104	[EMIHUDRAFT_110275, EMIHUDRAFT_200475, EMIHUDRAFT_210818, EMIHUDRAFT_211917, EMIHUDRAFT_213306, EMIHUDRAFT_230030, EMIHUDRAFT_415936, EMIHUDRAFT_436181, EMIHUDRAFT_437298, EMIHUDRAFT_450657, EMIHUDRAFT_65110, EMIHUDRAFT_75464]
GO:0003779	Actin binding	Molecular function	0.00292658	9.25926	10	2.53364	[EMIHUDRAFT_110275, EMIHUDRAFT_200475, EMIHUDRAFT_210818, EMIHUDRAFT_211479, EMIHUDRAFT_211917, EMIHUDRAFT_213306, EMIHUDRAFT_415936, EMIHUDRAFT_436181, EMIHUDRAFT_437298, EMIHUDRAFT_450657]
GO:0016298	Lipase activity	Molecular function	0.00335196	13.3333	6	2.4747	[EMIHUDRAFT_104628, EMIHUDRAFT_217262, EMIHUDRAFT_244131, EMIHUDRAFT_248696, EMIHUDRAFT_252392, EMIHUDRAFT_467823]
GO:0035639	Purine ribonucleoside triphosphate binding	Molecular function	0.00429962	4.32071	97	2.36657	[ABC1, ACC-1, ACT-1, ACT-11, ACT-5, ACT-8, ACT-9, ATPCa, ECA1, EMIHUDRAFT_102464, EMIHUDRAFT_105100, EMIHUDRAFT_110275, EMIHUDRAFT_111596, EMIHUDRAFT_114433, EMIHUDRAFT_114830, EMIHUDRAFT_117010, EMIHUDRAFT_118604, EMIHUDRAFT_196548, EMIHUDRAFT_199049, EMIHUDRAFT_200475, EMIHUDRAFT_201334, EMIHUDRAFT_203192, EMIHUDRAFT_204902, EMIHUDRAFT_205353, EMIHUDRAFT_206226, EMIHUDRAFT_210043, EMIHUDRAFT_21…
GO:0043168	Anion binding	Molecular function	0.00526175	4.15522	121	2.27887	[ABC1, ACC-1, ACT-1, ACT-11, ACT-5, ACT-8, ACT-9, ATPCa, DXPR1, ECA1, EMIHUDRAFT_101482, EMIHUDRAFT_102464, EMIHUDRAFT_105100, EMIHUDRAFT_106752, EMIHUDRAFT_109093, EMIHUDRAFT_110275, EMIHUDRAFT_111072, EMIHUDRAFT_111596, EMIHUDRAFT_111983, EMIHUDRAFT_114433, EMIHUDRAFT_114830, EMIHUDRAFT_117010, EMIHUDRAFT_118604, EMIHUDRAFT_194268, EMIHUDRAFT_196548, EMIHUDRAFT_199049, EMIHUDRAFT_200475, EMIHUD…
GO:0032555	Purine ribonucleotide binding	Molecular function	0.0053962	4.28824	97	2.26791	[ABC1, ACC-1, ACT-1, ACT-11, ACT-5, ACT-8, ACT-9, ATPCa, ECA1, EMIHUDRAFT_102464, EMIHUDRAFT_105100, EMIHUDRAFT_110275, EMIHUDRAFT_111596, EMIHUDRAFT_114433, EMIHUDRAFT_114830, EMIHUDRAFT_117010, EMIHUDRAFT_118604, EMIHUDRAFT_196548, EMIHUDRAFT_199049, EMIHUDRAFT_200475, EMIHUDRAFT_201334, EMIHUDRAFT_203192, EMIHUDRAFT_204902, EMIHUDRAFT_205353, EMIHUDRAFT_206226, EMIHUDRAFT_210043, EMIHUDRAFT_21…
GO:0032553	Ribonucleotide binding	Molecular function	0.00559623	4.28322	98	2.2521	[ABC1, ACC-1, ACT-1, ACT-11, ACT-5, ACT-8, ACT-9, ATPCa, ECA1, EMIHUDRAFT_102464, EMIHUDRAFT_105100, EMIHUDRAFT_110275, EMIHUDRAFT_111596, EMIHUDRAFT_114433, EMIHUDRAFT_114830, EMIHUDRAFT_117010, EMIHUDRAFT_118604, EMIHUDRAFT_196548, EMIHUDRAFT_199049, EMIHUDRAFT_200475, EMIHUDRAFT_201334, EMIHUDRAFT_203192, EMIHUDRAFT_204902, EMIHUDRAFT_205353, EMIHUDRAFT_206226, EMIHUDRAFT_210043, EMIHUDRAFT_21…
GO:0052689	Carboxylic ester hydrolase activity	Molecular function	0.00569835	12	6	2.24425	[EMIHUDRAFT_104628, EMIHUDRAFT_217262, EMIHUDRAFT_223387, EMIHUDRAFT_244131, EMIHUDRAFT_252392, EMIHUDRAFT_427789]
GO:0017076	Purine nucleotide binding	Molecular function	0.00657195	4.27501	97	2.18231	[ABC1, ACC-1, ACT-1, ACT-11, ACT-5, ACT-8, ACT-9, ATPCa, ECA1, EMIHUDRAFT_102464, EMIHUDRAFT_105100, EMIHUDRAFT_110275, EMIHUDRAFT_111596, EMIHUDRAFT_114433, EMIHUDRAFT_114830, EMIHUDRAFT_117010, EMIHUDRAFT_118604, EMIHUDRAFT_196548, EMIHUDRAFT_199049, EMIHUDRAFT_200475, EMIHUDRAFT_201334, EMIHUDRAFT_203192, EMIHUDRAFT_204902, EMIHUDRAFT_205353, EMIHUDRAFT_206226, EMIHUDRAFT_210043, EMIHUDRAFT_21…
GO:0005507	Copper ion binding	Molecular function	0.0141881	11.3636	5	1.84808	[EMIHUDRAFT_210481, EMIHUDRAFT_220023, EMIHUDRAFT_229733, EMIHUDRAFT_463630, EMIHUDRAFT_98869]
GO:1901265	Nucleoside phosphate binding	Molecular function	0.0281194	4.00152	105	1.55099	[ABC1, ACC-1, ACT-1, ACT-11, ACT-5, ACT-8, ACT-9, ATPCa, DXPR1, ECA1, EMIHUDRAFT_101482, EMIHUDRAFT_102464, EMIHUDRAFT_105100, EMIHUDRAFT_109093, EMIHUDRAFT_110275, EMIHUDRAFT_111596, EMIHUDRAFT_114433, EMIHUDRAFT_114830, EMIHUDRAFT_117010, EMIHUDRAFT_118604, EMIHUDRAFT_196548, EMIHUDRAFT_199049, EMIHUDRAFT_200475, EMIHUDRAFT_201334, EMIHUDRAFT_203192, EMIHUDRAFT_204902, EMIHUDRAFT_205353, EMIHUD…
GO:0000166	Nucleotide binding	Molecular function	0.0281194	4.00152	105	1.55099	[ABC1, ACC-1, ACT-1, ACT-11, ACT-5, ACT-8, ACT-9, ATPCa, DXPR1, ECA1, EMIHUDRAFT_101482, EMIHUDRAFT_102464, EMIHUDRAFT_105100, EMIHUDRAFT_109093, EMIHUDRAFT_110275, EMIHUDRAFT_111596, EMIHUDRAFT_114433, EMIHUDRAFT_114830, EMIHUDRAFT_117010, EMIHUDRAFT_118604, EMIHUDRAFT_196548, EMIHUDRAFT_199049, EMIHUDRAFT_200475, EMIHUDRAFT_201334, EMIHUDRAFT_203192, EMIHUDRAFT_204902, EMIHUDRAFT_205353, EMIHUD…
GO:0000049	tRNA binding	Molecular function	0.032299	10.8108	4	1.49081	[EMIHUDRAFT_427789, EMIHUDRAFT_462569, EMIHUDRAFT_464575, EMIHUDRAFT_467307]

## Sheet: Table S8D
Table S8D. List of protein IDs used for GO analysis with Cytoscape
Methylation	Persulfidation	Phosphorylation
R1EN63	R1D1Z7	R1FSH1
R1E398	R1CGZ2	R1C2Q3
R1E192	R1DVL1	R1DSA3
R1EQS8	R1F431	R1BSE1
R1FSB1	R1DWL5	R1DZT9
R1FB89	R1EA01	R1FSA2
Q4G366	R1FB51	R1CA89
R1FTJ9	R1F1S8	R1CNN9
R1FTP0	R1C2I3	R1D1J4
R1ELN4	R1EPL0	R1E3B8
R1FDS6	R1DG49	R1BV78
R1FSF1	R1DMT8	R1E843
R1DBU1	R1FYN0	R1D2Z1
R1FRX7	R1DIQ0	R1D209
R1DAM4	R1CP00	R1E4Z4
R1B607	R1EBU6	R1EIP9
R1DPW1	R1DWK3	R1DRT0
R1EAJ0	R1DWA2	R1EGB7
R1DP33	R1DWQ0	R1BM09
R1FLY7	R1D8E5	R1FIJ3
R1FK06	R1DZX7	R1EAH1
R1FMB6	R1CM01	R1B832
R1EAH9	R1FNW2	R1FF82
R1FGA2	Q4G3F4	R1FFT9
R1BV19	R1BR55	R1CKT6
R1F8T3	R1FNT4	R1CUK9
R1FID4	Q4G395	R1F5N0
R1FNX7	R1DVU3	R1ERS6
R1D8E5	R1EW82	R1DBK8
R1ED57	R1D9M9	R1ELQ2
R1CZN4	R1E7K4	R1CM66
R1BGL2	R1CUN9	R1G660
R1EC59	R1DWW0	R1FLD5
R1DYC6	R1CLX7	R1F0X1
R1FSG6	R1D306	R1B3H0
R1CD58	R1DYC7	R1B3H8
R1F4L5	R1BNM7	R1D9U2
R1CT80	R1FPQ8	R1D9F0
R1DAZ6	R1DNI3	R1F7S1
R1D742	R1C3X9	R1C144
R1DYP1	R1DHZ4	R1DYD6
R1C975	Q4G368	R1C8I6
R1DP38	R1BXK2	R1DF28
R1FKP4	R1DTF1	R1FQQ6
R1B9C6	R1FLH8	R1BCR3
R1EKF4	R1DBU6	R1F133
R1E904	R1DB91	R1DDC7
R1F493	R1C0A8	R1D9W2
R1D1G9	R1D3T2	R1D588
R1G640	R1EMH1	R1D6K7
R1EIN3	Q4G3A0	R1ES84
R1DIR0	R1BX73	R1EL78
R1BFX6	R1FB43	R1DYS2
R1B6C5	R1DSQ3	R1CW21
R1DCT2	R1FYD3	R1DPS2
R1DUR0	R1F8B3	R1G2U2
R1G4Q8	R1F3N3	R1FLE1
R1G1H4	R1E494	R1BI50
R1F5H9	R1DMB5	R1BR78
R1E539	R1DGI5	R1DZE7
R1BX69	R1DUR0	R1F4E9
R1D8H2	R1EEW8	R1D650
Q4G3C8	R1E1E6	R1FFI3
R1BZG5	R1DCM0	R1DR42
R1DS96	R1D9B5	R1DJX7
R1D369	R1DJU8	R1DGG1
R1DUQ5	R1E249	R1D8J4
R1EUD0	R1C0U8	R1C925
R1B615	R1DLD1	R1FI24
R1C2C0	R1DET2	R1FLL1
R1D0A3	R1DWY6	R1DNL1
R1E1E6	R1DMP5	R1DJG6
R1CAV3	R1DAZ7	R1FF11
R1E324	R1ELU1	R1D5Z2
R1E5F9	R1DV67	R1DLI2
R1DAQ4	R1DYR1	R1EMM6
R1CST2	R1B267	R1B638
R1CAN4	R1EGM0	R1B726
R1DFM2	R1EVK9	R1B7V1
R1BEB0	R1BFT5	R1E7Z9
R1E9D2	R1FT70	R1F237
R1DBD3	R1FJQ0	R1FS87
R1CD24	R1BE11	R1F4Z0
R1CQ20	R1ERC3	R1CKB7
R1BI48	R1DWX5	R1DK76
R1F6T4	R1FCN4	R1DX19
R1CSW1	R1EEV6	R1DSA7
R1FSV4	R1FPY6	R1EKK8
R1F8A1	R1ESF0	R1C2U0
R1FMD8	R1F6X1	R1EJV9
R1DC06	R1DSU3	R1C3W5
R1E3W6	R1E5X1	R1DMR1
R1DBS6	R1BE67	R1DXG8
R1D8Q5	R1F987	R1FZW6
R1F7T8	R1CV07	R1EBL1
R1BY62	R1EJE8	R1FKP4
R1DFP5	R1E7C5	R1F4L5
R1BEF1	R1DAV6	R1DUD8
R1BEN6	R1BY69	R1DZG6
R1FF78	R1DRW4	R1BYU2
R1EFX8	R1B8U7	R1FHH5
R1FN53	R1FYQ2	R1CSW2
R1BXF1	R1FKX9	R1EJD2
R1FWR7	R1G1A1	R1BJZ3
R1EUT3	R1CA24	R1EL62
R1DFA6	R1D122	R1F485
R1ELF2	R1FCE5	R1FXL3
R1BI09	R1BXD0	R1EQI6
Q4G3A0	R1CN91	R1DZP2
R1DWQ0	Q4G3C1	R1D2W4
R1DY82	R1EZT6	R1FGY0
R1BUL9	R1BIM9	R1FCU7
R1C896	R1DEX5	R1DW54
R1BWL7	R1EIV2	R1CZC8
R1EYP9	R1BMI4	Q4G3C8
R1F7M0	R1FYC1	R1B816
R1E0U0	R1F6H5	R1FZ80
R1DD43	R1DLN4	R1DFM2
R1B7N6	R1D7A9	R1DXE2
R1DTN3	R1BCR3	R1FZ52
R1D641	R1ELP3	R1EWT2
R1E5X1	R1DIK8	R1BR01
R1CYU7	R1E4W8	R1EMC5
R1C3X9	R1FGL6	R1E8B7
R1D022	R1CB91	R1DYS8
R1B8S7	R1CXV6	R1FCA1
R1BUN0	R1DUZ9	R1CI86
R1DBE9	R1C3X4	R1G4T9
R1FKD0	R1E6L8	R1E4R0
R1DMN3	R1ENL0	R1D509
R1F4S9	R1D7C9	A0A0D3KJD2
R1C876	R1FWB4	R1D5J1
R1FZ52	R1DTL0	R1FAZ1
R1DZK8	R1DQN3	R1FI02
R1ECY5	R1EV17	R1DNQ2
R1D6U9	R1E4L7	R1F857
R1DT22	R1DXF3	R1ED82
R1DW82	R1F0V7	R1DP78
R1ESM0	R1DXF2	R1EWS8
R1F685	R1G5T8	R1EWM6
R1D5D3	R1CNI7	R1BLG1
R1ELU1	R1EKP9	R1EQ84
R1EV81	R1DYI5	R1FI70
R1DY61	R1E3S2	R1FPK6
R1FLJ3	R1FIP2	R1D639
Q4G3D5	R1FA36	R1D8K1
R1FNQ2	R1BTM8	R1FSG6
R1FLY8	R1EB65	R1B462
R1DUG1	R1DWS2	R1DWN1
R1CXW0	R1BX69	R1DS45
R1BVQ8	R1EFU9	R1CR59
R1DEV9	R1FLY8	R1DYU5
R1CDH1	R1DT04	R1DH37
R1DG98	R1CGG7	R1EYU5
R1ELY8	R1EAZ1	R1EBM6
R1CPI4	R1ED82	R1DET0
R1CR46	R1FY51	R1ENE1
R1FB68	R1B8S7	R1BIC9
R1EGY0	R1DG23	R1B7C3
R1EF76	R1DWC3	R1CY25
R1ESF0	Q4G342	R1FCB8
R1EZP8	R1D6R5	R1FQR8
R1EWL5	R1DPI9	R1CUC8
R1B3Z9	R1B352	R1B4S1
R1D834	R1FKY6	R1EWD1
R1DTR7	R1BJ45	R1DFC4
R1DC45	R1D8H2	R1C1Z4
R1DKT4	R1BYL8	R1FFH0
R1DPG8	R1DEZ0	R1F7A5
R1E494	R1DL14	R1G1V7
R1CZ51	R1CNN6	R1ERX2
R1E3D4	R1FJ09	R1E8T0
R1DUH7	R1DPF5	R1CI23
R1D5V8	R1FFP8	R1E1D8
R1DML5	R1ECB0	R1DZX2
R1FDZ3	R1DLC8	R1C7D0
R1C0U8	R1DHT4	R1DWE6
R1DF38	R1BXY6	R1DFA6
R1FFH8	R1D509	R1CY56
R1FSH9	R1FU37	R1DWP3
R1FHL7	R1EWY3	R1DDU4
R1CQ52	R1FUL3	R1E8Z6
R1FGL6	R1DY20	R1DAR4
R1DMT6	R1DPJ9	Q4G3F4
R1B8U1	R1DM02	R1BGR8
R1BTK3	R1CXC0	Q4G397
R1DN67	R1ED60	R1FMD2
R1CMC6	R1DQD7	R1D681
R1G6L6	R1CIZ3	R1FHB4
R1DKW9	R1CTZ7	R1FXI9
R1DQR4	R1FFA2	R1EZA4
R1F2E4	Q4G3C8	R1D1X7
Q4G3F4	Q4G3D5	R1G1H7
R1BXC0	R1CQG2	R1DEA6
R1DB33	R1DHC9	R1EP48
R1CCP3	R1E0J2	R1E4H0
R1BZN1	R1D5M2	R1BEK7
R1DMP5	R1F0X2	R1FML3
R1DQW7	R1DZ00	R1DQH7
R1CTI5	R1FFT9	R1DNQ8
R1D6F2	R1EIA6	R1DAU1
R1FLK5	R1BIT6	R1BY88
R1E0C4	R1EDW1	R1BHH3
R1F396	R1FN69	R1BTR6
R1EZT6	R1CSZ4	R1D0T2
R1D4W9	R1DB89	R1EJG4
R1DD85	R1EC04	R1F8N6
R1DZ00	R1EBD0	R1EG99
R1G4I0	R1D681	R1D688
R1DAG5	R1D5S6	R1DU97
R1FXR1	R1BEP5	R1DZD7
Q4G3C1	R1DF63	R1FDN0
R1BIJ4	R1EE58	R1FSZ1
R1EUX8	R1BFS0	R1DKZ4
R1EBL1	R1C547	R1E0L9
R1DDY2	R1CWJ1	R1BEB6
R1F4P1	R1FS29	R1DJP7
R1DLK3	R1EX10	R1EKX1
R1FNW2	R1EY99	R1BD24
R1DSP2	R1G3P4	R1FZ08
R1FGT1	R1ENS0	R1E8U2
R1DZL8	R1BI67	R1EL82
R1DK71	R1FVB0	R1F091
R1DFE0	R1BJC4	R1DL27
R1G3G4	R1BEI7	R1BSG2
R1D5F0	R1DZH4	R1EI07
R1EIE9	R1DW82	R1DS90
R1C5C2	R1BS00	R1FE86
R1DLN4	R1DT35	R1DIA2
R1DLD1	R1DLA7	R1FNV2
Q4G362	R1FAP0	R1EUM0
R1E490	R1F920	R1DYV2
R1D3D2	R1FAZ1	R1D409
R1D0K6	R1CGB6	R1DAU9
R1EDW4	R1B4C7	R1FZB5
R1B352	R1ESR6	R1EKA8
R1E2C4	R1D668	R1B984
R1EZ10	R1BY47	R1D1I2
R1DXJ7	R1BKU7	R1F4J6
R1BJ45	R1B8G3	R1FZG3
R1D9B3	R1EQB9	R1B8W2
Q4G368	R1DMN7	R1DCJ6
R1DKU4	R1F516	R1D980
R1DCM0	R1F0X1	R1EBS1
R1BJJ5	R1EAT3	R1DQ67
R1G8H9	R1BIX8	R1DSA1
R1CT88	R1F1X1	R1E330
R1DAV6	R1FP66	R1CI30
R1E0G0	R1E662	R1FL56
R1F9C1	R1E619	R1DSL5
R1FPF6	R1G1U9	R1EIG7
R1FFH0	R1D6P9	R1FVM6
R1B5D5	R1EFZ0	R1DC07
R1D1Z4	R1CYG8	R1FAZ8
R1FQ88	R1EFP3	R1D680
R1CGG7	R1EFL6	R1DYE5
R1FBJ2	R1CR62	R1FWB4
R1BJY8	R1EWH6	R1DSB8
R1CU39	R1DTY8	R1DSG1
R1CW90	R1EZC9	R1DAL9
R1FR46	R1BFR3	R1FLJ5
R1FYH5	R1DV14	R1CZL6
R1G0F6	R1E5U9	R1EB17
R1DDK9	R1BFC2	R1EHR7
R1EM78	R1DKB3	R1DAC2
R1D441	R1B6T9	R1DIH6
R1DZT6	R1FQ60	R1DXY0
R1E1J3	R1B2Z2	R1G1C0
R1DB23	R1DQ98	R1E6U8
R1BQA5	R1CZ77	R1DFC1
R1DWR4	R1EDI7	R1G787
R1EVK9	R1CG45	R1DDY6
R1DUW7	R1FTE1	R1EW46
R1ES80	R1CVN4	R1CUP8
R1F723	R1FG68	R1CSH1
R1C5W9	Q4G397	R1CTK1
R1E4B8	R1FQI8	R1BDY7
R1EMW7	R1FI70	R1C2J9
R1D8H0	R1DYV9	R1E6L8
R1CZG9	R1F867	R1E151
R1C553	R1EV53	R1CPY1
R1D4F8	R1D9L0	R1G197
R1E786	R1CY35	R1EPH3
R1DL57	R1EP64	R1G187
R1CZS5	R1E3D4	R1CLF6
R1DLL7	R1CQF3	R1D3D7
R1DFU2	R1FA55	R1E637
R1CU21	R1BRI3	R1CL35
R1EVN9	R1DWJ1	R1CI10
R1C0E9	R1F3U6	R1FXB5
R1BNS4	R1CN12	R1C2B1
R1CUW4	R1CPI1	R1E8B4
R1E097	R1BD80	R1BWX3
R1E5W6	R1DC98	R1BFL4
R1FDN3	R1CIB4	R1DXA3
R1DYW0	R1DPA1	R1C779
R1CVN4	R1EF18	R1EXL4
R1FK89	R1DEZ2	R1CJ22
R1CSP5	R1FVU3	R1CN02
R1D509	R1CS17	R1FB68
R1B2A7	R1BIM5	R1BNC0
R1DQB0	R1EE76	R1DKI8
R1CYX9	R1EUU3	R1FI26
R1DL66	R1BLU9	R1D2G3
R1D461	R1B3M3	R1FVD9
R1DY94	R1BYM1	R1B8J7
R1E918	R1DL53	R1CST2
R1F1S8	R1B9X3	R1CLN1
R1FY51	R1C0B8	R1FQE8
R1BYL8	R1DE71	R1D250
R1CRU1	R1CH14	R1B801
Q4G380	R1ESK7	R1EVX5
R1FV80	R1DXY5	R1FF98
R1EJE6	R1DLJ1	R1DEK7
R1DJU8	R1E0F9	R1CZ68
R1FML3	R1FD89	R1CYP5
R1DMT8	R1FQ76	R1E0H8
R1DG23	R1DPW6	R1BXY7
R1C280	R1F500	R1EIQ9
R1EDX7	R1F496	R1FKI6
R1CR96	R1DPU2	R1DVQ4
R1FLF6	R1D3U3	R1DV55
R1F553	R1C2X8	R1F9J0
R1ETL1	R1FS68	R1E635
R1F7D1	R1E8W7	R1FRD5
R1FZW9	R1E302	R1DDN4
R1F5M5	R1G2A4	R1DXL4
R1CVG3	R1DCN2	R1ECY7
R1DLJ2	R1DFF7	R1DIV5
R1E9H6	R1D4E2	R1D106
Q4G342	R1CQ20	R1BYU5
R1DYZ3	R1FI48	R1DVS0
R1BA58	R1E5N4	R1D703
R1D660	R1F4S4	R1DSK3
R1F985	R1FE42	R1EXI6
R1D4A1	R1F1V8	R1CUN9
R1FN81	R1G0E9	R1DLC7
R1CDI4	R1F019	R1BN16
R1F9V3	R1D6H4	R1CDB5
R1FRD8	R1CIN5	R1CSY6
R1F752	R1E5Y1	R1F7G8
R1DWC3	R1DZB9	R1C5I5
R1DAZ7	R1DFL5	R1DDZ9
R1FTX7	R1FL77	R1C9I0
R1E001	R1EEB2	R1BJH5
R1D253	R1C5C0	R1FV68
Q4G3F2	R1DN77	R1BIA3
R1CX78	R1EX25	R1FNK0
R1DV19	R1E3D5	R1DHR7
R1DYN5	R1BAW9	R1BDU6
R1FD01	R1C8N4	R1DG30
R1G2M9	R1F3Z7	R1DB64
R1DRQ2	R1BD65	R1G2X4
R1EAZ1	R1D6T8	R1D474
R1B8T9	R1BUW5	R1FN70
R1FFG7	R1CT48	R1EKV0
R1FPX8	R1BJ15	R1DG06
R1FFP8	R1F750	R1F7B9
R1F485	R1CSX2	R1FHA2
R1DLJ1	R1E118	R1CT92
R1C067	R1D138	R1FFE5
R1E946	R1DND2	R1FRB4
R1DMF4	R1FBZ1	R1CZW7
R1CWX3	R1E2S5	R1FWQ4
R1D3D7	R1E2L4	R1E1H5
R1DMQ2	R1DD68	R1BMP3
R1E180	R1DYT8	R1DIP5
R1DEZ0	R1EEK9	R1EHX0
R1F8C0	R1CXJ2	R1D8D5
R1DV21	R1F8Y1	R1FQ66
R1E4C3	R1CPI0	R1CLJ5
R1BY47	R1DM52	R1F0R9
R1ERC3	R1DIN8	R1DMW8
R1BM71	R1DMR4	R1DE40
R1F6M8	R1B5G8	R1DCW1
R1FFT9	R1E1V8	R1E3W1
R1CGJ7	R1DSR1	R1DCI9
R1FF31	R1CQB3	R1D3L3
R1E2E0	R1D610	R1FF68
R1FV92	R1BLT5	R1ECB2
Q4G349	R1F3E1	R1B845
R1C7Q5	R1BUQ8	R1DDU1
R1EIV2	R1CP81	R1DTU7
R1CP00	R1FGK5	R1FPZ9
R1DEA6	R1CXM9	R1EQ29
R1FRH1	Q4G3A5	R1EXA5
R1BLY5	R1CE84	R1DLD1
R1CQ31	R1E535	R1DUM1
R1C794	R1DFY8	R1FM57
R1C7I9	R1DKI8	R1E8Q5
R1DNF7	R1G5Z0	R1C4Y8
R1FHZ9	R1CJC4	R1DGA9
R1D8W4	R1F5C2	R1F5N7
R1CJ18	R1EWG7	R1F1L1
R1BPV0	R1B8U1	R1F905
R1EHT6	R1CVG8	R1FC82
R1FMX3	R1B3D6	R1DDE8
R1BA80	R1E112	R1EGT0
R1F0R1	R1DTJ9	R1CTY6
R1EVZ7	R1D006	R1DDD0
R1BJ15	R1F5Z9	R1BR47
R1FFB8	R1FJA8	R1E8J7
R1DE85	R1D424	R1DUD3
R1DTR6	R1E2J2	R1BUE1
R1E2V0	R1DBA9	R1G6J7
R1E6U8	R1EEW9	R1DP14
R1CHM5	R1C6W3	R1CSG2
R1DMI6	R1F7W6	R1DC81
R1FII8	R1D6E5	R1E1Y2
R1BXY6	R1BIV4	R1FJ92
Q4G395	R1G6S5	R1DMC0
R1D853	R1EI44	R1FVI8
R1BCG6	R1BU90	R1EIP1
R1BLZ7	R1FG00	R1EL54
R1G121	R1DEN8	R1EBK5
R1C9S8	R1CCS4	R1DT88
R1D9A6	R1B9I6	R1DWA1
R1DDV0	R1CSW9	R1F592
R1E8Q8	R1DBU5	R1C598
R1D3G6	R1E2R2	R1D5B7
R1CRZ1	R1BHZ3	R1CIS4
R1DYY4	R1DLA4	R1E9Y4
R1EMF6	R1EH55	R1DMV5
R1F3D9	R1FQV0	R1D1R2
R1EKD3	R1E4H3	R1BH66
R1F6H5	R1FAV2	R1D8N5
R1E137	R1EVX3	R1FRL2
R1CNC6	R1G853	R1DJM2
R1ETG1	R1EH84	R1BV36
R1FPN5	R1E1S7	R1G0S3
R1F060	R1CKR3	R1FNS5
R1F8P6	R1E5J4	R1F9F4
R1F027	R1DIA2	R1C0B1
R1BAE6	R1ELS9	R1D3X0
R1DGE0	R1F4Y0	R1DGI1
R1FGL3	R1ED40	R1EVQ3
R1DNF0	R1DI85	R1CGA6
R1C7V8	Q4G3F5	R1F2N3
R1DAJ5	R1F3A0	R1CY66
R1EHX0	R1DY22	R1FLU7
R1BHK1	R1C259	R1FMP9
R1BZE2	R1ERN0	R1DMY8
R1BGW2	R1CAD7	R1B793
R1BIT6	R1FHL7	R1BWV9
R1CP37	R1BZB8	R1F5F6
R1BBB1	R1DH81	R1E4M0
R1B279	R1EPD1	R1FK05
R1BWK2	R1EQ90	R1BN31
R1CBX8	R1E6Q2	R1DB55
R1DXJ8	R1F711	R1ESB9
R1FEV0	R1DA02	R1BMJ7
R1F6E5	R1DDW8	R1BS93
R1BNS8	R1EVQ7	R1C505
R1B9P9	R1DFR5	R1EB26
R1CW10	R1FKG0	R1B8M2
R1F539	R1CR21	R1C5I7
R1FNB2	R1FJZ4	R1BJP2
R1C9C8	R1DET9	R1EBM1
R1CRN7	R1BKY9	R1G167
R1DV89	R1EUI2	R1EEW8
R1CYF0	R1ENL8	R1CHD4
R1D340	R1FR00	R1D6B9
R1CZH8	R1BA94	R1FAX3
R1DJB5	R1F2B9	R1FIH3
R1D289	R1E085	R1BXH1
R1D8P8	R1CSY3	R1BA89
R1ECB0	R1BBP8	R1EQ37
R1FEQ5	R1D1H4	R1CSI3
R1EET2	R1D5V8	R1FVX4
R1CGA1	R1E0D0	R1BEI9
R1DIB7	R1EC69	R1DIF8
R1DN66	R1CM28	R1DR84
R1ET25	R1FSH1	R1CUL9
R1F0N2	R1BKM5	R1FKP0
R1DG77	R1CIV7	R1DSD2
R1DUZ9	R1E0X0	R1ENM5
R1DEG6	R1B774	R1EK06
R1BR94	R1BHH3	R1D2H2
R1C779	R1F1L8	R1BDT8
R1FYC1	R1FLG2	R1CWC5
R1D7U3	R1FDG6	R1E119
R1BA20	R1C7E8	R1D5J0
R1D5G4	R1EF85	R1DMS0
R1DHU1	R1F5D6	R1ED69
R1E9A3	R1G194	R1E946
R1BS63	R1CQX0	R1FN74
R1FDM7	R1C5N0	R1E094
R1E4V1	R1DZD3	R1E2Z9
R1DW98	A0A0D3K8E0	R1DMZ7
R1D8Q2	R1D6T2	R1BA12
R1EQS3	R1DBQ2	R1F277
R1D6I8	R1D2D4	R1FK42
R1DUJ3	R1FXC5	R1CW60
R1DSU3	R1CYC6	R1CTV6
R1E7A3	R1D996	R1FH21
R1FKY6	R1EJ84	R1BCC9
R1EQL5	R1E2U4	R1EDA2
R1DLM9	R1E666	R1E0Z4
R1EGS2	R1ETI4	R1D6C4
R1BUP9	R1D7Q4	R1BK96
R1C7P6	R1CPY5	R1FB79
R1F1V9	R1C3L9	R1DEQ0
R1BMU9	R1CNG1	R1BA92
R1BJL4	R1FII8	R1BWN0
R1G0S8	R1BX83	R1FNQ2
R1BX73	R1EQG9	R1FR78
Q4G397	R1BNS0	R1DK96
R1DHI7	R1F6P6	R1ENF7
R1BPF4	R1BZH3	R1FWJ0
R1DXH8	R1CVC2	R1FRQ2
R1F4J0	R1E5M8	R1G4X3
R1F471	R1DYT9	R1FMC3
R1BJZ5	R1CF35	R1CRU1
R1EIW7	R1CXD8	R1F6N6
R1F4Z0	R1FIT8	R1DSB4
R1BTM8	R1DXR9	R1F920
R1BHC7	R1F2J3	R1E0K9
R1C834	R1BB30	R1DYH1
R1DGI5	R1BHU9	R1F1Q0
R1C7Z6	R1FN55	R1E4X4
R1D864	R1DTB8	R1FB85
R1FHU5	R1FY42	R1DSM6
R1DPU5	R1DV18	R1BGJ9
R1DQR9	R1D017	R1DR69
R1B654	R1BJ36	R1CYK5
R1D0H2	R1CUP6	R1DS29
R1FED1	R1BJ84	R1G417
R1D627	R1FJ66	R1DXH6
R1FQP1	R1CU66	R1FLQ3
R1DXS3	R1CZG6	R1CSF2
R1DGK8	R1DXV2	R1CDB6
R1G624	R1FNU4	R1CGW4
R1C0W3	R1BKP8	R1FBF1
R1B4M8	R1FCH9	R1BS43
R1FSS3	R1FQB5	R1E1S0
R1FBM9	R1D148	R1D8E7
R1EI59	R1DFY3	R1EF44
R1CPS0	R1C7Z5	R1CMX6
R1DBL6	R1E1C9	R1BAF4
A0A0D3KYQ4	R1DFR1	R1DJF1
R1F4S5	R1G2X4	R1FEW0
R1CM87	R1EZ57	R1BFK2
R1DKE4	R1EGY0	R1BC35
R1DYI5	R1DBF8	R1FJN2
R1EEX3	R1DXX9	R1CFZ9
R1B9S2	R1DQZ6	R1G128
R1ET62	R1BGC6	R1ETB1
R1CAZ6	R1BPG8	R1EBK7
R1F4L3	R1BNR8	R1D6Q0
R1EJ98	R1BH19	R1E238
R1CKY8	R1DW88	R1FSC6
R1D916	R1BX65	R1D9I0
R1FPQ8	R1FTQ1	R1DXW3
R1F5C9	R1ETP2	R1DJQ9
R1EQF8	A0A0D3JA33	R1BEM5
R1ED84	R1E730	R1DI12
R1DAX5	R1DDK8	R1DUB0
R1DNB7	R1DKF7	R1F5N1
R1B2I4	R1C0J0	R1DQL2
R1E0H2	R1DDT3	R1CN91
R1CZC7	R1DDM2	R1D4M0
R1F7C1	A0A0D3HZN8	R1EP72
R1ED22	R1G129	R1CAF0
R1DHF4	R1EL47	R1BMR1
R1DAU4	R1FCB2	R1E102
R1CEU8	R1G3A4	R1FQP2
R1D9W8	R1FJ65	R1E0U3
R1FSQ6	R1BD01	R1B4S4
R1CER8	R1FQ35	R1E0X5
R1FL61	R1E0T0	R1EQU6
R1DYA6	R1F6B6	R1C8X9
R1F3N2	R1D228	R1EGJ6
R1DYR1	R1CZD3	R1DWL5
R1DEL6	R1DXD7	R1B2U0
R1DD44	R1FP56	R1CYH4
R1CNY4	R1DRE9	R1FPT8
R1D0V2	R1CM30	R1FWC9
R1CIZ3	R1DL77	R1DNJ2
R1E297	R1CVN5	R1D053
R1BDS5	R1EZB8	R1FI64
R1D0T2	R1BVH7	R1CEL0
R1D4G6	R1CCJ8	R1DJD4
R1E806	R1BIV2	R1DHE0
R1BYZ7	R1EEL5	R1FMA0
R1FKZ9	R1F7B6	R1FS68
R1FBZ5	R1B416	R1CT00
R1DSR8	R1EL77	R1DRQ3
R1B8K3	R1BRZ4	R1F3V9
R1BAA6	R1FC35	R1D5S5
R1ELP3	R1FL37	R1EZS9
R1DWL0	R1CT71	R1D4Y0
R1DGH1	R1BFM0	R1BVL6
R1F0X1	R1BMD1	R1F471
R1DTK1	R1CB42	R1DFP2
R1DFC4	R1C7W7	R1BC99
R1CLW3	R1CFC0	R1CE15
R1CGB6	R1ECW9	R1DH94
R1F8V2	R1DP96	R1EDC7
A0A0M3SAM9	R1B8N5	R1FGK5
R1E670	R1BJH5	R1DGZ9
R1FAZ4	R1DMY5	R1G3J4
R1DGQ1	R1E2V2	R1DXY3
R1DQ22	R1FE89	R1DZT4
R1CKZ4	R1DG97	R1CHM5
R1FIJ6	R1D2W8	R1DA61
R1DTT2	R1D0R6	R1DR30
R1FQQ6	R1EDC6	R1DPM0
R1DL81	R1FJJ2	R1DWN4
R1FJX2	R1EKD3	R1DXH8
R1G0E4	R1G0T6	R1BQ11
R1BTR2	R1FE49	R1EDD3
R1F613	R1CGI2	R1FPX2
R1DBI6	R1F4Q9	R1E1F3
R1DV67	R1E4U8	R1FWL9
R1DPI9	R1DTW4	R1E418
R1FG06	R1DVS9	R1E1R1
R1BEB4	R1D217	R1FCR2
R1CG17	R1B5U9	R1DXA1
R1D7W6	R1DTR2	R1CGI2
R1CKB7	R1D4A3	R1F8X4
R1D3Q6	R1DXC0	R1FF31
R1CZS9	R1EE10	R1DEH3
R1FCB9	R1C1G5	R1DEP4
R1CR62	R1D1D3	R1DE29
R1DDJ8	R1BRZ8	R1D928
R1CPQ8	R1E2R3	R1EEA7
R1DQI6	R1BEI3	R1EZQ0
R1FPE3	R1BUG7	R1D389
R1DDY9	R1BIN1	R1CPY5
R1CYH1	R1DSX7	R1D0H3
R1BSE1	A0A0D3J7Y9	R1B795
R1ET39	R1EY91	R1CYY5
R1D1A7	R1BMS4	R1B3K1
R1DH64	R1BR52	R1ENU0
R1B394	R1F2C6	R1DRE8
R1G1K7	R1F5W2	R1D9I1
R1CQK3	R1F0G0	R1E549
R1FRR3	R1DUS5	R1BM06
R1DLX4	R1B6V3	R1FWC5
R1FKM7	R1BKD3	R1E5H2
R1DLJ6	R1ETU1	R1G1Z4
R1CZ83	R1FDT9	R1FM75
R1D115	R1D4C9	R1DDU9
R1G1W3	R1FMQ8	R1DBK9
R1EC27	R1FZ96	R1DQX3
R1EZL5	R1CS21	R1EFU5
R1CZM6	R1CTM7	R1B455
R1CZI9	R1EGP4	R1DTJ6
R1DU69	R1DU91	R1DGY1
R1DN03	R1C2R8	R1E1D9
R1DVP3	R1C3J8	R1D0J1
R1E035	R1FBZ5	R1CAI6
R1C2L5	R1ELF0	R1ET90
R1EV79	R1DL54	R1CHH6
R1EVZ4	R1C0G7	R1CJ16
R1EWX6	R1EPB4	R1FDW4
R1EEX0	R1DPX5	R1E0M5
R1BGJ3	R1CCY2	R1D984
R1EYV7	A0A0D3JU26	R1E9G7
R1FGS7	R1DBP7	R1D6F0
R1FRJ6	R1D4J5	R1F467
R1D647	R1DQ39	R1EWX6
R1DI92	R1BVS9	R1F2J8
R1DSX7	R1CNC6	R1DZN3
R1BES5	R1FE86	R1DB95
R1DK29	R1E091	R1FQ88
R1F7B7	R1D9F8	R1FIL0
R1D5G0	R1DSM6	R1G796
R1BFR6	R1F203	R1CW98
R1D6R5	R1D0K2	R1B2T4
R1EU17	R1D8T5	R1DF42
R1EQ57	R1F3X1	R1DP25
R1D4N1	R1DIM4	R1BR90
R1EKR4	R1F0M6	R1FKM4
R1FBN4	R1FK53	R1F3Z0
R1DGJ0	R1DEA8	R1CD46
R1BE61	R1DK76	R1CLW0
R1CXL0	R1DF43	R1C625
R1DM18	R1D972	R1F3U6
R1D1L3	R1CD27	R1EH16
R1BUP8	R1CZY5	R1CA64
R1E637	R1FSZ5	R1E6M9
R1FNB6	R1C0R4	R1F754
R1DFL4	R1FGX0	R1DUB5
R1DFS5	R1B8M2	Q4G341
R1C1N6	R1G049	R1E5V4
R1DY36	R1DF69	R1D462
R1E085	R1DJN0	R1EL00
Q4G3F5	R1EJK7	R1E2K8
R1BBY0	R1EC95	R1EMS7
R1FMQ8	R1FG57	R1D1V8
R1DAY9	R1EM95	R1CUP2
R1FPY6	R1F7C6	R1BQQ1
R1B544	R1B7S2	R1FEP9
R1D596	R1BEQ0	R1D9B5
R1BW70	R1CFJ3	R1DWT9
R1CJA3	R1F2J8	R1BLU9
R1EG52	R1FM62	R1CPI2
R1DIX9	R1D7N7	R1DLU7
R1F1W5	R1E9N7	R1DZD3
R1D6V8	R1BAW4	R1FTM6
R1CET8	R1F6G5	R1E153
R1CZQ0	R1CB63	R1FIT0
R1D1X2	R1CZG9	R1BFR3
R1BIV2	R1FER5	R1CW40
R1DG37	R1D2B1	R1ES80
R1CRT8	R1CS28	R1E435
R1DWK2	R1F2A0	R1DQK6
R1FI20	R1CZN5	R1DTE9
R1C458	R1EPE8	R1EXY0
R1DRI6	R1DTZ6	R1CYM8
R1F563	R1CU60	R1EPI7
R1CAD7	R1DZL1	R1BWA1
R1DPM5	R1DNH6	R1E2P2
R1EE81	R1B6B9	R1DYF0
R1DAS8	R1D8B3	R1G038
R1F097	R1DSR4	R1CJ66
R1E6N4	R1CDD1	R1DQK2
R1EX25	R1DPN9	R1ELX3
R1DS98	R1F9L9	R1DIM7
R1DET0	R1FIT0	R1CG68
R1BMG6	R1EA54	R1D8G4
R1FVA3	R1EI83	R1FYM0
R1DM82	R1DFJ2	R1EAC1
R1D4S5	R1F1T1	R1BJT8
R1DQT2	R1FT50	R1D5Y0
R1E3F2	R1DLQ5	R1DKH8
R1EQ48	R1DCN0	R1F949
R1D9H7	R1EUK0	R1F3G0
R1D3Y5	R1CYH4	R1EQG8
R1DRB4	R1DCW6	R1DLF1
R1C7X3	R1CJH8	R1BHF5
R1FPQ0	R1F7I5	R1BRE0
R1EAG0	R1DJ29	R1DNR3
R1F7F2	R1D8N7	R1BPH2
R1E249	R1CFA8	R1DCL3
R1FJ38	R1DME8	R1B9V3
R1DKK4	R1DF71	R1BYI4
R1DBD4	R1DB44	R1DKX6
R1C5P1	R1D6S4	R1E440
R1CPX8	R1F9J0	R1F9N0
R1D8F9	R1FC11	R1D6Z6
R1DJV5	R1ENU0	R1DNF6
R1E9G5	R1BI24	R1DXZ8
R1BFZ2	R1EEN9	R1C4M6
R1D152	R1DCK9	R1EMA3
R1CGC7	R1CNS7	R1DN12
R1BDX3	R1FVY8	R1CV61
R1BMI0	R1G0S8	R1D2Y7
R1D6P9	R1E2D8	R1BA94
R1DZC4	R1F9N7	R1D904
R1CZV8	R1CA58	R1BLI6
R1D9U1	R1FBF9	R1DQZ5
R1G675	R1D8B6	R1DVG9
R1CZS2	R1EUA9	R1BW19
R1CWN5	R1DMH7	R1B4Y4
R1EUC3	R1DB84	R1G8L9
R1DYN2	R1CMK8	R1EIP4
R1F1N7	A0A0D3KED5	R1FJM6
R1EIA6	R1DKA3	R1CZA3
R1DNP0	R1BH65	R1DMR9
R1EPY8	R1E937	R1CSZ4
R1G7C6	R1F1J3	R1F0R7
R1DIS8	R1DGF1	R1CJX2
R1D862	R1FSS4	R1E2B3
R1FRD3	R1FSK3	R1DB06
R1D3T5	R1FGM1	R1BNL0
R1BXY2	R1BRM2	R1FPN6
R1DSB4	R1C1P4	R1DB68
R1F562	R1E6T6	R1BK52
R1FGB1	R1C347	R1CP36
R1FRP8	R1D074	R1D888
R1BB64	R1BJQ8	R1FRI4
R1FEK3	R1FF00	R1CMH9
R1DXD0	R1BPX4	R1D9H5
R1CJP1	R1DQE5	R1BNS0
R1G5B8	R1D0U6	R1ECH4
R1CM60	R1DF57	R1CGJ6
R1BZI2	R1DI78	R1CTS1
R1DYY8	A0A0D3IL38	R1EJC5
R1E742	R1D9V8	R1D922
R1D8F4	R1F8H6	R1C6H6
R1E162	R1E0H8	R1BIK2
R1DF98	R1EHK4	R1FMI8
R1D516	R1DWJ6	R1CRS9
R1CH53	R1CN86	R1E0H0
R1DET2	R1F335	R1BSA7
R1E8K4	R1BX48	R1DGT2
R1D992	R1F1R8	R1G1U4
R1D5H9	R1CT66	R1C1P4
R1D9A7	R1CLR1	R1BPJ5
R1EIB3	R1C4U7	R1BB62
R1BQ03	R1F275	R1C0B6
R1F0V5	R1EYJ7	R1FEI4
R1FJW1	R1E0T8	R1FE48
R1FBS2	R1DTI2	R1DMH7
R1BWY8	R1F4I5	R1E279
R1F8J6	R1FC16	R1EEJ3
R1E864	R1EHK2	R1DV24
R1CK27	R1FZ87	R1FH26
R1G7U4	R1CY90	R1FAT1
R1DKL0	R1F6Y8	R1FFE1
R1D4X6	R1DD02	R1FKX1
R1CJM6	R1FKX1	R1BZ45
R1BXZ1	R1BWQ1	R1BKS0
R1DKI0	R1BK20	R1FBF9
R1DMK0	R1DV84	R1CJD9
R1BPC5	R1CC02	R1BBS9
R1DY62	R1FG80	R1DV84
R1E130	R1D1G7	R1G7Q4
R1DTX5	R1DT19	R1ED80
R1B6W1	R1F0Q3	R1CXJ9
R1F6E1	R1DPS6	R1EUG5
R1DCS8	R1DWV8	R1F593
R1BEH6	R1D0R8	R1C634
R1FA64	R1DCY4	R1FSD5
R1FHT1	R1DYB1	R1DU85
R1D1A0	R1BJD7	R1EUB7
R1F3L3	R1DCS1	R1FFU9
R1DCW3	R1E9U0	R1BWY4
R1CJA6	R1DJX1	A0A0D3KTI5
R1G0L1	R1CP90	R1DIU5
R1BVB4	R1DFV4	R1FA15
R1D9L5	R1DKB4	R1CB95
R1E6Z5	R1D682	R1D6Q8
R1EV57	R1F723	R1CQM7
R1B6F0	R1EZ09	R1B434
R1D0D9	R1F9Q5	R1DN25
R1FL12	R1CLU3	R1FX51
R1ELV8	R1FDV2	R1EZE6
R1F388	R1FSA0	R1DNA9
R1DIE4	R1BSX7	R1D4H4
R1BHD2	R1FGD7	R1DKS4
R1DDV4	R1DZZ7	R1FSZ4
R1DH39	R1E829	R1D774
R1F187	R1EKI3	R1B7H9
R1DP89	R1EUH6	R1C819
R1EEU6	R1B6I3	R1CG01
R1BXE3	R1F8J4	R1BEV6
R1F1G5	R1EHE0	R1D987
R1DVW3	R1F420	R1EGM0
R1CPX4	R1DIV3	R1DY45
Q4G3B5	R1DWH5	R1F817
R1E096	R1DK33	R1EKB8
R1F7C9	R1BPR0	R1CQP3
R1G7Q4	R1EZ52	R1BPH7
R1BIX8	R1CXA2	R1EVG2
R1G0W6	R1B4H5	R1ESL9
R1FI86	R1F0Y5	R1FG78
R1C7W7	R1FGT1	R1D6Y7
R1C4W2	R1CMT6	R1C752
R1CHH6	R1G398	R1DCK4
R1DD63	R1ECE6	R1BM85
R1ELU4	R1DD63	R1DJB8
R1CZP7	R1DMV2	R1EMR7
A0A0D3JRT7	R1DAG3	R1CD70
R1DSG3	R1EXW8	R1E2G3
R1C3C6	R1E1Z8	R1FCI9
R1DEQ8	R1DCM6	R1ESL2
R1FSZ1	R1FWA2	R1FBM2
R1D009	R1E2I5	R1D667
R1EY84	R1BZD0	R1EZ48
R1CNZ7	R1D667	R1FE20
R1CRL4	R1DCJ4	R1FGH6
R1CV26	R1F4C3	R1BVA2
R1D5K8	R1DQU4	R1EEP9
R1BGY9	R1CU54	R1G074
R1CMQ2	R1DU85	R1FR96
R1CPI1	R1CWH2	R1D8E8
R1DQY1	R1F1F9	R1FDS9
R1D3U4	R1D9T5	R1EUH1
R1E354	R1BD05	R1CS40
R1FTL5	R1C586	R1FJ64
R1DYI2	R1DHE0	R1CM07
R1FWF4	R1BVC8	R1EZS5
R1CCI9	R1D9A6	R1DCV2
R1DE07	R1DE40	R1DIW2
Q50KB1	R1DU21	R1CZI4
R1DEE4	R1CTG0	R1DHP2
R1BJ12	R1BFT0	R1F9E1
R1DL78	R1C7D8	R1FA48
R1E332	R1E8U5	R1BKQ5
R1FXU8	R1FHQ1	R1CYC6
R1EMW9	R1CYY4	R1CM32
R1F9J7	R1ETQ1	R1DWE8
R1FPV4	R1E222	R1DR92
R1ENZ1	R1DYR3	R1EP67
R1D4U3	R1FBK9	R1CRR7
R1DH81	R1BK41	R1G237
R1F080	R1ETT0	R1BLI8
R1DSL4	R1BAR1	R1EGC8
R1FS20	R1D9M1	R1DVK2
R1E2U0	R1CHM2	R1FLP5
R1EJY3	R1EZ35	R1EKK5
R1DW29	R1FSD7	R1DBK7
R1D668	R1G092	R1FD40
R1CRQ4	R1DZK4	R1C272
R1BJG6	R1CX43	R1B6K9
R1E5V4	R1FSH3	R1EEB3
R1EID3	R1D1Z2	R1DB04
R1FG91	R1FF55	R1FPR9
R1CZZ5	R1ETM6	R1EA45
R1B8S4	R1C7F3	R1DBM6
R1DCP1	R1DAG5	R1DQ24
R1D8V5	R1D1M5	R1FZU2
R1BX65	R1DMI8	R1E9U5
R1BAV6	R1FA90	R1FHX3
R1EDH0	R1EVC0	R1CPD1
R1DB02	R1FPS7	R1CA44
R1BBH8	R1DTV8	R1EVX1
R1BAR9	R1F7G9	R1D285
R1BXL9	R1BQL4	R1F617
R1FVC3	R1C0E2	R1FK79
R1E092	R1FSE3	R1DU41
R1F6L6	R1FFR9	R1EWB5
R1FR84	R1DV51	R1EQ45
R1FQN2	R1FQV9	A0A0D3IKD6
R1C4I0	R1CZB0	R1DSW5
R1D4W3	R1EWE2	R1FC75
R1FM72	R1EWV7	R1DTK6
R1EXY0	R1DNQ7	R1EPM9
R1FEC2	R1DV97	R1DSS4
R1G799	R1B8P0	R1DWS4
R1DT91	R1DQ79	R1FG79
R1DUZ5	R1BKX9	R1EBW9
R1FSJ0	R1E0D6	R1F5J1
R1CDY0	R1D294	R1F673
R1CYP2	R1B358	R1EYA0
R1EEN9	R1DB56	R1F4M6
R1C0G8	R1E393	R1E3C1
R1EL65	R1EU35	R1E961
R1EYR1	R1C763	R1D416
R1DXI3	R1DEH4	R1F612
R1FLB9	R1C8B8	R1DMU6
R1E4G2	R1FK59	R1C4T6
R1B267	R1D8V1	R1FP13
R1EJB9	R1DQU6	R1DM13
R1CKL7	R1CZ56	R1DYB9
R1DHF2	R1F8J8	R1DU76
R1BGN7	R1DN61	R1E7I6
R1C392	R1D5C1	R1DAZ8
R1D7Y9	R1BYC9	R1FYB2
R1DGQ0	R1F9Q2	R1BB84
R1BV83	R1EHJ0	R1E907
R1ED82	R1D8U0	R1EDC0
R1EFA9	R1DBH9	R1E5K3
R1CN84	R1E7G3	R1ESZ6
R1DR35	R1BI30	R1FKC6
R1CW14	R1G0U3	R1EPF4
Q4G387	R1FJW7	R1DDJ8
R1DTR2	R1FGK9	R1EJP9
R1DWH5	R1FY62	R1FAL1
R1EFU9	R1FSC7	R1B7P8
R1DMG9	R1BWE0	R1EWI4
R1DZR0	R1CWE2	R1CCQ1
R1CWC4	A0A0D3KSD5	R1C9J3
R1DEE7	R1F336	R1FGF0
R1FU37	R1D661	R1CU54
R1DSP1	R1F5I8	R1DXE5
R1FVI4	R1BH15	R1DK59
R1B5Z4	R1DWE4	R1DSK0
R1EQL8	R1E145	R1EHS6
R1BXS2	R1EGY2	R1DB50
R1F729	R1FJ47	R1ELM3
R1DCZ0	R1B3K8	R1FL29
R1FA97	R1CKH4	R1D785
R1BI12	R1FP59	R1FR37
R1BGR2	R1DB66	R1DTG9
R1ES11	R1C504	R1ECC8
R1DUY5	R1E221	R1FPA5
R1D344	R1BQR5	R1DIJ5
R1B7K9	R1FNE4	R1FVM7
R1BD11	R1DFU6	R1CZ82
R1BLP2	R1B5X2	R1D4K1
R1FIG0	R1DM66	R1DWA8
R1DZD5	R1CRK9	R1DQZ6
R1BA64	R1DIW2	R1DWE9
R1DRF0	R1CZF3	R1DPM2
R1FDL4	R1E0H7	R1EAX3
R1DWE6	R1DNY9	R1CGF6
R1C6F9	R1BMQ3	R1D0Y4
R1E3S2	R1CQ86	R1ER86
R1D4P7	R1D4S6	R1DYN4
R1D3C3	R1C4B0	R1C0P0
R1DJG1	R1FIK4	R1DQU6
R1ENJ6	R1FNF5	R1DX27
R1BYM3	R1DNP7	R1FSI4
R1FXH6	R1BN02	R1CYL6
R1D0I6	R1D7D0	R1D6G9
R1D7M8	R1EIB9	R1G897
R1DAB6	R1E251	R1CJ42
R1DY04	R1F8F9	R1EK73
R1DE64	R1FZ36	R1DAQ7
R1F6X1	R1CM12	R1EMB6
R1FRG6	R1DR44	A0A0D3IG17
R1E197	A0A0D3J9N6	R1DSK5
R1CEG6	R1CVK6	R1FLB6
R1BQA1	R1BVM7	R1EL45
R1FVM6	R1FQ20	R1BRJ4
R1EPZ4	R1EUH1	R1EKG3
R1FR78	R1DKS1	R1FSA1
R1C5Q9	R1DX27	R1FK59
R1DK06	R1BT58	R1CJL4
R1D5S4	R1E8L7	R1BTK4
R1C8Z7	R1CYF7	R1E6R9
R1EQY6	R1CT69	R1DU30
R1FXY7	A0A0D3KZ68	R1CUF5
R1FTN0	R1FAL3	R1DGB1
R1CT70	R1BPQ9	R1FLM6
R1F9I6	R1B7V2	R1D014
R1DE28	R1ESH1	R1DMW6
R1D5J0	R1FBE0	R1FJ19
R1C1B3	R1EGK6	R1DCJ8
R1BXG8	R1BQI6	R1C412
R1E2J5	R1B5Z7	R1BJD7
R1E9L9	R1CA44	R1C4K4
R1FLQ0	R1E736	R1FF07
R1EU11	R1EF87	A0A0D3KE06
R1FF67	R1C3N3	R1EGX7
R1BGD8	R1B7G8	R1BTS6
R1EUQ1	R1FMV5	R1DAS0
R1CH99		R1CBM0
R1DW21		R1BPB9
R1DIE6		R1C1K0
R1ED03		R1FVW8
R1CV59		R1B7V2
R1DB93		R1DPT0
R1BBK2		R1CXN2
R1EWR7		R1FAL3
R1B7V8		R1CA47
R1CNI7		R1B8W4
R1CPW4		A0A0D3KXH8
R1FXG8		R1C2L0
R1CWE3		R1DNS0
R1D6E5		R1ETK8
R1F6U2		R1CN86
R1E118		R1B9R9
R1D6F5		R1CYF7
R1FLT5		R1CG50
R1E112		R1E0A7
R1BRT6
R1DHI5
R1EMI4
R1CWH3
R1CVT8
R1BD80
R1DEX4
R1ENE1
R1F5G3
R1EN71
R1G2P1
R1BHD7
R1EP15
R1D6W9
R1FER1
R1DJD9
R1D354
R1BBE1
R1DS51
R1C144
R1B6E4
R1DD87
R1FZB5
R1DD38
R1B737
R1CI39
R1E3U7
R1FNA0
R1DMD7
R1EPU5
R1E6M9
R1DVA3
R1BSQ6
R1FQH7
R1DQF1
R1BVB1
R1D9S6
R1DLP7
R1CSW2
R1BPY0
R1DG24
R1FN20
R1D181
R1C7S1
R1D631
R1CLH9
R1DE25
R1D996
R1FXI9
R1DUH6
R1EVP7
R1G0W1
R1CL78
R1ES53
R1EC20
R1E2T7
R1DEW8
R1DZA4
R1EQ83
R1FNY8
R1ELE2
R1E0J7
R1G085
R1FU08
R1ER78
R1C6V5
R1ELV6
R1FE79
R1BBH4
R1BMI4
R1CHD4
R1C087
R1C961
R1F648
R1DIZ9
R1E0R7
R1DU78
R1B8C6
R1CUN2
R1CPI0
R1DLH2
R1EY61
R1DKE6
R1EBZ7
R1DL21
R1EYD7
R1FIM6
R1FHI4
R1CA24
R1E9L7
R1CM79
R1CTZ7
R1FPJ1
R1DXH5
R1EM99
R1DW11
R1BS91
R1FRU9
R1E299
R1DYG8
R1B798
R1FCG8
R1FKG1
R1F069
R1G284
R1F7A4
A0A0D3I0J9
R1G5I4
R1BFS1
R1DMG7
R1D7X6
R1C353
R1BDD9
R1DJQ6
R1B540
R1D465
R1C9X4
R1DNT6
R1DNU5
R1DDK1
R1DP34
R1D0Y2
R1D223
R1FX68
R1CFP4
R1F203
R1DWT8
R1CXU3
R1EWS6
R1DJ54
R1CHE6
R1D433
R1EM84
R1CNU5
R1EJZ5
R1D6M7
R1DD93
R1EX98
R1FAZ8
R1E268
R1EB32
R1EYG1
A0A0D3HZ82
R1DLI9
R1FAU1
R1EBG1
A0A0D3KR07
R1G0Q5
R1BPH5
R1EE38
R1CZY5
R1FRR5
R1E406
R1BM19
R1C7L3
R1CZZ7
R1E543
R1E3F1
R1DFT7
R1CM81
R1D1C4
R1FF86
R1DVQ2
R1DEA1
R1F385
R1D7H5
R1E1N0
R1EI63
R1DG19
R1E1C6
R1DYT1
R1F5W2
R1EMS4
R1D524
R1ER06
R1FIC3
R1B8L9
R1BXX8
R1CSB5
R1DCR0
R1D5R4
R1G1U9
R1DT35
R1DQA5
R1D9E6
R1FQ60
R1BGL0
R1BUS6
R1EXN3
R1B418
R1DPF5
R1CI97
R1DHM7
R1EZN3
R1CNN9
R1BZV7
R1FJE1
R1EAR1
R1DLP4
R1EBH5
R1CYK6
R1EKP9
R1D7A7
R1E7L2
R1EL00
R1BN29
R1BE52
R1F7C6
R1E5M3
R1CS33
R1ED85
R1DWQ3
R1FK83
R1FYN3
R1DY37
R1CKM2
R1EE05
R1BJ64
R1CQS8
R1D9V0
R1D8F2
R1CYE8
R1CZB4
R1C405
R1F0Z2
R1BS19
R1ELS2
Q4G356
R1DX19
R1DG74
R1FQA6
R1DE09
R1G0A8
R1C6Q4
R1DQH3
R1F496
R1FQ76
R1CRJ9
R1EUF2
R1FPF1
R1CL05
R1DMW5
R1D5N6
R1DZ83
R1D5N2
R1DDN1
R1EUM9
R1CJP3
R1DRS4
R1BGI8
R1DUX3
R1C0Q1
R1DKH3
R1DCK3
R1C831
R1CAB2
R1DNM1
R1DP75
R1CA77
R1DDW8
R1DNJ1
R1EXQ3
R1DBH1
R1DZY7
R1D0J8
R1DWF4
A0A0D3I3G2
R1DX51
A0A0D3IKH1
R1DK16
R1DVB4
R1FIL0
R1F169
R1EKS4
R1DEC6
R1EEH4
R1DY80
R1F918
R1EQ54
R1F2D8
R1DTS7
R1DKI8
R1C3F6
R1E465
R1DFG8
R1CNB0
R1E2P7
R1FCA6
R1DJ30
R1F9T6
R1BZT3
R1E3B3
R1DSV0
R1DZ10
R1BCJ6
R1D749
R1EAL3
R1FQ80
R1DQS6
R1BGG6
R1DM53
R1D1W2
R1DQT7
R1BEJ5
R1DG05
R1E2V6
Q4G341
R1FEF9
R1D0K8
R1DVL1
R1C3R4
R1DUR1
R1DI32
R1EVK3
R1FCY0
R1D256
R1CCZ1
R1F1U6
R1FQV5
R1CZT2
R1CGT3
R1BW39
R1CL35
R1CIQ2
R1DR91
R1FIX4
R1CND7
R1DF77
R1DAP6
R1C647
R1EU53
R1G7L5
R1FMV2
R1DEP4
R1FE57
R1DSA7
R1DPN7
R1BLH6
R1C0V2
R1CJK4
R1B2C3
R1FK29
R1BN52
R1FPP5
R1ENI8
R1F7P3
R1BQ07
R1D4K0
R1FEQ4
R1B7N4
R1EI13
R1BYE5
R1D680
R1E464
R1BFX0
R1B5L5
R1BQY9
R1E009
R1DLB2
R1DE66
R1DE36
R1EMB6
R1FA84
R1F210
R1E276
R1EIE6
R1EH62
R1FUA6
R1CMS8
R1DMW1
R1F0K7
R1DPC7
R1G2W2
R1FBF4
R1EUU8
R1CPU3
R1EYE9
R1E8Z7
R1DI63
R1B5F4
R1FG32
R1DIG0
R1FT53
R1D228
R1BTC1
R1E2B1
R1D9T3
R1DPL7
R1CTE9
R1B8I2
R1CME1
R1B6F7
R1F431
R1DS52
R1BD85
R1B6R9
R1F772
R1DES8
R1BU69
R1FCS2
R1D8L7
R1ESQ8
R1E9M3
R1DYX2
R1DTP7
R1FHU1
R1CP53
R1D521
R1E8N0
R1DPM6
R1DPS6
R1F113
R1BI32
R1E3C5
R1EFE0
R1DYI0
R1DUP0
R1CRY7
R1DRM6
R1DW02
R1DH60
R1C4X5
R1CPS8
R1FD47
R1BC35
R1BYU0
R1FDU4
R1EZC3
R1DS64
R1DHI6
R1DUT8
R1EC58
R1FNL4
R1BER6
R1G236
R1EE63
R1EX10
R1CX08
R1EIL1
R1CGY9
R1CQG2
R1EQD4
R1E090
R1EXZ8
R1DP51
R1F7C2
R1F9E0
R1C8D1
R1CDG0
R1BNB2
R1CCM6
R1FVY8
R1D802
R1BSF4
R1DHJ2
R1FYN0
R1D2Y7
R1C507
R1E7X8
R1DSY8
R1F1S6
R1DVJ7
R1F0B8
R1EU56
R1EFN8
R1DPG3
R1E3S1
R1DJ72
R1CPF5
R1BZ96
R1FWR4
R1FR04
R1CU17
R1EF04
R1DGQ4
R1F2J8
R1F247
R1BAP0
R1CS89
R1DRL3
R1E015
R1F9Y6
R1DHW6
R1FLT0
R1ESW0
R1CJY6
R1E380
R1FTY8
R1FYU4
R1BMF7
R1BEC3
R1E186
R1FGQ5
R1BB74
R1DU20
R1ENQ4
R1DJE1
R1BR75
R1DUZ1
R1BKQ6
R1CHH4
R1DQP8
R1DLQ4
R1DXW4
R1D0T4
R1FEZ8
R1DFW2
R1DRA0
R1CXA5
A0A0D3J0B3
R1FN96
R1DNA0
R1FYP0
R1E8J2
R1E9P1
A0A0D3K678
R1EWB3
R1CAJ9
R1FVB0
R1EYQ3
R1BD78
R1E1Q6
R1EE51
R1BYK4
R1FF71
R1DZY1
R1DPP4
R1F3Q1
R1DE16
R1ERP5
R1DIP8
R1ECN5
R1FWU4
R1FGK8
R1DG63
R1EI72
R1F4F7
R1B633
R1E9S3
R1F4V5
R1FJW7
R1CDL0
R1D1Z0
R1DAR7
R1DFF6
R1EB46
R1E9K7
R1E2N2
R1E535
R1DGI3
R1DDB9
R1EM27
R1CIC3
R1F0W1
R1DIM6
R1BCM4
R1D715
R1F0A3
R1DIQ7
R1DAM7
R1DEP0
R1BCE3
R1E434
R1D552
R1CUV7
R1D5B6
R1F9D0
R1E1N4
R1DE86
R1C1Q5
R1F8Y9
R1FEW8
R1C1N8
R1EHU1
R1BCG3
R1FID3
R1BJ71
R1DD03
R1CTE1
R1DEG7
R1FQS6
R1FHT2
A0A0D3I819
R1FM48
R1BIC2
R1DNH4
R1CD42
R1DPQ7
R1DPD8
R1D1E9
R1EJA5
R1FYX7
R1F9I1
R1BPU9
R1FT63
R1DPN9
R1EFC2
R1B4W6
R1DIQ5
R1EAC1
R1DHV2
R1FK42
R1CDG7
R1DYJ4
R1DQM2
R1DYH0
R1FRU5
R1C2F5
R1DAG1
R1FDL1
R1BUQ8
R1BQY3
R1FFS9
R1BQX9
R1FEC5
R1FNB9
R1CA58
R1ECW3
R1BNS0
R1D687
R1D468
R1DNW2
R1BNT5
R1FES8
R1FKX1
R1DA90
R1G3K6
R1E3P7
R1BB62
R1FBF9
R1DKT9
R1B7V2
R1DSK0
R1CBH8
R1DWP1
R1DGS0
A0A0D3IF79
A0A0D3JL38
R1F3T3
R1DYP5
R1DMC9
R1DE69
A0A1P2K9W6
R1DYR3
R1BH65
R1D7V9
R1BJ75
R1DQU8
R1FJY3
R1E937
R1CB14
R1ESH1
R1DSW3
R1FGM1
R1D3F2
R1F9Q5
R1EIL5
R1DF57
R1DVB8
R1BPR0
R1BTP2
R1G2V7
A0A0D3KIZ4
R1EEV2
R1BRM2
R1D1D0
R1CEA2
R1C1P4
R1FXM5
R1EEV8
R1DDF1
R1D7Q1
R1ELQ2
R1F309
R1C8J6
R1G311
R1DKU7
R1FB27
R1D5Y1
R1CGI9
R1EYM4
R1G038
R1DUT3
R1EZ21
R1CDD8
R1DGB1
R1FI32
R1E027
R1FX25
R1CYF7
R1EGH1
R1FXE8
R1C3C8
R1FYH1
R1F6D0
R1E1W8
R1F5R5
R1CIU1
R1D2K9
R1CS82
R1FH41
R1ET12
R1F8L0
R1DA15
R1C8B4
R1DQU0
R1CPN0
R1F2D5
R1G6M4
R1G398
R1DNL9
R1D1B8
R1FB69
R1DQ24
R1B7J9
R1BMP7
R1D6D0
R1DLD3
R1FD08
R1FJA5
R1BBM8
R1FBR5
R1FXV3
R1B7H9
R1G5L4
R1F4W7
R1B3P7
R1EM63
R1EZ09
R1ED91
R1E651
R1CKP8
R1DE55
R1EEF7
R1F9M3
R1CS45
R1E6P5
R1FA90
R1ECM0
R1C1Z1
R1G4W3
R1EMP9
R1ECB9
R1B9Z4
R1DQC8
R1EHE0
R1C8R5
R1CMT6
R1CRI1
R1E2Y2
R1D4R4
A0A0D3I4D1
R1CWK4
R1CJL4
R1F0I3
R1E251
R1DPI2
R1DM96
R1DUV9
R1EGQ9
R1BGH2
R1ECG3
R1DHF7
R1E549
R1D554
R1FYH2
R1E178
R1EVT4
R1FSK3
R1C9J3
R1FGH6
R1B4G1
R1G0J6
R1E0D4
R1DU49
R1CRY8
R1DDD9
R1FAV3
R1FGE2
R1DED1
R1ENX5
R1BUD9
R1DET4
R1FSS4
R1D4H4
R1CYY4
R1DPY2
R1BX15
R1BQ67
R1FDV2
R1CKT7
R1F0Q3
R1DG21
R1DMZ5
R1CY03
R1DLJ8
R1BIA9
R1D5Q5
R1D074
R1DJ05
R1E145
R1F8J4
R1BS54
R1CRK9
R1D700
R1BGG4
R1CQ62
R1F8N9
R1CG74
R1FN73
R1DLC6
R1E732
R1DRC2
R1DZK9
R1DIP2
R1DMV2
R1FSY1
R1D0W5
R1EQQ7
R1DZV2
R1FCK1
R1FGD7
R1EHE3
R1DND5
R1E8N1
R1BT58
R1EUA2
R1EX69
R1DHV6
R1DRE0
R1CZD7
R1CP90
R1BRB8
R1CGD8
R1D567
R1FJG9
R1E4F3
R1D6G0
R1C5W4
R1DJN1
R1CVK3
R1EDQ1
R1FWA2
R1EJR3
R1B5X2
R1DU85
R1FCU8
R1BG68
A0A0M4J7N2
R1DNL6
R1EPN6
R1FFU9
R1E853
R1FB18
R1CCM2
R1E5W1
R1E045
R1BPI2
R1EKD8
R1D7K3
R1EEJ6
R1ED80
R1EJK5
R1C575
R1DMF0
R1DCP0
R1FBT3
R1EGM2
A0A0D3KDQ9
R1CDM3
R1EI33
R1D7B2
R1DB04
R1FEL4
R1BJM5
R1DDS2
R1DHJ4
R1DPR8
R1DPR2
R1CWD2
R1E4Q1
R1FUK7
R1FR54
R1DSA4
R1B8P0
R1D164
R1F0V7
R1CAB3
R1FU73
R1EJ52
R1DVC1
R1B579
R1DCA0
R1CQJ8
R1EXQ5
R1CV24
R1DQC5
R1BB18
R1EXW8
R1C7H4
R1ENY4
R1DFZ6
R1F602
R1D6D1
R1B876
R1FAS9
R1F7G2
R1DDP8
R1C7K0
R1FVW4
R1FQT6
R1BJR1
R1DBT8
R1CCY2
R1ET07
R1FJM7
R1C6I9
R1DYC4
R1FIW4
R1DGF4
R1DYF5
R1BCZ2
R1EJJ8
R1B3L7
R1D8P9
R1DUQ3
R1D6B4
R1BRI2
R1D2P8
R1DDB8
R1FI73
R1BPW9
R1FM36
R1DI86
R1BYS7
R1CX63
R1DE39
R1BUM1
R1DHP0
R1FP83
R1CDU4
R1BV60
R1FIX5
R1CZ41
R1EXC0
R1FIJ9
R1EDD0
R1D3S9
R1DZ47
R1B3D6
R1BRV6
A0A0D3JIM3
R1CLU3
R1B5H9
R1CFG1
R1DBI7
R1F4P5
R1FJ47
[truncated: 234 more rows]
